# Supplementary material for: Role of SCAP in regulation of pancreatic homeostasis, pancreatitis, and tumorigenesis
Source: Oncogene. 2026 Apr 15;45(21):1999–2013. doi: 10.1038/s41388-026-03784-y (PMC13190320; doi:10.1038/s41388-026-03784-y)
Supplement: Supplementary file 2 — Supplemental Table S1 [file 41388_2026_3784_MOESM2_ESM.xlsx]

## Sheet: Primer Information
Genotyping Primers
Primer Name	Sequence
Pdx1-Cre For	gtgaaacagcattgctgtcactt
Pdx1-Cre Rev	gcggtctggcagtaaaaactatc
Kras For1	gtctttccccagcacagtgc
Kras For2	agctagccaccatggcttgagtaagtctgca
Kras Rev	ctcttgcctacgccaccagctc
Trp53 For	ggttaaacccagcttgacca
Trp53 Rev	ggaggcagagacagttggag
Scap For	ggttaaacccagcttgacca
Scap Rev	ggaggcagagacagttggag
Ai9 Wt For	aagggagctgcagtggagta
Ai9 Wt Rev	ccgaaaatctgtgggaagtc
Ai9 Mut For	ctgttcctgtacggcatgg
Ai9 Mut Rev	ggcattaaagcagcgtatcc
qRT-PCR Primers
Primer Name	Sequence
Scap For	CGAGCAGCCAGAGTGGTATG
Scap Rev	AGTTGGAATGCTCGGGACAG
Rplp0 For	GCTCCAAGCAGATGCAGCA
Rplp0 Rev	CCGGATGTGAGGCAGCAG

## Sheet: Genotyping cycling conditions
Pdx1-Cre
PCR Mix:	Using Promega Green Taq
Cycling Conditions
Step 1	95°	05:00:00
Step 2	95°	00:30:00
Step 3	60°	00:30:00
Step 4	72°	00:30:00
Step 5	72°	05:00:00
Band Size
Cre+	100bp
Cre-	no band
KRAS
PCR Mix:	Terra Red Direct Premix
Cycling Conditions
Step 1	98	2 min
Step 2	98	10 sec
Step 3	68	30 sec
Band Size
KRAS LoxP	515bp
KRAS wt	620bp
TRP53
PCR Mix:	Using Promega Green Taq
Cycling Conditions
Step 1	95°	05:00:00
Step 2	95°	00:30:00
Step 3	60°	00:30:00
Step 4	72°	00:30:00
Step 5	72°	05:00:00
Band Size
Trp53 wt	270bp
Trp53 Flox	390bp
SCAP
PCR Mix:	Using Promega Green Taq
Cycling Conditions
Step 1	95°	05:00:00
Step 2	95°	00:30:00
Step 3	68°	00:30:00
Step 4	72°	00:30:00
Step 5	72°	05:00:00
Band Size
Scap wt	400bp
Scap Flox	450bp
Ai9 (tdTomato)
PCR Mix:	Using Promega Green Taq
Cycling Conditions
Step 1	95°	05:00:00
Step 2	95°	00:30:00
Step 3	61°	00:30:00
Step 4	72°	00:30:00
Step 5	72°	05:00:00
Band Size
Wt	297bp
Mut	196bp
