# Supplementary material for: Role of SCAP in regulation of pancreatic homeostasis, pancreatitis, and tumorigenesis
Source: Oncogene. 2026 Apr 15;45(21):1999–2013. doi: 10.1038/s41388-026-03784-y (PMC13190320; doi:10.1038/s41388-026-03784-y)
Supplement: Supplementary file 3 — Supplemental Table S2 [file 41388_2026_3784_MOESM3_ESM.xlsx]

## Sheet: Antibodies
Primary Antibodies
Antibody	Dilution or Concentration	Cat#	Lot#	Company	Location	RRID
Amylase	IF 1:500 WB 1:1000	3796	3	Cell Signaling	Danvers, MA	RRID:AB_2226822
CK19 (Troma III)	IF 1:50	Troma-III-c		Developmental Studies Hybridoma Bank	Iowa City, IA	RRID:AB_2133570
Perilipin-1	IF 1:200	9349	5, 6	Cell Signaling	Danvers, MA	RRID:AB_10829911
Perilipin-2	IF 1:200	95109	1	Cell Signaling	Danvers, MA	RRID: AB_3711338
Vimentin	IF 1:200	60330-1	10026732	Proteintech	Rosemont, IL	RRID:AB_2881439
Insulin	IHC 1:6400	3014	9	Cell Signaling	Danvers, MA	RRID:AB_2126503
Caspase 3	IHC 1:500	9661		Cell Signaling	Danvers, MA	RRID:AB_2341188
KI67	IHC 1:200	AB16667		Abcam	Cambridge, UK	RRID:AB_302459
Parp, cleaved parp	WB 1:1000	9542	15	Cell Signaling	Danvers, MA	RRID:AB_2160739
Carboxypeptidase A	WB 1:500	AF2765	WOD0119091	R&D Systems	Minneapolis, MN	RRID:AB_2881439
GAPDH	WB 1:1000	97166	7	Cell Signaling	Danvers, MA	RRID:AB_2756824
CD45	IHC 1:200	70257	1	Cell Signaling	Danvers, MA	RRID:AB_2799780
F4/80	IHC 1:800	70076		Cell Signaling	Danvers, MA	RRID:AB_2799771
KI67	IHC 1:200	27309-1	00146798	Proteintech	Rosemont, IL	RRID:AB_2756525
Vimentin	IF 1:500	AB92547	1072376-66	Abcam	Cambridge, UK	RRID:AB_10562134
Pan Cytokeratin	IF 1:100	AB7753		Abcam	Cambridge, UK	RRID:AB_306047
Secondary Antibodies
Antibody	Dilution or Concentration	Cat#	Lot#	Company	Location	RRID
Bovine anti-goat HRP	WB 1:10000	sc-2378	H0211	Santa Cruz Biotechnology	Dallas, TX	RRID:AB_634813
Donkey anti-rabbit HPR	WB 1:10000	NA934	17853438	Cytiva	Marlborough, MA	RRID:AB_772206
Sheep anti-mouse HRP	WB 1:10000	NA931	18095933	Cytiva	Marlborough, MA	RRID:AB_772210
Alexa Fluor 568 anti-rabbit	IF 1:200	A11036	2045347	Thermo Fisher Scientific	Waltham, MA	RRID:AB_10563566
Alexa Fluor 568 anti-mouse	IF 1:200	A11019	2160393	Thermo Fisher Scientific	Waltham, MA	RRID:AB_143162
Alexa Fluor 488 anti-rat	IF 1:200	A21208	1701951	Thermo Fisher Scientific	Waltham, MA	RRID:AB_2535794
Alexa Fluor 488 anti-rabbit	IF 1:200	A11034	2500542	Thermo Fisher Scientific	Waltham, MA	RRID:AB_2576217
Alexa Fluor 647 anti-mouse	IF 1:200	A31571	1613070	Thermo Fisher Scientific	Waltham, MA	RRID:AB_162542
DAPI	IF 1:1000	62248	YK4113231	Thermo Fisher Scientific	Waltham, MA
