# Supplementary material for: Role of SCAP in regulation of pancreatic homeostasis, pancreatitis, and tumorigenesis
Source: Oncogene. 2026 Apr 15;45(21):1999–2013. doi: 10.1038/s41388-026-03784-y (PMC13190320; doi:10.1038/s41388-026-03784-y)
Supplement: Supplementary file 4 — Supplemental Table S3 [file 41388_2026_3784_MOESM4_ESM.xlsx]

## Sheet: tumor_epithelial
Hallmark Geneset	p adjusted value	Normalized Enrichment Score	Geneset Members
HALLMARK_UV_RESPONSE_DN	0.00997792	1.33165	Abcc1,Ptprm,Cav1,Vav2,Acvr2a,Atrx,Scn8a,Nfib,Amph,Cdkn1b,Tgfbr3,Atp2b1,Atxn1,Dusp1,Nrp1,Dlg1,Plcb4,Prdm2,Has2,Apbb2,Rgs4,Lpar1,Ltbp1,Grk5,Dab2,Pik3r3,Cacna1a,Tfpi,Pten,Snai2,Bhlhe40,Pik3cd,Smad7,Synj2,Smad3,Mmp16,Map1b,Cited2,Dyrk1a,Rbpms,Slc22a18,Fhl2,Celf2,Bmpr1a,Efemp1,Atrn,Spop,Ptpn21,Akt3,Mgll,Fbln5,Map2k5,Mapk14,Sdc2,Add3,Schip1,Dlc1,Magi2,Sfmbt1,Fzd2,Atp2c1,Nek7,Pias3,Mrps31,Aggf1,Nipbl,Ca…
HALLMARK_MITOTIC_SPINDLE	0.0221015	1.32032	Llgl1,Cdc27,Pcnt,Epb41l2,Dync1h1,Arhgef2,Tiam1,Dst,Capzb,Abi1,Nin,Cdc42,Myo1e,Myo9b,Shroom2,Dlg1,Cep131,Kifap3,Kif3b,Myh9,Abr,Rock1,Klc1,Kif3c,Cep250,Bcar1,Bin1,Pxn,Kif4,Kif1b,Ralbp1,Kif22,Brca2,Nek2,Pafah1b1,Tuba4a,Nck1,Cenpe,Kif11,Kif15,Kif5b,Wasf2,Synpo,Pkd2,Bub1,Mid1,Ttk,Bcl2l11,Birc5,Fgd6,Pcm1,Uxt,Nck2,Clip2,Incenp,Cenpf,Cd2ap,Arhgap5,Hdac6,Lats1,Cyth2,Itsn1,Stau1,Smc3,Smc1a,Katna1,Rhof,Map3…

## Sheet: tumor_fibroblast
Hallmark Geneset	p adjusted value	Normalized Enrichment Score	Geneset Members
HALLMARK_MYC_TARGETS_V1	0.00618248	-1.37408	Rack1,Tfdp1,Hnrnpd,Phb2,Srm,Mcm5,Mcm4,Hspe1,Cct4,Cct3,Cdk2,Snrpb2,Hnrnpa2b1,Hnrnpa1,Psma2,Rps2,Rad23b,Mcm2,Tra2b,Ppm1g,Npm1,Tomm70a,Eif3b,Srpk1,Vdac1,Vdac3,Cct7,Cct5,Cct2,Ube2e1,Kpnb1,Hnrnpc,Nop16,Rpl6,Ccna2,Erh,Cbx3,Eif4g2,Trim28,Impdh2,Clns1a,Pold2,Rps5,Hdac2,Nhp2,Dhx15,Hdgf,C1qbp,Abce1,Mrpl23,Smarcc1,Sf3b3,Mcm6,Mcm7,Ifrd1,Gspt1,Orc2,Ran,Vbp1,Ap3s1,Cdc45,Eif4h,Ruvbl2,Cstf2,Bub3,Pcbp1,Dut,Psmc4,…
HALLMARK_UV_RESPONSE_DN	0.00618248	1.67153	Abcc1,Ptprm,Cav1,Vav2,Acvr2a,Atrx,Scn8a,Nfib,Amph,Cdkn1b,Tgfbr3,Atp2b1,Atxn1,Dusp1,Nrp1,Dlg1,Plcb4,Prdm2,Has2,Apbb2,Rgs4,Lpar1,Ltbp1,Grk5,Dab2,Pik3r3,Cacna1a,Tfpi,Pten,Snai2,Bhlhe40,Pik3cd,Smad7,Synj2,Smad3,Mmp16,Map1b,Cited2,Dyrk1a,Rbpms,Slc22a18,Fhl2,Celf2,Bmpr1a,Efemp1,Atrn,Spop,Ptpn21,Akt3,Mgll,Fbln5,Map2k5,Mapk14,Sdc2,Add3,Schip1,Dlc1,Magi2,Sfmbt1,Fzd2,Atp2c1,Nek7,Pias3,Mrps31,Aggf1,Nipbl,Ca…
HALLMARK_MITOTIC_SPINDLE	0.0399558	1.5952	Llgl1,Cdc27,Pcnt,Epb41l2,Dync1h1,Arhgef2,Tiam1,Dst,Capzb,Abi1,Nin,Cdc42,Myo1e,Myo9b,Shroom2,Dlg1,Cep131,Kifap3,Kif3b,Myh9,Abr,Rock1,Klc1,Kif3c,Cep250,Bcar1,Bin1,Pxn,Kif4,Kif1b,Ralbp1,Kif22,Brca2,Nek2,Pafah1b1,Tuba4a,Nck1,Cenpe,Kif11,Kif15,Kif5b,Wasf2,Synpo,Pkd2,Bub1,Mid1,Ttk,Bcl2l11,Birc5,Fgd6,Pcm1,Uxt,Nck2,Clip2,Incenp,Cenpf,Cd2ap,Arhgap5,Hdac6,Lats1,Cyth2,Itsn1,Stau1,Smc3,Smc1a,Katna1,Rhof,Map3…
HALLMARK_OXIDATIVE_PHOSPHORYLATION	0.0399558	-1.34279	Phb2,Cox6a1,Fdx1,Cox7c,Nqo2,Cox6c,Gpx4,Cox8a,Cox7a2l,Etfa,Etfb,Etfdh,Tomm70a,Atp5po,Atp5me,Hccs,Vdac2,Vdac1,Vdac3,Dld,Cox6b1,Atp5mc1,Ndufa4,Bckdha,Atp5pf,Atp5f1b,Uqcrq,Ndufv1,Uqcrc1,Ndufs6,Nnt,Casp7,Abcb7,Atp6ap1,Fxn,Ogdh,Cpt1a,Acaa2,Idh3g,Atp5pb,Atp5f1c,Sucla2,Cox7a2,Atp6v0e,Cox17,Hsd17b10,Grpel1,Ndufa2,Timm17a,Ndufs4,Ndufc2,Mrps12,Polr2f,Aifm1,Tcirg1,Pdk4,Pdhx,Mrpl15,Timm8b,Timm10,Timm13,Timm9,…

## Sheet: 2w_fibroblastic cell 2
Hallmark Geneset	p adjusted value	Normalized Enrichment Score	Geneset Members
HALLMARK_OXIDATIVE_PHOSPHORYLATION	3.58157e-08	1.40097	Phb2,Cox6a1,Fdx1,Cox7c,Nqo2,Cox6c,Gpx4,Cox8a,Cox7a2l,Etfa,Etfb,Etfdh,Tomm70a,Atp5po,Atp5me,Hccs,Vdac2,Vdac1,Vdac3,Dld,Cox6b1,Atp5mc1,Ndufa4,Bckdha,Atp5pf,Atp5f1b,Uqcrq,Ndufv1,Uqcrc1,Ndufs6,Nnt,Casp7,Abcb7,Atp6ap1,Fxn,Ogdh,Cpt1a,Acaa2,Idh3g,Atp5pb,Atp5f1c,Sucla2,Cox7a2,Atp6v0e,Cox17,Hsd17b10,Grpel1,Ndufa2,Timm17a,Ndufs4,Ndufc2,Mrps12,Polr2f,Aifm1,Tcirg1,Pdk4,Pdhx,Mrpl15,Timm8b,Timm10,Timm13,Timm9,…
HALLMARK_MYC_TARGETS_V1	1.05004e-06	1.35957	Rack1,Tfdp1,Hnrnpd,Phb2,Srm,Mcm5,Mcm4,Hspe1,Cct4,Cct3,Cdk2,Snrpb2,Hnrnpa2b1,Hnrnpa1,Psma2,Rps2,Rad23b,Mcm2,Tra2b,Ppm1g,Npm1,Tomm70a,Eif3b,Srpk1,Vdac1,Vdac3,Cct7,Cct5,Cct2,Ube2e1,Kpnb1,Hnrnpc,Nop16,Rpl6,Ccna2,Erh,Cbx3,Eif4g2,Trim28,Impdh2,Clns1a,Pold2,Rps5,Hdac2,Nhp2,Dhx15,Hdgf,C1qbp,Abce1,Mrpl23,Smarcc1,Sf3b3,Mcm6,Mcm7,Ifrd1,Gspt1,Orc2,Ran,Vbp1,Ap3s1,Cdc45,Eif4h,Ruvbl2,Cstf2,Bub3,Pcbp1,Dut,Psmc4,…
HALLMARK_ALLOGRAFT_REJECTION	0.00626578	1.2527	Cd86,Cd79a,Cd80,F2r,Traf2,Acvr2a,Il15,Stat4,Stat1,Ccl11,Brca1,Hcls1,Il12rb1,Ccr1,Wars1,Cdkn2a,Ltb,Tnf,Bcat1,Abi1,Was,Il4ra,St8sia4,Npm1,Ccr2,Eif5a,Ly75,Hif1a,Ccr5,Ctss,Ereg,Il11,Ifngr2,Ifngr1,Ifng,Cd1d2,Tpd52,Apbb1,Il18,Gpr65,Ncf4,Gzma,Gzmb,Nck1,Psmb10,Irf4,Degs1,Ifnar2,Capg,Abce1,Klrd1,Tapbp,Rps3a1,Il16,Cxcr3,Rpl9,Ccl22,Lcp2,Ly86,Dyrk3,Ncr1,Bcl10,Ikbkb,Il18rap,Csf1,Tlr1,Tlr6,Tlr2,Fyb1,Map3k7,Map…
HALLMARK_DNA_REPAIR	0.00644936	1.27893	Lig1,Dad1,Rad52,Polr2k,Nelfe,Fen1,Tarbp2,Stx3,Polr1c,Xpc,Ercc5,Hcls1,Gpx4,Tsg101,Gtf2h5,Supt4a,Ssrp1,Polr1d,Taf6,Polr2c,Impdh2,Ell,Taf1c,Polr2j,Ddb1,Supt5,Gtf2h3,Gtf2h1,Zwint,Umps,Smad5,Mrpl40,Cox17,Sdcbp,Rev3l,Rpa2,Alyref,Rfc2,Dut,Taf10,Cetn2,Polr2f,Bcap31,Eloa,Dguok,Cstf3,Ercc4,Nt5c,Ddb2,Sec61a1,Arl6ip1,Ak3,Taf9,Poll,Gsdme,Edf1,Polh,Rbx1,Tk2,Polr1h,Taf13,Sac3d1,Polr2e,Taf12,Brf2,Rae1,Vps28,Pole…
HALLMARK_FATTY_ACID_METABOLISM	0.00644936	1.25949	Hmgcs2,Rdh11,Acsl1,Inmt,Adsl,Gcdh,Ppara,Cpox,Hsph1,Hsd17b4,Etfdh,Hccs,Bmpr1b,Dld,Ltc4s,Hmgcs1,Cd1d2,Cd36,Hpgd,Vnn1,Cpt2,Ywhah,Crat,Psme1,Car4,Cpt1a,Acaa2,Nsdhl,Idh3g,Rdh1,Cidea,Ehhadh,Ncaph2,Sucla2,Ugdh,Aoc3,Suclg2,Cbr3,Fmo1,Nthl1,Aqp7,G0s2,Slc22a5,Hsd17b7,Acox1,Car6,Hsd17b10,Auh,Pts,S100a10,Gstz1,Aadat,Mgll,Eci2,Nbn,Aldh1a1,Aldh3a1,Aldh3a2,Acsl4,Ech1,Aldh9a1,H2az1,Sdhc,Ostc,Sdhd,Sdha,Ube2l6,Erp2…
HALLMARK_INTERFERON_GAMMA_RESPONSE	0.00644936	1.2517	Cd86,Trim25,Il15,Stat3,Stat2,Stat4,Stat1,Fgl2,Cdkn1a,Xcl1,Wars1,Il15ra,Pml,Nfkbia,Psma3,Psma2,Tnfaip2,Il4ra,Cfb,St8sia4,Ly6e,Trim21,Hif1a,Tnfsf10,Fpr1,Cd38,Irf9,Casp4,Casp3,Gpr18,Myd88,Ripk1,Ciita,Gzma,Casp7,Cmklr1,Psme2,Psme1,Psmb10,Irf4,Upp1,Bpgm,Ifnar2,Ifit3,Pla2g4a,Tnfaip6,Tnfaip3,Tapbp,Socs3,Casp8,Ncoa3,Ifi27,Rnf213,Lcp2,Il18bp,Vamp8,Trim26,Mthfd2,St3gal5,Nod1,Samd9l,Usp18,Rbck1,Psmb9,Psmb8,…
HALLMARK_MTORC1_SIGNALING	0.0199526	1.21211	Tubg1,Ccnf,Nmt1,Rdh11,Ccng1,Cdc25a,Mcm4,Acly,Fgl2,Sla,Cdkn1a,Wars1,Hspe1,Fdxr,Nfkbib,Bcat1,Psma3,Gclc,Tes,Ssr1,Slc1a5,Mcm2,G6pdx,Cyp51,Hmgcs1,Atp5mc1,Ebp,Nfyc,Sqstm1,Cct6a,Rit1,Btg2,Acaca,Stip1,Stc1,Ddit3,Pik3r3,Sqle,Ung,Nfil3,Tuba4a,Ctsc,Psmc2,Cxcr4,Psme3,Bhlhe40,Bub1,Psmb5,Tcea1,Cacybp,Gtf2h1,Shmt2,Slc7a5,Dhcr7,Hk2,Slc37a4,Ifrd1,Lgmn,Mthfd2,Cth,Hspa4,Psmd13,Trib3,Coro1a,Psmc4,Map2k3,Plod2,Psma4…

## Sheet: 2w_acinar
Hallmark Geneset	p adjusted value	Normalized Enrichment Score	Geneset Members
HALLMARK_EPITHELIAL_MESENCHYMAL_TRANSITION	9.63e-14	-1.65177	Serpine2,Sntb1,Mmp14,Tnc,Fstl1,Vcan,Il15,Scg2,Ecm1,Vegfa,Cxcl12,Dst,Tgfbr3,Ptx3,Pcolce,Spock1,Adam12,Tagln,Loxl1,Cdh6,Pvr,Gadd45b,Gadd45a,Rhob,Rgs4,Fzd8,Tfpi2,Vegfc,Oxtr,Dab2,Lum,Col16a1,Tnfrsf11b,Fap,Matn2,Snai2,Cxcl5,Calu,Capg,Emp3,Nnmt,Gpc1,Tnfaip3,Nid2,Mcm7,Slit3,Slit2,Matn3,Fmod,Edil3,Dkk1,Qsox1,Copa,Cxcl15,Crlf1,Grem1,Fbln5,Sgcb,Sgcg,Sgcd,Plod2,Plod3,Foxc2,Sdc1,Sdc4,Dpysl3,Tnfrsf12a,Pdlim4,…
HALLMARK_MYOGENESIS	5.24e-05	-1.4857	Tsc2,Myh11,Itga7,Acsl1,Mybpc3,Bdkrb2,Sod3,Nqo1,Cdkn1a,Tnnt2,Cox6a2,Pkia,Ephb3,Akt2,Fdps,Atp2a1,Tnni2,Tnni1,Gpx3,Ctf1,Efs,Adam12,Tagln,Dtna,Myo1c,Eif4a2,Tead4,Myl7,Cav3,Myh9,Gadd45b,Cd36,Bag1,Rit1,Bin1,Adcy9,Dennd2b,Actn2,Kifc3,Vipr1,Speg,Psen2,Crat,Tnnt3,Atp6ap1,Ptgis,Bhlhe40,Reep1,Mras,Ablim1,Aebp1,Sh2b1,Cacng1,Ptp4a3,Tpd52l1,Fhl1,Casq1,Casq2,Sphk1,Cox7a1,Ifrd1,Stc2,Syngr2,Myom2,Tcap,Csrp3,Hdac5…
HALLMARK_COAGULATION	7.37e-05	-1.51236	Mmp14,Hmgcs2,Dct,Klkb1,F10,Mmp7,P2ry1,Adam9,Cfi,Cfb,Ctsh,Ctse,Ctsk,Rgn,Tfpi2,Hnf4a,Mmp15,Pros1,S100a13,C9,Capn5,Hpn,Mmp8,Olr1,Prep,Casp9,F2rl2,Fga,Masp2,Lgmn,Gp1ba,Gng12,Wdr1,S100a1,Klk8,Sh2b2,C1s1,Gp9,Plek,Proz,Pf4,Cpq,F12,Cpb2,Iscu,Dusp6,Pef1,Crip2,Tmprss6,Prss23,Msrb2,Dusp14,Sirt2,Htra1,Acox2,Klf7,Cpn1,Rabif,Ctso,Hrg,Usp11,Rapgef3,A2m,C8a,Apoc2l,Cfd,Ang,Apoa1,Apoc1,Apoc3,Serpinc1,Bmp1,C1qa,C2,…
HALLMARK_TNFA_SIGNALING_VIA_NFKB	0.000108517	-1.46715	Mcl1,Cd80,Traf1,F2rl1,Dusp2,Tnc,Fosl2,Stat5a,Vegfa,Efna1,Relb,Rela,Cebpd,Ptger4,Cdkn1a,Ptx3,Il15ra,Atp2b1,Nfkbia,Tnf,Ier3,Ier2,Hes1,Tnfaip2,Dusp1,Eif1,Fosl1,Bcl6,Ifngr2,Tank,Gadd45b,Gadd45a,Tubb2a,Sqstm1,Il18,Rhob,Cxcl1,Btg2,Nfe2l2,Tsc22d1,Irs2,Atf3,Nfil3,Btg3,Jag1,Ackr3,Cxcl5,Phlda1,Bhlhe40,Per1,Plk2,Nfkb2,Tnfsf9,Tnfrsf9,Klf10,Tgif1,Nfkbie,Tnfaip6,Tnfaip3,Ninj1,Birc3,Birc2,Smad3,Dennd5a,Socs3,Ph…
HALLMARK_UV_RESPONSE_DN	0.000108517	-1.48881	Abcc1,Ptprm,Cav1,Vav2,Acvr2a,Atrx,Scn8a,Nfib,Amph,Cdkn1b,Tgfbr3,Atp2b1,Atxn1,Dusp1,Nrp1,Dlg1,Plcb4,Prdm2,Has2,Apbb2,Rgs4,Lpar1,Ltbp1,Grk5,Dab2,Pik3r3,Cacna1a,Tfpi,Pten,Snai2,Bhlhe40,Pik3cd,Smad7,Synj2,Smad3,Mmp16,Map1b,Cited2,Dyrk1a,Rbpms,Slc22a18,Fhl2,Celf2,Bmpr1a,Efemp1,Atrn,Spop,Ptpn21,Akt3,Mgll,Fbln5,Map2k5,Mapk14,Sdc2,Add3,Schip1,Dlc1,Magi2,Sfmbt1,Fzd2,Atp2c1,Nek7,Pias3,Mrps31,Aggf1,Nipbl,Ca…
HALLMARK_APOPTOSIS	0.00568504	-1.40694	Mcl1,F2r,Cav1,Wee1,Rela,Brca1,Cdkn1a,Cdkn1b,Tgfbr3,Fdxr,Gpx4,Cdk2,Tnf,Pea15a,Ier3,Gpx1,Satb1,Gpx3,Gucy2e,Plppr4,Vdac2,Ppp3r1,Dnajc3,Tnfsf10,Plcb2,Cd38,Pdcd4,Ereg,Xiap,Ifngr1,Ifnb1,Casp4,Casp3,Gadd45b,Gadd45a,Ebp,Rock1,Sqstm1,Il18,Emp1,Rhob,Ccna1,Bcl2l2,Bid,Btg2,Slc20a1,Ddit3,Psen2,Lum,Casp7,Atf3,Btg3,Rnasel,Crebbp,Smad7,Dffa,Birc3,Bcl2l11,Psen1,Bik,Casp8,Dnaja1,Casp9,Ppt1,Egr3,Casp6,Bcl2l10,Bnip3…
HALLMARK_HYPOXIA	0.0102587	-1.36549	Gys1,Aldoc,Cav1,Fosl2,Vegfa,Vhl,Efna1,Cdkn1a,Cdkn1c,Cdkn1b,Rora,Ncan,Ndst1,Ier3,Gpc4,Gpc3,Tes,Pgf,Dusp1,Dtna,Has1,Efna3,Lxn,Myh9,Tpd52,Adm,Siah2,Stc1,Ddit3,Irs2,Noct,Atf3,Nfil3,Ackr3,Cxcr4,Kif5a,Ccng2,Ampd3,Bcan,Bhlhe40,Rragd,Ankzf1,Brs3,Gcnt2,Gpc1,Tnfaip3,Hs3st1,Csrp2,Stbd1,Gck,Cavin1,Cited2,Tpst2,Casp6,Hk2,Slc37a4,Stc2,Ccn5,Pkp1,S100a4,Bnip3l,Tpbg,Ndrg1,B4galnt2,Large1,Ppargc1a,Slc25a1,Klf6,Map…
HALLMARK_ANGIOGENESIS	0.0115255	-1.47348	Vav2,Fstl1,Vcan,Vegfa,Prg2,Nrp1,Serpina5,Stc1,Lum,Jag1,Cxcl5,Jag2,Kcnj8,Olr1,S100a4,Pglyrp1,Slco2a1,Pf4,Postn,Tnfrsf21,Apoh,App,Ccnd2,Col3a1,Col5a2,Ptk2,Fgfr1,Itgav,Lpl,Lrpap1,Msx1,Pdgfa,Spp1,Thbd,Timp1,Vtn
HALLMARK_MITOTIC_SPINDLE	0.0115255	-1.36089	Llgl1,Cdc27,Pcnt,Epb41l2,Dync1h1,Arhgef2,Tiam1,Dst,Capzb,Abi1,Nin,Cdc42,Myo1e,Myo9b,Shroom2,Dlg1,Cep131,Kifap3,Kif3b,Myh9,Abr,Rock1,Klc1,Kif3c,Cep250,Bcar1,Bin1,Pxn,Kif4,Kif1b,Ralbp1,Kif22,Brca2,Nek2,Pafah1b1,Tuba4a,Nck1,Cenpe,Kif11,Kif15,Kif5b,Wasf2,Synpo,Pkd2,Bub1,Mid1,Ttk,Bcl2l11,Birc5,Fgd6,Pcm1,Uxt,Nck2,Clip2,Incenp,Cenpf,Cd2ap,Arhgap5,Hdac6,Lats1,Cyth2,Itsn1,Stau1,Smc3,Smc1a,Katna1,Rhof,Map3…
HALLMARK_TGF_BETA_SIGNALING	0.0115992	-1.45016	Ppp1ca,Nog,Cdkn1c,Fnta,Skil,Xiap,Ifngr2,Hdac1,Slc20a1,Smad1,Bmpr2,Rhoa,Smad7,Klf10,Tgif1,Smad3,Hipk2,Cdk9,Smad6,Ncor2,Bmpr1a,Map3k7,Bcar3,Ube2d3,Smurf2,Rab31,Wwtr1,Smurf1,Ppp1r15a,Pmepa1,Trim33,Arid4b,Acvr1,Apc,Bmp2,Ctnnb1,Cdh1,Eng,Fkbp1a,Id1,Id2,Id3,Junb,Furin,Serpine1,Ski,Sptbn1,Tgfb1,Tgfbr1,Thbs1,Tjp1,Ltbp2,Ppm1a
HALLMARK_IL2_STAT5_SIGNALING	0.0213486	-1.33386	Cd86,Traf1,Pou2f1,Ecm1,Serpinb6a,Cish,Fgl2,Tiam1,Tnfrsf4,Cdkn1c,Penk,Rora,Gpx4,Ltb,Ahr,Slc1a5,Il4ra,Ptch1,Adam19,Il18r1,Nrp1,Myo1c,Myo1e,Tnfsf10,Capn3,Scn9a,Ifngr1,Casp3,Gadd45b,Ccr4,Nop2,Lrig1,Emp1,Rhob,Gpr65,Rgs16,Plpp1,Ncs1,Mapkapk2,Nfil3,Bmpr2,Cd81,Irf4,Phlda1,Bhlhe40,Capg,Amacr,Rragd,Hycc2,She,Tnfsf11,Plagl1,Tnfrsf9,Rnh1,Dennd5a,Eomes,Map6,Socs2,Ncoa3,Plec,Coch,F2rl2,Cst7,Itgae,Umps,Swap70,A…

## Sheet: 2w_exocrine
Hallmark Geneset	p adjusted value	Normalized Enrichment Score	Geneset Members
HALLMARK_EPITHELIAL_MESENCHYMAL_TRANSITION	4.75e-11	-1.67932	Serpine2,Sntb1,Mmp14,Tnc,Fstl1,Vcan,Il15,Scg2,Ecm1,Vegfa,Cxcl12,Dst,Tgfbr3,Ptx3,Pcolce,Spock1,Adam12,Tagln,Loxl1,Cdh6,Pvr,Gadd45b,Gadd45a,Rhob,Rgs4,Fzd8,Tfpi2,Vegfc,Oxtr,Dab2,Lum,Col16a1,Tnfrsf11b,Fap,Matn2,Snai2,Cxcl5,Calu,Capg,Emp3,Nnmt,Gpc1,Tnfaip3,Nid2,Mcm7,Slit3,Slit2,Matn3,Fmod,Edil3,Dkk1,Qsox1,Copa,Cxcl15,Crlf1,Grem1,Fbln5,Sgcb,Sgcg,Sgcd,Plod2,Plod3,Foxc2,Sdc1,Sdc4,Dpysl3,Tnfrsf12a,Pdlim4,…
HALLMARK_TNFA_SIGNALING_VIA_NFKB	5.52e-05	-1.49778	Mcl1,Cd80,Traf1,F2rl1,Dusp2,Tnc,Fosl2,Stat5a,Vegfa,Efna1,Relb,Rela,Cebpd,Ptger4,Cdkn1a,Ptx3,Il15ra,Atp2b1,Nfkbia,Tnf,Ier3,Ier2,Hes1,Tnfaip2,Dusp1,Eif1,Fosl1,Bcl6,Ifngr2,Tank,Gadd45b,Gadd45a,Tubb2a,Sqstm1,Il18,Rhob,Cxcl1,Btg2,Nfe2l2,Tsc22d1,Irs2,Atf3,Nfil3,Btg3,Jag1,Ackr3,Cxcl5,Phlda1,Bhlhe40,Per1,Plk2,Nfkb2,Tnfsf9,Tnfrsf9,Klf10,Tgif1,Nfkbie,Tnfaip6,Tnfaip3,Ninj1,Birc3,Birc2,Smad3,Dennd5a,Socs3,Ph…
HALLMARK_ANGIOGENESIS	6.69e-05	-1.69596	Vav2,Fstl1,Vcan,Vegfa,Prg2,Nrp1,Serpina5,Stc1,Lum,Jag1,Cxcl5,Jag2,Kcnj8,Olr1,S100a4,Pglyrp1,Slco2a1,Pf4,Postn,Tnfrsf21,Apoh,App,Ccnd2,Col3a1,Col5a2,Ptk2,Fgfr1,Itgav,Lpl,Lrpap1,Msx1,Pdgfa,Spp1,Thbd,Timp1,Vtn
HALLMARK_UV_RESPONSE_DN	6.69e-05	-1.53354	Abcc1,Ptprm,Cav1,Vav2,Acvr2a,Atrx,Scn8a,Nfib,Amph,Cdkn1b,Tgfbr3,Atp2b1,Atxn1,Dusp1,Nrp1,Dlg1,Plcb4,Prdm2,Has2,Apbb2,Rgs4,Lpar1,Ltbp1,Grk5,Dab2,Pik3r3,Cacna1a,Tfpi,Pten,Snai2,Bhlhe40,Pik3cd,Smad7,Synj2,Smad3,Mmp16,Map1b,Cited2,Dyrk1a,Rbpms,Slc22a18,Fhl2,Celf2,Bmpr1a,Efemp1,Atrn,Spop,Ptpn21,Akt3,Mgll,Fbln5,Map2k5,Mapk14,Sdc2,Add3,Schip1,Dlc1,Magi2,Sfmbt1,Fzd2,Atp2c1,Nek7,Pias3,Mrps31,Aggf1,Nipbl,Ca…
HALLMARK_MITOTIC_SPINDLE	0.00015937	-1.44904	Llgl1,Cdc27,Pcnt,Epb41l2,Dync1h1,Arhgef2,Tiam1,Dst,Capzb,Abi1,Nin,Cdc42,Myo1e,Myo9b,Shroom2,Dlg1,Cep131,Kifap3,Kif3b,Myh9,Abr,Rock1,Klc1,Kif3c,Cep250,Bcar1,Bin1,Pxn,Kif4,Kif1b,Ralbp1,Kif22,Brca2,Nek2,Pafah1b1,Tuba4a,Nck1,Cenpe,Kif11,Kif15,Kif5b,Wasf2,Synpo,Pkd2,Bub1,Mid1,Ttk,Bcl2l11,Birc5,Fgd6,Pcm1,Uxt,Nck2,Clip2,Incenp,Cenpf,Cd2ap,Arhgap5,Hdac6,Lats1,Cyth2,Itsn1,Stau1,Smc3,Smc1a,Katna1,Rhof,Map3…
HALLMARK_HYPOXIA	0.000243307	-1.45263	Gys1,Aldoc,Cav1,Fosl2,Vegfa,Vhl,Efna1,Cdkn1a,Cdkn1c,Cdkn1b,Rora,Ncan,Ndst1,Ier3,Gpc4,Gpc3,Tes,Pgf,Dusp1,Dtna,Has1,Efna3,Lxn,Myh9,Tpd52,Adm,Siah2,Stc1,Ddit3,Irs2,Noct,Atf3,Nfil3,Ackr3,Cxcr4,Kif5a,Ccng2,Ampd3,Bcan,Bhlhe40,Rragd,Ankzf1,Brs3,Gcnt2,Gpc1,Tnfaip3,Hs3st1,Csrp2,Stbd1,Gck,Cavin1,Cited2,Tpst2,Casp6,Hk2,Slc37a4,Stc2,Ccn5,Pkp1,S100a4,Bnip3l,Tpbg,Ndrg1,B4galnt2,Large1,Ppargc1a,Slc25a1,Klf6,Map…
HALLMARK_MTORC1_SIGNALING	0.000298539	-1.45201	Tubg1,Ccnf,Nmt1,Rdh11,Ccng1,Cdc25a,Mcm4,Acly,Fgl2,Sla,Cdkn1a,Wars1,Hspe1,Fdxr,Nfkbib,Bcat1,Psma3,Gclc,Tes,Ssr1,Slc1a5,Mcm2,G6pdx,Cyp51,Hmgcs1,Atp5mc1,Ebp,Nfyc,Sqstm1,Cct6a,Rit1,Btg2,Acaca,Stip1,Stc1,Ddit3,Pik3r3,Sqle,Ung,Nfil3,Tuba4a,Ctsc,Psmc2,Cxcr4,Psme3,Bhlhe40,Bub1,Psmb5,Tcea1,Cacybp,Gtf2h1,Shmt2,Slc7a5,Dhcr7,Hk2,Slc37a4,Ifrd1,Lgmn,Mthfd2,Cth,Hspa4,Psmd13,Trib3,Coro1a,Psmc4,Map2k3,Plod2,Psma4…
HALLMARK_COAGULATION	0.000401323	-1.49809	Mmp14,Hmgcs2,Dct,Klkb1,F10,Mmp7,P2ry1,Adam9,Cfi,Cfb,Ctsh,Ctse,Ctsk,Rgn,Tfpi2,Hnf4a,Mmp15,Pros1,S100a13,C9,Capn5,Hpn,Mmp8,Olr1,Prep,Casp9,F2rl2,Fga,Masp2,Lgmn,Gp1ba,Gng12,Wdr1,S100a1,Klk8,Sh2b2,C1s1,Gp9,Plek,Proz,Pf4,Cpq,F12,Cpb2,Iscu,Dusp6,Pef1,Crip2,Tmprss6,Prss23,Msrb2,Dusp14,Sirt2,Htra1,Acox2,Klf7,Cpn1,Rabif,Ctso,Hrg,Usp11,Rapgef3,A2m,C8a,Apoc2l,Cfd,Ang,Apoa1,Apoc1,Apoc3,Serpinc1,Bmp1,C1qa,C2,…
HALLMARK_IL2_STAT5_SIGNALING	0.000947868	-1.41273	Cd86,Traf1,Pou2f1,Ecm1,Serpinb6a,Cish,Fgl2,Tiam1,Tnfrsf4,Cdkn1c,Penk,Rora,Gpx4,Ltb,Ahr,Slc1a5,Il4ra,Ptch1,Adam19,Il18r1,Nrp1,Myo1c,Myo1e,Tnfsf10,Capn3,Scn9a,Ifngr1,Casp3,Gadd45b,Ccr4,Nop2,Lrig1,Emp1,Rhob,Gpr65,Rgs16,Plpp1,Ncs1,Mapkapk2,Nfil3,Bmpr2,Cd81,Irf4,Phlda1,Bhlhe40,Capg,Amacr,Rragd,Hycc2,She,Tnfsf11,Plagl1,Tnfrsf9,Rnh1,Dennd5a,Eomes,Map6,Socs2,Ncoa3,Plec,Coch,F2rl2,Cst7,Itgae,Umps,Swap70,A…
HALLMARK_ANDROGEN_RESPONSE	0.00114115	-1.49367	Elk4,Azgp1,Xrcc5,Rps6ka3,Fkbp5,Ptk2b,Rab4a,Srf,Bmpr1b,Ube2i,Hmgcs1,Tpd52,Hpgd,Plpp1,Tsc22d1,Adamts1,Cdk6,Gpd1l,Map7,Uap1,Sgk1,Ndrg1,Ptpn21,Homer2,Ncoa4,Dnajb9,Spdef,Vapa,Tmprss2,Stk39,Aldh1a3,Pias1,Ngly1,Hsd17b14,Srp19,Appbp2,Abhd2,Slc38a2,Elovl5,Insig1,Sec24d,Lman1,Tmem50a,Cenpn,Herc3,Acsl3,Dhcr24,Fads1,Steap4,Arxes2,Ube2j1,Gucy1a1,Pdlim5,Adrm1,Pmepa1,Akap12,Actn1,Zbtb10,Tnfaip8,Rrp12,Inpp4b,Ari…
HALLMARK_APOPTOSIS	0.00114115	-1.42123	Mcl1,F2r,Cav1,Wee1,Rela,Brca1,Cdkn1a,Cdkn1b,Tgfbr3,Fdxr,Gpx4,Cdk2,Tnf,Pea15a,Ier3,Gpx1,Satb1,Gpx3,Gucy2e,Plppr4,Vdac2,Ppp3r1,Dnajc3,Tnfsf10,Plcb2,Cd38,Pdcd4,Ereg,Xiap,Ifngr1,Ifnb1,Casp4,Casp3,Gadd45b,Gadd45a,Ebp,Rock1,Sqstm1,Il18,Emp1,Rhob,Ccna1,Bcl2l2,Bid,Btg2,Slc20a1,Ddit3,Psen2,Lum,Casp7,Atf3,Btg3,Rnasel,Crebbp,Smad7,Dffa,Birc3,Bcl2l11,Psen1,Bik,Casp8,Dnaja1,Casp9,Ppt1,Egr3,Casp6,Bcl2l10,Bnip3…
HALLMARK_MYOGENESIS	0.00114115	-1.39416	Tsc2,Myh11,Itga7,Acsl1,Mybpc3,Bdkrb2,Sod3,Nqo1,Cdkn1a,Tnnt2,Cox6a2,Pkia,Ephb3,Akt2,Fdps,Atp2a1,Tnni2,Tnni1,Gpx3,Ctf1,Efs,Adam12,Tagln,Dtna,Myo1c,Eif4a2,Tead4,Myl7,Cav3,Myh9,Gadd45b,Cd36,Bag1,Rit1,Bin1,Adcy9,Dennd2b,Actn2,Kifc3,Vipr1,Speg,Psen2,Crat,Tnnt3,Atp6ap1,Ptgis,Bhlhe40,Reep1,Mras,Ablim1,Aebp1,Sh2b1,Cacng1,Ptp4a3,Tpd52l1,Fhl1,Casq1,Casq2,Sphk1,Cox7a1,Ifrd1,Stc2,Syngr2,Myom2,Tcap,Csrp3,Hdac5…
HALLMARK_G2M_CHECKPOINT	0.00361853	-1.37568	Plk4,Mybl2,Mcm3,Slc12a2,Tfdp1,E2f1,Hnrnpd,Ccnf,Cdc27,H2ax,E2f4,Atrx,Pura,Mcm5,Cdc25a,Rbl1,Cdkn1b,Tle3,Pml,Hmmr,Meis1,Mtf2,Rad23b,Cbx1,Mcm2,Hspa8,Cdkn2c,Tra2b,Mki67,Smc2,Mnat1,Hif1a,Tmpo,Aurkb,Efna5,Stil,Kpnb1,Ss18,Ezh2,Upf1,Rad21,Ccna2,Kif4,Dtymk,Meis2,Lig3,Kif22,Sqle,Brca2,Nek2,Nup98,Ctcf,Pafah1b1,Prpf4b,E2f3,E2f2,Wrn,Jpt1,Traip,Hmgb3,Cenpe,Kif11,Kif15,Kif5b,Stag1,Odf2,Suv39h1,Bub1,Dr1,Ttk,Pole,…
HALLMARK_UNFOLDED_PROTEIN_RESPONSE	0.00361853	-1.44438	H2ax,Srprb,Vegfa,Eif4ebp1,Cebpg,Ssr1,Npm1,Tspyl2,Tars1,Eif4a2,Dnajc3,Zbtb17,Dctn1,Tubb2a,Exosc5,Hyou1,Atf3,Ywhaz,Kif5b,Nhp2,Atp6v0d1,Wipi1,Slc7a5,Stc2,Wfs1,Khsrp,Mthfd2,Eif2ak3,Banf1,Asns,Dnajb9,Bag3,Fus,Ero1a,Lsm4,Exosc9,Exosc10,Preb,Cnot4,Dkc1,Aldh18a1,Cks1b,Pop4,Exoc2,Exosc1,Nop56,Lsm1,Srpra,Yif1a,Imp3,Spcs1,Slc30a5,Chac1,Sec31a,Dcp2,Nolc1,Pdia6,Cnot2,Mtrex,Pdia5,Xpot,Parn,Cxxc1,Ddit4,Nop14,Dc…
HALLMARK_PI3K_AKT_MTOR_SIGNALING	0.00690771	-1.41325	Cfl1,Traf2,E2f1,Tsc2,Ppp1ca,Stat2,Tiam1,Sla,Cdkn1a,Rps6ka3,Rps6ka1,Cdkn1b,Nfkbib,Cdk2,Cab39,Sqstm1,Myd88,Prkar2a,Smad2,Rit1,Ripk1,Prkag1,Acaca,Gngt1,Ddit3,Pik3r3,Pitx2,Cxcr4,Pten,Nck1,Fgf17,Atf1,Ap2m1,Tnfrsf1a,Pikfyve,Prkaa2,Nod1,Trib3,Pin1,Mapk1,Mapk8,Mapk9,Mapk10,Map2k3,Map2k6,Map3k7,Dapp1,Ecsit,Gsk3b,Vav3,Sfn,Ywhab,Ube2d3,Pla2g12a,Actr2,Cab39l,Fgf22,Akt1s1,Pak4,Dusp3,Ppp2r1b,Actr3,Rptor,Them4,…
HALLMARK_ESTROGEN_RESPONSE_EARLY	0.0091677	-1.33691	Scnn1a,Calb2,Krt13,Calcr,Fdft1,Cish,Frk,Tiam1,Cxcl12,Tff3,Rab17,Fkbp5,Akap1,Hes1,Npy1r,Slc1a1,P2ry2,Slc16a1,Tfap2c,Mybbp1a,Elf1,Sema3b,Lrig1,Bag1,Siah2,Zfp185,Rhod,Adcy9,Lad1,Bhlhe40,Reep1,Aff1,Gfra1,Celsr1,Klf10,Elf3,Ablim1,Slc7a5,Dhcr7,Tpd52l1,Egr3,Rasgrp1,Nrip1,Dhrs3,Stc2,Syngr1,Ccn5,Wfs1,Unc119,Slc22a5,Papss2,Ugcg,Aqp3,Gab2,Kcnk5,Ncor2,Cbfa2t3,Opn3,Ovol2,Fhl2,Pex11a,Tpbg,Klf4,Rps6ka2,Med24,Sh…
HALLMARK_CHOLESTEROL_HOMEOSTASIS	0.0130904	-1.43777	Fabp5,Aldoc,Fdft1,Fdps,Anxa5,Cyp51,Sema3b,Srebf2,Hmgcs1,Mvk,Chka,Ebp,Sqle,Atf3,Nfil3,Jag1,Nsdhl,Atxn2,Dhcr7,Alcam,Hsd17b7,Lgmn,Lss,S100a11,Gldc,Trib3,Adh4,Tnfrsf12a,Sc5d,Fbxo6,Ech1,Avpr1a,Acss2,Ethe1,Gstm7,Pmvk,Pcyt2,Tmem97,Gpx8,Pnrc1,Antxr2,Tm7sf2,Errfi1,Trp53inp1,Stx5a,Fads2,Cxcl16,Niban1,Atf5,Mal2,Stard4,Mvd,Pdk3,Idi1,Cpeb2,Acat2,Actg1,Ctnnb1,Cd9,Clu,Plscr1,Fasn,Gnai1,Gusb,Hmgcr,Ldlr,Lgals3,Lp…
HALLMARK_E2F_TARGETS	0.0130904	-1.31987	Plk4,Mybl2,Lig1,Msh2,Tubg1,Mcm3,Mlh1,Hnrnpd,H2ax,Dck,Wee1,Tcf19,Mcm5,Cdc25a,Mcm4,Pms2,Brca1,Cdkn1a,Cdkn1b,Hmmr,Cdkn2a,Prkdc,Mxd3,Cit,Mcm2,Cdkn2c,Tra2b,Mki67,Hells,Tmpo,Melk,Aurkb,Lyar,Tubb5,Ssrp1,Ezh2,Rad21,Kif4,Slbp,Kif22,Rad50,Brca2,Ung,Cbx5,Ctcf,Jpt1,Pold2,Hmgb3,Rad51ap1,Cenpe,Psmc3ip,Stag1,Suv39h1,Mre11a,Pnn,Tbrg4,Rbbp7,Cdca8,Brms1l,Pole,Chek1,Birc5,Hus1,Mcm6,Mcm7,Cdca3,Rad1,Gspt1,Timeless,Or…
HALLMARK_ESTROGEN_RESPONSE_LATE	0.0130904	-1.31751	Scnn1a,Plk4,Fabp5,Dusp2,Krt13,Cpe,Hmgcs2,Calcr,Fdft1,Cav1,Cish,Frk,Dnajc1,Tiam1,Cxcl12,Cox6c,Tff3,Fkbp5,Npy1r,Slc16a1,Tfap2c,Etfb,Hspa4l,Stil,Pdcd4,St6galnac2,Sema3b,Nab2,Serpina5,Ccna1,Bag1,Siah2,Tfpi2,Btg3,Emp2,Aff1,Kif20a,Slc7a5,Dhcr7,Tpd52l1,Egr3,Ugdh,Nrip1,Ccn5,Wfs1,Slc22a5,Papss2,Kcnk5,Mocs2,Ncor2,Opn3,Ovol2,St14,S100a9,Sgk1,Tpbg,Large1,Unc13b,Klf4,Rps6ka2,Agr2,Cdc6,Amfr,Mapk13,Slc27a2,Gla,…
HALLMARK_GLYCOLYSIS	0.0130904	-1.32179	Gys1,Vcan,Vegfa,Dsc2,Lct,Tff3,Hmmr,Ier3,Gpc4,Gpc3,Gclc,Il13ra1,G6pdx,Chpf,Efna3,Dld,Pfkfb1,Ext2,Aldh7a1,Kif2a,Stc1,Irs2,Cxcr4,Rragd,Ankzf1,Nsdhl,Capn5,Elf3,Gpc1,Kif20a,Bik,Taldo1,Tpst1,Cited2,Casp6,Hk2,Slc37a4,Lhx9,Stc2,Ppp2cb,Cldn3,Qsox1,Artn,Bpnt1,Cth,Tpbg,Rbck1,Med24,Hs2st1,Psmc4,Hax1,Plod2,Gnpda1,Homer1,Sdc1,Sdc3,Sdc2,Chst4,Dpysl4,Zfp292,Slc25a10,Ero1a,Slc25a13,Gne,Hs6st2,Copb2,Nasp,Gal3st1,B…
HALLMARK_UV_RESPONSE_UP	0.021561	-1.31981	Mmp14,Cdc34,H2ax,Fen1,Sult1a1,Spr,Tyro3,Cdkn1c,Cdkn2b,Nfkbia,Cdk2,Cebpg,Clcn2,E2f5,Gpx3,Cdo1,Tars1,Epcam,Casp3,Chka,Sqstm1,Rhob,Cxcl1,Bid,Btg2,Stip1,Nat2,Atf3,Btg3,Tuba4a,Bak1,Psmc3,Selenow,Sigmar1,Hyal2,Onecut1,Mrpl23,Bcl2l11,Shox2,Dnaja1,Dlg4,Fgf18,Ppt1,Hspa13,Fmo1,Rasgrp1,Ggh,Wiz,Aqp3,Dgat1,Grpel1,Parp2,Kcnh2,Creg1,Eif2s3x,Asns,Nr4a1,Slc25a4,Polg2,Hnrnpu,Nptx2,Nxf1,Pdlim3,Olfm1,Ddx21,Rab27a,St…
HALLMARK_PROTEIN_SECRETION	0.0240861	-1.37105	Ap1g1,Atp6v1b1,Clcn3,Rps6ka3,Napg,Napa,Dst,Rab22a,Rab5a,Tsg101,Cav2,Tpd52,Kif1b,Bnip3,Snap23,Adam10,Ctsc,Ocrl,,Vps4b,Arfip1,Dop1a,Ppt1,Ap2m1,Vamp3,Stam,Ap3b1,Ap3s1,Sec22b,Bet1,Scamp3,Mapk1,Gla,Zw10,Scamp1,Sspn,Copb2,Stx7,Vamp4,Golga4,Gbf1,Rab9,Cope,Arfgap3,Ergic3,Anp32e,Mon2,Atp6v1h,Snx2,Rer1,Rab14,Tmed10,Sec31a,Sec24d,Scrn1,Copb1,Lman1,Ap2b1,Tom1l1,Tmx1,Dnm1l,Stx16,Cog2,Yipf6,Gosr2,Ykt6,Rab2a,Us…
HALLMARK_TGF_BETA_SIGNALING	0.0319236	-1.42181	Ppp1ca,Nog,Cdkn1c,Fnta,Skil,Xiap,Ifngr2,Hdac1,Slc20a1,Smad1,Bmpr2,Rhoa,Smad7,Klf10,Tgif1,Smad3,Hipk2,Cdk9,Smad6,Ncor2,Bmpr1a,Map3k7,Bcar3,Ube2d3,Smurf2,Rab31,Wwtr1,Smurf1,Ppp1r15a,Pmepa1,Trim33,Arid4b,Acvr1,Apc,Bmp2,Ctnnb1,Cdh1,Eng,Fkbp1a,Id1,Id2,Id3,Junb,Furin,Serpine1,Ski,Sptbn1,Tgfb1,Tgfbr1,Thbs1,Tjp1,Ltbp2,Ppm1a
HALLMARK_P53_PATHWAY	0.0325551	-1.27669	Cdk5r1,F2r,Rack1,Ptpn14,Ccng1,Dgka,Vdr,Zbtb16,Xpc,Ercc5,Cdkn1a,Procr,Cd82,Tm4sf1,Fdxr,Cdkn2b,Cdkn2a,Ier3,Mxd4,Tnni1,Tspyl2,Gpx2,Irak1,Hspa4l,Ralgds,Gadd45a,Zfp36l1,Ei24,Btg2,Rgs16,Irag2,Tsc22d1,Fgf13,Ddit3,Atf3,Serpinb5,Plk3,Cd81,Bak1,Upp1,Alox8,Kif13b,Jag2,Plk2,Tnfsf9,Zmat3,Ninj1,Traf4,Ccnk,Tpd52l1,Apaf1,Sphk1,Prmt2,Hint1,Rad9a,S100a4,Trp63,Prkab1,Vamp8,Ier5,St14,Acvr1b,S100a10,Ndrg1,Klf4,Hdac3,…
HALLMARK_COMPLEMENT	0.0356446	-1.27224	Cdk5r1,Usp15,Mmp14,Gng2,Klkb1,Klk1,Scg3,F10,Fdx1,Calm3,Gnb4,Was,Dgkg,Adam9,Cfb,Anxa5,Dock9,Ctsh,Ctss,Notch4,Phex,Casp4,Casp3,Cd36,Kif2a,Tfpi2,Hnf4a,Actn2,Gzma,Gzmb,Mmp15,F7,Casp7,Ctsc,S100a13,C9,Pla2g4a,Tnfaip3,Rnf4,Mmp8,Psen1,Cd46,Pik3ca,Olr1,Prep,Casp9,Gzmk,Rasgrp1,Ppp2cb,Lcp2,Dyrk2,Lgmn,Gp1ba,Atox1,Zfpm2,Rce1,S100a9,Mmp13,Fcnb,Ehd1,Zeb1,Psmb9,Pclo,Pla2g7,Msrb1,Pik3cg,Sirt6,C1s1,Irf7,Gp9,Plek,C…
HALLMARK_APICAL_JUNCTION	0.0487227	-1.25405	Cd86,Tubg1,Traf1,Calb2,Grb7,Vav2,Vcan,Epb41l2,Rsu1,Zyx,Madcam1,Actg2,Pcdh1,Nfasc,Itga9,Adra1b,Akt2,Cnn2,Ctnnd1,Adam9,Cntn1,Cdh15,Cldn11,Shroom2,Dlg1,Cdh8,Cdh6,Myl12b,Myh9,Tial1,Nrtn,Sirpa,Dsc1,Actn2,Ywhah,Vasp,Pik3r3,Speg,Icam5,Crat,Col16a1,Pten,Tnfrsf11b,Nrxn2,Exoc4,Cx3cl1,Gamt,Alox8,Nrap,Evl,Dsc3,Cdk8,Cldn5,Mpzl2,Krt31,Cldn4,Slit2,Sgce,Inppl1,Adam15,Mapk11,Ikbkg,Kcnh2,Pbx2,Akt3,Adam23,Slc30a3,R…
