# Supplementary material for: Role of SCAP in regulation of pancreatic homeostasis, pancreatitis, and tumorigenesis
Source: Oncogene. 2026 Apr 15;45(21):1999–2013. doi: 10.1038/s41388-026-03784-y (PMC13190320; doi:10.1038/s41388-026-03784-y)
Supplement: Supplementary file 5 — Supplemental Table S4 [file 41388_2026_3784_MOESM5_ESM.xlsx]

## Sheet: tumor_epithelial
© 2000-2025 QIAGEN. All rights reserved.
Upstream Regulator	Expr Fold Change	Molecule Type	Predicted Activation State	Bias-corrected z-score	Activation z-score	Flags	Bias Term	p-value of overlap	B-H corrected p-value	Target Molecules in Dataset	Mechanistic Network
LARP1	0.298	translation regulator	Activated	7.986	8.304		0.038	1.07e-60	1.01e-56	EEF1A1,EEF1B2,RACK1,RPL10,RPL10A,RPL11,RPL12,RPL13,RPL14,RPL15,RPL17,RPL18,RPL19,RPL21,RPL22,RPL23,RPL23A,RPL24,RPL26,RPL27,RPL27A,RPL28,RPL29,RPL3,RPL30,RPL31,RPL32,RPL34,RPL35,RPL35A,RPL36,RPL36A,RPL37,RPL37A,RPL38,RPL39,RPL41,RPL5,RPL6,RPL7,RPL7A,RPL8,RPS11,RPS12,RPS13,RPS14,RPS15,RPS15A,RPS16,RPS18,RPS19,RPS2,RPS20,RPS21,RPS23,RPS24,RPS25,RPS27,RPS27A,RPS28,RPS29,RPS3,RPS3A,RPS4X,RPS5,RPS7,RP…
SPEN	0.583	transcription regulator	Inhibited	-7.088	-7.348		-0.035	2.61e-50	6.14e-47	RPL10A,RPL11,RPL12,RPL13,RPL14,RPL18,RPL18A,RPL19,RPL21,RPL22,RPL22L1,RPL26,RPL27A,RPL28,RPL29,RPL3,RPL30,RPL32,RPL34,RPL35A,RPL37,RPL5,RPL6,RPL7,RPL8,RPL9,RPS10,RPS11,RPS12,RPS13,RPS14,RPS15A,RPS16,RPS17,RPS18,RPS19,RPS2,RPS20,RPS21,RPS23,RPS24,RPS25,RPS26,RPS27,RPS27A,RPS28,RPS29,RPS3,RPS3A,RPS4X,RPS5,RPS7,RPS8,RPS9
MLXIPL	0.191	transcription regulator	Inhibited	-7.775	-8.108		-0.037	4.3e-48	8.1e-45	ACACB,FABP4,GCK,Ins1,MID1IP1,NR1D1,RPL10,RPL10A,RPL11,RPL12,RPL13,RPL14,RPL15,RPL17,RPL18,RPL18A,RPL19,RPL21,RPL22,RPL22L1,RPL23,RPL23A,RPL24,RPL26,RPL27,RPL27A,RPL28,RPL29,RPL3,RPL30,RPL31,RPL32,RPL35,RPL35A,RPL36,RPL36A,RPL36AL,RPL37,RPL37A,RPL38,RPL39,Rpl39l,RPL41,RPL5,RPL6,RPL7,RPL7A,RPL8,RPL9,RPLP0,RPLP1,RPLP2,RPS10,RPS11,RPS12,RPS13,RPS14,RPS15,RPS15A,RPS16,RPS17,RPS18,RPS19,RPS2,RPS20,RPS2…
RICTOR	0.303	other	Activated	8.559	8.788		0.023	3.82e-39	5.86e-36	ATP4B,ATP5F1D,ATP5F1E,ATP5MC1,ATP5MC3,ATP5MF,ATP5PD,ATP5PF,ATP5PO,ATP6V0B,ATP6V0C,ATP6V1F,BAX,CD4,COX4I1,COX4I2,COX5A,COX5B,COX6B1,COX6C,COX7A1,COX7A2,COX7B2,COX7C,COX8A,FABP5,FAU,FOXP3,GCK,HK2,Ifi204 (includes others),IL4,ISG15,NDUFA1,NDUFA11,NDUFA2,NDUFA4,NDUFA4L2,NDUFA5,NDUFA6,NDUFB10,NDUFB5,NDUFB8,NDUFB9,NDUFC1,NDUFC2,NDUFS6,NDUFS8,Raet1d/Raet1e,RPL10,RPL10A,RPL11,RPL12,RPL14,RPL17,RPL18,RPL2…	609 (20)
FMR1	0.329	translation regulator	Activated	4.688	4.836		0.017	4.55e-38	5.36e-35	ALDOA,CLSTN2,CLSTN3,CNTNAP4,COL5A2,Erdr1x,FGF14,GAP43,GAPDH,GRM3,GRM5,KCND2,MMP9,MRPL34,MRPL36,NPTX1,PCDH10,Pcdhb11,PPIA,RAB26,RAB3A,RACK1,RPL10A,RPL11,RPL12,RPL13,RPL14,RPL17,RPL18,RPL18A,RPL19,RPL22,RPL23,RPL26,RPL28,RPL3,RPL30,RPL31,RPL32,RPL34,RPL36,RPL37,RPL37A,RPL39,RPL41,RPL5,RPL7,RPL7A,RPL8,RPL9,RPLP0,RPLP1,RPLP2,RPS10,RPS11,RPS12,RPS13,RPS14,RPS15,RPS15A,RPS16,RPS17,RPS18,RPS19,RPS2,RPS2…	311 (7)
CTNNB1	-0.832	transcription regulator		1.763	1.563		-0.023	1.57e-33	1.64e-30	ACTA2,ADGRG2,AFP,AICDA,Akr1c14,Aldh1a1,ALDH1A3,Ang4,ARMH4,ASCL2,ATP5MC3,ATP5PO,Bglap2/Bglap3,BOLA1,CACNA1G,Ccl4,CD4,CD52,CDKN1C,CDX1,CHGA,CLU,CNMD,COX4I1,COX5A,CRIP1,CRIPTO,Cxcl1,Cxcl10,CXCL14,Cxcl3,CYFIP2,CYP7B1,DCT,DES,DIO2,EDN3,EPCAM,FABP1,FABP4,FCAMR,FGFBP1,FZD1,GAP43,GAPDH,GATA3,GCK,GLI1,GLI2,GLI3,GPX2,HAPLN1,HHIP,HILPDA,HK2,Hoxa9,Hsd3b4 (includes others),HSPE1,ID1,ID4,Ifi204 (includes other…	641 (22)
GATA2	-1.131	transcription regulator		-1.089	-1.165		-0.01	5.04e-28	4.75e-25	A430034D21Rik,ALAS2,ANGPT1,ANGPT2,ARPP21,Bex6,BPIFB1,CACNG2,CALCA,CAMP,Ccl3,CCR3,CCR8,Cd177,CD226,CD96,Ces1d,CHGA,CLDN18,CLEC4G,CLPS,Cma2/Mcpt9,COL17A1,CPA3,CST7,Csta1 (includes others),Ctrb1,Cxcl1,Cxcl10,Cxcl3,Cym,Cyp2c40 (includes others),DIO2,Ear1/Ear2,EDNRA,EMCN,EPHA3,ERG,F2RL2,FABP4,FCER1A,GATA3,GFI1,GIMAP8,Gm3411 (includes others),GP1BB,GP9,Gpr141,GRAP2,GZMB,HBA2,ICOS,IL2RB,IL4,IL5,Ins1,ISG…	438 (13)
MYC	-0.895	transcription regulator	Inhibited	-5.91	-6.155		-0.018	1.41e-18	1.21e-15	ACTA2,ADM,ALDOA,ANGPT1,ANGPT2,APOC1,ASCL2,ASPRV1,ATP6V0B,BAX,BCAT1,BMPER,CDC20,CDKN1C,CEBPD,CLDN7,CLEC3B,CLU,COL5A1,COL5A2,COX5A,COX5B,COX6B1,CRIP1,CRIPTO,CSTB,Cxcl10,CYCS,CYFIP2,CYP26A1,DBI,DCTPP1,DNAH8,DUSP2,Ear1/Ear2,EBF1,EEF1A1,EPCAM,FABP1,FABP2,FABP4,FABP5,FAU,FBN1,FBN2,FKBP5,FMOD,FOXF1,FOXP3,FTH1,G0S2,GAPDH,Gbp2b,GCK,GFI1,GLI2,H19,H2AZ1,HAPLN1,HK2,HLA-A,Hspa1b,HSPB1,HSPE1,ID1,IER3,Ifi204 (i…	569 (17)
MYCN	-0.493	transcription regulator	Inhibited	-6.533	-6.593		-0.007	2.14e-18	1.68e-15	ADAM23,ALDOA,B2M,BAX,CLU,COL5A2,DBX2,DUSP2,EEF1A1,FAU,FBN1,GAPDH,HK2,HLA-A,IGF2BP3,ITIH3,LGALS1,LRRN3,MRC2,PDGFRA,RELN,RPL10,RPL11,RPL12,RPL13,RPL17,RPL18,RPL18A,RPL19,RPL21,RPL22,RPL23,RPL23A,RPL24,RPL26,RPL27,RPL27A,RPL28,RPL29,RPL3,RPL30,RPL31,RPL35,RPL35A,RPL37,RPL37A,RPL38,RPL39,RPL41,RPL5,RPL6,RPL7,RPL8,RPL9,RPLP0,RPLP1,RPLP2,RPS12,RPS13,RPS15,RPS16,RPS17,RPS19,RPS2,RPS20,RPS23,RPS24,RPS25,…	438 (7)
IMMUNOGLOBULIN (complex)		complex		1.188	1.108		-0.007	3.17e-18	2.29e-15	ACKR2,ACTA2,ACTN2,ADAM19,ADAM23,ADAMTS12,ADAMTS2,ADM,AFAP1L2,AICDA,ALAS2,ALDH1A3,ALDOA,ANGPT2,APLN,APOC1,Apol8,Apol9a/Apol9b,AREG,ASAP3,ATP4B,ATP5F1D,ATP5MC3,ATP5PF,B2M,BAX,BCAT1,BST2,C1QA,C1S,C7,CACNA1E,Casp1,CCL17,CCL20,CCL28,Ccl3,Ccl4,CCR6,CD226,CD28,CD3E,CD4,CD40LG,CD52,CD68,CD81,CDKN1C,CEBPD,Chil3/Chil4,CLDN15,CLDN7,CLEC3B,CLSTN3,CLU,CNPY2,COL23A1,COL5A2,COL6A2,COX4I1,COX4I2,COX6B1,COX7A2,CO…	611 (14)
C3		peptidase	Inhibited	-3.989	-4.157		-0.026	5.95e-18	3.93e-15	ACTA2,APCS,C1QA,Ccl3,CHRM2,CRP,Cxcl1,Cxcl10,CYP27B1,Gm42047,Gstm5,HTR2B,Ighg2b,IL10,IL12B,IL1A,IL4,Ins1,LEP,RBFOX3,RPL10,RPL22,RPL23A,RPL24,RPL30,RPL35,RPL35A,RPL36A,RPL37,RPL37A,RPL38,RPL39,RPL41,RPS15A,RPS16,RPS2,RPS21,RPS26,RPS27A,RPS29,RPS3,RPS3A,RPS4X,SELL,THBD,TNF	453 (18)
YAP1	0.337	transcription regulator		-1.057	-1.147		-0.014	6.27e-18	3.93e-15	ACTA2,ADAM19,AREG,ASCL2,BAX,BRI3,BST2,CCN5,CDC20,CDKN1C,Chil3/Chil4,COL5A1,CPXM2,CTSL,Cxcl1,Cxcl3,EMCN,FGF1,FMOD,FTL,GLI2,HAPLN1,ID1,IGF2,IGHM,IL10,IL12B,IL1A,ITGA8,KDR,LIMCH1,MMP12,MYH11,MYOCD,NDUFS8,NEGR1,NPPA,PDZK1,PECAM1,PPP1R14A,PTGFR,RNASEH2C,RPL10,RPL10A,RPL11,RPL12,RPL13,RPL14,RPL15,RPL17,RPL18,RPL18A,RPL19,RPL21,RPL22,RPL22L1,RPL23,RPL23A,RPL24,RPL26,RPL27,RPL27A,RPL28,RPL29,RPL3,RPL30,R…	634 (20)
UQCC3	-2.669	other						1.33e-17	7.8e-15	ALDOA,ATP5F1D,ATP5F1E,ATP5MC1,ATP5MC3,ATP5ME,ATP5MF,ATP5PD,ATP5PF,ATP5PO,ATP6V0B,ATP6V0C,ATP6V1F,COX14,COX4I1,COX5A,COX5B,COX6B1,COX6C,COX7A2,COX7C,COX8A,GAPDH,HK2,NDUFA1,NDUFA11,NDUFA13,NDUFA2,NDUFA4,NDUFA4L2,NDUFA5,NDUFA6,NDUFB10,NDUFB11,NDUFB5,NDUFB8,NDUFB9,NDUFC1,NDUFC2,NDUFS6,NDUFS8,PGAM1,UQCR10,UQCR11,UQCRB,UQCRH,UQCRQ	434 (7)
CAB39L		kinase	Inhibited	-4.608	-4.796		-0.039	2.19e-16	1.09e-13	ATP5F1E,ATP5MC3,ATP5ME,ATP5MF,COX4I1,COX5B,COX6C,COX7C,COX8A,NDUFA1,NDUFA13,NDUFA4,NDUFB10,NDUFB11,NDUFB5,NDUFB8,NDUFB9,NDUFC1,NDUFS6,UQCR10,UQCR11,UQCRB,UQCRQ	397 (9)
LH (complex)		complex	Inhibited	-7.114	-7.276		-0.02	4.24e-15	2e-12	ACTA2,ACTG2,ALPL,AREG,CDKN1C,CYFIP2,EEF1A1,EEF1B2,FKBP5,GEM,HK2,MMP9,NOL3,PDLIM3,PTPRN,RGS4,RPL10,RPL10A,RPL12,RPL13,RPL15,RPL17,RPL18A,RPL21,RPL23,RPL23A,RPL24,RPL26,RPL27,RPL27A,RPL28,RPL29,RPL3,RPL30,RPL31,RPL32,RPL35,RPL35A,RPL36,RPL36A,RPL37,RPL39,RPL5,RPL6,RPL7,RPL8,RPL9,RPLP2,RPS10,RPS11,RPS13,RPS15,RPS15A,RPS16,RPS17,RPS18,RPS19,RPS2,RPS20,RPS23,RPS24,RPS25,RPS26,RPS27,RPS28,RPS3A,RPS4X,R…	678 (12)
RCN3	-2.772	other	Inhibited	-4.22	-4.212		0.002	9.15e-15	3.92e-12	CLU,FAU,ID4,RPL11,RPL12,RPL13,RPL22L1,RPL23,RPL27,RPL3,RPL31,RPL5,RPL8,RPL9,RPS12,RPS14,RPS18,RPS24,RPS25,RPS28,RPS29,RPS3,RPS8,SHH,SOX8
DNMT1	-0.172	enzyme		-0.941	-0.812		0.028	2.13e-14	8.71e-12	ACTA2,ADCY2,ADCYAP1,ADCYAP1R1,BCAT1,CACNA1E,CACNA1G,CACNA1I,CACNG2,CDKN1C,CHRM2,COL6A5,COX7C,DLC1,EFNA3,EPHA3,EPHB1,ERBB4,FBN1,FGF1,FGFR3,FOXA1,FOXF2,FOXP3,GATM,GPX7,GRIN3A,GRM5,GZMB,HCN4,HOXA1,Hspa1b,HSPB1,IGF2,IL10,IL3,IL4,IL5,KCNA1,KCNMB2,LAMA1,LAMC3,MEF2C,MROH6,MYL6,NEFM,NRN1,NTRK3,OPRL1,OTOP1,PAQR9,PAX5,PAX6,PDGFRA,PECAM1,PLA2G10,PLCD4,PTGDS,PTPN5,RBFOX3,RELN,RGS8,RPL10A,RPL12,RPL13,RPL14,RP…	758 (22)
AGT	3.167	growth factor		-0.571	-0.806		-0.02	6.15e-14	2.41e-11	ACACB,ACE2,ACTA2,ADAM23,ADAMTS2,ADM,ALDH1A3,Aldh1a7,ALKAL2,AMBP,ANGPT1,ANGPT2,ANGPTL1,ANGPTL8,APCS,APLN,AREG,BAX,BDKRB2,BEX4,C1QTNF7,CACNG1,CALCA,Calcb,Casp1,CASQ1,CASR,Ccl3,Ccl4,CCN5,CCR3,CD68,CDC20,CDKN1C,Ces1d,CHCHD2,CILP,Clec10a/Mgl2,CLPS,COL10A1,COL5A1,COL5A2,COL6A2,COMP,COX4I1,COX5A,COX5B,COX6C,COX7A1,COX7A2,COX7C,CRLF1,CRP,CTF1,Ctrb1,Cxcl1,Cxcl10,CYCS,Cyp2j11/Cyp2j8,DIO2,EDARADD,EDNRA,EEF1…	603 (15)
POLG	-0.344	enzyme						5.14e-13	1.94e-10	EEF1B2,NPY,RACK1,RPL13,RPL14,RPL23,RPL27A,RPL32,RPL36A,RPL5,RPL7,RPS16,RPS19,RPS24,RPS25,RPS27A,RPS5,TPT1
NPR3	1.949	G-protein coupled receptor	Activated	4.13	4.279		0.031	1.01e-12	3.65e-10	ATP5F1E,ATP5MC3,ATP5ME,ATP5PO,COX4I1,COX4I2,COX6B1,COX6C,COX7C,NDUFA1,NDUFA11,NDUFA13,NDUFA2,NDUFA4,NDUFB10,NDUFB5,NDUFB8,NDUFB9,TNF,UQCR10,UQCRB,UQCRH,UQCRQ
MHC II (family)		group						1.4e-12	4.87e-10	Ccl3,Ccl4,EEF1A1,FTH1,HBA2,Ifitm2,Igha,Ighg2b,Ighg2c,RPL19,RPL23,RPL38,RPL7,RPLP0,RPLP1,RPS2,RPS28,RPS29,TNF,TPT1,Wfdc17	222 (7)
NFE2L2		transcription regulator		-1.235	-1.397		-0.016	1.82e-12	6.12e-10	ACE2,ACTA2,ADCYAP1,ADH7,ALAS2,ALDOA,ANG,ANGPT1,APCS,AREG,B2M,Bglap2/Bglap3,C15orf48,C1QA,CA11,Casp1,CCL20,Ccl3,Ccl4,CD247,CD68,CD8B,Clec10a/Mgl2,CNMD,COX4I1,COX7A1,CRP,Ctla2a/Ctla2b,Cxcl1,Cxcl10,Cyp4a12a/Cyp4a12b,DCSTAMP,DCT,ELN,EMCN,EVI2A,FABP1,FABP4,FABP5,FKBP5,FMO1,FTH1,FTL,GEM,GPX1,GPX2,Gsta1 (includes others),Gstp1 (includes others),HILPDA,HK2,HLA-A,Hsd3b6 (includes others),Ifi204 (includes …	540 (16)
MAPT		other	Inhibited	-1.946	-2.022		-0.022	1.96e-12	6.24e-10	ALDOA,ALPL,AMIGO2,ANGPT1,ARF6,ATP5F1D,ATP5F1E,ATP5MC1,ATP5PD,ATP5PF,C1QA,C1s1,CCL17,Ccl3,Ccl4,CD52,CLU,CNTNAP4,COX4I1,COX5A,COX6C,COX7A2,CPLX2,CST7,Cxcl1,Cxcl10,Cxcl3,CYCS,CYFIP2,DBI,DGKB,DOK6,DPP6,DSCAML1,EBF1,EPHA3,ESRRG,FGFR3,GAP43,GAPDH,GEM,GLRA1,Glycam1,GRIN2A,Gstp1 (includes others),H2AC4,H3C13,H4c8,HBA2,HINT1,HLA-A,HSPB1,HSPB8,HSPE1,Ifi204 (includes others),Ifi27,Ifitm3,Igkv14-111,Igtp,IL1…	627 (21)
IL33	-1.596	cytokine	Inhibited	-3.942	-4.134		-0.025	2.24e-12	6.66e-10	ALDH1A3,ALDOA,ANKRD37,AREG,ATP5F1E,ATP5MJ,BAX,BPIFB1,C4orf3,CALCA,CCL17,Ccl3,Ccl4,CD28,CD52,Chil3/Chil4,COX7A2,Csf2rb2,CSTB,Ctla2a/Ctla2b,Cxcl1,Cxcl10,Cxcl3,DUSP2,Ear1/Ear2,FER1L6,FOXP3,FTL,G0S2,GATA3,GFI1,Gimap3/Gimap5,HBA2,HCAR2,HILPDA,HSPE1,ICOS,IER3,IGHM,IKZF3,IL10,IL17F,IL17RB,IL1A,IL2RA,IL2RB,IL3,IL4,IL5,LGALS1,MCEMP1,MDK,MIEN1,MIF,MMP10,MMP12,MMP9,MRPL54,MUC5B,Ngp,NHP2,Nme1,PAX9,Reg3g,Retn…	454 (15)
TCR (complex)		complex	Inhibited	-2.183	-2.373		-0.025	2.61e-12	7.44e-10	ADM,ALDOA,ARPP21,ATP5PD,BCAT1,BTLA,CCL17,Ccl3,Ccl4,CCR3,CCR6,CCR8,CD28,CD4,CD40LG,CD5,CD6,CD8B,CXCR3,CXCR5,FOXP3,GATA3,GFI1,GRIA3,GZMB,ICOS,IFI44L,IL10,IL12RB2,IL2RA,IL3,IL4,IL5,ISG15,KCNK5,Klra4 (includes others),LCK,NHP2,PFDN6,PGAM1,RPL10A,RPL15,RPL17,RPL18A,RPL22,RPL23A,RPL3,RPL30,RPL31,RPL38,RPL5,RPL6,RPL7,RPL9,RPLP0,RPS13,RPS15,RPS16,RPS17,RPS2,RPS23,RPS3,RPS3A,RPS4X,SELL,SOCS1,SPP1,TNF,TNFR…	429 (18)
PRKCG	1.417	kinase						7.75e-12	2.1e-09	ATP5F1D,ATP5MC3,ATP5MF,CNTN1,COX4I1,COX4I2,COX5A,COX6B1,COX7A1,COX8A,NDUFA1,NDUFA13,NDUFA2,NDUFA5,NDUFB11,NDUFB8,NDUFB9,NDUFS8,NPY,SACS,TACR1,UQCR10,UQCR11,UQCRQ	531 (10)
NOTCH3	1.026	transcription regulator	Activated	2.262	2.202		-0.01	1.04e-11	2.72e-09	ACTA2,ACTN2,ANGPT2,ATP5F1E,CDKN1C,CHCHD10,COL5A1,COL6A2,COX6C,COX8A,Cst3,DES,DLC1,FOXP3,Hspa1b,ID1,IL10,ITGA8,KDR,LGALS1,MMP9,MUC5AC,MYH11,NDUFA11,NDUFA13,NDUFA4,NDUFA4L2,OGN,PGAM1,PLN,PRKCQ,RBFOX3,RPL34,RPL37A,RPS27,RPS29,S100A11,S100A6,TAGLN,TMSB4X,UBB,UQCRH	550 (18)
TEAD1	0.436	transcription regulator	Inhibited	-4.216	-4.433		-0.033	1.68e-11	4.28e-09	ACTA2,ADM,ATP5F1D,ATP5MC1,ATP5MC3,ATP5MF,ATP5PD,ATP5PF,ATP5PO,COL5A2,COX4I1,COX5A,COX5B,COX6C,COX7C,CYCS,DES,EDNRA,FIBIN,LIMCH1,MYL3,NDUFA1,NDUFA11,NDUFA13,NDUFA2,NDUFA4,NDUFA5,NDUFA6,NDUFB10,NDUFB5,NDUFB8,NDUFC1,NDUFC2,NDUFS6,NDUFS8,NPPA,RUNX1T1,TAGLN,TNF,UQCR11,UQCRB,UQCRH,UQCRQ	504 (10)
IL1B	-1.851	cytokine		-0.847	-1.022		-0.015	2.19e-11	5.42e-09	ACKR2,ACTA2,ADAMTS12,ADM,Aldh1a1,ALPI,ALPL,ANGPT1,APCS,ASIC3,B2M,BAX,BPIFB1,CALCA,CASR,CCL17,CCL20,CCL24,CCL28,Ccl3,CCR6,CCR8,Cd177,CD4,CD40LG,CDKN1C,CDX1,CEBPD,Clca3b,Clca4a/Clca4b,CLU,COL10A1,CPB2,CRP,Cxcl1,Cxcl10,CXCL14,CYP27B1,Cyp3a11 (includes others),CYP7B1,DANCR,DBI,DBP,DPP4,EEF1A1,ELN,EPHA6,FABP1,FABP5,FGB,FGFR3,FKBP5,FTH1,FZD1,G0S2,GATA3,Gbp2b,Gbp9 (includes others),GCK,GEM,GINS2,GLI1,GL…	570 (15)
Siglecf	-0.55	other	Inhibited	-4.076	-4.243		-0.039	3.06e-11	7.37e-09	ANKRD37,ATP5F1E,ATP5MJ,BAX,C4orf3,CD52,COX7A2,CSTB,FTL,HILPDA,HSPE1,MIEN1,MIF,MRPL54,NHP2,Nme1,RPS14,RPS27L,UQCRQ
TXNIP	0.167	other	Activated	4.514	4.62		0.017	3.88e-11	8.9e-09	ALDOA,Ccl3,Cxcl1,DES,FABP2,FAU,G0S2,GAPDH,H2AZ1,HK2,HSPE1,IAPP,IL2RB,PGLYRP2,RPL10A,RPL11,RPL17,RPL24,RPL31,RPL32,RPL34,RPL35A,RPL36,RPL37,RPL37A,RPL38,RPL41,RPLP1,RPS15,RPS16,RPS20,RPS21,RPS23,RPS24,RPS25,RPS29,RTP3,SNRPD2,TNF,TOMM5	546 (13)
IFNG	2.788	cytokine		-1.168	-1.39		-0.017	1.19e-10	2.61e-08	AADAT,ACE2,ACMSD,ACTA2,ADGRG2,ADM,ALDH1A3,ALKAL2,ALPL,AREG,Art2a,ATP5F1D,ATP5F1E,ATP5MC3,B2M,BAX,BST2,C15orf48,C1QA,CALCA,Casp1,CCL17,CCL20,CCL28,Ccl3,Ccl4,CCR3,CCR6,CD2,CD4,CD40LG,CD68,CDC20,CDX1,Ceacam1/Ceacam2,CEBPD,Chil3/Chil4,CHST3,CHST7,Clec10a/Mgl2,COL5A2,COX4I1,COX6C,COX8A,CRLF1,CTSL,Cxcl1,Cxcl10,Cxcl3,CXCR3,CYCS,DANCR,DBP,DCT,DDR2,DPP4,DUOXA2,EDNRA,EEF1A1,ELN,EMID1,ESM1,FABP5,FAM107A,FFA…	544 (14)
AHR	0.754	ligand-dependent nuclear receptor		0.54	0.452		-0.01	1.7e-10	3.65e-08	ACTA2,ADAM19,ADAMTS2,ADM,AKR1C2,ALDH1A3,ALDOA,AMIGO2,ANGPT1,Aox4,AREG,BAX,BDKRB2,C1QA,CCL20,CCL21,CCN5,CCR6,CD247,CD28,CD3D,CD3E,CD4,CD40LG,CD8B,CEBPD,CERS4,Ces2c,Clca3b,COL13A1,COL5A1,COL5A2,COL6A2,COLQ,COX8A,CPA4,CRP,CTRL,Cxcl1,Cxcl10,DCLK3,DNAJB1,DPP4,EBF1,ELN,ESRRG,FABP12,FABP4,FBN1,FBN2,FMO3,FOXP3,GPX2,GRAP2,Gsta1 (includes others),HK2,Hsd3b4 (includes others),ICOS,IGHM,IKZF3,IL10,IL17F,IL2R…	636 (16)
NKX2-1	-3.689	transcription regulator		-1.594	-1.66		-0.02	2e-10	4.19e-08	ADCYAP1,AGR2,AREG,CHAD,CKS1B,CLDN18,CLU,CNMD,CYGB,DIO2,DPP4,Ear1/Ear2,EPHB1,FOXF2,FXYD3,HLA-A,IER3,INMT,LCK,LEF1,LMO3,Lyz1/Lyz2,MIA,MYB,MYH11,NKD1,PDGFRA,PGLYRP1,PLA2G1B,PRRX2,Reg3g,Saa3,SATB1,SCGB1A1,SFTPB,SFTPC,SHH,Sprr2a1/Sprr2a2,TFF2,TFF3,TG,TSHB,TSHR	417 (6)
ZFHX3	0.336	transcription regulator		0.658	0.64		-0.007	2.21e-10	4.52e-08	AFP,APOA2,DOHH,EBF1,EPCAM,GBX1,GPR50,Gstp1 (includes others),HLA-A,Ifitm3,IL2RA,LHX6,MIF,NAA38,NEUROD1,POU1F1,PROK2,PROKR2,ROMO1,RPL37,RPLP1,RPLP2,RPS12,RPS14,RPS28,SCN4B,SIM1,SP9,TUBA1A,UBB,UQCR10
FOXA2	-0.46	transcription regulator		0.283	0.205		-0.013	4.55e-10	8.92e-08	ABCG5,ACACB,ACTA2,ACTG2,AFP,AGR2,AK4,Akr1c14,ALDH1A3,ANGPTL3,APOA2,APOC4,BMPER,CCL17,CCL24,CHRD,CNTN1,COL17A1,CYP26A1,DCT,DIO2,ELOVL2,EN1,EPCAM,ERBB4,FABP1,FABP5,FGB,FOXA1,GCK,GLI3,GPX2,GRIN3A,Gstm5,H19,HHIP,HK2,HOXA1,IAPP,IER3,IL10,IL4,IL5,ISL1,KDR,LTC4S,Lyz1/Lyz2,MMP9,MUC5AC,MUC5B,MYH11,MYL3,MYOCD,PAX6,PMCH,PPP1R14A,PTGDS,PTGFR,PTPRN,PYY,Retnla,Saa3,SCGB1A1,SFTPB,SHH,SLC10A1,SLC27A2,SLC38A11,SL…	652 (21)
DYRK1B	-0.267	kinase	Activated	4.111	4.237		0.026	6.69e-10	1.29e-07	ATP5F1E,ATP5MC1,ATP5MC3,ATP5ME,ATP5PD,ATP5PO,ATP6V0B,COX4I1,COX5A,COX5B,COX7A2,COX7C,NDUFA1,NDUFA13,NDUFA4,NDUFA4L2,NDUFA5,NDUFB11,NDUFB8,NDUFB9,NDUFC2,NDUFS6,NPPA,UQCRH	335 (11)
DDX5	-1	enzyme	Inhibited	-2.671	-2.685		-0.003	6.99e-10	1.32e-07	ACTA2,ATP5MC1,ATP5MC3,ATP5ME,ATP5PD,ATP5PF,BAX,CCL17,CCL20,COX5A,COX5B,COX6C,COX7A2,COX7C,CYCS,IL12RB2,IL1A,IL4,MDH1B,MMP9,NDUFA1,NDUFA2,NDUFA4,NDUFA5,NDUFA6,NDUFB5,NDUFS6,S100A14,S100A4,TNFSF15,UQCR10,UQCRB,UQCRH,UQCRQ	590 (13)
HISTONE H3 (family)		group						9.66e-10	1.78e-07	AADAT,ACRV1,AFP,ALDOA,ARR3,ASCL2,ATP5ME,ATP5MF,ATP5PF,B2M,BAX,CACNA1G,CCR3,CLPS,COMP,COX4I1,COX6C,COX7A1,COX7B2,Cyp3a11 (includes others),DUSP2,EEF1A1,ESRRG,FABP4,FKBP5,FOXA1,FOXP3,GAPDH,GATA3,GFI1,GLI1,GLI2,HAND2,HBA2,HOXA7,Hoxa9,HOXB6,ID1,IFI27L2,Ifitm3,IL10,IL17F,IL1A,IL2RA,IL4,IL5,INS,Ins1,KDR,MEF2C,MMP9,NDUFA5,NDUFC1,NDUFC2,NEUROD1,NKD1,OPN1SW,PAX5,PITX2,POLD4,PPP2R2B,PRLR,RELN,RGS4,RPL10A,R…	528 (16)
ALPHA CATENIN (family)		group		-0.312	-0.104		0.038	1.09e-09	1.98e-07	ADAM33,ADAMTS12,ADAMTS2,AREG,COL5A1,COL5A2,COL6A2,CRIPTO,CTSL,Cxcl1,Cxcl10,ELN,EPHA3,GAP43,IGF2,Il36a,IL36G,LEF1,Lyz1/Lyz2,MMP12,MMP9,NKD1,PDGFRA,Prl2c2 (includes others),RHOC,S100A8,S100A9,Saa3,SP5,TNF,TNFAIP2,TWIST1	486 (12)
SMARCA5		transcription regulator		0.053	0.168		0.02	1.22e-09	2.16e-07	B2M,BAX,BLK,CACNA1E,Casp1,CD81,CPA3,CRIP1,ERG,ESM1,FKBP5,Gbp9 (includes others),GRIA3,H4C9,HLA-A,Ifitm2,IKZF3,IL12RB2,IL17RB,IL2RA,IL3,Khdc1b (includes others),Ly6a (includes others),MYL10,PHLDA3,PLAC8,RPS27L,SLC27A2,Tgtp1/Tgtp2,THEMIS,TIFA,VWCE,Zfp981 (includes others)	261 (7)
RGS10	-0.137	enzyme		0.881	0.928		0.02	1.38e-09	2.4e-07	Casp1,Ccl3,CCR3,CCR6,CCR8,CD40LG,Chil3/Chil4,CRP,Cxcl1,Cxcl10,CXCR3,IL10,IL1A,IL2RB,Il36a,IL4,NPPA,PF4,Retnla,TNF,Treml1	460 (14)
WNT3A	0.484	cytokine		2.035	1.907		-0.017	1.4e-09	2.4e-07	ACTA2,ADM2,ALDH1A3,ALPL,ANGPT1,ATP5MC3,ATP5PO,CACNA1G,Ccl3,CCN5,CD68,CDX1,COX4I1,COX5A,CST7,Cxcl1,Cxcl10,EN1,FABP4,FMOD,FNDC1,FZD1,GAP43,GLI1,HAS3,HHIP,ID1,IGF2BP1,IL10,IL12B,IL1A,KDR,LEF1,LRRC32,MAB21L1,MEF2C,MSX1,NDUFA11,NDUFA4,NDUFB10,NDUFB8,NDUFC2,NDUFS6,NDUFS8,NKD1,OGN,PDGFRA,PITX2,PROCR,PTH1R,RASGRP3,RSPO3,RUNX1T1,SHH,SIM1,SLC27A2,TMEM158,TNF,TNXB,TWIST1,TYR,UQCR10,UQCR11,WIF1,WNT1	588 (17)
MEF2C	2.524	transcription regulator		0.02	-0.134		-0.027	1.47e-09	2.48e-07	ABRA,ACE2,ACTN2,ATP5F1E,ATP5MJ,Bglap2/Bglap3,BLK,Ccl3,Ccl4,Cd177,Chil3/Chil4,CLSTN2,COL10A1,Cxcl1,DES,EPHB1,FGFR3,FTH1,HSPB7,KCNJ2,LMOD2,MEF2C,MMP10,MMP12,MYOM2,MYOZ2,NDUFA5,NDUFB8,NPPA,PDLIM3,PLA2G2A,PLN,PTH1R,PTPRB,RAB37,S100A4,S100A8,S100A9,SMYD1,SRPK3	250 (10)
TGFB1	-0.268	growth factor	Inhibited	-2.057	-2.216		-0.012	1.76e-09	2.86e-07	4930425K10Rik,AASS,ACKR2,ACTA2,ACTG2,ADAM19,ADAMTS12,ADAMTS2,ADAMTS6,ADGRG2,ADM,AFP,AGR2,AKR1C2,ALDH1A3,ALDOA,ANGPT1,APLN,AREG,B2M,B3GALT2,BAX,BCAT1,BDKRB2,Bglap2/Bglap3,BPIFB1,C1QA,C1S,CALCA,CAMP,CARMN,CCL20,CCL24,Ccl3,Ccl4,CCN5,CCN6,CCR3,CCR6,CD207,CD226,CD28,CD4,CD68,CD8B,CDC20,CDH19,CDKN1C,Ceacam1/Ceacam2,CEBPD,Ces2c,Ces2e,CHST3,CKS1B,CLCA2,CLDN7,Clec2d (includes others),CLU,COL10A1,COL5A1,CO…	555 (15)
CLCF1	-0.158	cytokine	Activated	3.704	3.841		0.029	1.76e-09	2.86e-07	ATP5F1D,ATP5F1E,ATP5ME,CHCHD10,COX4I1,COX5A,COX7A1,COX7C,DIO2,IL12B,MT-ND6,NDUFA1,NDUFA11,NDUFA13,NDUFA6,NDUFB11,NDUFB8,NDUFB9,NDUFC1,NDUFS6,TIMM13,UQCRQ
STAT3	0.493	transcription regulator	Inhibited	-2.339	-2.515		-0.018	2e-09	3.2e-07	ACTA2,ADM,AICDA,ALAS2,ALDH1A3,ALPL,ANGPT2,APLN,AREG,ASCL2,BST2,BTLA,Casp1,CCL17,CCL20,Ccl3,Ccl4,CCR6,CD226,CD40LG,CDKN1C,CEBPD,Chil3/Chil4,CLCA2,COBL,COL5A1,CRP,CTF1,CTSL,Cxcl1,Cxcl10,CXCL14,Cxcl3,CXCR3,CXCR5,CYP26A1,DANCR,DCSTAMP,DPP4,EBF1,FBN1,FGB,FOXP3,FZD1,GAP43,GATA3,Gbp2b,Gbp9 (includes others),GRB10,GRIN2A,GSDME,GZMB,H19,HK2,HLA-A,ICOS,ID1,Ifi204 (includes others),Ifit1bl1/Ifit1bl2,Ifitm2,…	584 (15)
AIRE	-0.495	transcription regulator		-1.153	-1.228		-0.017	2.11e-09	3.32e-07	AMBP,AMELX,AW112010,BMP8B,CCL17,CCL21,Clec2d (includes others),Cxcl1,Cxcl10,FABP1,FABP2,FOXP3,Gbp2b,Gbp9 (includes others),GIP,IGF2,INS,Ins1,ITIH3,Mcpt2,MMP9,Ngp,NPY,PROKR2,PTGDR,S100A9,Saa3,TFF3,TG,TLR1,TNF,VWCE
ZHX2	0.358	transcription regulator	Activated	4.147	4.243		0.021	2.46e-09	3.8e-07	ATP5F1D,ATP5F1E,ATP5MC1,ATP5MC3,COX5A,COX5B,COX7A1,COX7C,CYCS,MYH11,NDUFA2,NDUFA4,NDUFA6,NDUFB8,NDUFB9,NDUFC1,NDUFS6,TNF,UQCR10,UQCR11,UQCRB,UQCRH	350 (7)
NFAT5	-0.129	transcription regulator		-0.8	-0.726		0.009	2.62e-09	3.98e-07	ACTN2,ADM,ALAS2,ALPL,AREG,C1QA,CCL20,CCL21,Ccl4,CCR3,CD247,CD28,CD3D,CD4,CD40LG,CD68,CD79A,CD8B,CLDN7,CLU,Cxcl1,Cxcl10,Cxcl3,CXCR3,Ear1/Ear2,EBF1,EDARADD,Fcrl1,FGB,FGFR3,FOXP3,Gimap3/Gimap5,HECW2,Hspa1b,HSPA2,ICOS,Ifi204 (includes others),IFI27L2,Ifitm3,IL10,IL2RA,IL4,IZUMO1,LCK,Ly6a (includes others),LY6D,Lyz1/Lyz2,MATK,MMP9,MS4A2,Ms4a4c (includes others),PAX5,PECAM1,PLAC8,PRAM1,PRKCQ,RHAG,RPS7,…	484 (18)
STAT1	0.573	transcription regulator	Inhibited	-1.815	-2		-0.025	2.83e-09	4.24e-07	ADAMTS12,ALAS2,ALDH1A3,ANGPT2,B2M,BAX,BST2,BTNL9,C1QTNF7,C1S,Casp1,CCL20,Ccl3,Ccl4,CCR6,Ceacam1/Ceacam2,CEBPD,Chil3/Chil4,Cxcl1,Cxcl10,CXCR3,Cyp3a11 (includes others),DCSTAMP,DPP4,FGB,FOXP3,GATA3,Gbp2b,Gbp9 (includes others),GCK,GRIN2A,GZMB,Ifi204 (includes others),IFI44L,Ifit1bl1/Ifit1bl2,Igtp,IL10,IL12B,IL12RB2,IL1A,IL3,IL4,IL5,INS,Ins1,ISG15,ISL1,LAMA1,LRRTM2,Ly6a (includes others),MMP9,NEUROD…	493 (16)
IL21	1.781	cytokine		0.562	0.397		-0.027	4.82e-09	7.09e-07	AICDA,Casp1,CCL17,CCL20,CCL24,Ccl3,Ccl4,CD2,CD28,CD40LG,CXCR3,CXCR5,DPP4,FOXP3,GATA3,Gbp9 (includes others),GZMB,Ifi204 (includes others),Ifit1bl1/Ifit1bl2,Ighg2b,Igtp,IL10,IL12RB2,IL2RA,IL2RB,IL4,IL5,ISG15,Klra4 (includes others),Klrc1,MMP12,MMP9,MS4A1,PAX5,SELL,Serpina3g (includes others),SOCS1,Tgtp1/Tgtp2,TNF,TYROBP	569 (15)
KITLG	0.729	growth factor		0.506	0.367		-0.032	8.31e-09	1.17e-06	B2M,CALCA,Casp1,Ccl3,CD247,CD3D,CD68,CLU,Cxcl1,EEF1A1,F2RL2,FABP5,FTH1,GP9,IFI27L2,IGHM,IL10,IL1A,IL3,IL4,IL5,IRAG1,KDR,LTC4S,MEF2C,MID1IP1,MME,MS4A2,MYB,NPPA,PAX6,PF4,Ppbp,PRKCQ,RHAG,RPL7,RPLP0,RPS23,RPS3A,RPS7,SNRPG,SOCS1,TACR1,TMSB4X,TNF,Tpsb2,TPT1,TSC22D3,TYR,VWF	577 (16)
Hbb-b1		transporter	Inhibited	-3.13	-3.281		-0.031	9.16e-09	1.27e-06	ATP5MC1,ATP5MF,ATP5PO,C1QA,CALCA,COX6C,COX8A,Cxcl10,CXCR3,CXCR5,FTH1,FTL,IL2RB,MASP2,NDUFA11,NDUFA13,NDUFA4,NDUFA5,NDUFA6,NDUFB11,NDUFB8,NDUFB9,NDUFC1,NDUFS8,PECAM1,PRLR
APP	0.34	other	Inhibited	-2.382	-2.497		-0.014	1.13e-08	1.51e-06	ACTA2,ACTN2,ADAM19,ADCYAP1,ALDOA,ARF6,ATP5F1D,ATP5F1E,ATP5PD,ATP5PF,BAX,BMP8B,C1QA,C1s1,Casp1,CCL20,Ccl3,Ccl4,CD68,Chil3/Chil4,CLU,COL13A1,COX4I1,COX5A,COX6C,COX7A2,CPLX2,CRLF1,Csf2rb2,Ctla2a/Ctla2b,CTSL,Cxcl1,Cxcl10,CYCS,CYFIP2,CYP46A1,DBI,DSCAML1,DYSF,ELAVL4,ELN,EN1,EYA4,FTH1,FZD1,GAP43,GAPDH,Gbp9 (includes others),GPX1,GRIN2A,Gstm5,Gstp1 (includes others),H19,H2AC4,H4c8,HBA2,HCAR2,HINT1,Hspa1b…	648 (16)
CPE	-0.806	peptidase	Activated	2.549	2.655		0.024	1.46e-08	1.91e-06	ALDH1A3,CHGA,CRIP1,CRYBB3,FZD1,H2AC4,H2bc14,H2bc4,Hspa1b,IAPP,INS,Ins1,LEP,MIF,PMCH,RGS4,RPL30,RPL38,RPS28,TPT1,UBB	396 (12)
TLE3	0.426	other						1.49e-08	1.92e-06	ATP5F1D,ATP5F1E,ATP5MC3,ATP5ME,ATP5MF,ATP5PD,ATP5PF,ATP5PO,CYCS,DIO2,MT-ND6,MYB,NDUFA1,NDUFA11,NDUFA13,NDUFA2,NDUFA5,NDUFA6,NDUFB10,NDUFB11,NDUFB5,NDUFB9,NDUFC1,NDUFC2,NDUFS6,UQCR10,UQCR11,UQCRB,UQCRH,UQCRQ
TCR (family)		group		0.355	0.254		-0.039	1.63e-08	2.08e-06	Ccl3,CD247,CD28,CD3D,CD3E,CD40LG,FOXP3,GFI1,ICOS,Ifitm3,IL10,IL2RA,IL4,IL5,LRRC32,Ly6a (includes others),SELL	355 (19)
PSEN1	0.451	peptidase		0.752	0.772		0.005	1.74e-08	2.18e-06	ALDOA,ARF6,ATP5F1D,ATP5F1E,ATP5PD,ATP5PF,BAX,C1QA,C1s1,Ccl3,Ccl4,CDX1,COX6C,COX7A2,COX8A,CPLX2,Cxcl1,CYCS,CYFIP2,CYP46A1,DBI,DBP,DSCAML1,Erdr1x,FMN2,FOLH1,GAPDH,GRIN2A,Gstp1 (includes others),H2AC4,H4c8,HBA2,HINT1,HSPE1,IL10,IL4,KCNE1,Klra4 (includes others),MME,MMP9,NDUFA5,NDUFS6,Nme1,PAK3,PCP4L1,PDGFRA,PEBP1,PGAM1,PLVAP,PPIA,PRDX5,Prss1 (includes others),RELN,SOCS1,SP100,STX1B,SYN1,SYT13,TNF,TN…	650 (19)
IHH	-1.311	enzyme		-0.432	-0.513		-0.016	2.39e-08	2.92e-06	Aldh1a1,ALPL,CCDC85A,COL10A1,Cxcl10,DHH,EN1,FGFR3,FOXF1,FZD1,GLI1,HAPLN1,HHIP,KDR,LPAR4,LRRN2,MEF2C,PECAM1,PF4,PLIN4,Psg25 (includes others),PTGFR,PTH1R,SPP1,TMEM182,TNF
PCSK9		peptidase		-1.478	-1.52		-0.019	2.94e-08	3.55e-06	AREG,C1QA,CD4,CD68,Ceacam1/Ceacam2,Chil3/Chil4,Clec10a/Mgl2,Cmah,CSTB,Cxcl10,Cxcl3,DUSP2,Ear1/Ear2,FABP4,Gimap6,GLI1,GNGT2,H4c4,Ifi204 (includes others),IFI27L2,Ifitm3,IL10,IL36G,ISG15,ITK,JPH2,LCK,Ly6a (includes others),Lyz1/Lyz2,MFAP5,MGP,MIF,MMP9,MYH11,PF4,PLAC8,PRG4,Retnla,S100A8,S100A9,Saa3,SERPINB2,SPN,SPP1,TMSB4X,TNF,TYROBP	497 (14)
CCL2	-1.771	cytokine	Inhibited	-2.571	-2.65		-0.015	3.16e-08	3.76e-06	ACTA2,BPIFB1,Ccl3,Ccl4,CCR3,CD40LG,CEBPD,Chil3/Chil4,CTSL,Cxcl1,Cxcl10,FABP4,HTR2B,IAPP,Ighg2b,IL10,IL12B,IL1A,IL4,IL5,Ins1,KDR,LEP,MAP3K19,MMP10,MMP9,MUC5B,PAX9,PMCH,PTGDS,SCGB1A1,SFTPC,SPP1,TIE1,TNF	510 (16)
HIF1A		transcription regulator		0.091	-0.078		-0.02	3.27e-08	3.85e-06	ACTA2,ADM,AK4,ALDOA,ANKRD37,APLN,ATP5MC3,ATP5PF,ATP5PO,BAX,BCL6B,Casp1,Ccl3,Ccl4,CDKN1C,CEBPD,COL5A1,COX4I1,COX4I2,COX5A,COX6C,COX8A,Cxcl1,Cxcl10,Cxcl3,CYP46A1,Defa3 (includes others),EDNRA,EFNA3,ERBB4,ESRRG,FHL1,FOLH1,GABRB3,GAPDH,GAPDHS,GCK,Gstm5,HIF1A-AS3,HIF3A,HILPDA,HK2,HSPB1,ID1,Ifi204 (includes others),IGF2,IL10,IL12B,IL17F,IL1A,IL4,KRT14,LEP,LGALS1,MANF,MEF2C,METTL23,MIF,MMP12,MMP9,NDUFA1…	597 (16)
ARID1A	0.309	transcription regulator		0.86	0.815		-0.006	3.45e-08	4.01e-06	ACTA2,ALPL,APLN,ASCL2,ATP5F1D,ATP5PF,BDKRB2,Cbln1os,Ccl3,Ccl4,CCN5,CD28,CDKN1C,Ceacam1/Ceacam2,Clec2e/Clec2h,CLU,COL5A1,COX6B1,COX6C,CRMP1,Cxcl3,EPCAM,ESM1,FBN1,FBN2,FGFBP1,FHL1,FMN2,FOXA1,FZD1,GABRA4,GATA3,GEM,GLI1,GPR83,GSDME,HSPB1,HTR2B,IGF2,IKZF3,IL10,IL1A,ITGA8,ITGB8,KCNMB1,KRT14,KRT16,LRRC32,MEF2C,MGP,MIA,MYH11,NEGR1,OSR2,PAK3,PALM2AKAP2,PCOLCE2,PGAM1,RAMP2,RNF144A,S100A4,SOCS1,SPARCL1,TAGL…	672 (16)
ADCYAP1	-4.155	other		1.514	1.458		-0.009	4.84e-08	5.49e-06	1810009J06Rik/Gm2663,2900052N01Rik,ADCYAP1,ADCYAP1R1,ANGPT1,Ccl3,Ccl4,CDKN1C,CEBPD,CHGA,CNTNAP4,COL5A1,COL5A2,Cxcl1,Cxcl10,DIO2,EMB,FNDC1,GAP43,GATA3,GLI1,H2AZ1,HAPLN1,IER3,IL10,IL12B,Ins1,LAMA1,MME,MOG,MYL10,NEUROD1,PDE10A,POU1F1,Psg25 (includes others),S100A10,Serpina3n (includes others),SEZ6L,SLC18A2,TAC4,TGM4,TMSB10,TNF,TSHB,Ugt1a6a/Ugt1a6b	448 (20)
SIM1	2.821	transcription regulator		0.979	0.738		-0.037	5.22e-08	5.85e-06	ALAS2,ANG,ANGPT2,APOC4,CACNG1,CD52,CPXM2,CXCR5,DIO2,EYA1,GLI1,GRM8,GUCY2C,Gzmf (includes others),H2-M10.1 (includes others),H2-Q5,HLA-A,Ifi204 (includes others),IL5,Ins1,ITIH3,KCNJ15,Klk1b1 (includes others),LDB2,LEP,NDUFA1,OAZ1,PMFBP1,POLD4,POU3F2,ROBO3,RPL29,SEMA5B,SHH,SLC17A1,SP100,Sprr1a,TNF,TSC22D3,TYROBP,Ugt1a6a/Ugt1a6b,Zfp108/Zfp93	217 (4)
STK11	-0.142	kinase		-1.864	-1.907		-0.006	5.39e-08	5.97e-06	ALDOA,ATP5F1D,ATP5F1E,ATP5MC1,ATP5MC3,ATP5ME,ATP5MF,ATP6V1F,BCL6B,CNTN1,COX5A,COX5B,COX6B1,COX7A2,COX7C,COX8A,CPS1,Cxcl1,Cxcl3,DCTPP1,ELOVL2,GAPDH,GFI1,GLI1,GRIA3,HHIP,HILPDA,ID1,IL1A,IL2RB,IL5,MMP9,NAP1L5,NDUFA11,NDUFA13,NDUFA2,NDUFA4,NDUFB11,NDUFB9,NDUFC2,NDUFS8,Nme2,NR1D1,PALM2AKAP2,PLIN4,POLD4,Ppbp,PTPRN,SHH,SLC16A4,SPARCL1,SPP1,TFF1,TNFRSF18,TWIST1,UQCR10,UQCR11,UQCRQ	661 (25)
BHLHE40	0.117	transcription regulator		-1.795	-1.967		-0.023	6.3e-08	6.89e-06	ACTA2,AFF3,AK4,B2M,C15orf48,CALCA,CALCRL,Casp1,Clca3b,Cmah,CNTN1,CTSL,Cxcl3,CXCR5,DAPL1,FABP2,Gbp9 (includes others),Gkn3,GPR18,Gstm5,GZMB,H2bc4,HILPDA,HK2,HRH4,ID1,IER3,Ifi204 (includes others),Ifi27,Ifitm2,IL10,IL12RB2,IL2RA,IL2RB,IL5,LEF1,Lypd8l,MEF2C,MMP9,MYB,NTRK3,PF4,PLAC8,PRDX5,PROCR,RPS9,SELL,SLAMF6,SLC16A3,Slc28a2b,SOCS1,SPARCL1,TFF2,TLR1,TM4SF20,TNF,TNFSF15	545 (15)
IGBP1	0.278	phosphatase	Inhibited	-4.071	-4.205		-0.032	6.5e-08	6.95e-06	ATP5F1D,COX5B,COX6C,COX7A1,COX7A2,COX8A,NDUFA1,NDUFA11,NDUFA4,NDUFA6,NDUFB10,NDUFB11,NDUFB5,NDUFB8,NDUFB9,NDUFS8,UQCR11,UQCRQ	289 (7)
CBFA2T3	0.466	transcription regulator		-0.911	-0.851		0.017	8.25e-08	8.72e-06	Ang4,B3GALT2,BST2,CD4,Ces1d,CHGA,Clca4a/Clca4b,Defa3 (includes others),GLI2,INSRR,LMX1A,NEUROD1,PACSIN1,PAX6,PEX5L,PLA2G2A,PYY,Reg3b,Reg3g,SYT13,TYROBP
TCF7	1.088	transcription regulator		0.855	0.888		0.004	8.49e-08	8.88e-06	ACSBG1,ADAM23,ADAMTS6,BLK,CCDC3,Ccl3,Ccl4,CCR6,CD3E,CD4,CD79A,CDKN1C,CEBPD,CHCHD10,CXCR3,CXCR5,EN1,FOXA1,FOXP3,G0S2,GATA3,GEM,GPR83,GPRASP2,GPRC6A,GPX1,GZMB,H2-Eb2,Ifitm3,IKZF3,IL12RB2,IL17F,IL2RA,IL2RB,IL4,ITGB8,Klra4 (includes others),LCK,LEF1,Ly6a (includes others),LY6D,Lyz1/Lyz2,MMP9,NHSL2,NRN1,PECAM1,POU3F1,PRDX4,PRG4,RASGRP3,S100A4,SELL,SH3GL3,SPATC1,SPP1,SRPK3,TLR1,TMEM158,TNF,TNFRSF13C,Tr…	629 (16)
INSR	0.454	kinase		-0.601	-0.757		-0.021	8.76e-08	9.06e-06	ACTA2,AFP,AGR2,Aldh1a1,ALPI,ALPL,Ang4,APOA2,AREG,ATP5F1D,ATP5MC1,ATP5MC3,ATP5MF,ATP5PD,ATP5PF,ATP5PO,C1QA,CA6,Ccl4,Ces1f,CHRD,COX4I1,COX5B,CSTB,CTSL,CYCS,DDR2,Defa3 (includes others),DES,FABP4,FCGBP,FHL1,FOXP3,GABRB3,GAPDH,GCK,GIP,GRB10,GZMB,H19,HOXA1,HOXA7,ICOS,IER3,Ifitm2,IGF2,IL10,IL2RA,IL4,INS,Ins1,ISL1,KCNJ15,LDB2,LEP,LGALS1,LTC4S,Lyz1/Lyz2,MMP12,MMP9,MYOM2,NDUFA1,NDUFA4,NDUFB5,NDUFB8,NDUFB9…	638 (21)
NR1H3	0.419	ligand-dependent nuclear receptor		-0.516	-0.558		-0.008	9.07e-08	9.28e-06	ABCG5,ACTA2,ANGPTL3,APCS,APOC1,APOC4,AREG,BST2,C1QA,CCL17,CCL24,Ccl3,Ccl4,CCR3,CD4,CD68,CKS1B,CRP,Cxcl1,Cxcl10,DIO2,G0S2,GCK,GLI1,GNGT2,GPX1,GRAP2,Gsta1 (includes others),Gstp1 (includes others),IL10,IL12B,IL4,Lyz1/Lyz2,MID1IP1,MIF,MMP9,RPS14,SOCS1,SYN1,TFF3,TLR1,TNF,TSHB,TSHR,UBC,UBE2C	584 (20)
Il22/Il22b	2.896	cytokine		-1.098	-1.172		-0.017	1.08e-07	1.08e-05	CCL17,Ccl3,Ccl4,Cxcl1,Cxcl10,FTH1,GRPR,IL10,IL12B,IL1A,IL4,IL5,MUC17,MUC5AC,PRDX5,Reg3b,Reg3g,S100A8,TFF2,TIFA,TNF	404 (14)
Saa1/Saa2		other	Inhibited	-2.313	-2.382		-0.02	1.21e-07	1.2e-05	Ccl3,Ccl4,Cxcl1,Cxcl10,CXCR3,DBP,DES,MMP9,PROZ,S100A8,S100A9,TNF	606 (15)
EIF6	0.235	translation regulator	Activated	4.853	4.811		-0.008	1.43e-07	1.4e-05	ATP5F1E,ATP5ME,ATP5PD,ATP5PF,ATP5PO,COL5A2,COX4I1,COX5B,COX6C,COX7C,COX8A,FABP1,HK2,MRPL36,NDUFA2,NDUFB9,NDUFC1,ROMO1,RPL35,RPL36,RPL37,RPS15,RPS27,RPS28,TOMM7,UQCRH,UQCRQ
TREM2	-1.328	transmembrane receptor		-1.423	-1.514		-0.02	1.81e-07	1.76e-05	B2M,CCL20,Ccl3,Chil3/Chil4,CST7,CTNNA3,CTSL,Cxcl1,CYCS,DCSTAMP,FABP4,FABP5,GRIN2A,HLA-A,IL10,IL12B,IL1A,LGALS1,SLC32A1,TNF,WIF1	523 (16)
MAFA	-1.182	transcription regulator		-0.153	-0.132		0.007	2.27e-07	2.18e-05	1810009J06Rik/Gm2663,ADCY2,ALDH1A3,CACNA1E,CACNA1G,CCL24,CD68,CHGA,Cxcl1,EFNA3,Gsta1 (includes others),IAPP,IGHM,Ighv7-1,IL12B,IL17RB,IL1A,IL2RB,INS,Ins1,LGI3,MIF,NEUROD1,PAX6,PDGFRA,PLA2R1,PLN,Prss1 (includes others),PTGFR,PTPRN,PYY,SLC5A10,TBX2,TNF	260 (7)
LEF1	3.082	transcription regulator		0.623	0.586		-0.006	2.3e-07	2.19e-05	ACSBG1,ACTA2,ADAM23,ADAMTS6,Bglap2/Bglap3,BLK,CACNA1G,CCDC3,Ccl4,CD79A,CDKN1C,CDX1,CEBPD,CHCHD10,DCT,EN1,G0S2,GATA3,GEM,GPR83,GPRASP2,GZMB,H2-Eb2,Has2os,Ifitm3,IL12RB2,IL4,IL5,ITGB8,LCK,LEF1,LHX6,Ly6a (includes others),LY6D,Lyz1/Lyz2,NHSL2,NRN1,POU3F1,POU3F2,PRDX4,PRG4,RASGRP3,S100A4,SH3GL3,SP5,SPATC1,SPP1,SRPK3,TMEM158,TNFRSF13C,Trim43b (includes others),ZC3H12D	525 (13)
Bvht	-0.406	other		1.746	1.571		-0.038	2.32e-07	2.19e-05	ACTA2,ALDH1A3,ANGPT1,CYGB,EBF1,FOXF1,HAND2,HBA2,HOXB6,IGF2,KDR,LIMCH1,MEF2C,MYL3,PF4,PLN,PRDM6,SMYD1,TBX2,TIE1,TWIST1	143 (9)
SHH	-2.607	peptidase		-0.385	-0.537		-0.026	2.74e-07	2.51e-05	ANGPT1,ANGPT2,BAX,C1QA,CALCA,COL10A1,EBF1,ERBB4,FOXA1,FOXF1,GLI1,GLI2,HAND2,HHIP,HK2,ID1,IGF2,IL10,IL2RA,IL4,LMX1A,MEF2C,MSX1,NPY,PAX1,PAX5,PAX6,PAX9,PDGFRA,PITX2,PTCH2,SALL1,SHH,SOSTDC1,SPP1,STMN3,THBD,TSC22D3	578 (19)
DIO3	-1.133	enzyme		-1.306	-1.277		0.005	2.8e-07	2.54e-05	ADCYAP1R1,Aldh1a1,DCT,DHH,Dmrtc1a,DRD4,FGF11,GCK,Gsta1 (includes others),HLA-A,Hsd3b6 (includes others),INS,Ins1,ITIH3,JAKMIP1,MINAR1,MMP9,MYOZ2,NAGS,NEUROD1,PEX5L,PRLR,PROKR2,PTGDS,SERPINB2,SHH,SHISAL1,SLC13A2,SLC16A4,SLC27A6,SLC35F2,SLC38A3,SYCP3,TEF,WNT6	243 (7)
RXRA		ligand-dependent nuclear receptor		0.722	0.736		0.002	3.14e-07	2.82e-05	ACACB,Aldh1a1,ALPI,ANGPTL3,APOA2,C1QA,CCL17,CCL20,Cd200r2/Cd200r4,CEBPD,CLU,Cxcl10,CXCR5,CYP26A1,CYP27B1,Cyp3a11 (includes others),EHD3,FABP1,FABP2,FABP4,FABP5,FOXA1,FTL,GABRA4,GCK,GFI1,Gm10419,GPX1,HOXA1,IER3,IL10,IL12B,IL1A,IL4,IL5,LHX9,Lyz1/Lyz2,MGP,MID1IP1,MMP12,MUC13,NDUFC2,NPPA,NPY,NR1D1,PHLDA2,PLA2G2A,POU1F1,PTGDS,RAMP2,RXRG,S100A4,S100A6,S100A8,SATB1,SFTPB,SLC10A1,SLC51B,SPP1,TBXA2R,THBD,…	627 (21)
INPP5D	0.904	phosphatase		1.183	1.238		0.01	3.25e-07	2.85e-05	ACTA2,ADAMTS2,ALDOA,ATP6V0C,CHCHD2,Chil3/Chil4,DSCAML1,FILIP1,FOXP3,FTH1,GAPDH,Ighg2b,IGHM,IL10,IL12B,IL2RA,IL4,LDB2,PEBP1,PECAM1,PPIA,S100A8,S100A9,SEPTIN3,THSD7A,TNF,TSPYL2,TUBA1A,TWIST1,UBB,ZBTB16	395 (15)
IL10RA	-0.544	transmembrane receptor		1.513	1.504		-0.001	3.47e-07	3e-05	Akr1c14,BAX,CERS4,Ces1f,CST7,CYFIP2,Cyp2c40 (includes others),DCSTAMP,FABP5,FBN1,FHL1,FOXF1,FOXP3,Gbp9 (includes others),GPR18,HCAR2,HLA-A,HMCN1,HTR4,Ifi204 (includes others),IL12B,IL1A,KLK1,LTC4S,Ly6a (includes others),MEP1A,MUC17,MYB,NXPE2,OGN,PDGFRA,PF4,PLA2G2A,PROCR,Reg3b,Reg3g,Retnla,S1PR1,Saa3,SELL,Serpina3g (includes others),Siglech,Sirpb1c (includes others),SLAMF6,SLC16A3,SLCO2B1,Speer4a2…	325 (11)
AR	-0.148	ligand-dependent nuclear receptor		0.701	0.58		-0.014	3.7e-07	3.17e-05	AASS,ADCYAP1,ADM,Akap17b,Aldh1a1,ALDOA,ARMC12,CACNA1I,CADM3,CALCA,CASQ1,CCL17,CCL24,Ccl3,CDKN1C,Ces1e,Chil3/Chil4,COX4I1,COX5A,COX5B,COX6B1,COX6C,COX7C,COX8A,Cyp2d22,Cyp2j13,DANCR,DAPL1,DCTPP1,DES,DHH,DLC1,Dmrtc1a,DRD4,DUSP2,EDNRA,EHD3,ELOVL2,EMB,F9,FABP5,FKBP5,FOXA1,GATA3,GDAP1,GRPR,Gstp1 (includes others),GUCY1A1,GZMB,HLA-A,Hsd3b6 (includes others),HSPB7,IGF2,IL1A,IL4,ILDR2,JPH2,KCNA1,KCNJ2,KLK…	706 (21)
HNRNPU	0.17	transporter		-0.16	-0.104		0.012	3.86e-07	3.28e-05	AREG,ARPP21,BAX,C1QA,CACNA1E,CACNG2,CTSL,DPP10,GAPDH,GRM5,IFI27L2,KCNQ3,LHX9,Lyz1/Lyz2,MMP12,NEUROD1,OSR1,PRLR,Rhox8,SOX8,SPP1,SYN1,TNF	261 (7)
IL3	-4.778	cytokine		-1.324	-1.439		-0.024	4.36e-07	3.63e-05	ADAM19,AREG,C1QA,CCL17,CCR3,CD247,CD3D,CD40LG,CD68,Chil3/Chil4,EEF1A1,EMP3,FCER1A,GPRIN1,GPX1,GZMB,HBA2,HK2,HLA-A,HSPA2,IL12B,IL17RB,IL2RA,IL3,IL4,IL5,Ly6a (includes others),Lyz1/Lyz2,Mcpt1,MS4A2,MYB,PLA2R1,RPL10,RPL11,RPL13,RPL23A,RPL29,RPL3,RPL5,RPL6,RPL7,RPS12,RPS14,RPS16,RPS17,RPS19,RPS20,RPS3,RPS4X,RPS7,SELL,Serpina3g (includes others),Serpina3n (includes others),SERPINB2,SNRPD2,SOCS1,SPP1,T…	677 (18)
TFRC	-0.204	transporter		-1.348	-1.3		0.009	5.57e-07	4.52e-05	ACTA2,ATP5F1D,ATP5F1E,ATP5MC3,ATP5ME,ATP5MF,ATP5PD,ATP5PO,CDC20,FTH1,FTL,GPX7,HK2,MCEMP1,MMP12,NDUFA1,NDUFA11,NDUFA13,NDUFA2,NDUFA4,NDUFB10,NDUFB5,NDUFB8,NDUFB9,NDUFS6,Sprr1a,TREML2,UQCR11,UQCRH,UQCRQ
CNR1	1.691	G-protein coupled receptor		1.048	0.957		-0.016	6.56e-07	5.24e-05	ALPL,ATP5PD,BMP8B,Ceacam1/Ceacam2,COX4I1,CRIPTO,Cxcl10,CYP7B1,DDX25,GAP43,GPX1,HEYL,IL10,IL3,Ins1,LAMA1,LEP,MDK,MSX1,Nme2,PAX5,PAX6,PDGFRA,PECAM1,PTK6,RXRG,S100A6,SHH,TACR1,TNF,TNP2,WNT6	522 (18)
NR3C2		ligand-dependent nuclear receptor		-1.59	-1.651		-0.011	6.8e-07	5.29e-05	ABCC9,ANGPTL7,APOC1,BAX,CCL28,Ccl3,CEBPD,Chil3/Chil4,CYFIP2,DES,DIO2,FKBP5,GPR83,GPX1,GUCY1A1,HSPB1,KDR,KRT16,MMP10,MMP12,NPPA,PLIN4,PPIB,PRDX4,PROCR,PTGDS,RAPGEF4,Reg3g,S100A8,S100A9,SCNN1A,Serpina3n (includes others),SFRP4,SYT2,TMEM132D,TNF,TSC22D3	671 (20)
HBA2	4.668	enzyme	Inhibited	-3.756	-3.873		-0.03	7.64e-07	5.9e-05	ATP5MC1,ATP5MF,ATP5PO,COX6C,COX8A,NDUFA11,NDUFA13,NDUFA4,NDUFA5,NDUFA6,NDUFB11,NDUFB8,NDUFB9,NDUFC1,NDUFS8
GATA4		transcription regulator		0.699	0.645		-0.009	8.83e-07	6.71e-05	ABCG5,ABRA,ACE2,ACTG2,ACTN2,ASPRV1,Ccl3,Ccl4,CLSTN2,Cxcl1,DES,DIO2,EPHB1,FABP1,GATA3,Hsd3b6 (includes others),HSPB7,ID1,IL5,INMT,KCNJ2,Klk1b1 (includes others),KRT14,KRT27,MEF2C,NOTCH4,NPPA,OGN,PDLIM3,PGAM1,PLA2G2A,PLIN4,PLN,PTGDS,PTPRB,PYY,S100A4,Serpina3g (includes others),Serpina3n (includes others),SFRP4,SFTPC,SI,SPP1,Sprr1a,Sprr2f,TAGLN	384 (14)
SMAD3	-0.202	transcription regulator		0.44	0.297		-0.023	9.94e-07	7.48e-05	ACTA2,ADAM23,ADAMTS2,ALPL,APOA2,AREG,CARMN,CCL20,Ccl3,Ccl4,CD79A,Ces1d,CHRDL1,CKS1B,COL10A1,COL6A2,CRIPTO,CRP,Cxcl10,DES,ELN,EN1,ESM1,FBN1,FBN2,FOXP3,GATA3,GLI1,GLI2,GZMB,HK2,ID1,IL12B,IL2RA,IL4,IL5,Lefty1,Ly6a (includes others),MAP1LC3A,MMP12,MMP9,NKX2-4,PCOLCE2,RPS8,S1PR1,S1PR4,SFTPB,SLC16A3,SLC51B,SPP1,TAGLN,TNF,Tpsab1,Tpsb2,TWIST1	530 (19)
ACTIVIN (family)		group		-1.555	-1.655		-0.018	1e-06	7.48e-05	ACTA2,ADCYAP1R1,ANGPTL7,BAX,CALCRL,CCL20,CCR6,CCR8,CLEC3B,COMP,Ctla2a/Ctla2b,ELN,FGF1,GATA3,HSPB7,ICOS,ID1,IL10,IL17F,IL1A,IL4,IL5,ISL1,KLHL34,Lefty1,LMOD2,MFAP4,MGP,MID1IP1,MMP9,NAP1L5,NKD1,NUDT18,PAX5,PHLDA3,PI16,RIPOR2,RUNX1T1,S1PR1,SOCS1,TMEM100,TNF,ZIC3	502 (16)
TCF3	-0.288	transcription regulator		0.435	0.374		-0.01	1.01e-06	7.51e-05	ACACB,AICDA,Aldh1a7,AREG,BTNL2,CCL28,CCR8,CD2,Cd200r2/Cd200r4,CD3D,CD3E,CD4,CD5,CD79A,CD8B,CDC20,CDKN1C,Clec2d (includes others),Ctrb1,CTSL,EBF1,EPCAM,FGFR3,FOXP3,GATA3,GFI1,ICOS,ID1,Ifi204 (includes others),Ifi27,IGHM,IL2RA,IL2RB,IL4,IL5,INS,Ins1,LCK,LEF1,Ly6a (includes others),LY6D,MANF,MEF2C,NEUROD1,NPPA,PAX5,PLAC8,POU2AF1,PPIA,PRDX2,PRDX4,RIPOR2,RPS3A,S1PR1,SCN4A,SDF2L1,SELL,SEMA3G,Serpina3g …	374 (18)
ESRRA	0.706	transcription regulator	Inhibited	-2.329	-2.534		-0.028	1.22e-06	8.96e-05	ABCC9,ABRA,ACE2,ACTN2,ALDOA,ANGPT1,APLN,ATP5MC1,ATP5MC3,ATP5MF,ATP5PF,ATP5PO,CASQ1,CCL17,CCL20,CCL28,COX5A,COX5B,COX7C,COX8A,Cxcl10,CYCS,DYSF,ECSCR,EPHB1,ESM1,FABP1,FABP2,FABP4,FGF1,GAPDH,GAPDHS,GZMB,HK2,Hsd3b6 (includes others),IGF2,IKZF3,IL1A,KRT27,MIEN1,MMP9,MSX1,MYL3,MYOZ2,NDUFA1,NDUFA2,NDUFA5,NDUFB5,NR1D1,PLN,PPP1R1B,PPP2R2B,RPL19,SCNN1A,SP100,SPP1,TFF1,TIE1,TNF,TNFAIP2,UQCR11	708 (22)
F3	-0.81	transmembrane receptor	Activated	3.702	3.781		0.013	1.29e-06	9.38e-05	ANGPT1,AREG,BRINP3,BST2,C1QA,CCL17,CCL20,Ccl3,Ccl4,Clec10a/Mgl2,Clec2d (includes others),CLEC3B,Cxcl1,Cxcl10,CXCL14,DUSP2,Ifi27,IFI44L,Ifitm3,IL10,IL12B,IL1A,ISG15,LEF1,LGALS1,Lyz1/Lyz2,MDK,MMP9,PAK3,PROCR,S100A14,S100A6,S100A8,S100A9,TNF,TNFAIP2	433 (17)
KRT17	-0.273	other		-1.24	-1.252		-0.003	1.45e-06	0.000105	CCL17,CCL20,CCL24,Ccl3,Ccl4,COL5A1,COL6A2,COMP,Cxcl1,Cxcl10,FGF1,IL10,IL4,LPAR4,MMP9,MYB,SPP1,TNF,TNXB
MYB	2.102	transcription regulator		0.624	0.521		-0.018	1.62e-06	0.000116	ADM,B2M,BANK1,BAX,C15orf48,CCL17,Ccl3,CD4,Cxcl1,GATA3,GFI1,Gimap3/Gimap5,Gimap7,GPR18,Grap,HAND2,HK2,IGF2,IL10,IL1A,IL2RA,IL4,IL5,KDR,MYB,PAX6,Ppbp,RGS8,Serpina3g (includes others),SHH,SLC16A3,SLC16A4,SLC27A2,SPP1,TMT1B,TNF,TNFRSF13C,TWIST1	593 (17)
FGF2	0.921	growth factor		-0.965	-1.099		-0.02	1.67e-06	0.000118	ACTA2,ADM,AFP,ANG,ANGPT1,ANGPT2,AREG,B2M,BAX,Bglap2/Bglap3,CCL20,CHRM2,CNMD,CRIPTO,CTSL,Cxcl1,CYGB,DES,ELAVL4,ELN,EPCAM,FABP4,FBN1,FGFR3,FTH1,GABRB3,GAP43,GLI1,GRIA3,GRIN2A,HK2,IAPP,IER3,Ifitm2,IGF2,INS,ISL1,KDR,LAMA1,LEF1,Lefty1,MGP,MIF,MMP9,MSX1,MUC5AC,NEUROD1,NKD1,NOTCH4,NPPA,NPY,PAX6,PDGFRA,PECAM1,PITX2,S100A10,S100A4,S100A8,SHBG,SHH,SPP1,SYCP3,TAGLN,TGFBR3,THPO,TMSB10,TNF,TSHR,TWIST1,VWF,WNT…	547 (18)
SOD1	-1.406	enzyme	Activated	2.15	2.2		0.023	1.86e-06	0.000128	ADAM33,ADCY2,B2M,BAX,C1QA,CALCA,Casp1,CD68,CLU,CT009486.1,CTNNA3,ESM1,FCER1A,FTH1,GABRA4,GNG5,GSG1L,Gsta1 (includes others),Gstm5,Gstp1 (includes others),HSBP1,HSPB1,HSPB8,Ifi204 (includes others),IFI27L2,IL10,IL1A,IL4,ISG15,KCNAB1,KCND2,KCNJ2,LOC728392,LRRTM4,MMP9,NEFM,NPY,PAGR1,PECAM1,PRRX1,Reg1,Reg2,Reg3b,Reg3g,RPLP1,RXRG,S100A10,SHANK1,SLC38A3,SPP1,TACR1,TMSB4X,TNF,UTS2,VWC2L	588 (18)
IL17A	2.113	cytokine		-1.418	-1.611		-0.025	1.86e-06	0.000128	ACTA2,AREG,B2M,C15orf48,C1QTNF7,C1s1,CAMP,CCL17,CCL20,CCL28,Cd177,CD68,CEBPD,Clca3b,Clca4a/Clca4b,COL10A1,CRP,Cxcl1,Cxcl10,Cxcl3,CYP7B1,FMO1,GZMB,HSPB8,IL10,IL12B,IL12RB2,IL17F,IL19,IL1A,IL36G,IL4,IL5,ISG15,IVL,KLK11,KRT16,LEP,LRRN3,MME,MMP9,MUC13,MUC5AC,MUC5B,NRON,PECAM1,PPP1R16B,PRG4,PROZ,PTGFR,Reg3b,Retnla,S100A14,S100A8,S100A9,S1PR1,Saa3,SCNN1A,SCNN1B,SERPINB2,SOCS1,SPP1,SYCE1,Tgtp1/Tgtp2,THB…	444 (13)
PLP1	1.522	other		0.495	0.437		-0.02	1.98e-06	0.000135	CCL20,CCR6,Cxcl1,FOXP3,ICOS,IL10,IL4,IL5,MOG,PRKCQ,SEPTIN4,SHH,TNF	470 (14)
CDX1	3.191	transcription regulator	Activated	2.094	2.102		0.002	1.99e-06	0.000135	Casp1,CDX1,CLDN18,CLU,Cxcl1,FXYD3,GIP,Gkn1,GKN2,Gkn3,KCNJ15,MS4A12,MUC5AC,NEUROD1,SI,TFF2,TNF,TRIM31
ZC3H12A	-0.284	enzyme		0.64	0.719		0.012	2.14e-06	0.000142	ADAM19,C15orf48,CACNA1I,CD226,CD6,Ceacam1/Ceacam2,CEBPD,Cxcl1,FABP4,Fcrl1,FTH1,Gbp9 (includes others),Gm10076,ICOS,IFI27L2,IL12B,KRT14,LAX1,LEF1,MMP9,P2RY10,PECAM1,POU2AF1,RPL13,RPL18,RPL19,RPL3,RPL34,RPS20,RPS7,RPS8,SELL,SFRP4,Siglecg,SLAMF6,SLIT3,SNRNP25,SOCS1,TNF,TNFAIP2,TNFRSF13C,ZBTB32,ZC3H12D	568 (18)
IL2	-0.113	cytokine		0.434	0.262		-0.022	2.16e-06	0.000142	ADAM19,AICDA,ALDOA,AREG,BAX,BCAT1,CACNA1E,CALCA,Casp1,CCL17,Ccl3,Ccl4,CCR3,CCR6,CCR8,CD2,CD247,CD28,CD3D,CD40LG,CD5,CD52,CD8B,CDKN1C,CRMP1,CST7,CTSL,Cxcl10,CXCR3,CXCR5,CYCS,DPP4,DUSP2,FKBP2,FOXP3,GAPDH,GATA3,GEM,GFI1,Gm3411 (includes others),Gm4956,GPR83,GZMB,HK2,HRH4,ICOS,IER3,Ifi204 (includes others),IKZF3,IL10,IL12B,IL12RB2,IL17F,IL17RB,IL1A,IL2RA,IL2RB,IL3,IL4,IL5,ISG15,ITGB8,ITK,KCNG1,KLRB1,…	461 (14)
CCR2	0.64	G-protein coupled receptor		0.697	0.584		-0.025	2.25e-06	0.000147	B3GAT2,C1QA,CCL17,CCL24,Ccl3,Ccl4,Chil3/Chil4,COL6A2,Cxcl1,Cxcl10,FBN1,HSPG2,HTR2B,IL10,IL12B,IL17F,IL1A,IL4,IL5,ITIH3,Mcpt1,MMP9,OGN,PMCH,TNF	496 (17)
SLC13A1	1.126	transporter		-0.446	-0.426		0.004	2.31e-06	0.000149	Aldh1a1,CHST7,Defa3 (includes others),FABP2,G0S2,HK2,HSPB1,Igtp,INMT,ITIH3,Mrgpra2a (includes others),Nat8f5,NRN1,Reg3b,RPL41,RPL8,RPLP1,SDF2L1,SPINK4,SPP1,Sult2a2,Tgtp1/Tgtp2
GHRL	-5.154	growth factor		-1.443	-1.474		-0.006	2.32e-06	0.000149	BAX,CEBPD,Gm10076,Ins1,LEP,MANF,NPPA,NPY,PDE10A,POU1F1,RESP18,RPL36,RPL37,RPL37A,RPL38,RPL39,RPL41,RPS21,RPS27,RPS28,RPS29,SDF2L1,SPP1,TNF	661 (22)
RARB	0.455	ligand-dependent nuclear receptor		0.153	0.079		-0.013	2.4e-06	0.000153	1700097N02Rik,Ang4,CDX1,CHGA,CPSF4L,CYP26A1,Defa3 (includes others),ENOX1,GAP43,Gbp9 (includes others),GCK,GSDME,HOXA1,ID1,Igtp,Ins1,KLK1,LY6G6E,Lyz1/Lyz2,NEUROD1,PITX2,PLA2G1B,Reg1,Reg2,Reg3b,Reg3g,RPL15,RPS27,Saa3,SALL4,SATB1,SLC10A1,SLC26A3,SPP1,SSR4,THBD	605 (16)
ZBTB16	4.607	transcription regulator		0.453	0.467		0.002	2.52e-06	0.000159	CCR6,CD2,Cd200r2/Cd200r4,CD3D,CD3E,CD81,Ctla2a/Ctla2b,Cxcl10,CXCR3,Cyp4a12a/Cyp4a12b,EMB,FABP2,FGFR3,GATA3,GATM,GP9,ICOS,IL12B,IL17F,IL17RB,IL1A,IL2RA,IL4,KLHL6,KLRB1,LDHC,Ly6a (includes others),MMP9,NDUFB5,PAX5,PF4,SATB1,SELL,SHH,SLAMF6,SPP1,TNF,TSC22D3,ZBTB16	452 (12)
ARNT2	1.326	transcription regulator		0.781	0.542		-0.039	2.66e-06	0.000167	ALAS2,ANG,ANGPT2,APOC4,CACNG1,CD52,CPXM2,CXCR5,EYA1,GLI1,GRM8,GUCY2C,Gzmf (includes others),H2-M10.1 (includes others),H2-Q5,HLA-A,Ifi204 (includes others),IL5,ITIH3,KCNJ15,Klk1b1 (includes others),LDB2,NDUFA1,OAZ1,PMFBP1,POLD4,RPL29,SEMA5B,SIM1,SLC17A1,SP100,Sprr1a,TNF,TSC22D3,TYROBP,Ugt1a6a/Ugt1a6b,Zfp108/Zfp93
CASP8	0.114	peptidase		1.605	1.633		0.007	2.69e-06	0.000168	Casp1,CCL17,Ccl3,Cxcl10,IL12B,IL19,IL1A,IL2RA,IL4,IL5,ISG15,KRT14,MMP9,RPTN,S100A9,Sprr2f,TNF	445 (12)
ZBTB7B	-0.51	transcription regulator		-0.877	-0.967		-0.024	2.89e-06	0.000179	ATP5ME,Ccl3,CCR6,CD4,CD8B,COX5B,COX7A1,DIO2,GATA3,GZMB,IL10,IL2RA,IL2RB,IL4,NDUFB8,PAQR9,SLC27A2,TNF,TOMM5	296 (11)
IL1A	-2.732	cytokine	Inhibited	-2.823	-3.025		-0.03	3.04e-06	0.000187	ALDH1A3,ALPI,ASIC2,ASIC3,B2M,BAX,CAMP,CCL20,CCL28,Ccl3,Ccl4,CCR6,Cd177,Clca3b,Clca4a/Clca4b,Clec2d (includes others),Cxcl1,Cxcl10,Cxcl3,Cyp3a11 (includes others),DPP4,FTH1,HLA-A,HSPG2,IAPP,IER3,IL10,IL12B,IL1A,IL2RA,IL36G,IL4,IL5,LEP,MMP10,MMP12,MMP9,MUC13,NPY,PPP1R16B,PROZ,S100A10,S100A8,S100A9,Saa3,Serpina3n (includes others),SERPING1,SPP1,TNF,TNFAIP2,TSHB	590 (17)
HMOX2		enzyme		1.917	1.886		-0.006	3.16e-06	0.000192	ADH7,ANGPTL7,FBLN7,Gbp2b,HBA2,HLA-A,IFI27L2,INMT,Ly6a (includes others),Lyz1/Lyz2,MGP,MYH11,MYL3,NPPA,PDLIM3,PF4,PTGDS,RPL11,RPL29,RPS3A,RPS7,SCGB1A1,SFRP4,VWF,Wfdc17
RORC	0.892	ligand-dependent nuclear receptor		0.904	0.906		0.001	3.43e-06	0.000207	ABCG5,ACACB,ALDOA,Aox3,B3GALT1,BTLA,CCL20,CCR6,CD28,Cxcl1,Cyp3a11 (includes others),Cyp4f15,CYP7B1,FOXP3,Gsta1 (includes others),Gstp1 (includes others),HK2,Hsd3b4 (includes others),Hsd3b6 (includes others),IL17F,IL1A,IL2RA,KCNK5,KLRB1,Nat8f5,PGAM1,PROCR,Rdh1 (includes others),S100A8,S100A9,SLC13A2,SLC2A13,SLC30A10,Sult5a1,TNF,ZBTB16	571 (16)
IL15	0.511	cytokine		-0.893	-1.029		-0.02	3.58e-06	0.000215	ACTG2,ALDOA,BST2,CCL17,Ccl3,Ccl4,CD2,CD226,CD28,CD40LG,CD5,CD8B,CD96,CKS1B,COX6C,Cxcl1,Cxcl10,CYP27B1,DDT,DPP4,EPHB1,FCRL6,FMO3,FOXP3,GAPDH,GATA3,GZMB,Gzmf (includes others),HK2,HMCN1,HSPE1,ICOS,ID4,IL10,IL12B,IL12RB2,IL17F,IL1A,IL2RA,IL2RB,IL4,IL5,ISG15,Klra4 (includes others),KLRB1,Klrc1,LCK,LEF1,LEP,Mcpt2,MIF,MST1,OAZ1,OGN,PMCH,PRDX4,RPS3A,S100A11,S1PR1,SELL,SLC16A3,SLC25A5,SOCS1,SP100,SPN,SPP…	372 (17)
IFNAR1	-0.217	transmembrane receptor	Inhibited	-2.188	-2.313		-0.028	3.76e-06	0.000224	Apol10a (includes others),Apol7a (includes others),Apol9a/Apol9b,B2M,BST2,CCL17,CCL20,CCL24,Ccl3,Ccl4,Cxcl1,Cxcl10,Cxcl3,F7,HLA-A,IAPP,Ifi204 (includes others),IFI44L,Ifitm3,IL10,IL12B,IL17F,IL1A,ISG15,KLK11,KLK12,KLK9,Ly6a (includes others),Ms4a4c (includes others),OTC,PROCR,RIPOR2,SEPTIN4,SOCS1,SP100,TNF,TNFAIP2	485 (15)
FOXA1	-3.445	transcription regulator		-1.031	-0.957		0.014	3.79e-06	0.000224	ACTA2,ACTG2,AFP,AGR2,Akr1c14,ALDOA,ALPI,ATP5PF,CPS1,DCT,EFNA3,EN1,EPB41L3,FABP2,FKBP5,FOXA1,GAPDH,GRIN3A,H19,HHIP,HK2,IL10,ISL1,KRT16,LHFPL6,MGP,MUC5AC,MUC5B,MYH11,MYOCD,NPY,PALM2AKAP2,PAX6,PYY,SCGB1A1,SFTPC,SHH,SLC6A15,TAGLN,TFF1,TFF3,TNF	598 (23)
ELAVL1		other		0.563	0.505		-0.008	3.98e-06	0.00023	1810009J06Rik/Gm2663,ACACB,ACTA2,Akr1c14,B2M,BST2,CCL20,CCL24,CD52,CD68,CDC20,CDKN1C,Ces1a,Ces2b,COX5B,Csprs (includes others),Cxcl1,Cxcl10,ELOVL2,FABP4,FOXA1,FOXP3,GATA3,Gbp9 (includes others),H19,H2-Q5,HLA-A,Hsd3b6 (includes others),HSPA2,ICOS,Ifi204 (includes others),Ifi27,Ifitm3,Igha,Ighv3-6,IL12RB2,IL1A,IL4,ISG15,Lyz1/Lyz2,Ms4a4c (includes others),NDUFB8,PER2,PRLR,RACK1,Reg3g,RPL13,RPS14,SLC…	600 (18)
GATAD2B	0.288	transcription regulator		-0.328	-0.353		-0.007	3.99e-06	0.00023	ARPP21,ATP5ME,COL6A2,Gm10076,GSDME,LSAMP,MDK,MEF2C,RPL38,RPS28,RPS29,SLC24A5,UBA52
CUL5	0.707	ion channel		-1.241	-1.153		0.025	3.99e-06	0.00023	CD247,CD28,CD3D,CD3E,CD5,Gzmf (includes others),ICOS,Ifitm3,IL2RA,IL2RB,IL5,SELL,SLAMF6
HAND2	-5.619	transcription regulator		-0.395	-0.477		-0.022	4.04e-06	0.000232	ABRA,ACE2,ACTN2,Ccl3,Ccl4,CLSTN2,Cxcl1,DES,GLI3,HAND2,HSPB7,MSX1,NPPA,PDLIM3,PLA2G2A,PTPRB,S100A4,SHH
CREB1	0.394	transcription regulator		-1.648	-1.75		-0.014	4.47e-06	0.000253	ADM,AK4,ALKAL2,ALOXE3,ATP5ME,ATP6V0B,CALCA,CCDC85A,CD3D,CD4,CD68,CD79A,CEBPD,CHGA,Chil3/Chil4,COCH,COX8A,CRMP1,Cxcl1,CYFIP2,CYP46A1,DIO2,ESRRG,FABP2,FOXP3,GALR1,GAP43,GEM,GPR83,GRIA3,GRM5,HK2,HLA-A,ID1,IER3,IL10,IL2RA,IL4,KCND2,KCTD4,KIAA1549L,LEP,LMO3,MUC5AC,MUC5B,NAP1L5,NDUFA4,NEUROD1,NPY,OMG,PCDH11X,PDE1C,PDE3A,PDGFRA,PER2,PTPRN,REM2,RERG,Retnla,RIPOR2,RUNX1T1,SFRP4,SFTPB,SIAH3,SLC18A2,SLC32A1…	699 (22)
TBP	0.331	transcription regulator						4.47e-06	0.000253	ALAS2,CD3E,EDNRA,FOXP3,GAPDH,HLA-A,IER3,IGF2,Lefty1,MANF,NKD1,PPP2R2B,RPL31,RPL34,RPS10,SCGB1A1,TFF1,TNF,TNP2	396 (13)
CTCF	0.423	transcription regulator	Activated	2.27	2.231		-0.008	4.5e-06	0.000254	ALDH1A3,BAX,CCL17,Ccl3,CD52,CD68,CDKN1C,FOXP3,H19,H2-Eb2,Hspa1b,IGF2,IL17F,ITGA8,Lefty1,LHX6,Lyz1/Lyz2,MDK,MUC5AC,MUC5B,PAX6,Pcdhb11,Pcdhb14,Pcdhb17,Pcdhgb2,PCDHGC3,PROM2,TNF,TSIX,Xist,ZBTB16	583 (20)
GUCY1B1	0.507	enzyme		1.294	1.292		0	4.74e-06	0.000266	CXCL14,CYGB,EBF1,ECSCR,FABP4,HSPB1,ID1,Lyz1/Lyz2,MXRA7,NDUFA4L2,PECAM1,PLVAP,PTPRB,S100A10,SEPTIN4,SERPING1,SPARCL1,SPP1,TIE1,TYROBP
CDX2	1.489	transcription regulator	Activated	2.25	2.182		-0.014	5.15e-06	0.000287	Casp1,CDHR5,CDX1,CLDN18,CLU,Cxcl1,CYP26A1,FGF1,FXYD3,GIP,Gkn1,GKN2,Gkn3,GLI2,GUCY2C,HOXA7,Hoxa9,HOXD8,KCNJ15,LEF1,LMX1A,MEP1A,MS4A12,MUC5AC,MYO1A,NEUROD1,SALL4,SI,SLC15A1,SLC26A3,TFF2,TNF,TRIM31	262 (7)
IKBKG	-0.128	kinase		-0.449	-0.59		-0.028	5.43e-06	0.000301	BAX,CCL20,CD247,CD3E,CEBPD,CLU,Cxcl1,CYP7B1,Defa3 (includes others),FOXF2,Gbp2b,HK2,HLA-A,Ifi204 (includes others),IL1A,ISG15,KCND2,MGP,NPPA,OGN,Prl2c2 (includes others),RTP3,Saa3,SERPINB2,TG,TNF,TNFAIP2,TSHR	534 (14)
APH-1 (family)		group	Activated	3.312	3.337		0.006	6.02e-06	0.000328	Ccl3,CTSL,FAU,HLA-A,Lyz1/Lyz2,RPL35,RPL35A,RPL37A,RPL38,RPL39,RPS19,RPS21,RPS27,RPS28,RPS29,TPT1
DDX3X	0.752	enzyme	Inhibited	-3.91	-4		-0.022	6.02e-06	0.000328	EPCAM,RPL11,RPL13,RPL15,RPL28,RPL36,RPL37A,RPL7A,RPLP0,RPLP1,RPLP2,RPS16,RPS19,RPS3,RPS5,RPS9
CYP27B1	3.396	enzyme		-0.544	-0.49		0.017	6.1e-06	0.00033	ALPL,CCL17,CCL20,Ccl3,Ccl4,CCR3,CCR6,CCR8,CYP27B1,Cyp3a11 (includes others),IL10,IL4,SPP1,TRPV5	588 (16)
GATA3	2.091	transcription regulator		1.607	1.58		-0.005	6.29e-06	0.000338	ADM,Aldh1a7,ASPRV1,Ccdc7b,CCR3,CCR8,CD3D,CD3E,CD4,CPA3,EBF1,ERG,FOXP3,GATA3,ICOS,ID4,IKZF3,IL10,IL12RB2,IL17RB,IL2RA,IL2RB,IL3,IL4,IL5,ITK,IVL,KRT14,KRT27,NPPA,PAX5,Prl2c2 (includes others),S100A8,S100A9,SLC27A2,Sp110 (includes others),Sprr1a,Sprr2a1/Sprr2a2,Sprr2f,TFF1,TNF,ZBTB16	555 (19)
FAAH	0.448	enzyme		1.594	1.63		0.01	6.47e-06	0.000346	ATP5PD,MAP6D1,MMP9,PECAM1,RPL17,RPL5,RPL7,RPS18,RPS2,RPS3A,SEPTIN4,TSHB
MAP3K12	-0.957	kinase	Activated	2.148	2.111		-0.011	7.04e-06	0.000372	CRP,NRN1,RPL12,RPL27A,RPL37,RPL37A,RPS18,RPS2,RPS8,SYT1,TUBA1A	402 (7)
BACH1	0.207	transcription regulator	Activated	2.684	2.769		0.019	7.09e-06	0.000373	ATP5F1D,ATP5MC1,ATP5MC3,ATP5PF,ATP5PO,B2M,FTH1,FTL,GAPDH,HIF3A,HK2,IL10,MMP12,NDUFA2,NDUFA4,NDUFA6,PF4,SPP1,TIMM13,TIMM8B,UQCRB	635 (18)
MMP9	-2.649	peptidase	Inhibited	-1.95	-2.007		-0.01	7.41e-06	0.000388	ACTA2,ADAM23,BAX,C1QA,CALCA,Ccl3,CCR8,CD226,CD52,CD68,Cxcl1,CXCR3,DLC1,EPHB1,FOXF2,GAP43,IL10,IL1A,IL4,Lyz1/Lyz2,MATK,MDK,MMP12,MMP9,MUC5B,NEFM,RPL10A,RPL29,RPS11,SIGLEC15,STAP1,TNF,TYROBP	580 (19)
POU2AF1	2.798	transcription regulator		-0.169	-0.241		-0.016	7.56e-06	0.000393	AICDA,Aldh1a7,BTLA,CD79A,Clec2d (includes others),CXCR5,FOXP3,GATA3,HLA-A,IFI44L,IGHM,IL10,IL4,ITK,LCK,LEF1,LGALS1,PAX5,POU2AF1,RIPOR2,RPL22,RPS3,S100A10,SPP1,TNFRSF13C,ZBTB32	605 (17)
CD3 (complex)		complex	Inhibited	-2.056	-2.278		-0.029	7.73e-06	0.0004	ACTG2,ANG,BST2,CCL17,CCL20,Ccl3,CCR6,CD2,CD226,CD247,CD28,CD3E,CD4,CD40LG,CD5,CD8B,CKS1B,CORT,COX5A,COX6C,COX7A1,Cxcl10,CXCR3,CYCS,DDT,DPP4,DUSP2,EIF1B,EPHB1,FKBP2,FMO3,FOXP3,FTL,GAPDH,GATA3,GFI1,GLI1,GZMB,H19,HINT1,HMCN1,HSPE1,ICOS,ID4,IL10,IL12B,IL12RB2,IL1A,IL2RA,IL2RB,IL3,IL4,IL5,KRT14,LCK,LEF1,Ly6a (includes others),MMRN1,MST1,OAZ1,OGN,PGAM1,PLA2R1,PRDX4,RHOC,RPL30,RPL35A,RPL6,RPS14,RPS3A,RR…	391 (18)
GLI2	5.79	transcription regulator		0.351	0.284		-0.018	7.97e-06	0.000408	ACTA2,CCL17,CCL24,Ccl3,Ccl4,CD40LG,CLU,COL10A1,Cxcl1,Cxcl10,CXCR3,GATA3,GLI1,GLI2,HHIP,HK2,IL10,IL4,IVL,KRT16,MEF2C,MMP9,PAX1,PAX9,SALL1,SPP1,TNF	532 (18)
GPX1	-2.43	enzyme	Activated	2.44	2.546		0.03	8.1e-06	0.000412	ACTA2,Ccl3,Ccl4,COX4I2,Cxcl10,GPX2,Hspa1b,MMP9,NDUFB8,Reg1,Reg2,Reg3b,Reg3g,TNF,TXN	635 (22)
IGF1	0.428	growth factor		-0.122	-0.281		-0.019	8.52e-06	0.000431	ACTA2,ACTN2,ADAMTS2,ADM,ANGPT2,BAX,Bglap2/Bglap3,C1QA,CAMP,Ccl3,Ccl4,CCN5,CEBPD,CHGA,CLU,COBL,COL5A2,Csprs (includes others),CYFIP2,CYP27B1,DHH,EFS,ELN,FABP4,FOXA1,FOXG1,FOXP3,GAP43,GAPDH,GCK,HAPLN1,Hsd3b6 (includes others),Hspa1b,ID1,IER3,Ifitm3,IGF2,IL10,IL1A,IL4,INS,Ins1,KLK12,LEP,LHFPL6,Ly6a (includes others),Mcpt8,MDK,MIF,MUC5AC,MUC5B,MYB,MYH11,NEFM,NPPA,PDE3A,PDGFRA,PEBP1,PLA2G2A,POLD4,POU1…	611 (18)
STAT5B	0.966	transcription regulator		-0.325	-0.42		-0.013	9.65e-06	0.000486	ALAS2,Aox3,BAX,Ccl3,CD81,CDKN1C,COX7A1,Cyp3a11 (includes others),Cyp4a12a/Cyp4a12b,EBF1,Fbxw26 (includes others),FMN2,FOXP3,G0S2,Gbp9 (includes others),GCK,GIMAP1,Gimap6,Glycam1,GPX7,Gstp1 (includes others),H2-Eb2,HLA-A,Hsd3b4 (includes others),Ifitm2,Ifitm3,IL2RA,IL2RB,IL4,IL5,LEP,Ly6a (includes others),Lyz1/Lyz2,MMP9,MMRN1,NOL3,NPPA,OMD,PAX5,PCP4L1,PDZRN3,PF4,PRLR,PROCR,Retnla,RPL21,RPL38,RPL5,…	436 (19)
SPIB	-0.505	transcription regulator		-0.785	-0.898		-0.032	9.85e-06	0.000493	BST2,CCL24,Clec10a/Mgl2,CLEC4G,COL17A1,COX4I1,COX6B1,EPCAM,GEM,Hspa1b,IKZF3,IL2RA,KDR,KLK1,MEF2C,NDUFA2,NDUFB11,P2RY10,PRDX2,PRDX4,PRDX5,Siglech
TRIM24	0.517	transcription regulator		0.688	0.804		0.026	1.03e-05	0.00051	Apol9a/Apol9b,BST2,CASR,Ccl4,Cxcl10,EMB,EPHA6,FBN1,Gbp2b,IFI27L2,Igtp,IL10,IL4,IL5,ISG15,Ly6a (includes others),Ms4a4c (includes others),PLAC8,PRKCQ,S100A11,SOCS1,SPP1,Tgtp1/Tgtp2,TRPV5	649 (22)
CCDC134	0.503	other		-0.671	-0.775		-0.03	1.03e-05	0.00051	CD3E,GZMB,IL2RA,LCK,RPL30,RPL36A,RPL7A,RPS10,RPS15,RPS26,RPS29,TNF,ZAP70	373 (8)
ICOS	2.302	transmembrane receptor		0.038	-0.064		-0.028	1.05e-05	0.000514	CCR3,CCR8,CD40LG,CXCR3,CXCR5,GATA3,ICOS,IL10,IL1A,IL2RA,IL2RB,IL3,IL4,IL5,TNF	429 (15)
FMN2	2.169	other		-0.369	-0.378		-0.004	1.1e-05	0.000526	ATP5F1D,ATP5F1E,ATP5MC3,NDUFA11,NDUFA2,NDUFA5,UQCRQ
NR4A1	-0.862	ligand-dependent nuclear receptor	Activated	2.145	2.183		0.006	1.11e-05	0.000527	ABCG5,ACTA2,ADM,ALDOA,ATP4B,ATP5MC3,ATP5PF,COL6A2,COX4I2,COX6B1,COX7A2,CST7,Ear1/Ear2,EPCAM,FABP4,FOXP3,G0S2,GCK,HK2,ID1,IL10,IL12B,IL2RA,IL4,IL5,INS,Ins1,LEF1,LEP,Ly6a (includes others),MDH1B,MMP9,MT-ND6,MUC5AC,NDUFA1,NDUFA6,NDUFS6,NDUFS8,NEUROD1,NOL3,NPY,PEBP1,PTGDS,TNF,UBE2C,UQCRH,UQCRQ	642 (21)
IL18R1		transmembrane receptor		-0.809	-0.816		-0.003	1.13e-05	0.000534	Ccl3,CD40LG,IL10,IL1A,IL4,IL5,SOCS1,TNF	488 (15)
TNF	-3.323	cytokine	Inhibited	-2.308	-2.504		-0.014	1.17e-05	0.000549	ACKR2,ACTA2,ADGRD1,ADM,AICDA,ALDH1A3,Aldh1a7,ANGPT1,ANGPT2,APCS,APLN,APOC4,ARR3,ASCL2,ATP5PF,AW112010,B2M,BAX,BDKRB2,BMPER,BPIFB1,BST2,C15orf48,C1S,CALCA,CAMP,Casp1,CASR,CCL17,CCL20,CCL21,CCL24,CCL28,Ccl3,Ccl4,CCN5,CCR3,CCR6,CCR8,CD207,CD247,CD28,CD3D,CD3E,CD4,CD40LG,CD5,CDX1,CEBPD,CERS4,CHST7,CLDN7,CLU,COL5A1,COLQ,COX4I1,CPA3,CRLF1,CRP,CST7,CTSL,Cxcl1,Cxcl10,Cxcl3,CXCR3,CXCR5,CYP27B1,CYP46A1,CYP…	588 (16)
LHX1	-0.518	transcription regulator		1.401	1.219		-0.039	1.29e-05	0.0006	AADAT,ANGPT1,CALCA,CYP27B1,DPP4,EMB,FXYD2,GATA3,GATM,Gsta1 (includes others),Hsd3b4 (includes others),KCNJ15,LRRC19,Ly6a (includes others),MEP1A,MMP9,PAH,PDZK1,SIM1,SLC16A12,SLC32A1,SLC5A8,SOSTDC1,SPP2,TWIST1
CEBPD	-2.062	transcription regulator		-0.974	-1.086		-0.026	1.35e-05	0.000625	Akr1c14,CCL20,Ccl3,CDKN1C,CEBPD,CLU,COL10A1,COL5A1,COL6A2,CPB2,CTSL,EBF1,FABP4,FGF1,GNG5,HK2,IL10,IL5,IVL,LEP,MIA,PDGFRA,Saa3,SLC5A12,SLC5A8,TNF	460 (18)
VEGFA	-0.427	growth factor		0.533	0.345		-0.029	1.43e-05	0.000652	ACTA2,AK4,ANGPT1,ANGPT2,ATP5MC3,ATP5MF,ATP5PO,BAX,BCL6B,BTLA,Ccl3,CD68,CLDN7,COX5B,COX6B1,COX8A,Cst3,CSTB,CTSL,Cxcl1,ESM1,EXOC3L2,FABP4,GRB10,ID1,IL10,KDR,LEF1,MEF2C,MMP10,MMP12,MMP9,NDUFA1,NOTCH4,PECAM1,RASGRP3,SCO2,SFTPB,SFTPC,SLC25A5,SPP1,THBD,TIMM13,TLR1,TMSB10,TNF,TRPC6,TSPO,UQCRB	596 (19)
BCL11B	0.137	transcription regulator		0.628	0.55		-0.019	1.49e-05	0.000677	AREG,FOXP3,GZMB,IL10,IL2RA,IL4,IL5,KLRB1,LEF1,NETO1,PCP4L1,PPP1R1B,RELN,SP5,TNF,Vmn1r45 (includes others),Vmn1r58 (includes others),Vmn2r30 (includes others),ZBTB16	528 (19)
HTT	0.43	transcription regulator		-1.181	-1.219		-0.008	1.5e-05	0.000678	ACTA2,ACTN2,ADAM23,ADAMTS2,ADCY2,ALDOA,ARPP21,ATP5MC1,ATP5MF,ATP5PO,B2M,B3GALT1,Casp1,CCR6,CDHR5,CHRNB2,CHST9,CLDN6,COCH,COX4I1,COX4I2,CPLX2,CXCR5,CYCS,CYFIP2,CYP7B1,DBP,DGKB,DGKI,DIO2,DNAJB1,DRD3,DRD4,EBF1,EEF1A1,ELAVL4,EMP3,EN1,EPB41L3,FGF1,FHL1,FOLH1,FXYD2,GAP43,GAPDH,GATM,Gkn1,GRIN2A,GRM3,Gsta1 (includes others),HBA2,Hspa1b,HSPE1,Ifi204 (includes others),IGF2,KCNA1,KCNAB1,KCNJ2,KCTD17,MFAP4,M…	617 (20)
BCOR	0.588	transcription regulator		1.166	1.342		0.039	1.52e-05	0.000678	ADM,BANK1,CD226,CD6,Gbp9 (includes others),Gm10076,ICOS,IFI27L2,ISG15,LEF1,MS4A1,RPL13,RPL18,RPL19,RPL3,RPL34,RPS20,RPS7,RPS8,SELL,SLAMF6,SOCS1,ZBTB32
CCR6	3.347	G-protein coupled receptor		-0.353	-0.426		-0.034	1.52e-05	0.000678	CCL20,Ccl3,CD40LG,Cxcl10,IL10,IL12B,IL5,MMP12,TNF	457 (18)
STAT6	0.33	transcription regulator		-0.561	-0.636		-0.011	1.6e-05	0.000704	ADAM11,ADAM19,AREG,BAX,BST2,CCL17,CCL20,CCL24,Ccl3,CD2,Chil3/Chil4,CLPS,Cmah,CNRIP1,CRIP1,CST7,Cxcl1,Cxcl10,DCSTAMP,Erdr1x,EVC,FABP1,FABP4,Fcrl1,FKBP5,FOXP3,GATA3,GATM,Gbp2b,Gbp9 (includes others),GFI1,GZMB,HBA2,ICOS,Ifi204 (includes others),IFI44L,Ifitm3,Ighg2b,Igkv17-127,Igkv5-39,Igtp,IL10,IL12B,IL17F,IL1A,IL2RA,IL4,IL5,ISG15,IVL,Klra4 (includes others),Ly6a (includes others),LY6D,MMP12,MMP9,Ms…	492 (14)
ADAMTS12	3.532	peptidase	Activated	2.25	2.373		0.039	1.6e-05	0.000704	ALDH1A3,Chil3/Chil4,Cxcl10,LGALS1,MGP,S100A6,S100A8,S100A9,TAGLN,TNFAIP2
NOTCH1	0.718	transcription regulator		1.327	1.278		-0.008	1.7e-05	0.000741	ACTA2,ADAM19,AKR1C2,ALDOA,ANGPT1,AREG,CD68,CDKN1C,CEBPD,CHGA,Csf2rb2,DES,ESM1,GATA3,GLI1,GLI2,HEYL,HK2,HSPE1,ID1,Ifi204 (includes others),IL10,IL12B,IL1A,IL2RA,IVL,KDR,KRT14,LEF1,Ly6a (includes others),Mcpt8,MMP10,MUC5AC,MYH11,NEUROD1,PTGDS,SFTPC,SOCS1,SPP1,TAGLN,TFF1,TFF3,TGFBR3,THPO,TIE1,TNF,TWIST1	519 (18)
PPARGC1A	0.801	transcription regulator		-1.894	-1.976		-0.01	1.74e-05	0.000752	ACACB,ADAMTS2,ANG,ANGPTL1,ARR3,ATP5MC1,ATP5MC3,ATP5MF,ATP5PD,ATP5PF,ATP5PO,BAX,BMPER,CD68,CEBPD,COL6A2,COMP,COX4I1,COX5A,COX5B,COX6C,COX7A1,CRP,Cxcl10,CXCL14,CYCS,DIO2,EBF2,FABP4,FIBIN,FREM1,GJC2,GPR162,GPX1,HAPLN1,HK2,IL10,IL1A,Ins1,MFAP5,NDUFA6,NDUFB5,NDUFB8,NDUFS8,NEUROD1,NPPA,OGN,PGAM1,PLA2R1,PODN,PRDX5,PTPRN,Saa3,SCO2,SEMA3G,Serpina3n (includes others),SLC24A2,SLIT3,SMYD1,SOCS1,SPARCL1,ST8SI…	653 (20)
IKZF2	0.63	transcription regulator		-1.638	-1.508		0.039	1.75e-05	0.000752	CD2,CD28,CD52,FOXP3,GATA3,GZMB,ICOS,IKZF3,IL10,IL5,Ly6a (includes others),TNFRSF18
RRP1B	0.753	transcription regulator						1.77e-05	0.000752	AREG,CDC20,RPL11,RPL13,RPL14,RPL19,RPL22,RPL27,RPL37,RPL37A,RPL39,RPL6,RPLP1,RPS10,RPS14,RPS19,RPS26,RPS27,RPS3,RPS5,RPS8,RPS9,SPP1
LHX6	4.049	transcription regulator		-0.651	-0.651		0	1.77e-05	0.000752	AMELX,GUCY1A1,LEF1,LHX6,PITX2
TRAF3IP2	0.205	enzyme		-0.883	-1.01		-0.034	1.77e-05	0.000752	CAMP,CCL21,CCL24,CCR3,CEBPD,Cxcl1,GATA3,GFI1,IL17F,IL19,IL4,IL5,ISG15,MMP10,MMP9,S100A8,Saa3,TNF	542 (13)
Casp4	1.255	peptidase	Inhibited	-2.673	-2.805		-0.037	1.85e-05	0.000776	Ccl3,Cd177,Cxcl1,CXCL14,Cxcl3,Gsdma,GSDME,IL10,IL1A,IL36G,MMP9,PGLYRP1,PLAC8	444 (16)
HRH3	2.746	G-protein coupled receptor		1.926	1.937		0.004	1.85e-05	0.000776	Aldh1a7,Cxcl10,CXCR3,FOXA1,IGHM,Ins1,LEP,Ngp,PCOLCE2,S100A8,S100A9,Serpina3n (includes others),STK31
FOXP3	4.66	transcription regulator		0.691	0.71		0.005	1.87e-05	0.000781	Ccl3,CCR3,CCR8,CD226,CD40LG,Ctla2a/Ctla2b,FOXP3,GAPDH,GATA3,GPR83,GZMB,HLA-A,ICOS,IL10,IL12RB2,IL2RA,IL2RB,IL4,IL5,LGALS1,LRRC32,MMP9,NRN1,NTRK3,P2RY10,PGLYRP1,SATB1,SELL,SLC16A3,SLCO4A1,TNF,TNFRSF18,TXN	517 (17)
RNA POLYMERASE II (complex)		complex						2.01e-05	0.000836	ACRV1,ADAM23,ALPL,B2M,CD3E,CD4,CXCR5,DCTPP1,FABP4,GAPDH,HOXA1,HOXA7,Hoxa9,ID1,IGDCC3,IL12B,IL17F,IL2RA,IL4,IL5,INS,KCNJ9,MEF2C,MMP9,PCDHGC3,PDZK1,PRLR,RDM1,RPL10A,RPL12,RPS21,RPS3,SCGB1A1,SLC27A2,SLC6A2,SPP1,SPTA1,TFF1,TMSB4X,TNF,TXN,UBC,WNT1,Xist	306 (7)
STK40	0.124	kinase		-0.476	-0.577		-0.029	2.15e-05	0.000889	ACTA2,C1QA,Ccl3,Ccl4,DES,FABP4,FGF1,FUT10,LEF1,OSR1,PDGFRA,PF4,RSPO3,SFTPB,SFTPC,SHH,SP5,WNT6	338 (11)
CEBPA	-1.284	transcription regulator	Inhibited	-3.272	-3.364		-0.013	2.18e-05	0.000897	ACTA2,ADH7,AKR1C2,AMELX,APLN,APOC4,ASPRV1,CAMP,CCL20,CEBPD,COL10A1,COX4I1,CPB2,CPS1,CYCS,EBF1,EDF1,EMCN,ERG,F9,FABP4,FHL1,FZD1,G0S2,GAPDH,GLI1,GP9,ID1,IER3,IKZF3,IL10,IL12B,IL4,ISG15,IVL,KCNMB1,KRT14,KRT27,LCK,Lefty1,LEP,LGALS1,Ly6a (includes others),MMRN1,OTC,PAX5,PPP1R14A,PRLR,PTGFR,S100A8,S100A9,Saa3,SCGB1A1,SERPINB2,SFTPB,SFTPC,SLC10A1,SPP1,Sprr1a,Sprr2f,Sult2a2,TAGLN,THBD,TSC22D3	629 (20)
SLC7A2	-0.275	transporter		0.333	0.388		0.021	2.22e-05	0.000902	Ccl3,Ccl4,Chil3/Chil4,Cxcl1,Cxcl10,IL3,IL4	114 (4)
TNFAIP8L1	0.264	other		1.786	1.89		0.039	2.22e-05	0.000902	CCR3,Cxcl1,Cxcl3,IL1A,MMP10,Reg3b,S100A9	420 (10)
CRLF2	-1.463	transmembrane receptor		-0.893	-0.963		-0.027	2.22e-05	0.000902	CCL17,IL10,IL12B,IL4,IL5,MUC5AC,TNF	134 (3)
NFIC	1.024	transcription regulator		1.038	0.878		-0.032	2.33e-05	0.000943	ALDOA,B2M,COL6A2,Ctrb1,DUSP2,EBF3,G0S2,GPX1,GPX7,GRB10,HLA-A,HLF,LDHC,LEF1,MINAR1,MRC2,NEGR1,PDGFRA,PLAC8,PPIA,SFTPC,SHH,SLC25A5,TBX15,TGFBR3,THBD	275 (7)
IGF1R	0.44	transmembrane receptor	Inhibited	-3.193	-3.34		-0.024	2.36e-05	0.000946	ACTA2,ALDOA,ATP5F1D,ATP5MC1,ATP5MC3,ATP5MF,ATP5PD,ATP5PF,ATP5PO,BAX,CD68,CHGA,CLU,COX4I1,COX5B,Cxcl10,CYCS,DES,ESM1,FGF1,FOXP3,FTH1,GCK,GLI1,GRB10,H19,IGF2,IL1A,INS,Mcpt8,MYOM2,NDUFA1,NDUFA4,NDUFB9,NEUROD1,Nme1,NPPA,PAX6,PECAM1,PHLDA2,RAB3A,RPL10A,RPL24,RPL3,RPL35A,RPL37A,RPL7,RPL9,RPS21,RPS24,RPS26,S100A10,S100A4,SF3B5,SPP1,TNF,TWIST1,TXN	718 (24)
DOT1L	0.25	phosphatase						2.36e-05	0.000946	Hoxa9,PPIA,RPL19,RPL41,RPLP0,RPS2,RPS23,SCNN1A,TNP2,UBB
GRIN2A	7.164	ion channel		1.338	1.389		0.012	2.5e-05	0.000996	ALPL,CHRM2,COL6A5,CORT,ERBB4,GRIN2A,GRIN3A,GRM5,HSBP1,NPY,PAK3,RPL12,RPL24,RPL37,RPS29,SEMA3G,SHANK1,SHANK3,TMEM254,ZAP70
NEUROG3	-0.817	transcription regulator		0.45	0.301		-0.038	2.6e-05	0.00103	CHGA,CTSL,EBF1,EN1,FGF14,GCK,GHRL,GIP,GRPR,IAPP,INS,Ins1,ISL1,LHX6,MDK,NEUROD1,NKX2-4,PAX6,PPY,PYY,TDO2,ZBTB16	318 (7)
TNFSF10	0.718	cytokine		-1.152	-1.145		0.001	2.68e-05	0.00106	ANGPT1,ANGPT2,BAX,CD28,CD4,Cxcl1,DRD3,FOXP3,FTH1,GATA3,GZMB,HLA-A,ICOS,Ifi204 (includes others),IL17RB,IL2RA,IL5,ISG15,LCK,MMP9,PRAP1,S100A8,SP100,TNF,TNFAIP2,Trav8n-2,ZAP70	570 (15)
PRKD (family)		group	Inhibited	-1.993	-2.096		-0.032	2.92e-05	0.00115	ATP5F1D,Ccl3,Ccl4,COX7A1,Cxcl1,Cxcl10,DCSTAMP,IL10,IL12B,NDUFA1,TNF	578 (14)
CBFB	0.376	transcription regulator		-0.089	-0.087		0	2.96e-05	0.00116	CCR6,CD4,COCH,FABP4,FOXP3,Gimap3/Gimap5,GPR83,GZMB,IKZF3,IL2RA,IL2RB,IL4,KCNK5,Klk1b1 (includes others),MMP9,SPP1,TGFBR3,TNFRSF18,Tpsb2,TWIST1	463 (19)
IKZF1	1.734	transcription regulator		-0.623	-0.471		0.024	3.07e-05	0.0012	ADAM19,ALAS2,B2M,CALHM5,Ccl3,Ccl4,CD3D,CD68,Cxcl1,CXCR3,CYP7B1,EBF1,FGFR3,FUT10,GATA3,GP9,GZMB,HK2,Ifi204 (includes others),IKZF3,IL10,IL1A,IL2RA,IL2RB,IL3,IL4,IL5,Krt79,LCK,LHFPL6,PAX5,PGAM1,PRKCQ,PTH1R,RAPGEF4,RHCE,SELENOM,SELL,SHISAL1,SPN,TDO2,TENM3,TNF,TYROBP,VWF	507 (17)
Mrgpra2a (includes others)	-2.315	G-protein coupled receptor	Inhibited	-2.909	-3.051		-0.039	3.17e-05	0.00123	CCL20,Ccl3,Ccl4,Csta1 (includes others),Cxcl10,Cxcl3,HCAR2,IL1A,IL36G,S100A8,S100A9,SELL,TNF	314 (7)
ZNF106		other		1.919	1.941		0.006	3.17e-05	0.00123	ALAS2,Cxcl10,HBA2,HSPB1,IFI27L2,Ifitm3,LGALS1,Lyz1/Lyz2,NDUFB10,PRDX2,S100A8,Serpina3n (includes others),TSPO
IL12 (complex)		complex		0.519	0.392		-0.026	3.19e-05	0.00123	Casp1,CCL17,CCL20,Ccl4,CCR6,CD226,CD28,CD40LG,Ctla2a/Ctla2b,Cxcl10,CXCR3,FOXP3,GATA3,GZMB,ICOS,IL10,IL12B,IL12RB2,IL2RA,IL3,IL4,IL5,ISG15,KLRB1,Ly6a (includes others),MIF,MMP9,Ms4a4c (includes others),PLAC8,SELL,SH2D1A,SOCS1,TACR1,Tgtp1/Tgtp2,TNF	382 (15)
RORA	1.801	ligand-dependent nuclear receptor		0.083	0.031		-0.015	3.31e-05	0.00127	ABCG5,ACACB,Aox3,B3GALT1,CCL24,Ccl3,Ccl4,CCR6,Cxcl10,Cyp3a11 (includes others),CYP46A1,Cyp4f15,CYP7B1,GPX1,Gsta1 (includes others),Gstp1 (includes others),Hsd3b4 (includes others),Hsd3b6 (includes others),IL10,IL17F,KCNK5,KRT16,Mcpt1,MUC5B,Nat8f5,NR1D1,PCP2,Rdh1 (includes others),S100A8,S100A9,Saa3,SLC13A2,SLC2A13,SLC30A10,Sult5a1,TNF	514 (17)
IZUMO1R	1.821	other	Activated	2.7	2.81		0.039	3.34e-05	0.00127	Ccl3,Ccl4,Cxcl3,IL10,Il36a,IL36G,S100A8,S100A9
ADORA1	0.998	G-protein coupled receptor	Activated	2.367	2.433		0.027	3.34e-05	0.00127	BAX,CCL17,CCL24,IL4,MMP12,MMP9,NPPA,PLN	422 (14)
Cxcl1	-3.335	cytokine		-0.625	-0.685		-0.02	3.41e-05	0.00129	ACE2,Ccl3,Ccl4,Cxcl1,Cxcl10,IL17F,MUC5B,SCGB1A1,SFTPC,TNF	265 (11)
TNFRSF10B	-0.336	transmembrane receptor	Inhibited	-2.601	-2.53		0.022	3.41e-05	0.00129	CD28,CD4,FOXP3,GATA3,ICOS,IL12B,IL17RB,IL4,LCK,ZAP70	427 (17)
TERF2IP	0.212	other		0.252	0.156		-0.032	3.65e-05	0.00137	CA6,GRIA3,H19,Ifi27,IGF2,Ins1,SLIT3,TNF,TRABD2B
FFAR3	0.471	G-protein coupled receptor		-1.658	-1.63		0.006	3.66e-05	0.00137	AMBP,BAX,CCL21,CCL28,CLSTN3,Cxcl10,EYA1,FXYD3,Gbp9 (includes others),IL1A,Ins1,KLF15,LAX1,LEP,MAST1,RASGRF2,RELN,SGIP1,VAT1L	263 (8)
NR5A2	0.708	ligand-dependent nuclear receptor		0.334	0.246		-0.024	3.76e-05	0.0014	ABCG5,ACTA2,AFP,CCL28,CEBPD,CRIPTO,CRP,CRYBB1,CTRL,Cxcl10,CYP7B1,FBN2,FGB,FKBP5,FZD1,GATM,GSG1L,Hspa1b,IL12B,IL36G,KLK1,MMP9,NRN1,PTGDS,RGS4,SLC10A1,SLC38A3,TNF,TXNDC2	657 (17)
NR4A2	0.584	ligand-dependent nuclear receptor		0.354	0.296		-0.013	3.83e-05	0.00142	ACE2,ADCYAP1,ADM,AREG,CCL20,COL6A2,COX5B,CYP27B1,FABP2,FABP4,FOXP3,IL10,IL2RA,IL4,IL5,KCNMA1,MMP9,SLC18A2,SPP1,TNF,TSC22D3	382 (11)
LAT2	-0.57	other	Activated	2.117	2.184		0.031	3.98e-05	0.00147	Ccl3,IL10,IL12B,IL3,IL4,TNF	439 (18)
SNCA		enzyme		-1.762	-1.743		0.003	4.09e-05	0.0015	Aldh1a1,ASIC2,B2M,BAX,BST2,C1QA,CALCA,CD68,CDC20,CDH15,Chil3/Chil4,CHRM2,COBL,COLGALT2,DPP10,FABP4,FAM107A,FAM81A,GABRA4,GAP43,GLRA1,GUCY2C,GZMB,HMCN2,HSBP1,Hspa1b,IL1A,IL2RA,IL4,ISG15,JPH2,KCNA7,KCNG1,LRRTM2,MAP1LC3A,MARK1,MINAR1,MMP9,NDUFA5,NEFM,NEU4,NPTX1,PDZRN3,PLAC8,PPIA,PRDX2,PTPRB,RAB3A,S100A6,SLC18A2,SLC6A20,SNAP91,SORCS1,SORCS3,STX1B,SV2B,SYN1,SYT1,TACR1,TMEFF2,TMEM255A,TNF,TSC22D3,TSPO,…	705 (19)
VDR	0.441	transcription regulator	Inhibited	-2.835	-2.87		-0.006	4.3e-05	0.00156	ACTA2,AGR2,ANGPT2,BAX,Bglap2/Bglap3,CAMP,CASR,CDC20,Clec2d (includes others),COL10A1,Cxcl10,CYP27B1,DCTPP1,GATA3,GLI1,H2AZ1,HK2,ID1,IER3,IFI44L,IL12B,IL1A,IL4,ISG15,KCNE4,LEF1,LEP,LGALS1,NPPA,POU1F1,PPP1CA,PYY,RNF144A,S100A8,S100A9,SLC27A2,SLC30A10,SLC51B,SOCS1,SPP1,THBD,TMEM100,TRPV5,TXN	497 (19)
APLN	-2.064	other	Activated	3.265	3.193		-0.018	4.56e-05	0.00163	ACE2,ACTA2,ALAS2,ANGPT2,BAX,GFI1,HBA2,IL4,KDR,MYB,NKD1,NPPA,PECAM1,S100A4,SPN,TAGLN,TMEM26	654 (22)
FTO	0.261	enzyme		-0.93	-0.976		-0.009	4.56e-05	0.00163	ADAMTS2,BAX,BCAT1,CLDN7,CPS1,CYP26A1,DES,EBF1,EDNRA,FIBIN,GCK,GPM6A,HEYL,HOXA1,HOXA7,IGF2BP1,INS,Ins1,LEP,MDK,NPPA,PDE1C,PDE3A,PPP1R14A,RGS4,RNF144A,S100A4,SIVA1,TNF,TNFAIP2	443 (7)
NOS2	-1.475	enzyme		-0.68	-0.707		-0.005	4.63e-05	0.00164	BAX,Ccl3,Ccl4,CD3E,Chil3/Chil4,COX4I1,COX7A1,Cxcl1,CYCS,Erdr1x,FABP4,FOXP3,H19,IL10,IL12B,ISG15,KDR,LCK,LEP,MMP9,MUC5AC,MYL3,NPPA,RPTN,S100A8,Saa3,Serpina3n (includes others),Sprr2a1/Sprr2a2,Tgtp1/Tgtp2,TNF,TSPYL2,TYROBP	467 (15)
IL4	-2.279	cytokine		-1.308	-1.538		-0.022	4.71e-05	0.00166	ACTA2,ADAM19,AICDA,APRT,AREG,BANF1,BAX,BCAT1,BPIFB1,BST2,C15orf48,CCL17,CCL20,CCL24,Ccl3,Ccl4,CCR3,CCR6,CCR8,CD2,CD40LG,CD5,CD6,CD79A,CD8B,Chil3/Chil4,CHST3,CHST7,CIMAP1B,Clec10a/Mgl2,CLEC4G,Cmah,CNRIP1,COL6A2,COX4I1,CRIP1,CST7,CSTB,Ctla2a/Ctla2b,CTSL,Cxcl1,Cxcl10,CXCR3,CXCR5,DCSTAMP,DCT,DPP4,DUOXA2,ELAVL4,ERG,F2RL2,FABP4,FABP5,Fcrl1,FGB,FKBP5,FOXA1,FOXP3,GATA3,GATM,Gbp2b,Gbp9 (includes others),G…	486 (15)
MSTN	-0.122	growth factor		-0.793	-0.803		-0.003	4.73e-05	0.00166	ACTA2,ADAM19,ADAMTS6,ALPL,CALHM5,COCH,CTSL,DCSTAMP,DES,DGKI,DIO2,H4C3,HMCN1,HSPA2,IGF2,INSYN2B,KCNG1,LEP,MEF2C,MINAR1,MMP10,MYOCD,PCDH10,PLCXD3,RIPOR2,SMAD9,SPP1,TNFSF15,TNXB	520 (15)
CYBB	0.624	enzyme		1.771	1.695		-0.02	4.73e-05	0.00166	CACNA1I,CAMP,CD79A,CHST3,Clec10a/Mgl2,Cxcl10,CXCR5,ELN,H2-Eb2,H2-Q5,HLA-DOB,Ifi204 (includes others),IL10,IL12B,IL1A,IL4,IL5,LY6D,POU2AF1,SLC14A1,TNF,TNFRSF13C	351 (14)
CHUK	0.462	kinase		-0.975	-1.142		-0.03	4.74e-05	0.00166	Ccl3,Ccl4,CEBPD,CLU,CRLF1,Cxcl1,Cxcl10,CYP7B1,FOXF2,Gbp2b,Glycam1,GRIN2A,HK2,HLA-A,Ifi204 (includes others),IL10,IL12B,IL1A,IL3,IL4,IL5,ISG15,MFAP5,MGP,MMP10,MMP9,OGN,Prl2c2 (includes others),RTP3,Saa3,SERPINB2,SPP1,TNF,TNFAIP2,TWIST1	543 (14)
PPIF		enzyme		-0.438	-0.447		-0.002	4.81e-05	0.00168	ADH7,AMIGO2,CCL20,Ccl4,CCR6,CCR8,Cxcl1,Cxcl10,CXCR3,H2bc4,HOXD8,MGP,PDZRN3,PF4,PITX2,Ppbp,RPL29,Serpina3h,SLCO4A1,TNF	250 (7)
SND1		transcription regulator		0.341	0.273		-0.012	4.86e-05	0.00168	ADHFE1,APLP1,Art2a,ASCL4,CCL28,CKS1B,CRP,Cxcl3,Cyp4a12a/Cyp4a12b,Gbp2b,H2bc18,ID1,Ifi204 (includes others),IGF2,INS,MUC5B,NXPE2,NXPE4,PDGFRA,PIWIL4,POU2AF1,POU3F2,Ppbp,PSAPL1,PYY,RASGRF2,Reg3b,RGS8,SLC15A1,SLCO4A1,Wincr1,Zfp981 (includes others),Zfp990
RXRB	-0.179	ligand-dependent nuclear receptor		1.43	1.499		0.016	4.87e-05	0.00168	C1QA,CCL17,CCL20,Cd200r2/Cd200r4,CLU,Cxcl10,EHD3,FABP1,FABP4,GABRA4,GFI1,Gm10419,IL10,IL1A,IL4,IL5,LHX9,Lyz1/Lyz2,MMP12,MUC13,NPY,PHLDA2,RAMP2,S100A4,S100A6,S100A8,SATB1,SPP1,TFF1,TNF,TSHB	645 (20)
LIF	-1.438	cytokine		-1.396	-1.451		-0.01	4.97e-05	0.00172	ACTA2,AFP,AREG,C16orf89,CALCA,Ccl3,CEBPD,COCH,CRP,Cxcl1,Cxcl10,CYP26A1,FGB,FOXF1,FOXP3,H19,HK2,IL2RA,KDR,LEP,MEF2C,MSX1,MT-ND6,NPPA,NPY,PAX6,PECAM1,Reg2,Reg3b,RGS4,SFRP4,SOCS1,SPP1,Sprr1a,TNF,VWF,WT1	520 (19)
PGR	-1.431	ligand-dependent nuclear receptor		-0.864	-0.837		0.004	5e-05	0.00172	ADAM19,AK4,ALDH1A3,AREG,CADM3,CALCA,CCN5,Cd177,CDC20,CDKN1C,CEBPD,CLDN15,CLDN16,CLDN6,CLDN7,COL10A1,COL5A1,COL5A2,COL6A2,EDNRA,EFNA3,ELN,FBN1,FHL1,FKBP5,GATA3,GRB10,GRIA3,H19,HAPLN1,HAS3,HSPA2,HSPG2,ID1,IER3,IFI44L,IL12B,Ins1,ISG15,ITGA8,KCNE1,KCNG1,LAMC3,MATK,MFAP5,MMP10,MMP9,PACSIN1,Pcdhb14,PCDHGC3,PRLR,PRRX1,RHOC,S100A6,S100A8,SELL,SNPH,TENM3,TFF1,TLL1,TMPRSS6,TNF,TSC22D3,VWF	708 (18)
SMAD4	0.257	transcription regulator		0.391	0.346		-0.007	5.25e-05	0.00179	AFP,AGR2,ALPL,ANGPT1,ANGPT2,APLN,APOA2,AREG,BAX,BTLA,Casp1,CCL20,CCL21,CCL24,CD79A,CDC20,CLDN7,Clec2d (includes others),CNMD,COCH,COL10A1,COL23A1,Cxcl10,CXCL14,Cxcl3,FBXW10,FGFR3,FOXP3,GLI1,HMCN1,Hoxaas3,Hsd3b6 (includes others),ID1,IER3,IL10,IL12B,IL17F,IL1A,IL3,IL5,KDR,KLF15,KLK11,LAMA1,LEF1,NEGR1,NRG2,PAK3,PAX6,Ppbp,PYY,S100A9,S1PR4,SFTPB,SHH,SPP1,TNF,UBE2C,UTS2,VENTX	537 (17)
MOS	1.052	kinase						5.42e-05	0.00183	MRPL36,MRPS14,NDUFA1,NDUFB5,NDUFC1,NDUFS6,RPL19,RPL22,RPL6
Ccr5		G-protein coupled receptor		-1.658	-1.703		-0.014	5.43e-05	0.00183	BAX,Ccl3,Ccl4,Cxcl1,Cxcl10,IL10,IL12B,IL4,IL5,MMP9,TNF	355 (16)
CD4	3.184	transmembrane receptor		-1.247	-1.276		-0.011	5.43e-05	0.00183	BAX,CD4,CD79A,CXCR5,GZMB,IL10,IL2RA,IL4,LCK,MME,TNF	397 (22)
LRP1	0.569	transmembrane receptor		1.527	1.53		0.001	5.46e-05	0.00183	ABCG5,C1s1,Ccl3,Ccl4,CD68,GLI2,GLI3,MMP9,MRC2,PPIA,PRDX4,PRDX5,SERPING1,SHH,TNF,WNT1	531 (23)
PPP2CA	0.373	phosphatase		1.932	1.927		-0.001	5.47e-05	0.00183	B2M,BST2,CD247,CD81,Ctla2a/Ctla2b,Cxcl10,DAPL1,FOXP3,HCAR2,HLA-A,ICOS,Ifi204 (includes others),IL10,IL17F,IL1A,IL2RA,IL2RB,ISG15,Ly6a (includes others),NOVA1,PACSIN1,Saa3,SELENOK,SELL,SH2D1A,SOCS1,TNF,TNS2	338 (13)
ACOD1	0.276	enzyme		1.73	1.792		0.018	5.52e-05	0.00184	Ccl3,Ccl4,Chil3/Chil4,Cxcl10,IFI27L2,IL10,IL4,IL5,ISG15,Ly6a (includes others),SPP1,TNF	337 (11)
SPI1	0.187	transcription regulator		-1.756	-1.855		-0.02	5.54e-05	0.00184	ACTA2,BAX,CCL17,CCR6,CD3E,CD40LG,CD68,CD79A,CDKN1C,COX4I1,COX6B1,CXCL14,DCSTAMP,EBF1,FCER1A,FTH1,GFI1,GPX1,HK2,IFI44L,IL10,IL12B,IL2RA,IL4,IL5,ISG15,KLK1,Klra4 (includes others),LEF1,Lyz1/Lyz2,Mcpt1,Mcpt2,MEF2C,MME,MS4A1,MUC5AC,MYB,NDUFA2,NDUFB11,P2RY10,PRDX2,PRDX4,PRDX5,RACK1,Retnla,RPL18,SPP1,TNF	617 (21)
IL7	0.834	cytokine	Activated	2.456	2.352		-0.023	5.61e-05	0.00185	BAX,BTLA,CD2,CD247,CD3D,CD8B,Cxcl1,DPP4,EBF1,FOXP3,GATA3,GFI1,GZMB,ICOS,IGHM,IL17F,IL2RA,IL4,IL5,LEF1,Ly6a (includes others),MMP9,PAX5,S1PR1,SELL,SOCS1,TNF	401 (15)
KLF4	-1.176	transcription regulator		0.667	0.554		-0.018	5.68e-05	0.00187	ACTA2,ALPI,ALPL,ANGPT1,ASPRV1,BAX,BMPER,CCL28,CDKN1C,Chil3/Chil4,CLDN7,Clec10a/Mgl2,CRIPTO,CYP26A1,EPCAM,EYA1,FABP1,FABP2,FOXF1,Gbp2b,GLI2,HSPB1,Ifitm3,IL10,IVL,KDR,KRT14,KRT27,LAMA1,MEF2C,MMP9,MYH11,MYOCD,NOTCH4,NPPA,PDGFRA,PDLIM3,PECAM1,PITX2,PRKG1,Retnla,RPTN,S100A14,SERPINB2,SOCS1,Sprr1a,Sprr2a1/Sprr2a2,Sprr2f,TAGLN,THBD	599 (21)
AKT1	-0.692	kinase		-1.179	-1.273		-0.016	5.77e-05	0.00189	ACTA2,AKR1C2,ATP5MC1,ATP5MC3,BAX,Ccl3,Ccl4,CD4,CEBPD,CLU,Cst3,CTSL,Cxcl1,Cxcl10,FABP5,FOXP3,GATM,GCK,Gsta1 (includes others),ID1,IGF2,IL10,IL12B,IL2RA,IL4,Ins1,KDR,KLF15,LAMA1,LEP,MMP9,MYB,MYH11,MYOCD,NPPA,Ott (includes others),PDGFRA,PLA2G2F,PPP1R1B,SIVA1,SPP1,SRP14,TFF1,TGFBR3,TNF,UBE2C	505 (16)
MED28	-1.034	other		1.563	1.649		0.039	5.79e-05	0.00189	ACTA2,ACTG2,CRIP1,MYH11,TAGLN
MRTFA	0.136	transcription regulator		0.71	0.624		-0.016	5.88e-05	0.00191	ACTA2,ACTG2,ALDOA,CAMP,CCN5,Cd177,CLDN15,COL5A2,COX7A1,CPA3,CYFIP2,EPCAM,FHL1,FIBIN,G0S2,GFI1,HLA-A,ID1,IVL,Mcpt8,MMP9,MYH11,MYOCD,Ngp,NPPA,PDGFRA,PGLYRP1,Ppbp,S100A8,S100A9,S1PR1,Saa3,SERPINB2,SLIT3,TAGLN,TFF1	608 (18)
MAPK14	0.729	kinase		-1.114	-1.226		-0.02	5.88e-05	0.00191	ACTA2,AREG,ATP5MF,BAX,CEBPD,COL10A1,CRP,Cxcl10,FGFBP1,GRIN2A,HAND2,IGF2,IL10,IL12B,IL4,IL5,ITGB8,IVL,KDR,LEF1,LEP,MEF2C,MMP9,MUC5B,MYH11,NPPA,NPY,PECAM1,S100A8,S100A9,SPP1,TAGLN,TNF,TXN,WIF1,WNT16	587 (19)
CDKN1B	0.607	other		-0.251	-0.118		0.027	6.54e-05	0.00211	B2M,CA6,CLDN6,DDX25,DHH,FHL1,FXYD2,GAP43,GPX1,HSPB8,IGF2BP1,IL2RA,IL4,Ins1,LEF1,Mcpt8,MMP9,PAX5,RAB3A,S100A9,SLC32A1,TEKT1,TMEFF2,TWIST1	481 (18)
miR-9-5p (and other miRNAs w/seed CUUUGGU)		mature microRNA	Activated	2.857	3.018		0.039	6.57e-05	0.00211	ACTA2,ALDH1A3,ATP5F1E,ATP5MC1,ATP5ME,ATP5PO,COX5B,COX7A2,FOXG1,NDUFB5,NDUFB9,NDUFC1,NDUFS6,NDUFS8,NTRK3,PGAM1,UQCR11
HRAS	-1.676	enzyme	Inhibited	-2.881	-2.954		-0.012	6.69e-05	0.00213	ADM,AFP,ALDH1A3,AREG,ARF6,ATP5PF,B2M,B3GNT5,BAX,CALCRL,CCL20,CD81,CD96,CEBPD,CHGA,CLU,COL5A2,COL6A2,CRP,CTSL,CXCR3,DBX2,DPP4,EFR3B,ELN,EMX2OS,EPCAM,F2RL2,FGFBP1,FHL1,FZD1,GIMAP1,GLI1,HOXB6,HSPB1,Ifitm2,IGF2,IL1A,IVL,KRT16,Lyz1/Lyz2,Mcpt2,MMP10,MMP12,MMP9,MUC13,MYH11,MYL3,NOL3,NPPA,OAF,PALM2AKAP2,PCDHGC3,PDGFRA,PER2,PRDX2,RPL23,RPL27A,RPL30,RPL37,RPL38,RPL39,RPLP1,RPS10,RPS11,RPS17,RPS27,RPS3,S100…	652 (21)
AHSG	0.353	other		1.324	1.387		0.018	6.69e-05	0.00213	ACE2,FOXA1,FXYD3,Ins1,IVL,LY6D,MMP12,PSCA,RPL17,SPP1,Sprr1a,Sprr2a1/Sprr2a2,TNF	436 (7)
NFKBIA		transcription regulator		-0.375	-0.443		-0.01	6.89e-05	0.00218	ASCL2,ATP5MF,BAX,CAMP,CCL20,CCL21,Ccl3,CCR3,CDKN1C,CEBPD,CKS1B,CLU,COL5A2,Cxcl1,Cxcl10,CYP7B1,DUOXA2,ECSCR,ESM1,FOXF2,Gbp2b,GZMB,HK2,HLA-A,ID1,IER3,Ifi204 (includes others),IGF2,IL10,IL1A,IL2RA,IL5,ISG15,Ly6a (includes others),Lyz1/Lyz2,MATK,MGP,MMP9,MUC5AC,NPPA,OGN,Prl2c2 (includes others),RGS4,RPL27A,RPL8,RPS18,RPS2,RTP3,S100A8,S100A9,Saa3,SERPINB2,SHH,TACR1,Tgtp1/Tgtp2,TMSB4X,TNF,TNFAIP2,TSHB,…	470 (16)
TLR7	1.497	transmembrane receptor		-1.184	-1.337		-0.038	6.94e-05	0.00219	AICDA,Apol9a/Apol9b,BANK1,BFSP2,CALCA,CCL20,CD79A,Ces1a,CHST9,CLDN6,CPA4,Cxcl1,DIO2,ESM1,Fam219aos,Gm11149,I730030J21Rik,IER3,IFI44L,IFNK,IL10,IL12B,ISG15,KCNMA1,LHFPL1,MOG,MUCL3,MUSK,Potefam3e (includes others),RGS4,RPL26,SOCS1,SYCP3,TNF,ZAP70	357 (15)
THRA	0.737	ligand-dependent nuclear receptor		1.211	1.16		-0.014	7.07e-05	0.00222	ALPI,CACNA1E,CALCA,CCL17,CCL28,CDX1,COX4I1,CTNNA3,Cxcl1,Cxcl10,CYP27B1,DES,EDN3,EDNRA,FGFR3,HCN4,HEPACAM,IL1A,IL3,IL4,Ins1,ISL1,KCNA1,KCNA4,KCNA7,KCND2,KCNE1,KCNJ2,NPPA,PCP2,PLN,PMCH,RGS4,TNF,TSHB,Ugt1a7c	557 (22)
SLC29A1	-0.62	transporter		-0.636	-0.616		0.006	7.17e-05	0.00224	BAX,CCL17,CD28,Cxcl10,CXCR3,GZMB,RPL10A,RPL3,RPS27L,SATB1,SNRPG,TNF	325 (9)
NR4A3		ligand-dependent nuclear receptor		-1.742	-1.77		-0.005	7.74e-05	0.00241	AASS,ABRA,ACTA2,ALKAL2,BAX,CDC20,Clec2e/Clec2h,COL10A1,COL6A2,CYCS,ELN,EPCAM,FABP4,FOXP3,GATA3,Gm6093,Ifi204 (includes others),IL10,IL2RA,IL4,IL5,ITGA8,MEF2C,MINAR1,MMP12,MT-ND6,MYH11,NDUFA5,NDUFB8,NPY,OTOP2,Psg25 (includes others),Sorbs2os,TMT1B,UBE2C,WSCD1	685 (21)
FGF7		growth factor	Inhibited	-2.608	-2.7		-0.023	7.84e-05	0.00242	ACTA2,APRT,CEBPD,Ctrb1,FABP5,FGF1,FOXF1,HAS3,IL1A,INS,MMP9,S100A10,S100A8,SFTPB,SFTPC,SHH,SI	512 (20)
TRA		transmembrane receptor						7.88e-05	0.00242	BAX,CD79A,CXCR3,IL10,IL12B,IL2RA,IL4,IL5,TNF	426 (18)
IKZF4	1.025	transcription regulator		0.547	0.498		-0.016	7.88e-05	0.00242	CCR6,CCR8,GATA3,IL10,IL17F,IL2RA,IL2RB,IL4,IL5	281 (8)
KCNE3	0.28	ion channel						7.98e-05	0.00244	ACE2,BCAT1,CCL17,CDHR5,COCH,Csprs (includes others),Erdr1x,FABP5,Igha,IGHM,Iglv1,KCNJ2,KCNK5,Mcpt2,PTPRQ,Rdh1 (includes others)
FLVCR1	1.134	transporter		1.607	1.633		0.011	8.16e-05	0.00248	CD5,IL2RB,RPL35,RPS14,RPS19,RPS27A
SCNN1B	-7.483	ion channel						8.16e-05	0.00248	AGR2,IL10,MMP12,MUC5B,Retnla,SCNN1A
TSC1	0.467	other		0.607	0.642		0.007	8.59e-05	0.0026	ACACB,ASCL2,ATP6V0B,ATP6V0C,BAX,CACNA1G,Casp1,CTSL,FOXP3,GPX2,IL12B,IL17F,IL19,KCNJ9,KCNK9,KCNQ3,LECT2,NKD1,Nme1,Nme2,PDGFRA,PKD1L3,PPP1R1B,RPL32,SCNN1A,SPP1,TNF,TRPC6	636 (22)
KRAS	-0.128	enzyme	Inhibited	-2.603	-2.614		-0.002	8.84e-05	0.00267	ACTA2,ADH4,AFP,AGR2,Akr1c14,ALDOA,APOC1,AREG,ASCL2,B2M,B3GALNT1,CCDC8,CD81,Ceacam1/Ceacam2,CHST3,Clec10a/Mgl2,CLU,COL5A1,COL5A2,CRMP1,CXCL14,Cxcl3,CYP7B1,DLC1,EEF1A1,ELN,EPCAM,ESM1,FABP12,FABP5,FBN1,FBN2,FGFBP1,FOXP3,FTH1,FUT10,FXYD3,GABRA4,GAPDH,GLI1,GLI2,GPR4,GPR83,Gstm5,GXYLT2,GZMB,H2bc4,H3C13,HAND2-AS1,HK2,HSPB1,HSPE1,HSPG2,HTR2B,ID1,IER3,Ifitm3,IGF2,IL10,IL1A,ISG15,ITGA8,KCNMB1,KRT16,LEF1,LG…	660 (19)
NRP1	0.765	transmembrane receptor		1.431	1.389		-0.009	8.87e-05	0.00267	ACTA2,AREG,CCL20,CD5,CD52,CST7,Ctrb1,DNAJB1,EIF1,ERBB4,GATA3,ICOS,ID1,IL10,IL2RB,LEF1,Lyz1/Lyz2,TNF,TNFRSF18,ZAP70	627 (21)
PRDM1	-0.185	transcription regulator		0.113	0.172		0.009	8.95e-05	0.00268	AFF3,AFP,AICDA,ALPL,BTLA,CCL20,CD79A,CPA4,CRP,Cxcl1,Cyp2j13,DBNDD1,ERG,F9,FAR2,FGB,FTH1,Gimap7,Gsta1 (includes others),GZMB,HLA-A,IGHM,IL10,IL1A,ISL1,LAX1,LGALS1,Lypd8l,MS4A4A,MYO1A,PAX5,PLAC8,Reg1,RELN,S100A8,S100A9,SI,SLC5A8,Slc6a12,SLCO2B1,SOX8,TNF,ZAP70	453 (17)
SLC40A1	0.379	transporter		0.446	0.418		-0.005	9.21e-05	0.00273	Aldh1a1,ANKRD37,BAX,COX5A,COX7A1,CYGB,FTH1,FTL,FZD1,GPX1,GPX7,HSPB1,LCK,MMP9,MT-ND6,NDUFA4,NDUFA4L2,NDUFA5,NDUFS6,NPPA,RACK1,RHCE,RPS3,TMPRSS6,TNF,TRPC6
FXN	-0.157	kinase	Inhibited	-3.336	-3.464		-0.037	9.23e-05	0.00273	COX4I1,COX7A2,COX7C,NDUFA13,NDUFA2,NDUFA5,NDUFB11,NDUFB5,NDUFB8,NDUFB9,NDUFS6,NDUFS8
RPS15	-2.53	other						9.24e-05	0.00273	IGF2BP1,RPS11,RPS13,RPS15,RPS16,RPS19,RPS23,RPS24,RPS25,RPS29,RPS3A,RPS4X,RPS5,RPS9
CLEC7A	-0.513	transmembrane receptor		-1.13	-1.241		-0.037	9.25e-05	0.00273	CCL17,Ccl3,Ccl4,Cxcl1,IL10,IL12B,IL5,MUC5AC,SOCS1,TNF	395 (17)
ISL1	7.567	transcription regulator		-0.182	-0.233		-0.012	9.27e-05	0.00273	ADCYAP1,ADGRG2,ERICH6,EYA1,GIP,IAPP,IL1A,INS,Ins1,ISL1,MAB21L1,MSX1,NEUROD1,NOVA1,NPY,NTRK3,PAX6,RBM24,SHH,TBX2,TNF
CG (complex)		complex		-0.211	-0.404		-0.024	9.39e-05	0.00275	8030451A03Rik,ACTA2,ADCYAP1,ADCYAP1R1,ADH7,ADM,Aldh1a7,APLN,AREG,B2M,BAX,BCAT1,C1S,CCL20,CEBPD,CLU,CTSL,CYP26A1,CYP7B1,DBI,DDX25,EDN3,EMB,EMCN,EPHA3,ESM1,FABP4,FABP5,FGF12,FHL1,FKBP5,FZD1,G0S2,Gbp9 (includes others),GHRL,HAPLN1,HILPDA,HK2,HLA-A,HLA-DOB,Hsd3b4 (includes others),Hsd3b6 (includes others),IER3,IL10,IL17RB,IL1A,ITGA8,LIMCH1,LRRN3,MMP10,MMP9,PECAM1,PPP1R14A,PRLR,PTGFR,RGS4,S100A10,S100…	574 (19)
EPO	-1.737	cytokine		-0.04	-0.107		-0.017	9.53e-05	0.00278	ALAS2,ANGPT2,B2M,BAX,CD52,CRIPTO,DCSTAMP,DDI1,DES,EDN3,EEF1A1,FABP1,FABP5,GAPDH,GATA3,H2AZ1,HBA2,HTR4,ID1,IFI27L2,IGF2,KCNV2,MID1IP1,MME,MYB,NDUFB8,PAX6,PRKCQ,PTPRB,RBFOX3,RHAG,RPL7,RPLP0,RPS23,RPS3A,RPS7,Serpina3g (includes others),SHH,SNRPG,SOCS1,SPP1,TIE1,TNF,TPT1,TSC22D3,VWF,WNT1	668 (17)
NOTCH4	6.354	transcription regulator		0.008	-0.051		-0.018	9.6e-05	0.00278	ACTA2,ANGPT1,CDKN1C,DES,IL10,IL12B,IL2RA,MYH11,NOTCH4,TAGLN,TIE1	266 (9)
NFATC1	0.554	transcription regulator		1.439	1.315		-0.031	9.6e-05	0.00278	CD40LG,COL10A1,CXCR5,DCSTAMP,FOXP3,GCK,GLI1,ICOS,IL12B,IL2RA,IL4,IL5,INS,Ins1,MYH11,NEUROD1,POU2AF1,PRLR,SELL,SIGLEC15,SLAMF6,SPP1,TNF	498 (15)
BMI1	0.289	transcription regulator		-0.887	-0.837		0.01	0.000102	0.00293	BLK,CCL20,Ccl4,CDC20,Cxcl1,CYFIP2,DLC1,EBF1,FOXA1,HK2,HOXA1,HOXA7,Hoxa9,HOXB6,ICOS,ID4,IGF2BP3,IL12B,IL17F,IL17RB,IL1A,LEF1,Ly6a (includes others),MS4A1,NPPA,POU2AF1,SCN4B,TNF,ZBTB16	481 (19)
NCOA2	0.641	transcription regulator		1.466	1.365		-0.018	0.000104	0.00299	ADH4,ALAS2,Ccl3,Ccl4,CLDN7,Cxcl10,Cyp2c40 (includes others),FABP4,FGB,FZD1,GCK,GPX1,HAND2,HCAR2,HLA-A,IL1A,ISG15,LAMC3,LECT2,LEF1,Lyz1/Lyz2,MYB,NR1D1,PPP2R2B,SALL4,SFTPB,Sult2a2,TFF1,TMEM100,TNF,TSC22D3,WNT6	616 (20)
STAT5A/B (family)		group	Activated	2.67	2.61		-0.014	0.000108	0.00311	Chil3/Chil4,CLU,CYP27B1,DUSP2,EBF1,F2RL2,FOXP3,GATA3,GP9,GZMB,IL1A,IL2RA,IL4,IL5,Ins1,IRAG1,MEF2C,PAX5,PF4,Ppbp,SLC10A1,SOCS1,TMSB4X,VWF	475 (18)
ZFPM1		transcription regulator		0.693	0.728		0.014	0.00011	0.00316	ALAS2,CPA3,Ctla2a/Ctla2b,FCER1A,GATA3,GP9,GRB10,GZMB,HTR4,Ifitm2,IL12RB2,IL4,IL5,KLHL6,Mcpt8,MS4A2,PF4	334 (12)
NFKBIZ	-0.4	transcription regulator		-1.475	-1.583		-0.033	0.000118	0.00335	CCL17,CCL20,Ccl3,CEBPD,DUSP2,IL10,IL12B,IL36G,S100A8,S100A9,Saa3,TNF	501 (13)
IL4R		transmembrane receptor	Activated	3.059	2.975		-0.028	0.000119	0.00336	AICDA,ASIC2,CCL17,FXYD3,FXYD4,GATA3,GRIN2A,GZMB,IL10,IL12RB2,IL1RAPL1,IL2RA,IL4,IL5,IVL,MUC5B,SEZ6L2,SHANK1,Sprr2a1/Sprr2a2,ZNF804A	422 (15)
THRB	0.834	ligand-dependent nuclear receptor		1.091	1.043		-0.009	0.000119	0.00336	ALPI,ANGPTL3,APOA2,CCL17,CCR6,Clec10a/Mgl2,COX7A1,Cxcl1,Cxcl10,CYP27B1,FABP4,FGFR3,FZD1,H2bc4,H3C13,HCN4,HEPACAM,ID1,IGHM,IL1A,IL3,IL4,KCNMA1,LEF1,Lyz1/Lyz2,MMP9,NKD1,NPPA,OPN1SW,PCP2,PITX2,PLA2G2A,PTGDS,SFRP4,SPP1,Sult5a1,TNF,TOGARAM2,TSHB,TSHR,Ugt1a7c,UQCRH,WIF1,WNT16	614 (20)
POU4F2	2.84	transcription regulator		1.19	1.155		-0.01	0.000122	0.00341	ATOH7,CAMK1G,CASQ1,EBF3,ELN,MMP12,MMP9,MYL3,NEUROD1,NPPA,PAX6,PLN,S100A8,S100A9,Serpina3n (includes others),SHH,SLC32A1,WT1
NAMPT	0.235	cytokine	Inhibited	-2.665	-2.797		-0.03	0.000122	0.00341	CCL20,CCR3,CD68,COX4I1,COX5A,COX6C,COX7A2,Cxcl1,Cxcl10,FMO3,Hsd3b6 (includes others),ID1,LEF1,MMP9,NDUFA4,NDUFC2,PECAM1,POU3F2,Rdh1 (includes others),TNF,UQCRQ	609 (19)
COLLAGENASE (family)		group	Inhibited	-3.024	-3.148		-0.039	0.000125	0.00346	ADM,Ccl3,Ccl4,CEBPD,Cxcl1,Cxcl10,IER3,IL1A,Saa3,TNF	401 (10)
TRB		transmembrane receptor		1.041	1.007		-0.013	0.000125	0.00346	BAX,CD4,CD79A,CXCR3,GATA3,IL10,IL2RA,IL4,IL5,TNF	476 (20)
NFKB2	0.201	transcription regulator		-1.005	-1.084		-0.015	0.000125	0.00346	CCL20,CD79A,COCH,CXCR5,FOXG1,Glycam1,GRIN3A,Igha,LTC4S,Mcpt8,MMP9,MMRN1,MYB,PCP4L1,PDGFRA,PER2,PHLDA2,POU2AF1,Ppbp,PRR9,RBFOX3,SELL,Serpina3g (includes others),SPINK6,SYN1,TGM4,TNF,TNFAIP2,Ugt1a6a/Ugt1a6b	389 (11)
PPARA	1.235	ligand-dependent nuclear receptor		-1.89	-1.95		-0.008	0.000128	0.00354	ABCG5,ACOT6,AMBP,APCS,APOA2,BAX,C1QA,C1s1,C2cd4b,Ceacam1/Ceacam2,CEBPD,Clec2d (includes others),CNTN1,COX4I1,CPS1,CTF1,CTSL,CYCS,Cyp2c40 (includes others),CYP7B1,DBI,DIO2,Efcab15,FABP1,FABP2,FABP4,FABP5,FGB,FMN2,G0S2,GCK,GPX2,GRIN2A,Gstm5,Gstp1 (includes others),H2AZ1,HILPDA,Hsd3b6 (includes others),IAPP,Ifitm3,IL10,IL12B,IL17F,IL4,Ins1,KLF15,LECT2,LY6D,MASP2,MBL2,Mcpt1,MMP9,NPPA,NR1D1,OTC,PAH,PA…	443 (18)
CNTF	-0.838	cytokine	Inhibited	-2.027	-2.067		-0.007	0.00013	0.00357	ABRA,ANGPT1,B3GAT2,CALCA,CD247,CEBPD,CRP,ERG,GATM,GLI3,GNG13,HCAR2,Ifi204 (includes others),IFNK,IL1A,KCNMA1,LDB2,LEP,NPY,PDE10A,PF4,PPIB,PPP1R1B,RAB3C,RBFOX3,Reg3b,S100A6,Serpina3n (includes others),SOCS1,SP100,SPP1,STX1B,THPO,TNF	408 (16)
STAT5A	1.062	transcription regulator		-0.509	-0.541		-0.007	0.00013	0.00357	AGR2,ASCL2,BAX,C15orf48,Ccl3,CD68,CPA4,Ctla2a/Ctla2b,CXCR3,CYP27B1,FABP4,FGFBP1,FOXA1,Glycam1,GZMB,H2-Eb2,HOXB6,ID1,Ifitm2,IL12RB2,IL2RA,IL2RB,IL4,IL5,Klra4 (includes others),Klrc1,Klrc2/Klrc3,LEF1,Lyz1/Lyz2,MAP1LC3A,MMP9,MUC13,NOL3,PF4,PGAM1,PPIA,Prl2c2 (includes others),PRLR,PROM2,PTK6,QPRT,SLC10A1,SLC2A10,SLCO2B1,SOCS1,TFF3,TLR1,TNF,TNFRSF18,TRIM31,TUBA1A,Wfdc18	540 (20)
MYOCD	3.329	transcription regulator		0.375	0.293		-0.02	0.000131	0.00357	ACE2,ACTA2,ACTN2,CLSTN2,DES,HAND2,HCN4,HSPB7,KCNMB1,LMOD1,MEF2C,MYH11,MYOCD,NPPA,PDLIM3,PLA2G2A,PTPRB,S100A4,TAGLN	224 (7)
Cdkn2a	-1.226	other		-1.506	-1.577		-0.017	0.000131	0.00357	ACTA2,BAX,Casp1,CCL24,Ccl3,Ccl4,CCR6,CCR8,CD40LG,CD79A,CEBPD,CRP,Cxcl10,CXCL14,CXCR5,DES,EBF1,FGF11,FOXA1,GATA3,ID1,IGF2BP3,IL1A,IL3,Il36a,LEF1,MMP9,MS4A1,MSX1,PAX5,POU2AF1,S100A6,TGFBR3,TNF,ZBTB16	378 (15)
SORL1	1.15	transporter	Activated	2.183	2.043		-0.026	0.000139	0.00376	ADCYAP1,ADCYAP1R1,ANGPT1,B2M,CD4,CDH7,COL13A1,COL5A1,COL5A2,CORT,DDR2,EDN3,EDNRA,EPHB1,FGFR3,GALR1,ITGA8,LAMC3,MDK,MIA,MRC2,NPPA,NPY,OMG,PDGFRA,RSPO3,SEMA3G,TACR1,TGFBR3
FOXP1	0.528	transcription regulator		0.736	0.728		-0.002	0.000143	0.00384	ALDOA,CNTNAP3,CRIPTO,ELAVL4,FOXP3,GAP43,GZMB,HK2,KCNT1,MEF2C,NXPH1,PCDH10,SCGB1A1,SFRP4,SFTPC,SPHKAP,TNF,WNT1	245 (7)
FEM1A	0.289	transcription regulator	Activated	2.114	2.2		0.039	0.000144	0.00387	Ccl4,CD68,Cxcl1,Cxcl10,TNF	428 (15)
IL13	-0.737	cytokine	Inhibited	-2.682	-2.804		-0.017	0.000153	0.0041	ACE2,ACTA2,BAX,BPIFB1,BTNL9,CCL17,CCL20,CCL24,Ccl3,Ccl4,CD247,CD3E,CD4,CD52,Chil3/Chil4,Clec10a/Mgl2,COL6A2,CTSL,Cxcl1,Cxcl10,DIPK2B,ERBB4,FABP4,FABP5,FGFR3,FXYD3,FXYD4,G0S2,GATA3,GRM5,IL10,IL12B,IL17RB,IL4,IVL,KCNJ15,KLK11,KRT16,MAP3K7CL,MATK,MMP10,MMP12,MMP9,MN1,MS4A4A,MUC5AC,MUC5B,NDUFA5,PAX9,PTH1R,Retnla,S100A8,S100A9,SCGB1A1,SFTPC,SOCS1,SPP1,Sprr1a,Sprr2a1/Sprr2a2,TFF3,TLR1,TNF,TNXB,Tpsb2,TYR	472 (17)
ICOSLG	0.214	other		-0.468	-0.556		-0.033	0.000156	0.00413	CD28,FOXP3,ICOS,IL10,IL12B,IL3,IL4,IL5,TNF	425 (15)
LPCAT3	0.172	enzyme	Inhibited	-2.268	-2.333		-0.022	0.000156	0.00413	CD68,Cst3,CST7,Cyp4a12a/Cyp4a12b,FTH1,FTL,Gstm5,PRDX2,TYROBP
CLEC4E	-2.937	other	Inhibited	-2.276	-2.374		-0.033	0.000156	0.00413	AREG,Ccl3,Ccl4,Cxcl1,DCSTAMP,IL10,IL12B,Reg3g,TNF	409 (17)
PIK3CG	1.712	kinase		-1.92	-1.91		0.002	0.00016	0.0042	B2M,COX8A,Cxcl10,DCSTAMP,Gbp9 (includes others),GZMB,Gzmf (includes others),HLA-A,Igtp,IL10,IL12B,IL17F,IL2RB,IL4,IL5,ITK,LCK,Tgtp1/Tgtp2,TLR1,TNF,Zfp580	498 (17)
Clec10a/Mgl2	-2.548	other		-0.17	-0.094		0.023	0.000162	0.00424	Clec10a/Mgl2,CRP,Cxcl1,IL10,IL12B,MAP3K6,MMP9,RPL23A,S100A9,TNF,ZBTB16
TNFSF9	-1.939	cytokine		0.027	-0.013		-0.012	0.000162	0.00424	AICDA,CD3E,CD4,Chil3/Chil4,Cxcl10,FOXP3,IL10,IL2RA,IL4,Retnla,TNF	698 (19)
ITK	3.795	kinase		-1.232	-1.33		-0.025	0.000166	0.00431	BAX,CCR8,CD4,FOXP3,GATA3,GZMB,HLA-A,IL10,IL2RB,IL4,IL5,Klra4 (includes others),Klrc1,Klrc2/Klrc3,Ly6a (includes others),Serpina3g (includes others),TNF,ZBTB16	507 (18)
TLR2	-1.559	transmembrane receptor		0.069	-0.047		-0.022	0.000166	0.00431	ACTA2,BAX,Ccl3,Ccl4,CD40LG,CEBPD,Chil3/Chil4,CRP,Cxcl1,Cxcl10,CYP27B1,FOXP3,GATA3,Gbp2b,GRIN2A,GZMB,IL10,IL12B,IL1A,IL2RA,IL4,IL5,Ins1,LEP,MMP9,MUC5AC,NPPA,PTGFR,Retnla,SOCS1,TNF,VWF	323 (13)
HAND1	2.496	transcription regulator		-0.583	-0.537		0.016	0.000167	0.00431	ANGPT1,DBI,FABP4,FOXF1,HAND2,KDR,NOTCH4,NPPA,OSR1,TIE1
PLAGL1	0.362	transcription regulator						0.000167	0.00431	ADCYAP1R1,CCL20,CCL24,CCL28,COL6A2,FABP1,FABP4,IFNK,IL10,IL3
IRF4	-0.698	transcription regulator		-0.486	-0.471		0.003	0.000169	0.00432	AICDA,ALPL,ANGPT1,B2M,BTLA,CCL17,CCL20,CD28,CD68,Chil3/Chil4,DBI,FOXP3,GATA3,GZMB,IL10,IL12B,IL17F,IL2RA,IL4,ISG15,LEF1,MANF,MS4A1,PAX5,PPIB,PRKCQ,PROCR,Retnla,RPL6,RPS3A,SPP1,TMSB4X,TNF	349 (17)
CPT1B	-0.201	enzyme	Activated	3.776	3.842		0.012	0.000169	0.00432	ACACB,ATP5F1E,ATP5ME,ATP5PD,COX4I1,COX5A,COX6B1,COX6C,COX7A1,CYP46A1,DBI,GCK,HK2,LEP,NDUFA1,NDUFA2,NDUFA4,NDUFA5,NDUFA6,NDUFB10,NDUFB9,NDUFC1,NDUFS6,PDE3A,PPP1CA,SHC4,SOCS1,SYCP3,UQCR10,UQCR11,UQCRB,UQCRH,UQCRQ
ADAM10	0.238	peptidase		0.323	0.277		-0.013	0.000169	0.00432	ACTA2,BAX,CALCRL,Ccl4,Chil3/Chil4,GRIN2A,Gzmf (includes others),ICOS,Ifi204 (includes others),IL36G,INHBC,ITIH3,LCK,MEF2C,Ngp,PAX6,PECAM1,PLN,RAMP2,RGS4,RPS10,S100A8,S100A9,SHANK3,SYT1	553 (19)
ID1	-2.009	transcription regulator		-0.995	-1.001		-0.001	0.000175	0.00445	Aldh1a1,FABP4,FGFR3,GAP43,GATA3,GATM,Gbp9 (includes others),Gm4841,GZMB,ID1,Ifi204 (includes others),IGF2,IL3,Klra4 (includes others),Ly6a (includes others),MMP9,NEUROD1,PLAC8,PPP1R16B,Serpina3g (includes others),SHH,TG,TMPRSS6,TNF	603 (22)
DYSF	6.198	other						0.000175	0.00445	B2M,CD52,CD68,Ctla2a/Ctla2b,CTSL,Cxcl10,DNAJB1,EVI2A,FTL,HLA-A,HSPB1,Ifi204 (includes others),Lyz1/Lyz2,MMP12,PDGFRA,S100A13,S100A4,Serpina3n (includes others),Ugt1a6a/Ugt1a6b
TRIM26		enzyme		1.566	1.684		0.037	0.00018	0.00456	CCL28,Ccl3,Ccl4,Clec2d (includes others),Clec4a4,Cxcl1,Cxcl10,CXCL14,Cxcl3,IL10,IL12B,IL1A,IL4,S100A8,TLR1,Tlr11,TNF	309 (14)
SRF	0.762	transcription regulator		1.484	1.361		-0.021	0.00018	0.00456	ABRA,ACTA2,ACTG2,CAMP,Cd177,CEBPD,CLDN15,Cmah,CPA3,DES,FABP5,FGF1,FGF12,FHL1,FOXP3,G0S2,GFI1,GP9,GPM6A,HIF3A,HSPG2,IGHM,Igkv1-117,IL4,KDR,LMOD1,Mcpt8,MMP9,MYB,MYH11,MYL3,MYOCD,Ngp,NOL3,NPPA,PCP4L1,PGLYRP1,PLA2R1,PMFBP1,Ppbp,PPIA,RNF148,S100A8,S100A9,Saa3,SERPINB2,SHH,SOSTDC1,TAGLN,Vmn2r30 (includes others),Vmn2r97 (includes others),WT1	577 (20)
Trbv13-1	-0.122	other						0.000187	0.00467	IL10,IL12B,IL4,TNF
CCL22	-1.072	cytokine		1.222	1.268		0.024	0.000187	0.00467	ACKR2,Ccl3,Cxcl1,TNF
ADAM8	-0.93	peptidase		0.922	1		0.039	0.000187	0.00467	Cxcl10,IL4,IL5,TNF
TNIP1		other	Activated	1.995	2.085		0.026	0.000187	0.00468	CCL20,CD4,Cxcl1,HLA-A,Il36a,ISG15,Prss27,RPTN,S100A8,S100A9,Saa3,TNF	296 (13)
LAMA5	0.32	other		-1.848	-1.949		-0.039	0.000189	0.0047	Ccl3,Ccl4,Cxcl10,MMP9,NPY2R,SHH,TNF	429 (10)
KLK5		peptidase	Inhibited	-2.542	-2.646		-0.039	0.000189	0.0047	CCL20,Cxcl1,IL4,S100a7a,S100A8,S100A9,TNF	533 (14)
EZH2	-0.123	transcription regulator		-1.173	-1.174		0	0.00019	0.0047	AADAT,ALPL,AREG,C15orf48,CA6,CACNA1E,CACNA1I,CADPS,CDKN1C,CLEC3B,COL5A1,Cxcl10,CXCR3,DDT,DPYS,ERBB4,ESRRG,FBN1,FBXL7,FGF11,FKBP5,FOXA1,FOXF2,FOXP3,FZD1,GATA3,HOXA1,HOXA7,Hoxa9,ID1,IFI27L2,IFI44L,IGF2BP3,IL10,IL12B,IL12RB2,IL4,IL5,ISG15,KCNA1,MMP9,MYL6,NEUROD1,NKD1,NKX2-4,PAX6,PCDH10,PDGFRA,PER2,PITX2,PPP2R2B,RPL10A,RPL13,S100A4,S100A8,S100A9,SATB1,SFRP4,SHH,SOCS1,TCHHL1,TGFBR3,TNF,TWIST1,TXN,WIF1…	578 (17)
ITPR2	1.551	ion channel		0.1	-0.038		-0.035	0.000192	0.00475	AFAP1L2,ATP5MC1,BEX4,BST2,Ccl3,Ccl4,Cxcl10,CXCR3,Gbp9 (includes others),Gm4841,Igtp,Ly6a (includes others),RPS2,Tgtp1/Tgtp2,TLR1,TNF	255 (11)
KLRK1	0.714	transmembrane receptor		-1.59	-1.685		-0.027	0.000201	0.00492	Ccl3,Ccl4,CD96,GZMB,IL10,IL12RB2,Klrc1,Klrc2/Klrc3,LEF1,Ly6a (includes others),SLA2,SPP1,TNF	463 (20)
IL23 (complex)		complex		-0.518	-0.622		-0.031	0.000201	0.00492	ACKR2,CCL20,CCR6,ICOS,IL10,IL12B,IL17F,IL2RA,IL4,Reg3b,Reg3g,S100A8,TNF	308 (13)
METTL3	-0.155	enzyme	Activated	2.539	2.418		-0.021	0.000201	0.00492	ACTA2,ADAMTS12,ADGRG5,ASAP3,BAX,C1QA,CCL17,Ccl3,Cxcl10,CYCS,DES,GLI1,IGF2BP3,IL17F,IL4,INSYN2A,ISG15,JPH2,LRRTM3,MMP9,NDUFA4,NDUFC2,PDGFRA,PLA2G2A,PODN,ROBO3,SFTPC,SH3RF3,SLC13A2,SLC26A3,SOCS1,TNF,TNFRSF18,TRIM7,TWIST1,ZNF423	567 (18)
IFN BETA (family)		group		0.455	0.287		-0.028	0.00021	0.00512	AADAT,ACE2,ACMSD,AREG,AW112010,BST2,CCL24,CD247,CD79A,CEBPD,CPA3,Cxcl1,Cxcl10,CXCL14,DPP4,EEF1A1,FKBP5,Gbp2b,Gbp9 (includes others),HLA-A,Ifi204 (includes others),Ifit1bl1/Ifit1bl2,Ifitm3,Igtp,IL10,IL1A,ISG15,KLHL14,KLRB1,Krt79,MMP9,MS4A2,MSX1,PCBP1,QPRT,RPL23A,Serpina3g (includes others),SOCS1,SPP1,TDO2,Tgtp1/Tgtp2,TNF	465 (14)
TBX5	2.732	transcription regulator		0.486	0.394		-0.025	0.000211	0.00512	ACE2,ACTN2,CCL20,Ccl3,Ccl4,CLSTN2,Cxcl1,DES,HSPB7,KCNJ2,MEF2C,NPPA,PDLIM3,PLA2G2A,PLN,PTPRB,S100A4	471 (14)
NPC1	-0.44	transporter	Activated	3.127	3.207		0.019	0.000212	0.00514	ALPL,APLP1,ATP6V0C,ATP6V1F,B2M,CAMP,Ccl3,CCR3,CD68,Cxcl10,CYP27B1,DCT,FABP5,FTH1,FTL,HLA-A,IL1A,ISG15,LAMTOR2,Lyz1/Lyz2,PLIN4,S100A8,S100A9,SALL1,TNF,TYR,TYROBP	600 (19)
TFPI2	-2.438	other		-1.745	-1.82		-0.025	0.000214	0.00515	ACTA2,ADCYAP1,AREG,Cxcl1,DES,DIO2,HSPA2,IL10,S100A4	504 (19)
TGFBR2	0.169	kinase	Activated	2.112	2.23		0.017	0.000217	0.00521	ACTA2,AREG,BCAT1,BFSP2,C15orf48,Ccl3,Ccl4,CDC20,CLU,Cxcl1,FGB,FGFBP1,FKBP5,FMOD,FOXA1,GATM,GLI1,GLI2,GPR18,HILPDA,HK2,HSPB1,ICA1L,ID1,IL10,IL1A,IL2RB,IL4,IL5,KDR,Ly6a (includes others),LY6D,MMP10,MMP12,MMP9,NDUFB8,PAX1,PAX9,PITX2,PPIA,PRSS22,PTGDS,PTH1R,S100A8,S100A9,Saa3,Serpina3g (includes others),SLC16A3,SPP1,SVEP1,TAGLN,THBD,TMEM158,TNF,TNFRSF18,ZAP70	573 (19)
LGALS1	-3.487	other		-0.808	-0.879		-0.017	0.000224	0.00536	ACTA2,ANG,CCL21,Cxcl1,CXCL14,FTH1,GLI1,IGHM,IL10,IL1A,IL2RA,LEP,LGALS1,MMP10,MMP12,MMP9,SPP1,TNF	571 (17)
ADAM12		peptidase		-0.413	-0.374		0.01	0.000226	0.00538	Bglap2/Bglap3,BRINP3,CCL24,COL5A2,FBLN7,FBN1,Gzmf (includes others),KERA,MEP1A,MFAP5,MGP,OGN,OMD,SPARCL1,SVEP1,VWF
CRH	-0.122	cytokine		-0.862	-0.925		-0.019	0.000226	0.00538	BAX,BDKRB2,CAMP,DIO2,IL10,IL2RA,IL4,IVL,KCNMA1,KCNMB1,KRT14,LEP,NPPA,RAMP2,SYN1,TNF	443 (19)
ERG	6.497	transcription regulator		0.432	0.307		-0.019	0.00023	0.00546	ADHFE1,AGR2,APLP1,APOC1,ARMC12,Art2a,ASCL4,CADPS,CCL28,CHRNB2,CKS1B,Cxcl3,Cyp4a12a/Cyp4a12b,DYDC1,EPB41L3,ERG,FHL1,FKBP5,FOLH1,FZD1,Gbp2b,GFRA3,GUCY1A1,H2bc18,Ifi204 (includes others),IGF2,LEF1,MMP9,MUC5B,NXPE2,NXPE4,PECAM1,PIWIL4,POU2AF1,Ppbp,PREX2,PSAPL1,PYY,RASGRF2,RASIP1,Reg3b,RPL22,RPL27A,RPS11,SLC15A1,SPP1,SPTBN5,TFF1,TSC22D3,TWIST1,VWF,Wincr1,WNT1,ZBTB16,Zfp981 (includes others),Zfp990	63 (2)
CASZ1	0.725	enzyme		-0.638	-0.577		0.018	0.000233	0.00551	ABCC9,CASQ1,CCL17,GATA3,GRIN3A,IRAG1,ISL1,KCND2,PPP1R1B,SATB1,SLC24A2,TBX2
RAG1	-0.122	enzyme	Activated	2.283	2.219		-0.029	0.000233	0.00551	CD2,CD4,CD5,CD79A,Cxcl1,Cxcl10,IGHM,IL10,IL17F,IL2RA,ISG15,TNF	579 (19)
ADORA2A	-1.229	G-protein coupled receptor		-0.214	-0.248		-0.007	0.000235	0.00554	ATP5F1E,BAX,CCL17,CD28,CD81,Cxcl1,DANCR,EIF1,GABRB3,GAPDH,GLI1,HBA2,HHIP,Ifitm3,IL10,IL12B,IL4,KCTD16,MMP9,PGAM1,PPP1CA,PPP1R1B,RAB3A,TNF,TSC22D3	536 (17)
SOCS1	-3.319	other	Inhibited	-2.189	-2.084		0.02	0.000237	0.00556	Aox3,BANF1,BAX,CCR6,Chil3/Chil4,CPS1,Cxcl10,CXCR3,FKBP5,Gbp9 (includes others),GPX2,GZMB,Ifi204 (includes others),IL2RB,IL4,IL5,INS,ISG15,MMP12,NDUFA5,NDUFB8,NDUFS6,NDUFS8,Retnla,RPL28,Serpina3g (includes others),SLC25A5,SOCS1,TMSB4X,TNF,TXN	468 (14)
IDH2		enzyme						0.000245	0.00573	AW112010,CD52,CLDN7,EIF1,FTH1,HINT1,MYL10,NDUFA4,PEBP1,PPIA,RACK1,TNF,TPT1
LRP6	0.192	transmembrane receptor		-0.509	-0.529		-0.006	0.000246	0.00573	ACTA2,Aldh1a1,CD68,Cxcl1,EPCAM,GATA3,HK2,IL10,IL1A,MMP9,PECAM1,PRLR,SPP1,TNF	663 (17)
TEK	0.584	kinase		-0.668	-0.614		0.015	0.000246	0.00573	ANGPT1,ANGPT2,APLN,CAMP,Cxcl10,HLA-A,IL1A,ISG15,S100A8,S100A9,SERPING1,SOCS1,TBXA2R,TNF	401 (16)
FOS	-1.107	transcription regulator	Inhibited	-2.281	-2.356		-0.012	0.000249	0.00578	ABCG5,ALDH1A3,APLN,CAMP,CCL20,CD68,CERS4,CHGA,CLU,Cxcl10,CYCS,DIO2,EMB,ESM1,FABP4,FBN1,FOXA1,FTH1,Gkn1,Gsta1 (includes others),HBA2,HK2,HOXA1,Hsd3b6 (includes others),HSPB8,IGDCC3,IKZF3,IL10,IL12B,IL1A,IL36G,IVL,KLK12,LY6K,Ly6m,MMP10,MMP9,MMRN1,NOTCH4,NPPA,NPTX1,NPY,PCDH11X,Prl2c2 (includes others),PTGDS,PTH1R,PTPRN,RGS4,RPL39,RPL9,RPLP0,RPS18,RPS24,RPS7,RPS9,S100A10,S100A3,S100a7a,S100A8,S100A9,…	658 (18)
NFKB (complex)		complex		-1.55	-1.811		-0.033	0.000254	0.00589	ACTA2,ADM,AICDA,ALDH1A3,B3GNT5,BAX,CAMP,CCL17,CCL20,Ccl3,Ccl4,CD40LG,CDX1,CEBPD,CLU,CRP,CST7,Cxcl1,Cxcl10,Cyp3a11 (includes others),DBP,DOK5,DUSP2,EPCAM,FABP5,FGF1,FOXF1,FOXP3,FTH1,G0S2,GAP43,GATA3,GLI2,HIF3A,HLA-A,HSPB1,ICOS,IER3,IFNK,Iglv1,IL10,IL12B,IL19,IL1A,IL2RA,IL4,IL5,INSRR,ISG15,ISL1,ITGB8,KDR,LTC4S,MBL2,MIAT,MMP9,MUC5AC,MUC5B,NPPA,NR1D1,NUP62,PECAM1,PLA2G2A,RAB3C,Retnla,Saa3,SERPINB2,SH…	522 (16)
ATG7	0.426	enzyme		0.687	0.67		-0.003	0.000262	0.00603	ACACB,ACTA2,AGR2,ALDOA,Ang4,CAMP,COX5A,CRYBB1,FKBP2,FTH1,FTL,H2ac24,HCAR2,HK2,HLA-A,IL4,IVL,Ly6a (includes others),Lyz1/Lyz2,MANF,MAP1LC3A,Ngp,NPPA,PECAM1,ROBO3,S100A4,S100A6,SDF2L1,SPP1,TNF,TNFAIP2,TSC22D3,Wfdc17	529 (16)
RB1	0.858	transcription regulator		-1.467	-1.493		-0.004	0.000262	0.00603	ACTN2,ALPL,ANGPT2,ATP5ME,ATP6V1F,BAX,CALCRL,Cbln1os,CCL20,Ccl3,CDKN1C,CDX1,COA3,COL5A1,COX14,COX4I1,COX6B1,COX7A2,CPA4,Cxcl1,CYP27B1,DIO2,EDNRA,EHD3,FABP2,FABP4,GEM,GLI2,GPR142,GPR162,GPR4,GPR83,HSBP1,ID1,Ifitm3,INMT,ISG15,IVL,KDR,LCK,MEF2C,MRPL53,MSX1,MYB,MYOM2,NDUFA13,NDUFA2,NDUFA4,NDUFA5,NDUFA6,NDUFB10,NDUFB8,NEFM,Nme1,NPY,PYY,RAMP2,ROBO3,SLC5A8,TG,TNF,TNNC2,TOMM7,TUBA1A,UBE2C,UQCRQ	615 (17)
CD80	-0.298	transmembrane receptor		0.581	0.552		-0.01	0.000264	0.00603	BAX,CD28,CD40LG,ICOS,IL10,IL2RA,IL2RB,IL4,IL5,TNF,TSC22D3	395 (19)
HIVEP3	0.543	transcription regulator		-0.703	-0.768		-0.027	0.000264	0.00603	GATA3,IL4,MMP9,S100A4,SLIT3,TNF	343 (15)
HDAC4	0.603	transcription regulator		-0.752	-0.748		0.001	0.000276	0.00627	ACTA2,CALCA,CHRDL1,CNTN1,CYFIP2,DGKB,DRP2,GABRA4,GPM6A,IL17F,ISG15,LDB2,LMOD2,MEF2C,MMP10,MMP9,MYOM2,NETO1,PCP4L1,PLN,RAB3C,RGS4,SERPINB2,SYN1,TAGLN,TNF	512 (20)
SIRT1	0.336	transcription regulator		-1.033	-0.941		0.013	0.00028	0.00635	ACTA2,AFP,APLN,APOC1,BAX,CD81,Clec10a/Mgl2,COL10A1,COX4I1,Csprs (includes others),CYCS,DBP,FABP4,FGFR3,FOXP3,Gbp2b,Gbp9 (includes others),GCK,GK2,GLI1,GNG13,Gsta1 (includes others),Gstm5,H2AZ1,H2bc18,HCRTR2,HK2,HLA-A,Hsd3b4 (includes others),ID1,Ifitm3,IGHM,Igtp,IL10,IL12B,IL4,KCNA1,LCK,LEF1,LEP,MEF2C,MMP9,MYL6,NDUFA5,NEGR1,NPY,NR1D1,PDGFRA,Prss27,RPL10A,RPL13,SCNN1A,SFRP4,SLC27A6,Sp110 (includes…	704 (22)
GATA2-AS1		other		-1.148	-1.129		0.007	0.000285	0.00644	COL13A1,ERG,ESM1,HK2,KDR,NOTCH4,PECAM1,PROCR,TWIST1,VWF
USP47	0.613	peptidase	Activated	2.532	2.55		0.006	0.000285	0.00644	CCR8,FOXP3,GPR83,GZMB,ICOS,IL2RA,ITGB8,MYB,TNFRSF18,UBE2C
CAV1	-0.348	transmembrane receptor		1.138	1.107		-0.009	0.000287	0.00646	ACE2,ADGRG2,AFP,Ang4,ANGPT2,CLDN7,FGB,FOXA1,GRIN2A,HK2,ID1,IL10,Ins1,IVL,KDR,LEP,MUC5B,NPPA,PRLR,RPL17,RPS13,RPS9,SLC14A1,Sprr1a,TMEM100,TNF,WNT6	589 (21)
IL1RL2	1.13	transmembrane receptor	Inhibited	-2.233	-2.324		-0.031	0.000289	0.00647	CCL17,CCL20,Cxcl1,MMP9,Reg3b,Reg3g,S100A8,S100A9,TNF	222 (8)
RUNX1	-0.293	transcription regulator		0.728	0.679		-0.01	0.000302	0.0067	ACTA2,ALAS2,BANK1,BAX,Bglap2/Bglap3,BLK,Ccl3,CCR6,CD4,CD79A,CDKN1C,CPA3,Csf2rb2,CST7,FOXP3,GATA3,GZMB,HAPLN1,HBA2,Ifitm3,Igtp,IL10,IL2RA,IL3,IL4,ISG15,Ly6a (includes others),MAP3K6,MYB,PF4,PRKCQ,RHAG,S100A9,SP100,SPP1,SPTA1,SPTB,TNF,TNFRSF13C,TNFRSF18,Tpsb2,ZBTB16	454 (23)
UBASH3A	2.859	enzyme		-0.513	-0.447		0.029	0.000303	0.00672	CD247,CD3E,IL10,IL4,IL5	386 (12)
IGG (complex)		complex	Activated	3.252	3.328		0.012	0.000311	0.00687	ADM,AREG,B2M,BANK1,Ccl3,Ccl4,CCR6,CEBPD,Cxcl1,Cxcl10,CXCR3,ECSCR,EFNA3,FABP5,FGFBP1,FOXP3,GPX1,HSPB1,HTR2B,ICOS,IL10,IL12B,IL12RB2,IL19,IL1A,IL2RA,IL3,IL4,IL5,ISG15,ITGB8,IVL,KLK11,KRT16,LEP,LGALS1,Ly6a (includes others),MMP12,MMP9,MS4A1,MUC5AC,NPPA,PHLDA2,S1PR1,SERPINB2,TNF,TNFRSF13C,TNFRSF18,TNFSF15,TSC22D3,UBC	531 (16)
IRF2BP2	-0.142	transcription regulator		-1.094	-0.911		0.039	0.00032	0.00702	AMBP,ANO4,Casp1,Ccl3,CD52,Csprs (includes others),FABP1,Gbp9 (includes others),Gm4841,H2bc18,HLA-A,Ifi204 (includes others),IGHM,Iglv1,IL4,LY6D,Mug1/Mug2,S100A8,Serpina3n (includes others),STAP1,TBX15,Tgtp1/Tgtp2,TNF
HMOX1	-1.324	enzyme		0.578	0.605		0.006	0.00032	0.00702	ACTA2,ANGPT1,ANGPT2,ANGPTL3,CCL17,Chil3/Chil4,CNMD,Cxcl1,Cxcl10,FGF1,FOXP3,ID1,IL10,IL12B,KDR,MMP9,NPPA,PECAM1,PROCR,RELN,SLC25A5,THBD,TNF	549 (16)
ITGB1	-0.797	transmembrane receptor	Inhibited	-3.078	-3.118		-0.008	0.000326	0.00711	ACTA2,ADAM19,ADAMTS12,ADAMTS2,ADAMTSL1,AFP,AMIGO2,Ccl3,Ccl4,COL10A1,COL5A2,Cxcl10,FBN2,FGF1,FGFR3,HAS3,HLA-A,HSPG2,IGF2,IGHM,IL12B,LAMA1,MMP9,RELN,SEMA5B,SHH,TNF,TNXB	614 (19)
NOTCH (family)		group		-0.376	-0.398		-0.005	0.000359	0.00779	ACTA2,ADM,AFP,Clec10a/Mgl2,COLQ,CRIP1,Csf2rb2,EPCAM,FABP4,GAPT,GATA3,GATM,Gimap3/Gimap5,GUCY1A1,HEYL,ID1,IL10,IL17RB,IL4,IVL,NHSL2,S100A11,TAGLN,TNF,TRPC6	656 (19)
IL36A		cytokine	Inhibited	-2.714	-2.825		-0.039	0.000364	0.00787	CCL20,Cxcl1,IL1A,Il36a,IL36G,S100A8,S100A9,TNF	373 (15)
PAX2	1.629	transcription regulator		1.042	1.004		-0.012	0.000367	0.0079	ALDH1A3,GRM3,GRM5,ID4,OSR1,PAX5,PAX6,ROBO3,SOX8,WT1
TNFRSF1A	-0.757	transmembrane receptor		-0.005	-0.049		-0.009	0.000385	0.00826	ANGPT2,APCS,CCL20,Ccl3,Ccl4,CD300LG,CD68,Cxcl1,Cxcl10,Cyp3a11 (includes others),DIO2,GATA3,IER3,IL10,IL12B,IL17F,IL1A,IL4,KDR,MMP9,Ngp,NHSL2,POU2AF1,Saa3,SELL,THBD,TNF	382 (13)
RARG	0.61	ligand-dependent nuclear receptor		0.499	0.496		-0.001	0.000392	0.00837	1700097N02Rik,AREG,CCL20,CCL28,CDX1,CPSF4L,CYP26A1,ENOX1,GAP43,HOXA1,KLK1,LY6G6E,PITX2,RPS27,SALL4,SLC10A1,TFF1,THBD	570 (15)
NFATC3		transcription regulator		-0.565	-0.639		-0.027	0.000393	0.00837	ACTA2,ANGPT1,CD40LG,CXCR5,FOXA1,GAP43,IL10,IL12B,IL2RA,IL4,IL5,MYOCD,SFTPB,SFTPC,TNF	258 (7)
SMARCA2	0.845	transcription regulator		0.78	0.718		-0.018	0.000393	0.00837	ALPL,CDKN1C,DCT,DES,FKBP5,KDR,MEF2C,MMP10,MSX1,Nme1,SLC6A2,TAGLN,TBX2,TSC22D3,TYR
GRN	-0.351	growth factor		1.002	1.058		0.015	0.000402	0.00855	ANGPT1,APOC1,B2M,BAX,C1QA,CD68,CD81,CLU,CST7,Cxcl1,DOK6,GPM6A,IL10,IL12B,Lyz1/Lyz2,MEF2C,MOG,MS4A4A,PDGFRA,PECAM1,PGAM1,PREX2,SALL1,SLC32A1,SLCO2B1,SPP1,TIE1,TNF,Tpsab1,TYROBP,WNT1	565 (20)
CREBBP	0.361	transcription regulator	Inhibited	-2.528	-2.656		-0.027	0.000406	0.00861	ADCYAP1,ANGPT1,B2M,BANK1,BDKRB2,CAMK1G,CD81,CST7,CXCR3,EDARADD,EVI2A,FABP4,FGFR3,GFI1,Gimap3/Gimap5,Gimap7,GLI1,GPR18,GRIA3,GRIN2A,GRIN3B,IL10,IL17F,IL2RA,IL2RB,ISG15,KLHL4,KRT14,MEF2C,MIA,MMP9,MST1,MSX1,NEUROD1,NPPA,NTRK3,PDE10A,RAPGEF4,RCSD1,SCN4B,SFTPB,SH2D1A,SH3GL3,SLAMF6,SLC18A2,TAGLN,TBX15,TFF1,TM2D2,TNF,TRAT1,TSHB,TWIST1,Xist	561 (18)
BRD4	0.329	kinase		0.253	0.063		-0.032	0.000411	0.00869	ACTA2,ADAM19,ADGRG5,ALAS2,ALDOA,ANKRD37,APCS,CD4,COL5A1,COL5A2,COX8A,Cxcl3,CXCR3,CXCR5,DCTPP1,FBN1,GAP43,GFI1,GLI1,GPR174,GPR18,HBA2,HK2,IL12B,IL17F,IL1A,IL2RA,KDR,LCK,Lefty1,MYB,NPPA,PECAM1,PGAM1,SELL,Serpina3g (includes others),SERPINB2,SPP1,SPTA1,TAGLN,Tgtp1/Tgtp2,TMSB4X,TNFSF15	421 (14)
MSC	0.528	transcription regulator		1.207	1.155		-0.015	0.000418	0.0088	AICDA,CCL28,CD79A,DCT,FABP4,IFI44L,IL17RB,IL3,PAX5,SELL,SLC51B,SPP1,ZAP70,ZNF423	409 (13)
ADM2	3.162	other		0.51	0.523		0.004	0.000418	0.0088	Cd177,CD68,COL5A2,COX5B,IL10,IL4,IL5,LEP,MMP9,NDUFB8,NPPA,TBX15,TMEM26,TNF	626 (21)
LDLR	0.788	transporter		0.625	0.619		-0.002	0.000422	0.00885	BST2,C1QA,Ccl3,Ccl4,CCR3,CD4,CD40LG,CD68,CKS1B,Cxcl1,CYP7B1,FABP5,FOXP3,GAPDH,GATM,GNGT2,GRAP2,HK2,HSPG2,IER3,IL10,IL12B,IL1A,Ins1,Ly6a (includes others),Lyz1/Lyz2,MID1IP1,MIF,MMP9,PLIN4,SOCS1,SPP1,SYN1,TLR1,TNF,UBC,UBE2C,WFIKKN1	678 (18)
RNF31		enzyme		1.349	1.387		0.01	0.000422	0.00885	AREG,CCL17,CCL20,Ccl3,Ccl4,Cxcl1,Cxcl10,Cxcl3,IL19,IL1A,Il36a,IL36G,KCNMA1,PDZK1,TFF1,TNF	348 (15)
ARNT	0.356	transcription regulator	Inhibited	-2.233	-2.311		-0.02	0.000424	0.00886	ADM,ALDOA,AREG,ATP5MC1,ATP5PO,BLK,CD81,COX6B1,CXCR3,ESRRG,GAPDH,GZMB,Gzmf (includes others),HK2,IGHM,IL10,LEP,MYL6,OAZ1,S1PR1,SELL,SHH,SIM1,SPP1,TDO2,TSC22D3,UBE2C	601 (15)
PANX1	0.241	transporter		-1.104	-1.195		-0.035	0.000426	0.00886	ACTA2,Ccl3,Cxcl1,FTH1,IL1A,LEF1,TNF	594 (15)
ITGAL	0.773	transmembrane receptor		0.054	0		-0.027	0.000426	0.00886	GATA3,IL10,IL12RB2,IL4,IL5,MMP10,TNF	394 (16)
GALNT6	1.281	enzyme		1.619	1.633		0.006	0.00043	0.00889	ASCL2,DPP4,MUC5B,TFF1,TFF2,TFF3
PLA2G2E	-4.552	enzyme		0.734	0.816		0.034	0.00043	0.00889	CAMP,Il36a,KRT14,KRT16,S100A9,Sprr2f
TWIST1	8.43	transcription regulator		-0.315	-0.418		-0.019	0.000432	0.0089	ACTA2,BAX,BST2,CCDC3,CHAD,CHRDL1,CLU,CRIPTO,DDR2,EMP3,EPCAM,FBN2,FCGBP,FGFR3,FIBIN,FMOD,GLI1,IL10,ISG15,ITGA8,MME,MMP9,MRC2,PDGFRA,PDZD2,PRRX2,Retnla,RHOC,S100A4,SALL4,SHH,SPP1,TNF	650 (22)
SRGN	-1.118	other		-0.008	-0.137		-0.038	0.000433	0.0089	CD3D,CD68,GZMB,IL12B,LCK,LY6D,Lyz1/Lyz2,Mcpt2,MMP9,POU2AF1,S100A9,TBC1D10C,Tpsb2	354 (7)
IKBKB	-0.16	kinase	Inhibited	-2.073	-2.21		-0.024	0.000439	0.00901	ACTA2,AFP,BAX,CCL17,CCL20,Ccl3,Ccl4,CCR3,CEBPD,CKS1B,CLU,Cxcl1,Cxcl10,CYP7B1,FOXF2,Gbp2b,GLI1,HK2,HLA-A,Ifi204 (includes others),IL10,IL12B,IL1A,IL3,IL4,IL5,ISG15,MGP,MMP9,MUC5AC,NPPA,OGN,POU2AF1,Prl2c2 (includes others),RTP3,S100A4,Saa3,SERPINB2,SOCS1,TMSB4X,TNF,TNFAIP2,TWIST1	507 (14)
MIF	-2.97	cytokine		0.28	0.208		-0.015	0.00044	0.00901	ACTA2,BAX,Ccl3,Ccl4,CCR6,CCR8,CDX1,CRP,Cxcl1,Cxcl10,GFI1,GZMB,IL10,IL12B,IL2RA,IL4,IL5,ISG15,MIF,MMP9,NPTX1,PAX1,RAMP2,RPS27,TNF	430 (17)
IL10	-2.581	cytokine		1.167	1.136		-0.004	0.000455	0.00929	ACTA2,ADM,AICDA,APCS,BAX,CAMP,CCL17,CCL20,Ccl3,Ccl4,CCR6,CCR8,CD2,CD28,CD68,Chil3/Chil4,CTSL,Cxcl1,Cxcl10,CXCR3,FKBP5,FOXP3,GNGT2,GZMB,Igtp,IL10,IL12B,IL12RB2,IL17F,IL17RB,IL1A,IL3,IL4,IL5,Ins1,LGALS1,Mcpt1,MMP9,MS4A2,MUC5AC,PDZK1,PF4,PLA2G2A,RARRES1,Reg3b,Reg3g,S100A8,S100A9,SELL,SERPINB2,SOCS1,SPP1,TACR1,THPO,TLR1,TMEM158,TNF,TNFRSF13C,TSC22D3,TWIST1	558 (15)
NTRK1	-1.919	kinase	Inhibited	-3.424	-3.413		0.002	0.000457	0.0093	ADM2,CALCA,CDH15,CDKN1C,CHGA,CNTNAP4,COL5A1,COL6A6,CPA4,EPHA6,EYA4,FBXO2,FREM1,GFRA3,HMCN2,HSPB7,ID4,IGF2,KCNQ3,KIAA1549L,LAMA1,LGALS1,LHFPL6,MANF,MGP,MMP9,MT-ND6,MYB,NDUFA4L2,NEGR1,NTRK3,PPIB,RELN,S100A6,SCO2,SDF2L1,SPTBN5,TACR1,UNC5D,USH1C,VAT1L,WNT6
PRKN	1.219	enzyme		-0.164	-0.079		0.023	0.000466	0.00944	ACTA2,ANG,AREG,Casp1,CCL20,CD68,COX4I1,COX5B,IGF2BP3,IL1A,KDR,LEF1,MIF,MMP10,MMP9,MT-ND6,NDUFB8,PRDX2,PTPN5,SEPTIN4,SERPINB2,TNF	365 (15)
COL12A1	0.838	other		-0.003	0		0.001	0.000468	0.00944	ACTA2,Clec2d (includes others),Erdr1x,FABP4,FABP5,ISG15,KERA,S100A4,TNNC2,Xist
IL20	-3.41	cytokine		-0.956	-1.066		-0.037	0.000468	0.00944	APOC1,CRP,FABP1,IGF2,IL4,MMP12,MMP9,NPY,TBX2,TDO2	465 (18)
SS18		transcription regulator		1.389	1.265		-0.039	0.000468	0.00944	CACNA1G,CRLF1,FAM43A,FOXP3,IGF2,MSX1,RAB40B,SALL1,SLC16A3,SOX8
S100A8	-3.503	other	Inhibited	-2.259	-2.312		-0.01	0.000477	0.00962	ALPL,APLN,AREG,C1S,CALCA,CCL20,CCN5,CDKN1C,Cxcl1,Cxcl10,CXCL14,ELN,EPCAM,GFRA3,HTR4,IL10,IL1A,ISG15,KCNMA1,KLF15,MMP9,NTRK3,RXRG,S100A8,Saa3,SHH,TNF,Ugt1a6a/Ugt1a6b,WT1	599 (14)
EGF	1.537	growth factor	Inhibited	-2.362	-2.54		-0.024	0.000482	0.0097	ADAMTS6,AFP,ANGPT1,APLN,AREG,ARF6,BAX,CCL17,CCL20,CEBPD,CLDN7,CLU,COL17A1,COL5A1,CPB2,CRIPTO,Ctrb1,Cxcl1,CXCL14,CXCR3,CYP27B1,DES,DIO2,DLC1,DPP4,EEF1A1,EPCAM,ESM1,GABRB3,GEM,GPR4,GPR50,HAS3,IAPP,ID1,IER3,Ifitm2,IGF2,IL10,IL1A,INS,ISL1,ITGB8,KCNMA1,KCNQ3,KRT16,LAMA1,Lefty1,MMP10,MMP12,MMP9,MST1,MSX1,MUC5AC,MUC5B,NEUROD1,NPPA,OLFML2A,OSR2,PAX6,PDE3A,PECAM1,PHLDA2,PPIB,PTPRN,Raet1d/Raet1e,S100A10,S1…	620 (18)
TYK2		kinase		1.424	1.307		-0.027	0.000484	0.00972	B2M,CD3D,CD3E,CD4,Cxcl10,CXCR3,Gbp9 (includes others),GPR18,HLA-A,Ifi204 (includes others),IGHM,Igkv5-48,IL12B,IL12RB2,IL17F,Ins1,ISG15,Klrc1,Mcpt1,Mcpt2,Tgtp1/Tgtp2	497 (15)
CASR	6.729	G-protein coupled receptor	Inhibited	-2.73	-2.842		-0.023	0.000495	0.00983	AGR2,ANGPT2,BAX,CASR,CDC20,Clec2d (includes others),Cxcl10,DCTPP1,GATA3,H2AZ1,ID1,IER3,ISG15,IVL,LGALS1,PPP1CA,RNF144A,S100A8,S100A9,THBD,TMEM100,TRPV5,TXN	521 (13)
EGLN (family)		group	Activated	2.356	2.545		0.038	0.000501	0.00983	ADM,ADM2,AK4,ANGPTL3,ANKRD37,APLN,Apol10a (includes others),ARK2C,BMP8B,CCL28,CCN5,CDX1,EFNA3,FTL,GAPDH,GATA3,H4C1,HK2,MIF,MYOCD,NOL3,PGAM1,S100A9,Serpina3g (includes others),SLC16A3,VKORC1	530 (13)
STAB1	-0.7	transporter						0.000502	0.00983	Ccl3,IL10,TNF
EPX	-1.137	enzyme						0.000502	0.00983	IL10,IL4,IL5
AP1 GAMMA (family)		group						0.000502	0.00983	CD28,CD8B,HLA-A
PCBD1	-1.665	transcription regulator						0.000502	0.00983	FXYD2,Ins1,PAH	82 (3)
INPP5K	0.549	phosphatase						0.000502	0.00983	IGF2,Ins1,LEP	537 (15)
IFT20	-0.845	other						0.000502	0.00983	GLI1,GLI2,PDGFRA	429 (7)
CARD11	0.768	kinase		-0.648	-0.734		-0.036	0.000502	0.00983	Ccl3,Ccl4,GATA3,IL10,IL2RA,IL4,IL5,MME,TNF	421 (17)
PSEN2		peptidase		1.03	1.043		0.003	0.000509	0.00989	BAX,C1QA,CDX1,COX4I1,COX5A,COX7A2,COX8A,DBP,Erdr1x,GAPDH,HBA2,KCNE1,Klra4 (includes others),NDUFS8,PDGFRA,SP100,TNXB,TSHB,UBC	567 (13)
FGF8	3.158	growth factor		0.244	0.191		-0.013	0.000511	0.00992	CRIP1,CYCS,EN1,FOXG1,GPR4,LHX6,LMX1A,MDK,MSX1,PAX5,PAX6,PCOLCE2,RBFOX3,RPL26,SHH,SPP1,TNXB,WNT1
SERPINE2	-0.994	other	Activated	2.311	2.376		0.022	0.000513	0.00992	CCL17,CCL20,Ccl4,Cxcl10,GLI1,GLI3,IL10,IL1A,IL4,MMP9,TNF	582 (15)
NKX2-5	1.194	transcription regulator		1.19	1.099		-0.03	0.000513	0.00992	ACTA2,BAX,DIO2,KCNE1,MEF2C,MYOCD,NPPA,PITX2,RBFOX3,SCGB1A1,SYN1	319 (13)
LATS1	0.209	kinase		-0.063	0		0.018	0.000518	0.00999	ALDH1A3,ALPL,AREG,BAX,CATSPERB,DHH,EPCAM,FOXA1,GATA3,Hsd3b6 (includes others),PRLR,S1PR1,SPP1
PLXND1	-0.698	transmembrane receptor		-0.152	-0.152		0	0.000524	0.01	ACTA2,IL10,MUC5AC,MUC5B	417 (13)
FGF12	2.801	other		-0.091	-0.117		-0.013	0.000524	0.01	ACTA2,LMOD1,MYOCD,TAGLN
DPPA3	-0.961	other		-0.974	-1		-0.013	0.000524	0.01	AFP,AICDA,NEUROD1,PAX6
PTGER3	-0.633	G-protein coupled receptor		0.013	0		-0.004	0.000527	0.0101	BAX,Cxcl10,IL10,INS,Ins1,LEP,MAP3K7CL,RPL13,RPS14,S100A11,TNF,TYR	443 (16)
mir-21 (includes others)		microRNA		-0.249	-0.102		0.022	0.000549	0.0105	ACTA2,ARF6,BAX,CCL17,CCL20,CCL28,Ccl3,CD226,CLU,Cxcl1,Cxcl10,Cxcl3,DBP,ELN,FGF1,FOXP3,GATA3,Gbp2b,Gbp9 (includes others),Gm4841,GZMB,Ifi204 (includes others),Igha,IGHM,IL10,IL12RB2,IL17F,IL36G,IL4,ITK,Ly6a (includes others),MMP9,Nme1,PCBP1,PDE1C,PECAM1,PER2,PGAM1,PPP2R2B,Serpina3g (includes others),Sirpb1c (includes others),SOCS1,SP100,Tcstv4,Tgtp1/Tgtp2,TLR1,TNF,WNT1	507 (14)
CEBPB	-1.192	transcription regulator	Inhibited	-2.088	-2.311		-0.028	0.000562	0.0107	ACTA2,ADH7,ADM,Aldh1a1,AMELX,APCS,APLN,C1QA,CCL20,Ccl3,Ccl4,CDC20,CEBPD,CLU,COL10A1,COL5A1,COL5A2,CPB2,CRP,Cxcl1,Cxcl10,CYP27B1,DCTPP1,EBF1,EMCN,F7,FABP4,FHL1,FTL,FZD1,H4C1,H4c12,H4C3,H4c4,H4c8,HLA-A,HSPE1,ID1,IER3,Ifitm3,IL10,IL12B,IL1A,IL4,IL5,INMT,INS,Ins1,IVL,LEP,MBL2,Mcpt2,MGP,MIA,MMP10,PCOLCE2,PDGFRA,PLA2G2A,PPP1R14A,PRDX4,PRLR,PTGFR,RGS4,Saa3,SEPTIN3,SERPINB2,SLC10A1,SPP1,Sprr1a,TNF,Ugt1a6…	595 (19)
F2RL1	-1.005	G-protein coupled receptor		-1.821	-1.895		-0.029	0.000575	0.0109	ACTA2,AGR2,ALKAL2,AREG,CALCA,Cxcl1,FOXA1,Gbp9 (includes others),GFRA3,IL10,IL1A,IL4,MMP9,Serpina3g (includes others),Serpina3n (includes others),SERPINB2,Sprr1a,TIFA,TNF	418 (15)
IL1R1	0.696	transmembrane receptor		-0.731	-0.821		-0.026	0.000582	0.011	ACTA2,APCS,Ccl3,Cxcl1,Cxcl10,IL10,IL17F,IL1A,Ins1,LEP,MMP9,MYH11,Reg3b,TNF	426 (15)
TSPO	-2.506	transmembrane receptor		1.069	1.069		0	0.000582	0.011	ALOXE3,COX14,COX5A,CYCS,FGF1,Ifitm3,ISG15,MT-ND6,NDUFA13,NDUFC1,NDUFS6,PTGDS,TNF,TSPO
CTF1	-2.068	cytokine		-0.185	-0.236		-0.019	0.00059	0.0111	CEBPD,CRP,Ins1,LEP,MYH11,NPPA,Reg3b,SOCS1,TAGLN,TNF	594 (18)
MDK	-2.061	growth factor	Inhibited	-2.244	-2.345		-0.033	0.00059	0.0111	ACTA2,GZMB,LGALS1,MYOCD,S100A6,S100A8,S100A9,SPP1,TAGLN,TNF	524 (18)
HOXD13	-0.122	transcription regulator						0.00061	0.0114	ACTN2,ANGPT1,COL5A2,FBN2,NEFM,POU3F1,TWIST1
TERT	-0.203	enzyme	Inhibited	-2.7	-2.796		-0.022	0.000612	0.0114	ALDH1A3,B2M,BAX,BST2,CCL17,CCL24,COL5A2,COLQ,Cxcl1,Cxcl10,F2RL2,HOXB6,Ifi27,Ifitm3,IL10,IL3,IL4,IL5,ISG15,MMP10,MMP9,NEUROD1,PALM2AKAP2,PAX6,PCDHGC3,PF4,PSCA,SERPINB2,SPP1,TNF,TWIST1	344 (14)
1810019D21Rik	-0.432	other		0.782	0.832		0.014	0.000617	0.0115	AREG,BDKRB2,COL6A2,EFNA3,GPR87,GPX1,Mcpt8,MMP9,PADI1,Ppbp,S100A8,THBD,Ugt1a6a/Ugt1a6b
TK1	-0.478	kinase		0.956	0.877		-0.015	0.000619	0.0115	ABCC9,AGR2,CCL28,CCN6,CRIP1,DIO2,EDNRA,FHL1,FMN2,HHIP,IGF2BP1,KRT14,LAMC3,LVRN,NRN1,PALM2AKAP2,PCDH10,PPP2R2B,PRKCQ,RGS4,RPL22,RPS19,RPS3A,RPS5,S100A4,SERPINB2,UNC13A,ZNF804A
MED1	0.219	transcription regulator		1.915	1.747		-0.035	0.000629	0.0116	ACACB,AMBP,ANKRD37,BAX,CCN5,CD79A,CDC20,Cyp3a11 (includes others),DCHS2,DYSF,EBF1,EDF1,EPHA3,FABP4,FKBP5,GAP43,GCK,Gstp1 (includes others),HECW2,HILPDA,IL2RB,JAKMIP1,KCNJ16,LEF1,LY6D,MEF2C,POU2AF1,PRLR,SALL4,SELL,SERPINB2,SLC27A2,TFF1,UNC5D	206 (7)
NR1H2	0.494	ligand-dependent nuclear receptor		0.138	0.112		-0.006	0.000631	0.0116	ABCG5,APCS,AREG,Ccl4,Chil3/Chil4,CRP,Cxcl1,Cxcl10,DIO2,GCK,GLI1,INS,MID1IP1,MMP9,RPS14,Saa3,TFF3,TNF,TSHB,TSHR	478 (20)
STIM1	1.307	ion channel		-0.923	-1		-0.019	0.000651	0.0119	BAX,GPX1,IL10,KDR,KLF15,RPL21,RPL26,RPL29,RPS12,RPS19,RPS23,RPS28,RPS5,TG,TNF,TSHR	261 (9)
H3-3A/3B		group						0.000661	0.0121	Bglap2/Bglap3,BLK,C1QA,Ccl3,Ccl4,CD79A,EBF1,ERG,GFI1,HEYL,Hoxa9,IGF2,IL1A,PAX5,TNF,TNFAIP2,WNT6,ZNF521
EGR1	-1.128	transcription regulator	Inhibited	-2.711	-2.858		-0.029	0.000664	0.0121	ACTA2,AREG,BAX,CCL21,Ccl3,Ccl4,CD40LG,CDC20,CDKN1C,CHGA,CLU,Cxcl1,Cxcl10,FOXP3,FTL,GLI1,ID1,IGF2,IL4,KCNT1,LEP,Lyz1/Lyz2,MMP9,MYB,PF4,Ppbp,SHH,SOCS1,SPP1,SYN1,TNF	639 (18)
VCAN	0.48	other		1.726	1.708		-0.004	0.000665	0.0121	ADM,ANG,C1S,CCL20,Ccl3,Ccl4,CD247,CLU,COMP,Cxcl1,ELN,FABP5,FNDC1,HAS3,IFI44L,IL10,IL12B,MEF2C,MIF,MMP9,OGN,PLA2G2A,PRDX5,SERPING1,THBD,TNF	624 (19)
BPIFA1	-0.122	other		0.147	0.128		-0.008	0.000669	0.0121	CAMP,CCL20,Cxcl1,MUC5AC,MUC5B,SCGB1A1	253 (7)
CHRM4	2.237	G-protein coupled receptor	Activated	2.507	2.449		-0.024	0.000669	0.0121	Ear1/Ear2,EBF3,FABP4,LEP,PDGFRA,SP100	257 (7)
BLK	2.445	kinase		-0.303	-0.328		-0.009	0.00067	0.0121	ALOXE3,BLK,CPA4,Cxcl10,GEM,HSPG2,TNF,TNFAIP2	513 (15)
SOX2	1.974	transcription regulator		-0.527	-0.615		-0.012	0.000703	0.0127	AFAP1L2,AICDA,ANGPT1,ASCL2,ASPRV1,BFSP2,BMPER,CASR,CCL20,CCN5,CDKN1C,CHRD,CHST3,CLDN7,CRIPTO,CXCL14,CYP26A1,EFS,EN1,EPCAM,FABP1,FABP2,FOXF1,GATA3,Gbp2b,GCK,GJC2,GLI1,GLI2,GLI3,Gm4876,H19,ISL1,KDR,KIF26A,KRT14,KRT27,LEF1,Lefty1,LIMS2,LRRC4,MEF2C,MOG,NEU4,NOTCH4,PAX6,PDGFRA,PDLIM3,PECAM1,PITX2,PRKCQ,S100A13,SALL4,SOSTDC1,SOX8,SPP1,Sprr1a,Sprr2a1/Sprr2a2,Sprr2f,TMEM100,TWIST1,ZIC3,ZNF488	452 (7)
IL22		cytokine		-1.859	-1.968		-0.025	0.000708	0.0128	ACTA2,CAMP,CCL20,Cxcl1,Cxcl3,GRPR,HSPB1,IL10,IL19,IL36G,IL4,IVL,KRT16,MMP9,MUC5B,PLA2G2F,Reg3b,Reg3g,S100A8,S100A9	413 (16)
LEP	-2.646	growth factor		-0.687	-0.807		-0.017	0.000729	0.0131	ABCG5,ACTA2,AKR1C2,ALDOA,ANGPT2,APOA2,BAX,CASR,Ccl3,CD68,Chil3/Chil4,CPS1,CRP,CTSL,Cxcl10,CYP27B1,Cyp3a11 (includes others),FABP4,FKBP5,FOXP3,GAP43,GAPDH,GCK,GHRL,GPX1,IL10,IL12B,IL1A,IL4,IL5,INS,Ins1,ISL1,KDR,LEP,LTC4S,MMP12,MUC5AC,MUC5B,NOTCH4,NPPA,NPY,PECAM1,PER2,PLN,PMCH,PPP1CA,Saa3,SIM1,SLC13A2,SLC15A1,SLC25A5,SLC32A1,SPP1,SYN1,TAGLN,TFF1,TG,Tgtp1/Tgtp2,TNF,TSHB,TSPO,UTS2,WNT1	520 (18)
S1PR4	-5.797	G-protein coupled receptor		-1.434	-1.437		-0.001	0.000731	0.0131	ACKR2,ACTG2,C1s1,CCL28,Csf2rb2,Cxcl1,EPHB1,FAM124B,Ifi204 (includes others),IL12B,PLA2R1,SERPING1,Sult5a1	278 (8)
IL12B	2.584	cytokine		-0.573	-0.664		-0.027	0.000731	0.0131	AICDA,CEBPD,Cxcl10,GZMB,IL10,IL12B,IL17F,IL1A,IL4,S100A8,S100A9,SOCS1,TNF	370 (13)
IL17RA	0.235	transmembrane receptor		-0.278	-0.373		-0.031	0.000737	0.0132	CCL20,CCL28,Cxcl1,IL1A,IL5,MMP12,MMP9,S100A8,S100A9,TNF	505 (19)
RGS2	-0.145	enzyme		1.329	1.414		0.02	0.000748	0.0133	ADM,CDKN1C,CEBPD,CNPY2,FABP2,FABP4,FXYD3,GAPDH,MANF,PLVAP,PPIB,SDF2L1,SLC16A3,SLC35F2,SLCO4A1,SPP1,SSR4,UBB
FGF19	-1.189	growth factor		-1.357	-1.383		-0.011	0.000748	0.0133	ABCG5,ACACB,AFP,Aldh1a1,AREG,Cxcl1,CYP7B1,FABP5,G0S2,GCK,ID1,IL1A,LEP,MME,MMP12,PTGDS,Saa3,Serpina3n (includes others)	608 (19)
OGA		enzyme		1.338	1.366		0.004	0.00075	0.0133	ABCC9,ADAM19,ADGRG2,ATP5ME,BAX,C1QA,CADPS,CALCRL,Casp1,CCL20,Ccl3,CD68,CDH15,CDKN1C,CLDN7,CNTNAP3,COL10A1,COLEC11,COX6C,Csf2rb2,CXCR3,CYFIP2,FGFBP1,FOXG1,GFRA3,GLI3,GP9,GRIN3A,IGF2,IGF2BP3,LEP,NDUFA11,NDUFA13,NDUFA2,NDUFA4,NDUFA5,NDUFA6,NDUFB11,NDUFB9,NDUFC2,PRDX4,PRKG1,PTGDS,S100A3,S100A6,Saa3,Slc28a2b,SLC2A9,SOCS1,SRPK3,TGFBR3,TUBA1A,WNT16
TAC1	4.134	other		0.098	-0.033		-0.034	0.000755	0.0134	BAX,FCER1A,Igha,IL1A,IL3,IL4,IL5,KCND2,LDB2,MME,NEFM,PDE1C,SERPINB2,SLC6A2,TACR1,TNF,TNFSF15	455 (17)
ETV5	0.179	transcription regulator		-0.288	-0.285		0.001	0.000757	0.0134	BAX,BST2,CLDN16,CLDN7,FABP12,KRT16,LGI3,Lyz1/Lyz2,Mcpt1,Mcpt2,MID1IP1,MUC5AC,MYB,Retnla,S100A14,S100A6,SFTPB,SFTPC,SHH,SPP1,TWIST1	278 (7)
PHF6	-0.505	transcription regulator		-0.844	-0.905		-0.018	0.00077	0.0136	AW112010,CD52,EIF1,FTH1,HINT1,MYL10,NDUFA4,PEBP1,PPIA,RACK1,TPT1
IFNLR1	-0.34	transmembrane receptor						0.00077	0.0136	CCL20,Ccl3,Ccl4,Cxcl1,Cxcl10,Cxcl3,IAPP,IL1A,ISG15,TNF,TNFAIP2	296 (10)
BCR (complex)		complex		-1.722	-1.915		-0.033	0.000772	0.0136	AICDA,ALDOA,ATP6V0B,ATP6V0C,ATP6V1F,BANK1,C15orf48,CACNA1I,CCR6,CD5,COX5A,COX6B1,COX6C,COX7A2,CXCR5,DCTPP1,DUSP2,Fcrl1,FTH1,GAPDH,GZMB,HK2,HSPE1,IL10,IL2RA,IL2RB,IL4,LCK,NDUFA11,NDUFA13,NDUFA6,NDUFB9,NDUFS6,PGAM1,POU2AF1,S100A10,S1PR1,SELL,Siglecg,TNFRSF13C,UQCRQ,ZBTB16	453 (16)
APC	0.531	enzyme		-1.861	-1.813		0.012	0.000779	0.0137	AREG,ASCL2,B2M,CHGA,CLDN7,CLU,Cxcl1,CYP26A1,DPP4,EPCAM,FABP2,GHRL,GIP,GLI1,GLI2,GLI3,HK2,ID1,IL10,LCK,MEP1A,MMP10,MMP9,PLA2G10,PYY,Reg3b,SPP1,TEKT1,TFF3,TNF,UBC	612 (18)
IL27	-1.067	cytokine		-0.528	-0.683		-0.028	0.000787	0.0138	ANG,ANGPT1,ANGPT2,B2M,BST2,CCL20,CCL28,CCR6,CEBPD,Cxcl10,FOXP3,GATA3,GZMB,HLA-A,HLA-DOB,ICOS,IL10,IL12B,IL12RB2,IL17F,IL1A,IL2RA,IL4,IL5,ISG15,MDK,NOTCH4,PECAM1,S1PR1,SHBG,SOCS1,SP100,TIE1,TNF	457 (13)
BCL6		transcription regulator		-0.193	-0.142		0.01	0.000797	0.0139	ADM,AICDA,BAX,Ccl3,Ccl4,CCR6,CCR8,CD2,Clec10a/Mgl2,CXCR5,DCSTAMP,Fcrl1,FMOD,FOXP3,FTH1,GATA3,GZMB,HAPLN1,IL10,IL12B,IL1A,IL2RA,IL2RB,IL4,IL5,KLK1,Ly6a (includes others),MGP,MYB,MYL3,MYOZ2,PLA2G2A,RGS4,SLC27A2,TNF,TNFRSF18	391 (15)
NR3C1	0.572	ligand-dependent nuclear receptor	Activated	2.046	2.03		-0.002	0.000819	0.0143	ACTA2,ACTN2,ADM,ALAS2,AMIGO2,ANGPTL7,APOA2,ARF6,B2M,BAX,BE692007,C1QTNF7,CARMN,CCL17,CCL20,Ccl3,Ccl4,CD40LG,CDKN1C,CEBPD,CKS1B,COCH,COL5A1,COL6A2,COQ8A,COX7C,CPB2,CPS1,Cxcl1,Cxcl10,Cxcl3,Cyp3a11 (includes others),DBI,DPP4,ELOVL2,FABP4,FKBP5,GAP43,GATA3,GEM,GLI2,GLP2R,Gm15726,Gm26532,GPR83,GPX1,GRIA3,GRIN2A,GRM3,GRM5,HCAR2,HLA-A,Hsd3b4 (includes others),HTR4,IER3,Ifi204 (includes others),IFI27L2,I…	632 (14)
RAG2	5.084	enzyme		0.045	0		-0.013	0.000823	0.0143	BAX,CCDC152,CCDC8,CD2,CD4,CD5,COL6A2,CPA4,Cxcl10,H4C9,ID1,IL2RA,ISG15,MIF,NDUFA13,PPP1R16B,Sprr1a,Sprr2a1/Sprr2a2,TNF	607 (21)
BTNL2	4.18	transmembrane receptor		-0.108	-0.168		-0.015	0.000838	0.0145	ACSBG1,Apol9a/Apol9b,DAPL1,EMB,EPCAM,FOXP3,Gbp2b,Hspa1b,Ifitm3,IGHM,IL4,NTRK3,S100A4,SELL,TNF	635 (15)
ESRRG	2.807	ligand-dependent nuclear receptor		-1.045	-1.121		-0.02	0.000843	0.0146	ABCC9,ACTN2,ATP4B,ATP5MC3,CASQ1,CCL20,CCL28,CYCS,DYSF,FGF1,GAPDH,HK2,IL12B,IL36G,KCNE1,KLK1,MYL3,MYOZ2,NPPA,PLN,TFF1	465 (11)
ERK1/2 (family)		group	Inhibited	-2.652	-2.804		-0.024	0.000849	0.0146	ALPL,ANGPT2,APLN,AREG,B2M,BAX,CCL20,Ccl3,Ccl4,CLU,CTSL,CYP46A1,EMCN,FABP4,FKBP5,FZD1,H19,HK2,HLA-A,ID1,IL10,IL12B,IL19,IL1A,IL2RA,IL4,IL5,INS,Ins1,MMP10,MMP12,MMP9,MUC5AC,MYOCD,NPPA,PDGFRA,RHOC,S100A6,Saa3,SATB1,SCNN1A,SPP1,TACR1,TNF	654 (16)
TLR3	-0.308	transmembrane receptor	Inhibited	-2.433	-2.624		-0.034	0.000853	0.0146	Apol10a (includes others),Apol7a (includes others),BFSP2,CCL17,CCL20,Ccl3,Ccl4,CLU,Cxcl1,Cxcl10,Gbp2b,GZMB,ID1,IER3,Ifi204 (includes others),IFI44L,IFNK,IL10,IL12B,IL19,IL1A,Il36a,IL4,IL5,ISG15,MBL2,NPY,PECAM1,PFDN6,PPP1CA,PROCR,S100A8,Saa3,SOCS1,TNF,TREML2,Wfdc18,ZBTB32	352 (14)
COL11A1	1.785	other		0.811	0.816		0.002	0.000853	0.0146	ACTA2,COX7A2,COX8A,DDR2,HK2,UQCR11,UQCRB
BDNF	-0.725	growth factor		1.22	1.126		-0.018	0.000859	0.0147	ADCYAP1,ARPP21,CAMK1G,CASQ1,CDKN1C,CHGA,CPLX2,CRMP1,CYGB,DRD3,FTL,GAP43,GRIN2A,GRM5,HSPA2,Ins1,ITIH3,LEP,LGALS1,LOC728392,LYPD1,NEFM,NPY,OMG,PER2,PPP1R1B,RAB3A,RELN,RGS4,RPL13,RPL23A,RPL35A,RPL37A,RPS23,S100A10,S100A9,SHH,SOSTDC1,SPP1,SYN1,TAGLN,TMSB10,TNF,TUBA1A,UBB	697 (21)
BMP (family)		group		-0.073	-0.113		-0.014	0.000886	0.015	ID1,ISL1,KDR,MSX1,SHH,SPP1,WNT1,WT1	336 (12)
TNFRSF4	1.457	transmembrane receptor		0.697	0.672		-0.009	0.000886	0.015	CCL20,Cxcl10,CXCR5,FOXP3,IL10,IL4,IL5,SOCS1	368 (14)
SLC9A3	0.403	ion channel						0.000886	0.015	B2M,Igha,Igtp,Reg3b,Reg3g,Saa3,SLC26A3,Tgtp1/Tgtp2
ITGB2	-1.526	transmembrane receptor		-0.543	-0.553		-0.003	0.000911	0.0154	ACTA2,BAX,CRIP1,Cxcl1,Cxcl10,GATA3,ICOS,IL12B,IL3,IL4,MMP9,TNF	320 (13)
LCN2	-1.506	transporter		0.325	0.272		-0.014	0.000924	0.0156	ACTA2,BAX,Casp1,CCL17,CCL20,Ccl3,Ccl4,Chil3/Chil4,Cxcl1,Cxcl10,FTL,IL10,IL1A,Ins1,MIF,Retnla,SPP1,TNF,TWIST1	407 (17)
RARA	0.175	ligand-dependent nuclear receptor		-0.623	-0.622		0	0.000926	0.0156	1700097N02Rik,AASS,ACACB,CCN6,CDX1,COBL,CPSF4L,CTNNA3,CXCR5,CYP26A1,ENOX1,FGF12,FOXP3,GAP43,GATA3,GCK,GLI1,H4C3,HOXA1,IFI44L,IL12RB2,IL1A,IL3,IL4,IL5,KLK1,LGALS1,LMO3,LY6G6E,LYPD1,MGP,PITX2,RARRES1,RILP,RPS27,Saa3,SALL4,SELL,SFTPB,SLC10A1,SP100,SPP1,TFF1,TG,THBD,TNF,TSHB	658 (21)
LRP5	0.165	transmembrane receptor		0.668	0.677		0.002	0.000928	0.0156	Aldh1a1,BAX,Cxcl1,CYCS,FOXA1,GCK,GZMB,IGF2,IL10,IL1A,Ins1,LEF1,SPP1,TNF	663 (20)
PITX2	-4.551	transcription regulator		-0.472	-0.571		-0.022	0.000935	0.0157	AMELX,CACNA1G,CYP26A1,Cyp4a12a/Cyp4a12b,GPX7,HCN4,ISL1,LEF1,LHX6,NDUFA13,NDUFB8,NDUFC1,NDUFC2,NDUFS8,NPPA,PITX2,POU1F1,PPP1R1B,PRDX2,SATB1,TBX15,TBX2,UQCRQ,WNT6	543 (12)
TCF12	0.755	transcription regulator		-0.27	-0.291		-0.005	0.000935	0.0157	CCL28,Cd200r2/Cd200r4,CD3D,CD3E,CD4,EPCAM,ERG,GATA3,GFI1,ICOS,IL2RB,IL3,IL4,IL5,LCK,Ly6a (includes others),LY6D,PAX5,PPIA,RPS3A,S1PR1,ST8SIA1,TLR1,ZBTB16	158 (9)
MAP2K1	0.106	kinase		-1.669	-1.797		-0.029	0.000938	0.0157	ACSBG1,ACTA2,AREG,CALCA,Ccl3,Ccl4,CD3D,CRLF1,CRP,CYP46A1,DPP4,GLI2,IER3,IL1A,INS,IVL,LEF1,LEP,MMP10,MMP12,MMP9,MOG,MUC5B,NDUFA13,PDGFRA,PECAM1,PHLDA2,PRR9,Retnla,THBD,TNF,TWIST1,UBC	508 (17)
DLG1	0.267	other		0.357	0.271		-0.039	0.000972	0.0162	IL12B,KCNAB1,KCNJ2,SI,TNF	397 (15)
PTK7	0.239	kinase		-1.318	-1.342		-0.011	0.000972	0.0162	BANF1,MUC13,RPL27,RPS4X,RPS7
IL6	-0.347	cytokine		-1.708	-1.886		-0.021	0.000977	0.0162	ACKR2,ACTA2,ADM,AFP,ANG,ANGPT1,APCS,AREG,BAX,BST2,CALCA,Casp1,CCL20,CCL24,Ccl3,Ccl4,CCR3,CCR6,CD68,CD79A,CDC20,CEBPD,Chil3/Chil4,Clec10a/Mgl2,CLU,COMP,COX4I1,CPB2,CPS1,CRLF1,CRP,Csf2rb2,Cst3,Cxcl1,Cxcl10,CXCR3,Cyp3a11 (includes others),DANCR,ELAVL4,FGB,FOXP3,GAP43,Gbp2b,GLI1,GZMB,H19,HLA-A,ICOS,ID1,IGF2,Ighg2b,IGHM,IL10,IL12B,IL17F,IL4,IL5,IRAG1,KDR,KLRB1,KRT14,LEP,LGALS1,Lyz1/Lyz2,MFAP4,MMP10,MM…	568 (15)
BCL3	-0.58	transcription regulator		0.485	0.483		-0.001	0.000979	0.0163	CAMP,CCL20,Cxcl1,Cxcl10,GATA3,ID1,IGHM,IL10,IL19,IL1A,IL36G,IL4,IL5,S100A14,S100A8,TNF	507 (13)
AKT (family)		group		-1.119	-1.204		-0.014	0.000981	0.0163	ACTA2,ADM,AFP,ANGPT1,ATP5F1D,BAX,CD40LG,CDKN1C,CHST3,COX4I1,FABP4,FKBP5,FOXP3,GCK,GLI1,GLI2,GXYLT2,HIF3A,HK2,HSPG2,IER3,IGF2,IL10,IL17F,IL2RB,IL4,IL5,LEF1,LEP,MME,MMP12,MMP9,MYB,NDUFB8,NPPA,PCDHGC3,PPP1R1B,RPL13,RPL23A,RPL6,RPL9,RPS16,RPS19,RPS2,RPS4X,SHH,SLC6A15,SPP1,ST6GALNAC2,SYT1,TMEM179B,TNF,WT1	666 (19)
ASCL1		transcription regulator	Activated	2.223	2.123		-0.024	0.000989	0.0164	CDKN1C,CPLX2,FOXG1,GRM5,ID1,IGF2,INS,ISL1,NEFM,NEUROD1,NPY,PAH,PDGFRA,PLCXD3,POU3F1,PRKCQ,RELN,S100A10,SEZ6L,UBE2C
VIPR1	0.946	G-protein coupled receptor		-1.378	-1.449		-0.029	0.000999	0.0164	Ccl3,Ccl4,Cxcl1,Cxcl10,IL10,TNF	272 (10)
CLEC11A	-0.826	growth factor		-1.127	-1.213		-0.029	0.00101	0.0166	ALDOA,ALPL,Ccl4,CPA3,INS,LEF1,Mcpt1,Mcpt2,MIF,S100A6,TACR1,TNF,Tpsab1	522 (15)
ADIPOQ	2.528	other		1.342	1.328		-0.002	0.00102	0.0167	ACACB,ACTA2,APOA2,APOC1,APOC4,BAX,CCL20,Chil3/Chil4,Clec10a/Mgl2,CNTN1,COL6A2,Cxcl1,Cxcl10,Cyp2c40 (includes others),Cyp3a11 (includes others),Cyp4a12a/Cyp4a12b,ELN,FABP1,FABP4,FGFR3,FOXP3,FZD1,GCK,IAPP,IL10,IL12B,IL4,Ins1,LEP,MMP9,NPPA,PGAM1,PRDX5,Retnla,SHBG,SLC27A2,TNF,TNXB,WNT1,WNT6	541 (21)
HFE		transmembrane receptor		-0.854	-0.831		0.005	0.00104	0.017	ALPL,B2M,CLPS,Ctrb1,CTRL,Cyp3a11 (includes others),DCT,Defa3 (includes others),Gsta1 (includes others),HSPB1,Igkv5-39,INS,Ins1,KLK1,Klk1b1 (includes others),Lyz1/Lyz2,PLA2G1B,Reg2,Reg3b,Saa3,Serpina3n (includes others)
SECRETASE GAMMA (complex)		complex		1.155	1.107		-0.016	0.00105	0.0171	HEYL,IL10,IL17F,IL2RA,KCNE1,MME,MUC5AC,RELN,TFF3	617 (22)
GFER	-1.213	enzyme	Inhibited	-2.912	-3		-0.029	0.00105	0.0171	CHCHD10,COX4I1,COX5A,COX8A,NDUFB9,UQCR10,UQCRB,UQCRH,UQCRQ
STING1	-1.299	ion channel	Inhibited	-2.015	-2.204		-0.038	0.00106	0.0173	B2M,BAX,BLK,BST2,C15orf48,Casp1,CCL20,Ccl3,Ccl4,CD68,Cxcl1,Cxcl10,EVI2A,HLA-A,Ifi204 (includes others),IFI27L2,IFI44L,Ifitm3,IL10,IL1A,ISG15,MME,MMP10,MMP12,Pnp2,S100A9,Serpina3g (includes others),SERPING1,SOCS1,SP100,TNF	498 (15)
MAP2K3	-0.404	kinase	Inhibited	-2.127	-2.239		-0.035	0.00108	0.0174	BAX,COL10A1,GP9,IL10,IL12B,IL4,ISG15,IVL,MMP9,MUC5AC,MUC5B,NPPA,PLN,TNF	483 (19)
TSHZ3	2.783	transcription regulator		1.816	1.796		-0.006	0.00108	0.0175	ADCY2,COL23A1,COL5A1,FMOD,GSG1L,IGSF21,KCNG1,LDB2,NPY,NTRK3,PODN,Zfp981 (includes others)
LATS (family)		group		1.114	1.155		0.012	0.00108	0.0175	ACTA2,CCN5,ELN,FOXA1,GATA3,KRT14,PRLR,PTGDS,Rhox8,SOX8,SPP1,TAGLN
USF1		transcription regulator		-0.505	-0.616		-0.032	0.0011	0.0178	APLN,APOA2,B2M,BAX,CD2,Ces2c,FCER1A,GATA3,GHRL,HK2,MS4A1,PRKG1,SHBG,SPEG,SPP1,TBX2,TYR
NGEF	0.284	other		1	1		0	0.00112	0.0179	ESRRG,FGFR3,GRM5,IFI44L,IL12RB2,LIMCH1,LMO3,NYNRIN,OLFML2A,PECAM1,RAPGEF4,RELN,SERPING1,SLC6A15,SNAP91,TAGLN
DNMT3B	0.723	enzyme		-0.45	-0.384		0.016	0.00112	0.018	CASQ1,DLC1,DNAJB1,EDNRA,FGFR3,FOXA1,FOXF2,FOXP3,GUCY1A1,HOXA1,ID1,KCNA1,KDR,MYL3,MYL6,PAX6,PDE1C,PECAM1,POLD4,RAB39B,RGS4,RPL10A,RPL13,S1PR1,SFRP4,SH2D1A,TNF,WNT1	454 (7)
PROC	-0.68	peptidase		1.646	1.688		0.013	0.00113	0.018	ACE2,ANGPT1,ANGPT2,CLU,Cxcl1,IL12B,MMP9,PLA2G2A,PROCR,THBD,TNF	445 (14)
DYRK2	0.569	kinase		1.056	1		-0.028	0.00115	0.0181	GLI1,GLI2,HHIP,PTCH2	227 (5)
RDH8	0.664	enzyme	Activated	1.922	2		0.039	0.00115	0.0181	Ccl3,Ccl4,Cxcl10,GSDME
miR-542-3p (miRNAs w/seed GUGACAG)		mature microRNA		1.892	1.969		0.039	0.00115	0.0181	RPL11,RPL22,RPS23,RPS28
SPIN1	0.179	other		-0.99	-1.067		-0.039	0.00115	0.0181	ALDH1A3,BST2,IFI44L,OGN
ACE	1.295	peptidase		-0.982	-1		-0.018	0.00115	0.0181	CCL17,CCL20,CCL24,IL4,IL5,MDK,NDUFB8,Retnla	435 (13)
IL17C	-0.837	cytokine		-1.578	-1.687		-0.039	0.00115	0.0181	CCL20,IL17F,IL19,IL1A,IL36G,S100A8,S100A9,TNF	405 (9)
TNFAIP6	0.843	other		0.239	0.216		-0.008	0.00115	0.0181	ACTA2,Casp1,Chil3/Chil4,Cxcl1,IL10,IL4,MMP9,TNF	357 (12)
SCGB1A1	-2.919	cytokine	Activated	1.978	2.072		0.034	0.00115	0.0181	HAND2,IL10,IL4,IL5,MMP9,S100A8,S100A9,SELL	604 (16)
GLIS3	0.785	transcription regulator		-0.42	-0.495		-0.023	0.00116	0.0182	ADM2,CCL17,COL13A1,COL5A2,COL6A2,DIO2,DUOXA2,GHRL,GPX1,INS,Ins1,ISL1,NEUROD1,PAX6,PPY,TG,TSHR,TXN,UBE2C	317 (7)
WLS	0.191	other		1.134	1.134		0	0.00117	0.0182	CCL20,Cxcl1,IL17F,Il36a,IL36G,LEF1,SHH	411 (7)
G3BP1		enzyme		0.58	0.524		-0.021	0.00117	0.0182	ESM1,INS,Ins1,LEF1,MSX1,SPP1,TNF	549 (14)
N4BP1	0.345	enzyme		0.948	1.012		0.025	0.00117	0.0182	Ccl3,Ccl4,Cxcl1,HLA-A,IL10,IL12B,TNF	414 (13)
IL15RA	1.193	transmembrane receptor		-1.856	-1.809		0.018	0.00117	0.0182	CD226,IL10,IL2RA,Klra4 (includes others),Klrc1,SPN,TNF	432 (17)
TBX21	1.727	transcription regulator		0.231	0.195		-0.01	0.00122	0.0191	Ccl3,CHST3,CXCR3,CXCR5,FOXA1,GATA3,GZMB,ICOS,IL10,IL12RB2,IL2RB,IL4,IL5,ITK,MYB,SELL,SPP1,THEMIS,TNF,UBE2C	510 (17)
MTDH	0.366	transcription regulator		0.396	0.368		-0.009	0.00124	0.0192	ACTA2,AFP,ANGPT1,APOA2,CDKN1C,CSTB,CYFIP2,CYP26A1,Cyp2c40 (includes others),FABP1,FGB,FGF1,Gsta1 (includes others),HK2,HOXA1,LY6D,MAP1LC3A,MBL2,MMP9,OTC,PLIN4,PTGDS,SOCS1,SPP1,TSPO,TWIST1	598 (17)
KLF2	-1.33	transcription regulator		1.088	1.116		0.007	0.00124	0.0192	ADM,ANGPT2,APLN,CCL28,CCR3,CCR8,CD40LG,CRP,Cxcl1,CXCR3,CXCR5,ELN,FABP4,FOXP3,ID1,IGF2,IL4,KDR,LTC4S,PECAM1,PTGDS,S1PR1,SELL,THBD,TNF,VWF	453 (19)
YTHDF1	0.351	other		1.785	1.762		-0.006	0.00124	0.0192	ACTA2,BMP8B,CCL17,CCL20,Ccl3,Ccl4,CD8B,Cxcl1,Cxcl10,GZMB,Gzmf (includes others),IL10,IL4,TYR	442 (7)
CTLA4		transmembrane receptor		0.011	0.084		0.024	0.00124	0.0192	CD3D,Cxcl10,FAR2,FOXP3,GATA3,GZMB,H3C7,HRH4,ICOS,IL10,IL12RB2,IL2RA,IL4,IL5	393 (19)
BMP10	3.911	growth factor		0.18	0.117		-0.015	0.00124	0.0192	AASS,ALDH1A3,ANGPT1,APLN,CDKN1C,GLI1,HLA-A,HTR2B,ID1,MEF2C,MMP12,NPPA,RPL22,Serpina3g (includes others),Serpina3n (includes others),SMAD9,WT1	243 (7)
PTPN2	0.209	phosphatase		-1.413	-1.488		-0.02	0.00127	0.0195	BST2,CAMP,CCL17,Ccl3,CD81,COCH,FGFR3,Hspa1b,IL10,IL12B,KDR,KRT16,MT-ND6,SSC5D,TMEM26,TNF	460 (15)
NEIL2	-0.594	enzyme		0.634	0.686		0.031	0.00127	0.0195	CCL17,CCL20,Ccl3,Ccl4,CCR3,CRP,Cxcl1,Cxcl10,Cxcl3,GAPDH,IL1A,IL5,NEUROD1,TLR1,TNF	415 (13)
CEP250	0.588	other		-0.997	-1		-0.001	0.00132	0.0202	CRYBA1,CRYBB1,Cyp4f15,HBA2,LRRC3B,OPN1SW,PDE3A,RPS27,TYR
DMD	0.815	other		1.1	1.067		-0.016	0.00133	0.0204	ARPP21,CASQ1,CLIP4,Cmah,COL23A1,CSRNP3,CYFIP2,DES,EEF1A1,FTH1,GALNT17,GATM,GDAP1,GSDME,H19,HTR2B,IGF2,KCNA7,KCNMA1,Lyz1/Lyz2,MEF2C,MYOM2,PACSIN1,RCSD1,RIPOR2,S100A10,SLC24A5,SLC9A7,SPTB,TMEM108,TMSB4X
CD40	-0.42	transmembrane receptor	Inhibited	-2.623	-2.805		-0.032	0.00134	0.0205	AICDA,BAX,CCL17,CD40LG,COX5A,COX6B1,COX6C,COX7A2,COX7C,COX8A,Cxcl10,DCTPP1,DUSP2,GAPDH,GZMB,HK2,HSPE1,Ighg2b,IL10,IL12B,IL1A,IL2RA,IL2RB,IL4,Ly6a (includes others),MAP3K6,MMP9,NDUFA13,NDUFA2,NDUFA4,NDUFA5,NDUFA6,NDUFB9,NDUFS6,NEFM,PGAM1,POU2AF1,SELL,THBD,TNF,UQCRQ,ZBTB16	549 (15)
DLL4	-0.797	other		-1.159	-1.169		-0.003	0.00135	0.0205	ACTA2,CD207,DES,ESM1,GATA3,IL10,IL4,IL5,KDR,LGALS1,PECAM1	502 (17)
SENP3		peptidase		0.507	0.389		-0.036	0.00135	0.0205	BST2,Ccl3,Ccl4,CD4,CD8B,Cxcl10,HLA-A,IL12B,IL2RA,ISG15,Sp110 (includes others)	418 (15)
NF1	0.606	other		1.681	1.726		0.014	0.00137	0.0207	GLI1,LHX6,MDK,NDUFA13,NDUFB8,NPPA,RPL10A,RPL21,RPS19,Xist	378 (7)
MET	0.415	kinase		0.222	0.152		-0.022	0.00139	0.021	AFP,Aldh1a1,Aldh1a7,ANXA10,AREG,C1s1,CACNA1I,Ccl3,CCN5,COL5A2,CTSL,ERG,FMOD,GATA3,GDPD2,Gsdma,Hspa1b,HSPB1,IRAG1,LEF1,LIMS2,LMOD1,MAP3K7CL,MYH11,NOTCH4,NPTX1,OGN,RASGRP3,SERPINB2,SPP1,SVEP1,TNF	631 (20)
SLC25A13	0.283	transporter						0.0014	0.0212	ALPL,Aox3,Clec2e/Clec2h,Cyp4a12a/Cyp4a12b,CYP7B1,FMO3,Gsta1 (includes others),HAO1,Hsd3b4 (includes others),Ins1,LHX6,Mug1/Mug2,NOL3,Or2l13,RARRES1,Serpina3n (includes others),SLC17A1
BACH2	1.414	transcription regulator		1.657	1.716		0.017	0.00143	0.0214	FOXP3,GATA3,GZMB,Gzmf (includes others),IL10,IL12RB2,IL4,IL5,LEF1,S100a2,S100A8,S100A9,SATB1,TNF	488 (18)
ID3	-0.494	transcription regulator		-0.698	-0.701		-0.001	0.00143	0.0214	ADM,ASCL2,BLK,CCR8,CD40LG,CD79A,CDKN1C,CXCR3,CXCR5,FOXP3,GZMB,IKZF3,IL10,IL17RB,IL2RB,IL4,IL5,KDR,LGALS1,MMP9,MYB,NEUROD1,NPPA,PTPN5,RAPGEF4,SELL,SH2D1A,SLAMF6,TGFBR3,TNF,ZBTB16	608 (20)
BMPR1A	0.255	kinase		-0.009	-0.01		0	0.00144	0.0214	BTLA,CCL24,CDC20,Clec2d (includes others),COL6A5,EN1,HAPLN1,Hsd3b6 (includes others),ID1,IL17F,IL1A,LAMA1,LAMC3,NEGR1,NRG2,TAGLN,TNF,UBE2C,UTS2	331 (11)
DHCR24	-0.108	enzyme		-0.788	-0.816		-0.012	0.00144	0.0214	IFI27L2,Ifitm3,ISG15,Ly6a (includes others),MGP,TNF
METRNL	-0.982	other		-1.289	-1.372		-0.035	0.00144	0.0214	Ccl3,Ccl4,Cxcl1,DIO2,IL10,IL4	233 (7)
SERPINC1	-1.078	enzyme		-0.697	-0.703		-0.002	0.00144	0.0214	CCL20,HK2,HSPG2,IL1A,MIF,TNF	512 (14)
LAT		other		-0.45	-0.536		-0.039	0.00144	0.0214	FOXP3,IL10,IL2RA,IL3,IL4,TNF	593 (22)
PI3K (complex)		complex		-0.038	-0.162		-0.027	0.00146	0.0217	APLN,CD2,CD40LG,CHGA,Cxcl10,FABP5,GAP43,GATA3,GLI1,GLI2,Gsta1 (includes others),H19,HAS3,HK2,IGF2,IL10,IL12B,IL17F,IL4,INS,KDR,LEF1,LEP,MEF2C,MMP10,MMP12,MMP9,Nme1,NPPA,PLB1,PPP1R1B,PRDX2,RPL23,SELL,SLC26A3,SPP1,TAGLN,TNF,WT1	660 (19)
CLPB	0.388	transcription regulator	Activated	2.718	2.828		0.039	0.00148	0.0218	NDUFA11,NDUFA13,NDUFA2,NDUFA6,NDUFB10,NDUFB8,NDUFB9,UQCRQ
ELF1	0.366	transcription regulator		0.684	0.659		-0.012	0.00148	0.0218	CD247,CD4,FCER1A,IL10,IL2RA,IL4,IL5,PF4	291 (8)
ADA	-4.622	enzyme	Activated	2.677	2.777		0.036	0.00148	0.0218	CCL17,CCL24,Cxcl1,IL4,MMP12,MMP9,SPP1,TNF	571 (17)
IL11RA	-1.959	transmembrane receptor	Inhibited	-2.269	-2.377		-0.037	0.00151	0.0221	ACTA2,CCL17,CCL20,Ccl3,Ccl4,Cxcl1,FOXP3,MMP10,MMP12,MMP9,MUC5AC,TNF	510 (18)
CFTR		ion channel	Activated	2.379	2.413		0.009	0.00151	0.0222	Cma2/Mcpt9,CPA3,Cyp2c40 (includes others),Cyp3a11 (includes others),FABP2,GPX2,Ifi204 (includes others),IL1A,Mcpt1,Mcpt2,PGLYRP1,Reg3g,S100A8,Saa3,SLC27A2,SPINK4,TMSB10,TNF	511 (13)
CLEC1B	0.184	transmembrane receptor		-1.12	-1.206		-0.039	0.00156	0.0227	ANGPTL1,IL10,PF4,SPP1,THPO	156 (7)
NPY2R	3.75	G-protein coupled receptor		0.502	0.537		0.016	0.00156	0.0227	Ins1,LEP,NPY,NPY2R,TNF	246 (7)
DOK1	-0.291	kinase		-1.069	-1.069		0	0.00156	0.0227	FOXP3,IL2RA,Ins1,LEP,TNF	710 (23)
GPR39	-0.105	G-protein coupled receptor		-1.057	-1.026		0.012	0.00156	0.0227	ANGPT1,ANGPT2,CLU,DPP4,GLI1,Ins1,S100A4
GNA15		enzyme						0.0016	0.0232	ACTA2,ADM,Akr1c14,CCL20,CEBPD,Cxcl1,CYCS,DPYS,ELOVL2,FHL1,FMO1,IL10,MYH11,OMD,PRRX2,RAPGEF4,Serpina3n (includes others),TAGLN,THBD	484 (18)
JAK3	-0.706	kinase		1.767	1.767		0	0.00161	0.0232	BAX,CD40LG,FOXP3,GATA3,GLI1,IGHM,IL10,IL12B,IL2RA,SHH,TNF	580 (24)
PKC (family)		group		-0.761	-0.871		-0.023	0.00166	0.0239	ACTA2,ADM,APLN,CD4,DBP,DES,ELAVL4,FABP4,FGFBP1,GAP43,HOXA7,IAPP,IGF2,IL10,IL12B,IVL,KCNJ2,MMP9,MS4A1,MUC5AC,NOTCH4,NR1D1,PER2,POU1F1,PSCA,PTPRN,S100A8,SLC6A2,SPP1,TAGLN,TNF	539 (17)
GATA6	0.142	transcription regulator		-0.094	-0.107		-0.002	0.00166	0.0239	ACTA2,AFP,ASPRV1,ATP6V0C,Chil3/Chil4,Clec10a/Mgl2,COX5A,DPP4,FOXA1,GPX1,HBA2,Hsd3b6 (includes others),IL10,KRT14,KRT27,LAMA1,Lefty1,MEF2C,MYH11,NDUFA1,NPPA,PDGFRA,PECAM1,PPP1R14A,Saa3,SCGB1A1,SFTPC,SHH,Sprr1a,Sprr2f,TAGLN	344 (11)
TGFB2	0.687	growth factor		-0.226	-0.202		0.005	0.00171	0.0246	ACTA2,CCR6,CDC20,COL10A1,COL6A2,Ctla2a/Ctla2b,DES,FABP1,FMOD,HK2,HSPG2,ID4,KDR,LTC4S,MEP1A,MIA,MIF,MMP9,NAGS,OSR1,PECAM1,RUNX1T1,S100A4,S100A8,S100A9,SELL,SPP1,TAGLN,TGFBR3,UBE2C	680 (17)
Gstp1 (includes others)	2.132	enzyme						0.00175	0.0251	B3GNT5,CDK5R2,E330013P04Rik,FHL5,FKBP5,FOLH1,GPR83,GRIN2A,Hoxa9,KLHL4,KRT27,LIN7A,MYOZ2,Or56b35 (includes others),PDE1C,PLN,PRR9,SLC23A1,SP5,TEF,TEKT1,TNF,TSC22D3,Ugt1a6a/Ugt1a6b,UTS2
MRTFB	0.163	transcription regulator		1.998	1.889		-0.022	0.00176	0.0251	ACTA2,ACTG2,ADM,CAMP,Cd177,CLDN15,COL5A2,CPA3,EDNRA,FHL1,FIBIN,G0S2,GFI1,HLA-A,ID1,LIMCH1,Mcpt8,MYH11,Ngp,PDGFRA,PGLYRP1,Ppbp,S100A8,S100A9,S1PR1,Saa3,SERPINB2,SLIT3,TAGLN	259 (4)
PROX1	1.003	transcription regulator		0.201	0.179		-0.008	0.00176	0.0251	Aldh1a7,ANGPT2,CDKN1C,CHGA,CRYBB1,Cyp2c40 (includes others),Cyp3a11 (includes others),FGFR3,HOXD8,KDR,RGS4,UGT1A4
SP3	0.702	transcription regulator		0.187	0.152		-0.017	0.00178	0.0253	ACTA2,ANGPT2,CCL20,Ces1d,Ces2c,CNMD,CYP26A1,CYP46A1,CYP7B1,FOXP3,GABRA4,IGF2,IL10,IL12RB2,IL1A,IL2RB,ITGB8,KDR,KRT16,LAMA1,MUC5AC,MYH11,PADI1,PRKG1,PRLR,PROCR,PYY,TAGLN,TFF1,TGFBR3,TSPO	484 (12)
NR1I2	0.873	ligand-dependent nuclear receptor		-0.297	-0.345		-0.01	0.00178	0.0253	Aldh1a1,Aldh1a7,ANG,APOC1,APOC4,Casp1,CCL24,Ccl3,Ces1d,Ces2c,Cxcl1,Cyp3a11 (includes others),FABP1,Gsta1 (includes others),Gstm5,Gstp1 (includes others),Hsd3b4 (includes others),IL10,IL12B,IL2RA,Lyz1/Lyz2,MGP,MYB,S100A8,SLCO1C1,SOCS1,Sult2a2,TLR1,TNF,UGT1A4,Ugt1a6a/Ugt1a6b	598 (18)
CCN1	-0.15	other		-0.342	-0.444		-0.027	0.00183	0.026	BAX,Ccl3,Ccl4,Cxcl1,Cxcl10,IL12B,IL1A,KDR,MIF,MMP9,MSX1,PECAM1,TIE1,TNF,WIF1,WNT1	503 (17)
CD200R1	0.771	transmembrane receptor		-1.289	-1.268		0.006	0.00185	0.0262	ARF6,CCR6,CCR8,Csf2rb2,GATA3,IL10,IL2RA,IL2RB,IL4,IL5,SP100,TNF,TNFRSF18	464 (14)
IL2RG	0.478	transmembrane receptor		0.106	0.093		-0.004	0.00185	0.0262	COL6A2,Cxcl10,FOXP3,GZMB,HLA-A,IGHM,IL4,ISG15,Klra4 (includes others),Sprr1a,Sprr2a1/Sprr2a2,TNF,VKORC1	505 (16)
FOXO3	0.699	transcription regulator		-0.452	-0.486		-0.005	0.00188	0.0263	ACTA2,ALDOA,ANGPT1,ANGPT2,APLN,ASCL4,BAX,C1QA,CCDC85A,Ccl3,CCR3,CDC20,CDKN1C,CERS4,COMP,CTSL,DOK5,ERG,FABP4,FABP5,FMOD,FOXP3,Gbp2b,Gbp9 (includes others),GPX1,GUCY2C,ID1,IER3,IL10,IL4,IL5,MAP1LC3A,MAP3K19,MEF2C,MMP9,MYOCD,NOL3,PECAM1,PRDX5,PRG4,PTPRB,RAPGEF4,RASIP1,SATB1,SCO2,SELL,SLC27A2,TFF1,TIE1,TMEM26,TNF,TNXB,UBC,UBE2C	545 (19)
MYF6	-0.122	transcription regulator		-0.831	-0.883		-0.022	0.00188	0.0263	ACACB,ANG,APLN,BRINP3,CCL17,CCL24,CCL28,Cxcl10,DPP4,IGF2,IL10,IL1A,IL5,MMP10,SCN4A,SPP1,TNF,TSHB
Cd300c2	-0.883	other						0.00189	0.0263	Cxcl1,IL12B,TNF	418 (14)
SLC22A3	-0.694	transporter						0.00189	0.0263	IL4,S100A8,S100A9	289 (7)
HHIP	2.664	other						0.00189	0.0263	EBF1,HHIP,PAX5	194 (7)
LPXN	0.848	transcription regulator						0.00189	0.0263	ACTA2,MYH11,TAGLN	279 (7)
ATP6V0C	-2.869	transporter						0.00189	0.0263	ATP6V0C,BST2,CD4
CACNA1S	-0.122	ion channel						0.00189	0.0263	IL10,IL4,IL5	291 (7)
MTOR	0.712	kinase		-1.451	-1.506		-0.009	0.00189	0.0263	ACACB,ADM,ALDH1A3,CEBPD,COX4I1,CYCS,ELOB,FABP4,FABP5,FGB,FGFR3,FOXP3,GAP43,GATA3,GZMB,HBA2,HK2,HSPB1,IGF2,IL10,IL12B,IL17F,IL1A,IL2RB,IL4,IL5,KCND2,LEP,MIA,MMP9,MOG,Mug1/Mug2,NDUFA6,PECAM1,PPIB,PRDX5,PTH1R,RPL12,RPL23,RPL32,RPS11,RPS18,S1PR1,SELL,SLC26A3,TNF,UBE2C,ZAP70	554 (17)
VEGF (family)		group		-1.716	-1.923		-0.027	0.00189	0.0263	ACTA2,Akr1c14,ANGPT2,ANGPTL7,APLN,BAX,CALCRL,CCL20,CDC20,CHRNB2,CHST7,CKS1B,CPA3,CRLF1,Ctla2a/Ctla2b,CYYR1,DIO2,DOK5,DRD3,ELN,EMCN,ESM1,FABP4,FKBP5,FXYD4,GEM,GPR4,GRB10,HK2,ID1,IL12B,IL1A,IL4,ITGB8,KDR,LEF1,LEP,MEF2C,MGP,MIF,MMP10,MMP9,NOTCH4,PADI1,PCDH10,PHLDA2,PLVAP,PMCH,PPP1R1B,PTPN5,SERPINB2,SH3TC2,SLCO2B1,TACR1,TBXA2R,TCF23,THBD,TMEM158,TNF,TNFSF15,UBE2C,VWF	468 (18)
Abcb4	-0.222	transporter		1.395	1.477		0.037	0.0019	0.0264	ACTA2,AFP,CCL20,CCL21,Cxcl10,CXCL14,DES,H19,MMP9,SLC10A1,SPP1	224 (7)
PPARG		ligand-dependent nuclear receptor		-0.282	-0.368		-0.012	0.00194	0.0268	AASS,ACTA2,APOA2,ATP5PO,BAX,CCL17,CD68,CDKN1C,Ces1d,CPLX2,CTF1,CTSL,Cxcl1,CXCL14,Cxcl3,CYCS,CYP26A1,FABP1,FABP2,FABP4,FABP5,FFAR1,FGF1,FZD1,GAPDH,GCK,HCAR2,HK2,IL10,IL17F,IL2RA,IL36G,IL4,INS,Ins1,KLK11,LEP,LY6D,MMP9,MUC13,MUC5AC,NDUFA5,NPPA,NR1D1,PECAM1,PF4,PLA2G2A,PLIN4,PPP2R2B,Prl2c2 (includes others),Retnla,S100A11,S100A8,SFTPB,SHBG,SOCS1,SPP1,Sprr1a,TAGLN,TBXA2R,TNF,TRPC6,TSC22D3	622 (19)
NFU1	-0.53	other						0.002	0.0275	ATP5ME,ATP5MF,ATP5PD,ATP5PF,ATP5PO,COX4I1,COX5A,CYCS,PRDX2,UQCRH	279 (7)
PTPRC	1.207	phosphatase		-0.922	-0.93		-0.004	0.002	0.0275	Ccl3,Ccl4,CCR3,CD5,CXCR3,IGHM,IL10,IL4,IL5,TNF	551 (17)
GAB2	0.57	other		-0.072	-0.156		-0.028	0.00201	0.0275	ANGPT1,Ccl3,Ccl4,KDR,MUC5AC,MUC5B,S100A8,S100A9,TNF	503 (17)
RIPK3	-0.923	kinase	Inhibited	-2.659	-2.754		-0.034	0.00201	0.0275	ACTA2,CD68,Cxcl1,Cxcl10,DCSTAMP,IL12B,IL1A,MMP12,TNF	440 (17)
CORT	2.2	other		1.482	1.556		0.025	0.00201	0.0275	Ccl3,Ccl4,CCR3,CCR8,Cxcl10,IL10,IL1A,MIF,TNF	262 (7)
CITED2	-1.535	transcription regulator		-0.184	-0.007		0.033	0.00205	0.0277	ADM,ASAP3,B2M,C15orf48,Chil3/Chil4,Clec10a/Mgl2,Cxcl1,Cxcl10,FOXP3,Gbp9 (includes others),GNG11,Gpr141,HCAR2,HLA-A,Ifi204 (includes others),IL12B,IL1A,ISG15,Klra4 (includes others),Ms4a4c (includes others),PITX2,PLAC8,POU3F1,Retnla,Serpina3g (includes others),SERPINB2,TMEM171,TMSB10,TNF,TNFSF15,TREML2	556 (14)
CIAP (family)		group		0.707	0.785		0.032	0.00206	0.0277	Ccl3,Ccl4,Cxcl1,IL10,IL12B,IL1A,TNF	238 (7)
Cd69	1.892	other		0.655	0.655		0	0.00206	0.0277	CCL24,Cxcl10,IL4,IL5,MUC5AC,S1PR1,SOCS1	495 (11)
RNF138	0.218	enzyme		-1.039	-1.134		-0.036	0.00206	0.0277	CCL20,IER3,IL10,IL1A,LRRC32,RIPOR2,TNF	243 (7)
LILRB1		transmembrane receptor		1.116	1.219		0.039	0.00206	0.0277	ADM,FGFR3,HSPB1,IL10,IL12B,MMP9,TNF	81 (3)
SETDB1	0.152	enzyme		-0.75	-0.714		0.016	0.00206	0.0277	ACTA2,ANGPT2,GPM6A,GRIN2A,HLA-A,Htr5b,IFI44L,IL1A,KCND2,Klra4 (includes others),LMO3,TNF	243 (7)
MAPKAPK2	0.378	kinase	Inhibited	-2.678	-2.746		-0.021	0.00206	0.0277	Ccl3,CEBPD,Cxcl1,Cxcl10,HSPB1,HSPB8,IL10,IL4,IL5,MMP9,Retnla,TNF	541 (21)
IL12 (family)		group		1.884	1.792		-0.021	0.00209	0.0281	ADAM19,CCR6,CD3E,CD4,CD40LG,CD96,CXCR5,FOXP3,GAPDH,GATA3,GZMB,ICOS,IKZF3,IL10,IL12RB2,IL17F,IL2RA,IL4,IL5,LEF1,SELL,SH2D1A,TNF,TNFRSF18	374 (18)
ZFP36	-0.972	transcription regulator	Activated	1.963	2.096		0.037	0.0021	0.0282	CAMP,Ccl3,Cxcl1,IER3,IL10,IL12B,IL1A,IL3,IL5,Ngp,NHSL2,S100A8,S100A9,SOCS1,SPP1,TFF1,THBD,TNF	388 (12)
IFN ALPHA/BETA (family)		group		0.047	-0.063		-0.029	0.00212	0.0283	BAX,CCL24,Clec10a/Mgl2,CXCL14,H2-Q5,HLA-A,Ifi204 (includes others),IFI27L2,IL10,Ly6a (includes others),MMP10,SOCS1,SP100,Tgtp1/Tgtp2,TLR1	600 (17)
PLCG2	0.453	enzyme		-0.924	-0.964		-0.01	0.00212	0.0283	C1QA,CD68,CTSL,Cxcl10,H2-Q5,HLA-A,Ifi204 (includes others),Ifitm3,IL10,ISG15,MMP12,MS4A4A,SPP1,THPO,TNF	486 (17)
TNFSF15	2.31	cytokine		-0.654	-0.781		-0.033	0.00212	0.0283	ACTA2,CD68,COL17A1,COL22A1,Cxcl1,GZMB,IL2RA,IL2RB,IL4,IL5,KDR,LEP,MMP9,SPP1,TNF	466 (14)
Clec4n	-0.548	other		0.211	0.152		-0.029	0.00215	0.0283	IL10,IL12B,IL1A,TNF	406 (15)
ABRAXAS2		other		-0.727	-0.784		-0.029	0.00215	0.0283	Casp1,Ccl3,Ccl4,TNF	440 (17)
SUFU	-0.17	transcription regulator		1.033	1.109		0.039	0.00215	0.0283	GLI1,HHIP,INS,TNF	509 (13)
CCL18		cytokine		-1.136	-1.214		-0.039	0.00215	0.0283	CCR8,MMP9,S100A4,TNF	220 (7)
CD79A	2.137	transmembrane receptor						0.00215	0.0283	CD40LG,CD79A,IGHM,IL2RA	225 (7)
Gm20703	-0.57	other		0.922	1		0.039	0.00215	0.0283	Cxcl10,Gbp9 (includes others),Ifit1bl1/Ifit1bl2,IL1A	241 (7)
TSLP	1.044	cytokine		-0.87	-0.943		-0.022	0.00215	0.0283	BPIFB1,CCL17,IL10,IL12B,IL2RA,IL4,IL5,MMP10,MUC5B,PAX9,SCGB1A1,SELL,SFTPC,Sprr2a1/Sprr2a2	517 (19)
HES1	-1.874	transcription regulator		-1.69	-1.659		0.009	0.00215	0.0283	ACTA2,CD4,CDKN1C,CHGA,GIP,GLI1,ISL1,NEUROD1,PAX5,PAX6,PTGDS,SPP1,TAGLN,WNT1	445 (21)
TERC	-1.891	other		-0.377	-0.391		-0.006	0.00224	0.0295	CDC20,CLU,COL5A1,Erdr1x,H19,MMP9,Ngp,NR1D1,S100A9,SLC27A2,TNXB	346 (9)
APOE	-0.515	transporter	Activated	2.078	2.197		0.024	0.0023	0.0302	ACTA2,Aox3,BAX,C1QA,CACNG2,Ccl3,Ccl4,Cd209g,CD40LG,CD68,Chil3/Chil4,CLU,Csf2rb2,CTSL,Cyp3a11 (includes others),DBI,DCSTAMP,FABP5,FKBP5,GATA3,GRIA3,Hspa1b,HSPG2,IL10,IL12B,IL1A,IL4,IL5,Ins1,KCNAB1,LAMA1,LEP,LIMS2,LTC4S,MGP,MMP9,MYOCD,PRKCQ,RELN,RPL10A,RXRG,S100A8,S100A9,Serpina3n (includes others),SP5,SPP1,THBD,TIFA,TNF	544 (16)
ETS1	1.329	transcription regulator		0.62	0.506		-0.026	0.00232	0.0305	BAX,CCR8,CD79A,FOXP3,GP9,GPX2,GZMB,HSPB8,HSPE1,IGF2BP3,IL10,IL12B,IL2RA,IL2RB,IL3,IL4,IL5,ITK,Klra4 (includes others),LCK,MMP9,MUC5AC,MYB,PF4,PHLDA2,SELL,SLAMF6,SP100,SPP1,TFF1,TNF,TWIST1,ZAP70	600 (17)
DNASE2		enzyme		1.411	1.498		0.039	0.00236	0.0307	Apol9a/Apol9b,Cxcl1,Cxcl10,ISG15,Ly6a (includes others),Ms4a4c (includes others),SP100,TNF
IFRD1		other	Activated	2.084	2.138		0.019	0.00236	0.0307	DES,NDUFA6,PPIA,RPL22,RPL39,SPP1,SYN1,Wfdc18
PLD2	0.212	enzyme		1.593	1.6		0.003	0.00236	0.0307	BAX,COX7A1,CYCS,DIO2,IL10,SLC51B,TNF,TYR	453 (17)
YBX2	-0.31	translation regulator		0.078	0		-0.039	0.00237	0.0307	ACR,ACRV1,FHL5,LDHC,TNP2
CHAT	3.543	enzyme		-1.402	-1.342		0.027	0.00237	0.0307	GHRL,IL12B,IL17F,IL19,TNF
FRS2	0.413	other		1.02	1		-0.01	0.00237	0.0307	ACTA2,KRT14,Ly6a (includes others),PAX6,TAGLN
ADAMTSL2	0.861	other		0.712	0.756		0.013	0.00239	0.0307	ACTA2,CNTN1,COL5A1,COL6A2,ELN,FBN1,FBN2,LAMA1,MMP10,SELL,SPP1,UBC
GIP	2.69	other		-0.515	-0.589		-0.023	0.00239	0.0307	BAX,CALCA,Ccl4,Cxcl1,Cxcl10,Gbp9 (includes others),GIP,IL12B,IL1A,SPP1,Tgtp1/Tgtp2,TNF	489 (20)
CD14	-1.062	transmembrane receptor		-0.934	-1.019		-0.031	0.00239	0.0307	Ccl3,Ccl4,Clec10a/Mgl2,Cxcl1,CYP27B1,IL10,IL12B,IL2RA,IL4,PECAM1,SOCS1,TNF	419 (17)
DPP4	2.283	peptidase	Inhibited	-2.034	-2.073		-0.013	0.00239	0.0307	ACTA2,BAX,Ccl3,Cxcl1,Cxcl10,FABP4,IL10,IL12B,IL1A,Ins1,MMP9,TNF	522 (19)
MBTD1	0.182	other		0.553	0.508		-0.014	0.00239	0.0307	ADAMTSL1,ADGRL4,Ccl4,CDKN1C,DUSP2,Ear1/Ear2,Erdr1x,Gal3st2c (includes others),HBA2,Xist
HAX1	-0.286	other		1.79	1.897		0.034	0.00239	0.0307	ABCG5,NDUFA13,NDUFA6,NDUFB10,NDUFB9,NDUFC2,SLC51B,UQCRB,UQCRH,UQCRQ
RELA		transcription regulator		0.533	0.357		-0.027	0.0024	0.0307	ACTA2,ACTN2,AFP,ASCL2,B2M,BAX,CAMP,CASR,CCL20,CD28,CRP,Cxcl1,Cxcl10,DIO2,DNM3OS,ELN,EPCAM,FMN2,FOXP3,GLI2,GP1BB,GPHB5,HLA-A,ID1,IER3,IGHM,IL10,IL12B,IL1A,IL2RA,IL3,IL4,ISG15,LEF1,LTC4S,MIA,MIF,MMP9,MUC5AC,MYB,PECAM1,PLA2G2A,POU2AF1,PTGDS,Reg2,Reg3b,Reg3g,S100A6,Saa3,SCO2,Serpina3g (includes others),SERPINB2,SHBG,SHH,TACR1,TMSB4X,TNF,TNFAIP2,TRPC6,TWIST1,WT1	589 (13)
MAP2K6	0.722	kinase		-1.699	-1.763		-0.027	0.00245	0.0312	ACTA2,BAX,CHGA,COL10A1,IL4,ISG15,IVL,MMP9,MUC5AC,MYH11,NPPA,PLA2G2A,PLN,PTH1R	404 (17)
BECN1		other		-0.768	-0.813		-0.016	0.00245	0.0312	ACTA2,BAX,IL12B,IL4,IL5,MAP1LC3A,NPPA,SPP1,TNF	554 (18)
ACOX1		enzyme	Activated	3.378	3.411		0.007	0.0025	0.0318	APCS,CHRNB2,CSTB,CTSL,CYP26A1,CYP7B1,DPP4,FABP2,FABP4,Gstp1 (includes others),Hsd3b6 (includes others),LY6D,MBL2,OTC,PAH,RPL12,RPL36,RPS24,Saa3,Slc22a28 (includes others),SLC27A2,SLCO2B1	269 (7)
NRAS	-0.271	enzyme		0.34	0.41		0.016	0.00252	0.0321	ADCY2,AFP,B2M,BAX,CALCA,CALCRL,CD68,CDC20,Cxcl1,DUSP2,FHL1,GLI1,HLA-A,Ifi204 (includes others),Ifi27,IGHM,IL1A,ISG15,KDR,LGALS1,MGP,NOL3,NPPA,PHLDA3,PRDX2,SV2B,Tgtp1/Tgtp2,UBE2C,Ugt1a6a/Ugt1a6b,XPNPEP2,YIF1A	559 (16)
VIP	-0.122	other		0.381	0.393		0.003	0.00258	0.0327	BAX,Ccl3,Ccl4,CEBPD,Cxcl1,Cxcl10,Defa3 (includes others),FOXP3,GATA3,GZMB,IL10,IL12B,IL2RA,IL4,LGALS1,Lyz1/Lyz2,TLR1,TNF	351 (15)
TRAF3	0.611	enzyme		0.944	0.969		0.006	0.00258	0.0327	ADM,AICDA,BAX,CCL20,Cxcl1,Cxcl10,EPCAM,GZMB,IL10,IL12B,IL2RB,IL4,ISG15,PTK6,Serpina3g (includes others),SNRNP25,TNF,TNFRSF18	299 (11)
PEAR1	-0.277	other		-0.432	-0.302		0.039	0.00263	0.0332	ACTA2,COL5A1,COL5A2,CRLF1,ELN,FBN1,FBN2,FMOD,LGALS1,SPP1,TAGLN
MGP	-4.653	other		-0.053	-0.053		0	0.00263	0.0332	ACTA2,AFP,CCL28,GLI1,IL4,MYOCD,PAH,Prss1 (includes others),SPP1,TAGLN,TWIST1	348 (17)
IFIH1	0.92	enzyme		-1.308	-1.424		-0.038	0.00263	0.0332	BST2,CD4,Clec2d (includes others),Cxcl1,Cxcl10,IFI44L,IL12B,ISG15,LCK,Ly6a (includes others),TNF	467 (14)
CCM2	0.46	other		0.441	0.478		0.014	0.00266	0.0335	ACTA2,Aldh1a1,ALDH1A3,CYP26A1,ELN,MYH11,TAGLN
MAFK	-0.655	transcription regulator		0.369	0.351		-0.008	0.00266	0.0335	GCK,GLRA1,Gstp1 (includes others),INS,Ins1,S100a2,TXN	152 (3)
IRF2		transcription regulator		0.505	0.41		-0.022	0.00273	0.0343	ANG,B2M,C1S,Chil3/Chil4,Clec10a/Mgl2,Cxcl10,FCGBP,FGB,FXYD2,HK2,ID1,IL12B,IL12RB2,ISG15,RARRES1,Retnla,SLC51B,SLCO2B1,SOCS1,TM4SF20,TMEM256	383 (13)
HBB		enzyme	Activated	1.988	2.111		0.037	0.00275	0.0344	ANG,CCL20,Ccl3,Ccl4,Cxcl1,Cxcl10,HBA2,IL10,IL12B,IL1A,IL3,IL4,IL5,MMP9,PECAM1,PF4,TNF	453 (15)
MAPKAPK3	0.271	kinase		-1.436	-1.471		-0.014	0.00275	0.0344	Ccl3,Cxcl1,HSPB1,HSPB8,IL10,TNF	525 (14)
HCAR1	-0.599	G-protein coupled receptor		-0.713	-0.763		-0.015	0.00276	0.0344	BCAT1,EPHA3,HK2,HMCN1,IL10,LIMCH1,PRG4,SCUBE2,SLC16A3,TMTC1,TNF,WFIKKN2	295 (7)
FKBP10		enzyme		1.023	1.155		0.038	0.00276	0.0344	APLN,CCL17,COL5A1,COL5A2,COL6A2,CRLF1,GLI1,MMP12,Saa3,SOCS1,SPP1,TNFSF15
WNT (family)		group		-0.648	-0.707		-0.021	0.00284	0.0352	CDH15,COL10A1,GATA3,GLI1,HAND2,KDR,LEF1,MMP9,MSX1,PITX2	562 (18)
SKIC2	0.614	enzyme		1.773	1.897		0.039	0.00284	0.0352	AK4,ALDOA,BCAT1,GAPDH,HK2,KRT14,KRT16,RPTN,S100A8,S100A9
ACVR1		kinase		0.516	0.45		-0.034	0.00284	0.0352	ALPL,BRINP3,FNDC1,HHIP,ID1,IFI27L2,LEF1,MSX1,OGN,Xist
Hbb-b2		enzyme		0.111	0		-0.039	0.00284	0.0352	C1QA,CALCA,Cxcl10,CXCR3,CXCR5,FTH1,FTL,IL2RB,MASP2,PRLR	253 (7)
MECP2	0.689	transcription regulator		-0.533	-0.527		0.002	0.00292	0.0361	ACTA2,Apol8,CNRIP1,DPP4,FKBP5,FOXG1,FOXP3,GABRB3,GRIN2A,H2ac15,HBA2,IGHM,ITIH3,KCNA1,NEFM,PCDH10,PREX2,RAB39B,RELN,S100A4,SCN4B,SELENOK,SLC6A2,SPN,SYN1,SYT2,TNF,UNC5D,WNT6	432 (13)
IL17R (complex)		complex		-1.332	-1.42		-0.032	0.00294	0.0362	CCL17,CCL20,Chil3/Chil4,IL4,IL5,S100A8,S100A9,TNF	377 (17)
WDR77	-0.144	transcription regulator		0.404	0.388		-0.006	0.00294	0.0362	Cxcl10,Igtp,IVL,MUC17,PSCA,PTK6,SLC26A3,TFF3	228 (7)
RC3H2	0.371	enzyme		-0.789	-0.707		0.029	0.00296	0.0363	ANG,CCR6,FGF1,FGFR3,ICOS,ID1,IL4,PECAM1,TIE1	357 (9)
PRKCQ	4.086	kinase		0.131	0.059		-0.025	0.00296	0.0363	FOXP3,GATA3,IL10,IL2RA,IL4,IL5,MMP9,PRKCQ,TNF	337 (14)
JAG2	1.046	growth factor		1.125	1.188		0.021	0.00296	0.0363	CCL20,CCL24,CCR8,CD40LG,IL1A,MIF,MMP12,SPP1,TNF
CIDEC	-1.994	other		0.324	0.388		0.022	0.00296	0.0363	CD68,COX4I1,COX4I2,COX5B,CYCS,DIO2,EBF2,LEP,TNF	431 (7)
SREBF1	0.225	transcription regulator	Inhibited	-1.867	-2.01		-0.028	0.00297	0.0364	ACACB,AK4,ALDOA,APOA2,ATP5ME,BAX,CCL17,CEBPD,Chil3/Chil4,COX4I1,Cxcl10,CYCS,CYP27B1,CYP7B1,DBI,DBNDD1,DDI1,FABP4,FABP5,GCK,HK2,IAPP,IGHM,IL10,IL1A,INS,Ins1,LEP,MDK,MEF2C,MT-ND6,PTGDS,RPLP0,RPS24,RPS27,S100A13,SEZ6L2,TNF	578 (20)
RUNX3	-0.602	transcription regulator	Inhibited	-2.123	-2.032		0.022	0.00298	0.0364	BAX,CD4,CD79A,CHST3,FBN1,FMN2,FOXP3,GLI2,IL4,IL5,MMP9,NAP1L5,NEGR1,PRG4,SCGB1A1,SPP1,SVEP1,TNF,Tpsb2,VWF,WT1	621 (20)
TNFSF12	0.261	cytokine	Inhibited	-2.66	-2.705		-0.01	0.00298	0.0364	ATP5PO,CCL24,Ccl3,CD68,Cxcl1,Cxcl10,CXCR5,CYCS,HEYL,ID1,KLF15,MAP3K19,MEF2C,MMP10,MMP12,MMP9,NDUFB5,PF4,S100A8,S100A9,TNF	546 (18)
NLRP3	-0.205	enzyme		-0.189	-0.194		-0.001	0.00303	0.0369	ACTA2,C1QA,CAMP,Casp1,CCL20,CCL24,Ccl3,Ccl4,CCR3,CD226,CD68,Chil3/Chil4,Cxcl1,Cxcl10,Cxcl3,CXCR3,FOXP3,GATA3,Gm16867,Ifitm3,IL10,IL4,IL5,MMP9,PER2,Saa3,TMEM254,TNF	468 (14)
CGAS	0.194	enzyme		-1.411	-1.517		-0.038	0.00305	0.0372	ARHGAP15,B2M,BST2,CD52,Cxcl10,HLA-A,Ifi204 (includes others),IFI44L,Ifitm3,IL1A,ISG15,MMP12,RPL24,RPL28,RPS10,SP100,TNF	336 (13)
ABCG1	0.529	transporter		0.916	0.951		0.012	0.00307	0.0374	Ccl3,Ccl4,CYP7B1,Gbp9 (includes others),IL10,IL12B,IL12RB2,IL4,IL5,PRKG1,TNF	664 (23)
CD28	2.316	transmembrane receptor	Inhibited	-1.976	-2.13		-0.025	0.0031	0.0376	CCR6,CD226,CD247,CD28,CD3E,CD40LG,CORT,COX6C,Cxcl1,CXCR3,CYCS,FKBP2,FOXP3,GAPDH,GATA3,GLI1,GZMB,H19,HINT1,HK2,ICOS,IL10,IL12RB2,IL2RA,IL3,IL4,IL5,MMRN1,OAZ1,PGAM1,PLA2R1,PRDX4,RHOC,RPL30,RPL6,RPS14,RRAGA,SEC61B,SHH,SLC16A3,SLC25A5,SOCS1,TNF,TNFRSF18	400 (18)
CISH	0.137	other	Activated	2.075	2.138		0.017	0.00314	0.038	Ccl3,Ccl4,Cxcl10,Cxcl3,DUSP2,HCAR2,HILPDA,IL1A,IL2RA,IL36G,IL4,PECAM1,SPP1,TNF	393 (15)
COLLAGEN TYPE I (complex)		complex		-1.053	-1.117		-0.02	0.00319	0.0386	ACTA2,BAX,CPB2,EXOC3L2,KDR,MMP10,MMP12,MMP9,PRRX1,PRRX2,S100A10,SI,TNF	642 (20)
GROWTH HORMONE (family)		group		-0.01	-0.091		-0.017	0.0032	0.0386	APLP1,CEBPD,CLDN15,CLU,CYP27B1,DDT,FABP4,FGFR3,FKBP5,FTH1,GHRL,HOXA1,ID1,IER3,IGF2,Ins1,MMP9,NPPA,NR1D1,PRLR,RAB3A,S100A4,SCNN1A,Serpina3g (includes others),SLC7A9,SOCS1,SPP1,TFF1,TFF3,TNF,TUBA1A,UBB,UQCRH	589 (19)
TCF4	0.444	transcription regulator		-1.294	-1.351		-0.01	0.00323	0.0389	AICDA,APCS,CCL21,CCL28,CD2,CDC20,CDKN1C,Clec2d (includes others),CLSTN2,DCT,EPCAM,EYA1,FRMD3,GP9,HS3ST2,HTR2B,Ifi204 (includes others),Ifi27,IGF2,IL12B,IL3,Ly6a (includes others),LY6D,MANF,MEF2C,NANOS1,PACSIN1,PDZK1,PFDN6,PLAC8,POP7,PRDX4,RHOC,RIPOR2,RPL22L1,RPL35A,RPL7,S100A4,SACS,SDF2L1,SELL,Serpina3g (includes others),THPO,TNF,TYR	262 (7)
TFAP2A	1.13	transcription regulator		0.546	0.532		-0.004	0.00324	0.0389	BAX,CCL28,CCN5,EYA4,FOXA1,FOXP3,GEM,IGF2,IL12B,IL3,KRT14,Ly6a (includes others),MMP9,NPY,PITX2,RPL6,RPL7,RPLP0,RPS5,S100A9,TNF,UTS2	633 (20)
SOX9	-0.588	transcription regulator		0.799	0.695		-0.023	0.00324	0.0389	CNMD,COL10A1,COL5A1,COMP,DCT,FGF1,FGFBP1,H19,HAPLN1,ITGB8,MIA,MYH11,OSR2,PTGDS,RASGRP3,S100A3,S100A4,SCGB1A1,SOSTDC1,SOX8,TYR,WIF1	355 (12)
PRC2 (complex)		complex	Inhibited	-2.036	-2		0.018	0.00335	0.0402	ASCL2,FGFBP1,HOXB6,IL1A,KDR,NKD1,PCDH10,PECAM1,PPP2R2B,WIF1	386 (13)
SIGIRR	0.123	transmembrane receptor	Activated	2.504	2.607		0.039	0.00339	0.0404	Ccl3,Cxcl1,IL10,IL1A,S100A8,S100A9,TNF	362 (15)
MOGAT2	-1.312	enzyme		-1.818	-1.89		-0.027	0.00339	0.0404	CRP,Cxcl10,IL10,IL3,Ins1,Reg3g,SPP1
HRG	-3.669	other		-0.322	-0.378		-0.021	0.00339	0.0404	ANGPT2,C1QA,CCL24,CXCL14,IL10,MMP9,SPP1	501 (12)
RIPK1	0.451	kinase		-1.395	-1.423		-0.007	0.00341	0.0405	AFP,Ccl3,Csf2rb2,Cxcl1,Cxcl10,Cxcl3,GZMB,IGF2,IL10,IL12B,IL4,MMP12,MMP9,Retnla,TNF	487 (20)
SERPIN (family)		group		-0.517	-0.594		-0.039	0.00344	0.0407	IL10,IL4,IL5,MUC5AC,TNF	472 (15)
NFAM1	0.727	transmembrane receptor		-1.421	-1.506		-0.039	0.00344	0.0407	Ccl3,Ccl4,IL12B,IL1A,TNF
PSMB10	-1.769	peptidase						0.00344	0.0407	GATA3,IL10,IL1A,IL4,RPS3	238 (7)
TNPO3	0.261	other		1.342	1.342		0	0.00344	0.0407	CD28,CD79A,EBF1,PAX5,POU2AF1
WWTR1		transcription regulator		-0.39	-0.385		0.001	0.00352	0.0415	ACTA2,ADAM19,ADGRG5,ARHGAP15,ASPRV1,Cd209b,CDC20,CPXM2,Cxcl3,EFNA3,EHD3,EXOC3L2,FMOD,FOXA1,GATA3,HAPLN1,IL1A,ITGA8,ITGB8,KDR,KRT14,MCMDC2,MMP12,MYH11,MYOCD,NEGR1,NPPA,NR2F2-AS1,PLIN4,PLVAP,PPP1R14A,Serpina3n (includes others),SHH,SPP1,TAGLN,TRAPPC5,TXN	294 (11)
NCOA4	-0.156	transcription regulator		-0.157	-0.198		-0.014	0.00356	0.0418	CLDN7,FABP2,FABP5,FGFR3,FTH1,FTL,MME,TFF1,TNF	773 (22)
CBX5		transcription regulator		-0.684	-0.512		0.039	0.00356	0.0418	AGR2,ASCL2,Bglap2/Bglap3,C15orf48,CD68,CPA4,FGFBP1,FOXA1,HOXB6,LEF1,MAP1LC3A,MUC13,PROM2,PTK6,QPRT,SLC2A10,TFF3,TRIM31,Zfp345 (includes others),Zfp981 (includes others)
MOG	-3.076	other	Inhibited	-2.126	-2.201		-0.026	0.00357	0.0418	Ccl3,Cxcl1,Cxcl10,FOXP3,IL10,IL4,IL5,LEP,MMP9,PECAM1,TNF	353 (14)
REST	0.357	transcription regulator		-0.102	0.017		0.033	0.00358	0.0419	ARK2C,ASCL2,C1QA,CACNG2,CHRNB2,DDX25,DRD3,FGF12,FGF14,GAP43,GLRA1,GRIN2A,KCNQ3,KIAA1549L,LRRTM4,NEFM,NEUROD1,NPPA,NTRK3,PTPRN,RAB3A,SLC7A14,STMN3,SYN1,SYT1
DKK3	0.589	cytokine						0.00362	0.042	ANGPT1,MYH11,Siglecg,TAGLN	66 (3)
Ighg2b	2.9	other		0.922	1		0.039	0.00362	0.042	IL10,IL12B,IL4,TNF
SIX3	1.913	transcription regulator						0.00362	0.042	CCL28,IL12B,PAX6,PDGFRA
MEST	-1.068	peptidase		-1.111	-1.067		0.022	0.00362	0.042	BAX,MMP9,PECAM1,SRCIN1
CEBPE	-1.035	transcription regulator		-1.75	-1.772		-0.008	0.00365	0.0421	CAMP,Clec10a/Mgl2,CTSL,F7,IL10,Lyz1/Lyz2,MMP9,Ngp,Retnla,SELL,SERPINB2,TNF	244 (7)
OSMR	0.392	transmembrane receptor		-0.257	-0.284		-0.012	0.00365	0.0421	BAX,C15orf48,CD4,Cxcl1,Cxcl10,FGB,GAP43,Igtp,RASL11A,Reg2,Serpina3g (includes others),SOCS1	373 (14)
LOXL1	-0.608	enzyme		-1.579	-1.664		-0.035	0.00367	0.0421	ACTA2,AGR2,ELN,MMP12,MMP9,TNF	495 (11)
GRK2		kinase		0.522	0.555		0.015	0.00367	0.0421	BAX,GRM5,IL10,MYH11,NPPA,TNF	636 (24)
MSR1	1.256	transmembrane receptor		-0.554	-0.548		0.003	0.00367	0.0421	Cxcl1,Cxcl10,IL10,ISG15,MMP9,TNF	410 (18)
OGG1	-0.918	enzyme	Inhibited	-2.353	-2.41		-0.024	0.00367	0.0421	ACTA2,CCL20,Ccl3,Cxcl1,IL1A,TNF	591 (18)
EP300	0.418	transcription regulator	Inhibited	-1.955	-2.1		-0.031	0.00368	0.0422	ACACB,ACTA2,ALDOA,ALPI,ANGPT1,B2M,BANK1,BAX,BDKRB2,CST7,Cxcl10,EDARADD,EVI2A,FABP4,FTH1,GATA3,GFI1,Gimap3/Gimap5,Gimap7,GPR18,HK2,ID1,IL17F,IL2RA,INS,KDR,KLHL4,KRT14,KRT16,Lefty1,LEP,MEF2C,MIA,MME,MMP9,MSX1,MYH11,NPPA,NTRK3,PDE10A,PRLR,RAPGEF4,RCSD1,SCN4B,SFTPC,SH2D1A,SH3GL3,SLAMF6,SLC15A1,SLC16A3,TFF1,TM2D2,TNF,TRAT1,TSC22D3,UBE2C,Xist	525 (16)
ZBTB10	0.898	transcription regulator		-0.347	-0.504		-0.034	0.00375	0.0429	B2M,BST2,CCL24,Ccl3,Ccl4,CD207,Cxcl10,Gbp2b,Gbp9 (includes others),Ifi204 (includes others),IFI27L2,Ifit1bl1/Ifit1bl2,Ifitm2,Ifitm3,Igtp,IL10,IL12B,IL2RA,ISG15,PRKCQ,Tgtp1/Tgtp2,TNF,TNFSF15	270 (9)
ESR2	1.924	ligand-dependent nuclear receptor		-0.564	-0.663		-0.013	0.00382	0.0436	8030451A03Rik,ADCYAP1R1,ADH7,ALDH1A3,ANGPT2,AREG,BANF1,BCAT1,BST2,CADM3,CALCA,CCL20,CCL28,CCN5,CD3E,CD79A,CDKN1C,CEBPD,Ces1d,CKS1B,CLU,COL13A1,COMP,CRLF1,CRYBB1,DBI,DHH,DMTN,EDNRA,EMB,EMP3,EPHA3,EYA4,FBN1,FBN2,Fbxw26 (includes others),FHL1,FKBP5,FMOD,FOXA1,FZD1,GATA3,GRPR,GSG1L,Gsta1 (includes others),HAND2,HSPA2,IGF2,IL17F,IL1A,IVL,KCNMB1,KDR,KRT14,KRT16,LIMCH1,LRRN3,MBL2,MDK,MGP,MME,MMP9,NPY,NR…	670 (19)
KDM3A	-0.143	transcription regulator		-0.562	-0.666		-0.035	0.00394	0.0447	ACTA2,ADM,Ins1,LEF1,LEP,MMP12,MMP9,MYH11,TAGLN,TNXB	467 (11)
Scd1	1.977	enzyme		1.868	1.916		0.01	0.00402	0.0456	ACACB,ADH7,Aldh1a1,ALDH1A3,Ccl3,CERS4,Cxcl10,DIO2,FABP5,G0S2,GATA3,Il36a,Ins1,IVL,KRT16,LEF1,LEP,MUSK,PTK6,Rdh1 (includes others),S100A8,S100A9,Saa3,SPP1,TMEM26,TNF	517 (17)
PPARD	-0.198	ligand-dependent nuclear receptor		0.877	0.734		-0.02	0.0041	0.0464	ACACB,ACTA2,ANGPTL3,APOA2,ASIC5,C1QA,CCL20,Ccl3,CD68,CDC20,CDKN1C,Chil3/Chil4,CNTN1,CYP46A1,CYP7B1,FABP1,FABP4,FBN1,FCGBP,FHL1,GCK,GLI1,GLI2,GLI3,Gsta1 (includes others),H2AZ1,HHIP,IFI44L,IL10,IL12B,INHBE,Mcpt1,MMP9,MOG,MYOM2,NDUFB10,NHP2,NPPA,NPY,NUDT18,NUP62,OAF,ODAPH,PCP4L1,PLA2G2A,S100A6,SLC27A2,SLC2A10,SLC6A20,TAGLN,TFF1,TFF2,TFF3,TNF,UBC,UBE2C	496 (16)
SGK1	-0.388	kinase		0.389	0.307		-0.023	0.00412	0.0465	Casp1,FABP4,GRIN2A,IL12B,KCNA1,KCNA4,KCNQ3,SCNN1A,SCNN1B,SLC1A7,SLC38A3,TNF,TRPV5	491 (17)
HNF1A	0.831	transcription regulator		1.093	0.885		-0.035	0.00414	0.0467	ABCC9,ACE2,ADH4,AFP,AKR1C2,AMBP,ANGPTL3,APCS,APOA2,BCL6B,C1S,CCL28,CPB2,CRP,DCT,DPP4,EBF1,ELOVL2,FABP1,FCAMR,FGB,FMO1,FUT10,FXYD3,G0S2,GATM,GCK,GPX2,HAO1,HCAR2,IAPP,IGF2,INS,Ins1,KCNJ13,Klra4 (includes others),LAMA1,LEF1,MID1IP1,NEUROD1,NPY2R,NR1D1,PAH,PAX5,PRLR,RAB37,RAB3A,RACK1,RPS9,S100A6,SERPING1,SI,SLC10A1,SLC17A2,SLC51B,SYT13,TEF,TMED6,Ugt1a7c,Ugt2b35/Ugt2b36,USH1C	185 (3)
SIX2	-1.588	transcription regulator		-0.266	-0.302		-0.011	0.00417	0.0469	ALDOA,CCL28,CDKN1C,CHGA,GCK,IAPP,IL1A,INS,NEUROD1,PAX6,PTPRN,RNASEH2C
SIAH2	-0.395	transcription regulator						0.00417	0.0469	ANGPT1,CCL17,CD68,Chil3/Chil4,CTSL,FABP4,FGF1,Ifitm2,MMP12,Ppbp,S100A8,SPP1	226 (9)
RFX1	0.591	transcription regulator		-0.268	-0.296		-0.009	0.00417	0.0469	ACTA2,CCR3,CCR6,Cd200r2/Cd200r4,Cxcl10,CXCR3,CXCR5,IL12B,IL1A,MMP12,RPL30,TNF	243 (7)
IL9	-0.122	cytokine		-0.082	-0.108		-0.008	0.00417	0.0469	CCL20,Ccl3,GZMB,IL4,IL5,Mcpt1,Mcpt2,PECAM1,Retnla,S100A10,TNF,Tpsb2	439 (13)
ID2		transcription regulator		-0.946	-0.923		0.005	0.00418	0.047	ACTA2,ADM,AICDA,ASCL2,CCR8,CD40LG,CD79A,CDKN1C,CXCR3,CXCR5,FGFR3,GATA3,GFI1,IKZF3,IL10,IL17RB,IL2RB,IL4,LGALS1,MYB,NEFM,PTPN5,RAPGEF4,SELL,SH2D1A,SLAMF6,TGFBR3,TUBA1A,WNT6,ZBTB16	544 (17)
RUNX2	-0.108	transcription regulator		-0.661	-0.749		-0.022	0.00421	0.0471	ACTA2,ALPL,BAX,Bglap2/Bglap3,CDHR5,CEBPD,COL10A1,DES,GFI1,HAPLN1,ISL1,LEF1,LEP,MMP9,MYH11,PTGDS,SHH,SPP1,TAGLN,TG,Tpsb2	637 (21)
PELP1	0.269	other		-0.129	-0.113		0.006	0.00421	0.0471	ACTG2,B3GALNT1,BAX,CYGB,CYSRT1,FBN2,FGFR3,FMN2,G0S2,IGF2BP3,IL1A,KCNE4,LEP,MMP9,PRKCQ,PTK6,S100A9,SRSF12,TAGLN,TFF1,ZNF804A	480 (13)
EOMES	0.355	transcription regulator		0.447	0.448		0	0.00422	0.0471	ACTA2,ADCYAP1,ADM,CXCR5,CYP26A1,FOXP3,FREM1,H19,IL2RB,IL5,KCNQ3,KDR,Klra4 (includes others),LHX9,NEFM,PDGFRA,SV2B,ZNF521	147 (5)
SAMMSON		other	Activated	2.228	2.345		0.039	0.00424	0.0473	MRPS14,MRPS33,MT-ND6,NDUFA1,NDUFA11,NDUFA4,NDUFA6,NDUFB8,NDUFB9
NCF1		enzyme		-0.178	-0.232		-0.022	0.00425	0.0473	ACTA2,Clec10a/Mgl2,Cxcl1,ELN,H2-Q5,Ifi204 (includes others),Ighg2b,IL10,IL12B,IL12RB2,IL1A,ISG15,SLC14A1,THBD,TNF	465 (16)
MYOC	0.509	other						0.00425	0.0473	CHRDL1,CLDN7,EBF3,FBN1,HHIP,HOXA7,INHBE,KCNJ2,LY6K,NEFM,NOL3,PHLDA2,SOSTDC1,SP100,SPP1
NEDD9	0.635	other		-1.87	-1.846		0.006	0.00425	0.0473	ADM,ALOXE3,ANKRD37,AU015791,CACNA1G,CFAP97D2,FABP1,LIN7A,LYPD1,MMP9,NRN1,PLAC8,SLC14A1,TBX2,TUBA1A	415 (7)
SAA1		other		-0.689	-0.73		-0.016	0.00427	0.0474	ALPL,CCL17,Chil3/Chil4,IL10,IL12B,Retnla,TNF	545 (15)
FOXF2	2.597	transcription regulator		-0.452	-0.417		0.013	0.00427	0.0474	ACTA2,ACTG2,FOXF1,MYH11,MYOCD,PDGFRA,TAGLN
CALCA	-4.095	other		1.139	1.087		-0.01	0.00431	0.0478	ALDOA,CALCA,Ccl4,Csf2rb2,Ctla2a/Ctla2b,FOXP3,GPX1,HILPDA,ICOS,IER3,IKZF3,IL17RB,IL1A,IL2RA,IL2RB,IL4,IL5,KDR,KIF26A,LGALS1,MME,PPP1R1B,SEC61B,TACR1,TNF,TNFRSF18	589 (18)
BMP4	0.694	growth factor		-0.355	-0.474		-0.023	0.00435	0.0482	ACTA2,ADCYAP1R1,COCH,CRIPTO,DIO2,EPCAM,FGF1,FGF12,FOXF1,FOXP3,FZD1,GATA3,HK2,Hsd3b6 (includes others),ID1,ID4,IL1A,INS,Ins1,KDR,LAMA1,LEF1,MFAP5,MSX1,MYB,NEUROD1,NKD1,PAX5,PITX2,RIPOR2,S1PR1,SHH,SLC13A4,SLC38A3,SMAD9,TAGLN,TBX15,TYR,WNT1,ZIC3	635 (18)
IL1RL1	0.635	transmembrane receptor		-0.502	-0.521		-0.007	0.0044	0.0482	CD28,Chil3/Chil4,COX4I1,IL4,IL5,TLR1,TNF,Tpsb2	420 (16)
LMO2	0.346	transcription regulator		-1.334	-1.333		0	0.00441	0.0482	ANGPT1,Casp1,CD247,CD3E,CERS4,CPA3,CSTB,CYFIP2,DACT3,DPP4,ERG,FGFR3,FTH1,GATA3,GIMAP8,GRB10,GSDME,HOXA7,IGF2BP3,IL2RA,KCTD17,LCK,Lcn4,LEF1,Lefty1,LGALS1,MDK,MEF2C,NLRP10,NOVA1,NSG2,PDZD2,SOBP,ST6GALNAC3,TNS2,TSPO,UBASH3A	169 (7)
CYP11B2	1.618	enzyme						0.00444	0.0482	KCNMA1,KCNMB1,SCNN1A	265 (7)
FICD	-0.402	enzyme						0.00444	0.0482	DNAJB1,HSPB1,IGHM
SPINDOC	0.217	other						0.00444	0.0482	ALDH1A3,BST2,IFI44L
LRIG3	0.172	other						0.00444	0.0482	ERBB4,ID1,Ins1
GATM	2.107	enzyme						0.00444	0.0482	Ins1,LEP,TNF	232 (7)
ARID5B	0.516	transcription regulator						0.00444	0.0482	ACTA2,TAGLN,UQCRB
SPRY4	-1.278	other						0.00444	0.0482	ISG15,MYOCD,TAGLN
FOXE3	-0.122	transcription regulator						0.00444	0.0482	CDKN1C,DNASE2B,PDGFRA
MIR143-145a		group						0.00444	0.0482	ACTA2,DES,TAGLN	258 (6)
NFKB1	0.845	transcription regulator		0.6	0.453		-0.029	0.00455	0.0493	AICDA,APCS,B2M,BAX,BLK,CASR,CCL17,CCL20,Ccl3,Ccl4,Chil3/Chil4,CRMP1,CRP,Cxcl10,CXCR5,CYCS,FOXP3,GATA3,GZMB,IER3,IGHM,IL10,IL12B,IL1A,IL2RA,IL5,ISG15,LGALS1,LTC4S,MMP10,MMP9,MUC5AC,MYB,PECAM1,RACK1,Retnla,Saa3,TNF,TNFRSF18,TNFSF15,WT1	451 (16)
LGR4	0.506	transmembrane receptor		0.848	0.792		-0.018	0.0046	0.0497	Cxcl10,IL1A,LECT2,LEF1,MMP9,PRLR,Rdh1 (includes others),SFRP4,TNF,TWIST1	531 (16)
PDPK1	0.564	kinase		0.737	0.694		-0.016	0.0046	0.0497	Cst3,DCT,IL4,MMP9,S1PR1,SELL,SERPINB2,TNF,TYR,Xist	437 (19)
HDAC5		transcription regulator		1.193	1.201		0.003	0.00474	0.051	ACTA2,ATP5F1D,BAX,COX7A1,DRP2,GAP43,HK2,LMOD2,MEF2C,MMP10,NDUFA1,NPPA,TAGLN,TNF,TWIST1	595 (23)
CLEC4G	-4.827	other		0.432	0.389		-0.013	0.00476	0.051	AREG,Chil3/Chil4,EBF1,FGF1,GZMB,IGF2,NOTCH4,Retnla,RSPO3,SFRP4,TNF
PRL	-0.122	cytokine	Inhibited	-2.627	-2.777		-0.024	0.00479	0.051	AREG,ATP5PD,B2M,BST2,CCL20,CEBPD,CLU,COL5A1,COX4I1,Cst3,CTSL,Cxcl1,Cxcl3,DES,ERBB4,Glycam1,Hsd3b4 (includes others),ID1,IER3,IFI44L,IGF2,IL2RA,ISG15,KRT14,MGP,MME,NPY,PDGFRA,PHLDA2,PRLR,PTGFR,Serpina3n (includes others),SLC10A1,SOCS1,SP100,SPP1,TMSB10,TMSB4X,TNF,TSC22D3,Wfdc18	747 (20)
PPOX	-0.459	enzyme	Inhibited	-2.417	-2.449		-0.013	0.0048	0.051	CDC20,COX6B1,COX6C,CYCS,NDUFA4,UQCRH
FZD9	-1.423	G-protein coupled receptor		-1.578	-1.664		-0.035	0.0048	0.051	Cxcl10,CXCL14,Ifi204 (includes others),IFI27L2,ISG15,SPP1	526 (11)
STAP2	0.189	other		-1.326	-1.39		-0.027	0.0048	0.051	APCS,Cxcl1,CXCR3,FGB,TNF,TYR	262 (9)
PIM2		kinase	Inhibited	-2.376	-2.425		-0.021	0.0048	0.051	CDKN1C,FOXP3,IL12RB2,IL2RA,SELL,SOCS1	320 (11)
NBEAL2	0.582	other		1.675	1.698		0.009	0.0048	0.051	Ccl3,Ccl4,Cxcl1,Cxcl10,PF4,VWF	436 (15)
CCL19	-0.812	cytokine		-1.425	-1.471		-0.021	0.00483	0.051	Cxcl10,IL10,IL4,IL5,TNF	486 (21)
PTGDR2	-0.186	G-protein coupled receptor		0.935	0.884		-0.024	0.00483	0.051	CD40LG,IL3,IL4,IL5,TNF	453 (18)
COL9A1	1.454	other		-0.606	-0.6		0.003	0.00483	0.051	COMP,EPYC,FMOD,HSPG2,MATN1
DUSP1	-1.278	phosphatase	Activated	2.807	2.847		0.009	0.00496	0.0523	CAMP,CCL20,Ccl3,Ccl4,CCN5,Clec10a/Mgl2,Cxcl1,Cxcl10,IER3,Ifi204 (includes others),Ifit1bl1/Ifit1bl2,Ifitm3,IL10,IL12RB2,IL1A,ISG15,MUC5AC,Ngp,RETSAT,S100A9,SERPINB2,SOCS1,THBD,TNF	312 (12)
EBF1	7.438	transcription regulator		1.616	1.55		-0.021	0.00496	0.0523	ACACB,CCL24,CD28,CD3D,CD68,CD79A,Cxcl10,EBF1,GATA3,HK2,IGHM,IL12B,IL3,INS,ITK,LCK,LEF1,Ly6a (includes others),PAX5,POU3F1,PPP1CA,RASGRF2,SHC4,SOCS1	581 (20)
RETNLB	-3.844	other		-1.555	-1.69		-0.036	0.00501	0.0527	ACTA2,Ccl3,ELN,FABP1,FABP4,FZD1,IL4,KLF15,LAMA1,MAP3K6,MMP12,Retnla,Saa3,UBE2C	615 (15)
PEBP1	-2.501	other		-0.701	-0.722		-0.007	0.00503	0.0527	Aldh1a7,APOC1,CCL20,Cxcl1,IL3,IL4,IL5,IVL,TNF	391 (16)
GLI3	2.143	transcription regulator		0.777	0.767		-0.003	0.00507	0.0532	ACTA2,Cxcl10,DUSP2,EBF1,FGFR3,FOXF1,GLI1,GLI2,HAND2,HHIP,KLK1,KRT16,OSR1,PAX1,PAX5,PAX9,SALL1,SHH	509 (14)
S100A9	-2.679	other	Inhibited	-2.565	-2.63		-0.014	0.00516	0.054	ALPL,APLN,AREG,BAX,C1S,CALCA,CCN5,CDKN1C,Cxcl10,CXCL14,ELN,EPCAM,GFRA3,HTR4,ISG15,KCNMA1,KLF15,MMP9,NTRK3,RXRG,S100A8,S100A9,TNF,Ugt1a6a/Ugt1a6b,WT1	629 (20)
PTGS2	-1.683	enzyme		-1.311	-1.367		-0.011	0.00517	0.054	ANG,ANGPT1,ANGPT2,AREG,B2M,BAX,Ccl3,Ccl4,CD68,CHGA,CLU,Cst3,Cxcl10,CXCL14,EDNRA,FABP4,GRIN2A,HLA-A,IL10,Ins1,IVL,KDR,LEP,MMP9,NKD1,PF4,RPS19,RPS3A,SELL,Siglecg,SMAD9,TNF	476 (18)
IFNA2		cytokine		-0.49	-0.637		-0.028	0.00521	0.0545	B2M,BAX,BST2,C1S,CD28,CLRN3,CXCR3,DPP4,EPB41L3,GAPDH,GEM,GZMB,HLA-A,IFI27L2,IFI44L,IL10,IL12RB2,IL2RA,IL2RB,IL4,IL5,ISG15,MMP9,PLA2G1B,PPP1CA,RIPOR2,RPL23,RPLP0,SEPTIN4,SH2D1A,SLC18A2,SOCS1,SP100,TNF,UBE2C	349 (15)
SOX4	-0.408	transcription regulator		2.098	1.977		-0.023	0.00522	0.0545	ARPP21,B3GNT5,BAX,BLK,Casp1,CD2,CNRIP1,EMB,EVI2A,FHL1,GFI1,IGF2,LCK,LHFPL6,LRRN3,Ly6a (includes others),LY6D,Lyz1/Lyz2,PECAM1,Pnp2,RARRES1,RNF144A,S100A11,SELL,TBXA2R,TMEM255A,TMSB10,TUBA1A
PPARGC1B	1.207	transcription regulator		-0.577	-0.684		-0.031	0.00524	0.0545	ACACB,ATP5MF,ATP5PO,COX4I1,COX5A,COX5B,COX7A1,CYCS,DIO2,ESRRG,GCK,HK2,NPPA	627 (19)
RC3H1	0.23	enzyme		-0.283	-0.2		0.032	0.00524	0.0545	BST2,CCL20,CCL24,Ccl4,CCR6,Cxcl1,HSPB1,ICOS,IFI44L,IL1A,IL4,ISG15,SPP1	444 (15)
CARD9		other		-0.949	-1.018		-0.027	0.00531	0.0549	Cxcl1,Cxcl10,Cxcl3,IL10,IL12B,IL1A,NPTX1,TNF	476 (16)
TLN1	-0.112	other		-1.238	-1.348		-0.039	0.00531	0.0549	AMIGO2,Ccl4,Cxcl10,HLA-A,IL1A,IL2RA,MMP9,TNF	501 (17)
BCYRN1		other		0.456	0.453		-0.001	0.00531	0.0549	CIAO2B,CKS1B,RPL15,RPL18A,RPL35A,S100A11,SDF2L1,TWIST1
HEY1	0.472	transcription regulator		0.451	0.498		0.017	0.00531	0.0549	ACTA2,CDKN1C,KDR,MMP9,MYH11,NPPA,TAGLN,TBX2	234 (7)
EIF4B	0.251	translation regulator		-0.573	-0.573		0	0.00531	0.0549	CCL20,ISG15,Klra4 (includes others),Klrc1,Klrc2/Klrc3,Slc6a12,TNF
CAMK4	1.978	kinase		-1.349	-1.444		-0.031	0.00535	0.0552	CAMP,CCL20,CD40LG,FOXP3,IL10,IL4,NPPA,S100A8,TNF,TNP2	506 (14)
PTEN	0.588	phosphatase	Activated	2.332	2.358		0.003	0.00541	0.0558	ACTA2,ADM,ALDH1A3,ANGPT1,ANGPT2,APLN,ATP5MC1,ATP5ME,BAX,CADM3,CADPS,CALCRL,Cbln1os,Ccl3,Ccl4,CDC20,CKS1B,COL10A1,COL5A1,COL5A2,COX5A,COX8A,CTSL,Cxcl1,Cxcl10,CXCL14,Cxcl3,CXCR5,EN1,FABP4,FGF1,FGFR3,FTH1,G0S2,GAPDH,GATA3,GP9,GPM6A,GPR142,GPR162,GPR4,GPR83,GRB10,Gsdma,ID4,IGF2,IL10,IL12B,IL1A,INMT,Ins1,ISG15,ITGA8,KDR,Ly6a (includes others),MME,MMP9,MTCL3,NDUFC1,NHP2,Nme1,Nme2,NOTCH4,NPPA,PECAM1,PF4…	556 (16)
EPAS1	0.635	transcription regulator		-0.571	-0.699		-0.024	0.00544	0.0559	ADM,ANGPT2,ANGPTL3,APLN,AREG,C1QA,CCN5,CD4,CEBPD,COL10A1,Cxcl1,FABP1,FABP2,FABP4,FHL1,GFI1,GPX1,GZMB,HILPDA,ICOS,IL2RA,IL2RB,KDR,LEP,MANF,MIF,MYOM2,NRN1,PCDH10,PECAM1,PTK6,RGS4,SFTPB,SLC16A4,TMPRSS6,TNFSF15,WNT1,ZNF423	680 (23)
TRIB1	-0.443	kinase	Inhibited	-2.268	-2.37		-0.031	0.00546	0.0559	ATP5F1E,ATP5ME,COX14,COX7A1,COX7A2,COX8A,ERG,NDUFA4,NDUFB11,NDUFB5,NDUFB8
KAT2B	0.958	enzyme	Inhibited	-2.32	-2.401		-0.034	0.00546	0.0559	ALDOA,B2M,FOXP3,GLI1,HK2,ISG15,IVL,NPPA,PRLR,TFF1,TNF	456 (18)
mir-24 (includes others)		microRNA		-0.415	-0.393		0.007	0.00546	0.0559	CCR6,CXCR3,GATA3,GZMB,IL12B,IL2RA,IL4,JPH2,KDR,NEUROD1,TNF	452 (15)
FGF9	0.415	growth factor		0.671	0.552		-0.036	0.00546	0.0559	ACTA2,AMELX,BAX,COL22A1,COL6A2,COLQ,COMP,DDR2,PECAM1,PITX2,SHH	561 (15)
Cyp4a14	-0.122	enzyme	Inhibited	-1.937	-2		-0.031	0.00566	0.0571	Cxcl10,Cyp4a12a/Cyp4a12b,IL1A,TNF
ARNTL/CLOCK (complex)		complex		2.029	1.953		-0.039	0.00566	0.0571	DBP,HLF,NR1D1,PER2
GZMB	2.135	peptidase		0.442	0.471		0.016	0.00566	0.0571	COL17A1,GRIA3,IL4,IL5	345 (14)
KLRD1		transmembrane receptor		-0.161	-0.152		0.004	0.00566	0.0571	CD3E,IL2RA,TNF,TYROBP	289 (7)
FENDRR	0.679	other		-0.006	-0.068		-0.031	0.00566	0.0571	Casp1,Cxcl10,FOXF1,TNF	372 (8)
PNPLA7	0.974	enzyme		-0.922	-1		-0.039	0.00566	0.0571	IL12B,Ins1,LEP,TNF
PKD2	0.915	ion channel		-0.309	-0.343		-0.02	0.00566	0.0571	DNM3OS,Hoxb3os,Lefty1,PITX2
PDK2	-0.413	kinase		-1.076	-1.091		-0.008	0.00566	0.0571	ASIC3,Chil3/Chil4,IL10,TNF	166 (7)
NCR1	1.249	transmembrane receptor		-0.506	-0.581		-0.039	0.00566	0.0571	Ccl3,Ccl4,CD3E,TNF	414 (10)
AQP5		transporter		0.078	0		-0.039	0.00566	0.0571	CLDN7,Cyp4a12a/Cyp4a12b,MUC5AC,MUC5B
CHRNA9	0.599	transmembrane receptor		-1.078	-1		0.039	0.00566	0.0571	EPHA3,GABRB3,KCNAB1,KCND2
PARP1	0.142	enzyme		0.17	0.091		-0.019	0.00582	0.0586	BAX,Ccl4,CCR6,Cxcl10,FOXP3,Gbp9 (includes others),H19,Igtp,IL10,IL12B,IL2RA,IL4,IL5,MMP9,RAPGEF4,Reg1,SFTPB,SOCS1,Tgtp1/Tgtp2,TLR1,TNF	522 (16)
G PROTEIN ALPHA I (family)		group	Inhibited	-2.006	-2.138		-0.037	0.00589	0.059	BST2,C15orf48,C1s1,CEBPD,Cxcl10,Gbp9 (includes others),GEM,HLA-A,Ifitm3,Igtp,ISG15,MYH11,SERPING1	347 (12)
LCK	3.762	kinase		-0.573	-0.655		-0.025	0.00589	0.059	CD2,CD4,CD5,FOXP3,IL2RA,IL2RB,MMP9,NHP2,NOP10,POP7,PRKCQ,RPL36AL,RPS27L	464 (22)
ROCK2	0.268	kinase	Inhibited	-2.16	-2.212		-0.016	0.00589	0.059	ACTA2,CKS1B,CXCR5,DES,FABP5,HK2,ICOS,IVL,MMP9,PRKG1,S100A8,SPP1,TAGLN	615 (19)
LATS2		kinase		0.328	0.359		0.009	0.00589	0.059	ALDH1A3,ALPL,AREG,BAX,CATSPERB,DHH,EPCAM,FOXA1,GATA3,Hsd3b6 (includes others),PRLR,S1PR1,SPP1
DST		other						0.00592	0.0592	ACTA2,CRIP3,CRLF1,DOK5,NEFM,NPPA,PDE1C,SCN4B,TBX15
MANF	-2.7	other		0.468	0.46		-0.003	0.00592	0.0592	ACTA2,BAX,Cxcl1,CYCS,IL10,MANF,MMP9,NDUFB8,TNF	348 (13)
HOXA10	0.732	transcription regulator		0.424	0.483		0.012	0.00593	0.0593	ADH4,ADM,ALAS2,ALPL,B3GALNT1,CDKN1C,CTSL,DBP,DPP4,ERG,FZD1,GFI1,HLF,ID1,Ighg2b,INMT,KCNAB1,RPL37A,SFRP4,SLC27A6,SNRPE,TDO2,TGFBR3,THBD,TNXB
MAFB	0.764	transcription regulator		0.223	0.213		-0.002	0.00594	0.0593	1810009J06Rik/Gm2663,ALDH1A3,CD28,CRYBB1,EFNA3,FCGBP,GATM,HTR2B,IGHM,Ighv7-1,IL10,INS,Ins1,LGI3,MMP9,Prss1 (includes others),RGS4,SERPINB2,SLC5A10,TAGLN
GPD1	-0.563	enzyme						0.00599	0.0594	ALPL,Aox3,Clec2e/Clec2h,Cyp4a12a/Cyp4a12b,CYP7B1,FMO3,Gsta1 (includes others),HAO1,Hsd3b4 (includes others),LHX6,Mug1/Mug2,NOL3,Or2l13,RARRES1,Serpina3n (includes others),SLC17A1
JUN	-0.904	transcription regulator		-1.52	-1.665		-0.024	0.00605	0.0594	ACTA2,ADAMTS6,ADH7,AFP,BAX,CAMP,CCL20,CD247,CD68,CDC20,CHGA,CLU,CTSL,Cxcl10,CYCS,CYGB,DIO2,FABP4,FOXA1,FTH1,FTL,GAP43,GIP,Gsta1 (includes others),HK2,Ifi204 (includes others),IGF2,IL10,IL12B,IL1A,IL2RA,ITGB8,IVL,KDR,KRT16,MMP10,MMP12,MMP9,MYB,NOTCH4,NPPA,PAK3,PGLYRP2,Prl2c2 (includes others),PTGDS,PTPRN,S100A10,SERPINB2,SHH,SNRPG,SPP1,Sprr1a,TFF1,TMSB4X,TNF,TNFSF15,Tpsab1,TWIST1,TXN,WNT16	624 (18)
ATG5	0.246	enzyme		-0.519	-0.529		-0.003	0.00606	0.0594	AGR2,BAX,Clec10a/Mgl2,HK2,HLA-A,IL10,IL1A,LAMTOR2,LGALS1,MMP9,PECAM1,PPP2R2B,Retnla,ROBO3,SPP1,TNF,TWIST1	465 (16)
NTRK2	-0.728	kinase		0.773	0.671		-0.026	0.00606	0.0594	ANGPT1,FOLH1,GABRB3,GRM5,KCNJ9,NEUROD1,NSG2,NXPH1,PDGFRA,POU3F1,RAB3A,SGIP1,SPP1,SYN1,SYT1,TNF,TWIST1	709 (23)
AP1 (complex)		complex		-1.262	-1.41		-0.036	0.00609	0.0594	ADH7,AREG,CAMP,Ccl3,CD40LG,CHRD,CLU,FABP4,Gsta1 (includes others),GZMB,IL10,IL12B,IL1A,IL2RA,IL3,IL4,IL5,MMP12,MMP9,MUC5AC,NOTCH4,PLA2G2A,RSPO3,S100A4,SOCS1,TNF	480 (20)
EGR2	-2.841	transcription regulator		1.722	1.664		-0.01	0.00613	0.0594	ADM,Bglap2/Bglap3,CALCA,CHST7,CRIP3,DIO2,EMB,GATA3,GLRA1,Gm16867,GRIN2A,ID4,IGF2,IGF2BP1,IGF2BP3,Ighd,IL10,IL17F,IL1A,IL4,KDR,LGALS1,MME,MYB,NEFM,POU3F1,POU3F2,RAB37,S100A4,SOCS1,TGFBR3,TMEM108,TNF,XKRX,ZBTB16,ZBTB32	500 (17)
IFNB1	-4.435	cytokine		0.386	0.312		-0.015	0.00615	0.0594	Apol10a (includes others),Apol7a (includes others),Art2a,BST2,Ctla2a/Ctla2b,Cxcl1,Cxcl10,Cyp3a11 (includes others),FBN1,GAPDH,Gbp2b,Gbp9 (includes others),GLP2R,GZMB,Gzmf (includes others),HLA-A,Ifi204 (includes others),IFI27L2,IFNK,Igtp,IL10,IL12B,IL1A,IL4,IL5,ISG15,MMP9,NDUFA13,NPTX1,OGN,RPLP0,SERPINB2,SHH,Sirpb1c (includes others),SOCS1,SPP1,Tgtp1/Tgtp2,TNF,TSIX,UBE2C,Xist	467 (14)
CCBE1	-0.92	other	Activated	2.078	2		-0.039	0.00616	0.0594	APLN,BMPER,LEF1,OSR1,TBX2,TWIST1
ADRB2	-1.189	G-protein coupled receptor		0.488	0.447		-0.013	0.00623	0.0594	ANGPT2,DIO2,HK2,IL10,IL12B,LEP,MME,POU2AF1,SCNN1A,SPP1,TNF	571 (20)
SIAH1	0.215	enzyme						0.00623	0.0594	CCL17,CD68,Chil3/Chil4,CTSL,FABP4,GRM5,Ifitm2,MMP12,Ppbp,S100A8,SPP1	252 (7)
GUCY (family)		group						0.00632	0.0594	IL4,IL5
CMA1	-3.425	peptidase						0.00632	0.0594	CPA3,MMP9
Gbp2	-0.422	enzyme						0.00632	0.0594	HLA-A,MMP9	241 (7)
Pde4dip		other						0.00632	0.0594	GLI1,GLI3
A2M-AS1		other						0.00632	0.0594	CD2,SELL
RCC2	-0.137	other						0.00632	0.0594	GLI1,GLI3
RFX6	0.593	enzyme						0.00632	0.0594	GIP,PGAM1
Hsf3	-1.383	other						0.00632	0.0594	PDZD2,PROM2
GPR18	-4.62	G-protein coupled receptor						0.00632	0.0594	ACTA2,TNF	230 (7)
SMYD5		enzyme						0.00632	0.0594	Cxcl10,TNF	345 (7)
ZNF366	2.048	transcription regulator						0.00632	0.0594	IL10,TSC22D3	230 (7)
SLURP1	-2.562	cytokine						0.00632	0.0594	Ins1,LEP
Raet1b		other						0.00632	0.0594	HLA-A,TNF
MMP10	-3.606	peptidase						0.00632	0.0594	Cxcl1,MMP10
Akr1b7	1.333	enzyme						0.00632	0.0594	Ins1,LEP
TCDD/AHR (complex)		complex						0.00632	0.0594	DCT,TYR
H60a		other						0.00632	0.0594	HLA-A,TNF
NEIL1	-0.778	enzyme						0.00632	0.0594	Ins1,LEP
PRG2	-0.122	other						0.00632	0.0594	IL10,IL4	260 (7)
SCO2	-3.076	enzyme						0.00632	0.0594	COX4I1,SCO2
BCAT2		enzyme						0.00632	0.0594	Ins1,LEP
PCBD2		enzyme						0.00632	0.0594	FXYD2,KCNJ16
ABCG5	4.565	transporter						0.00632	0.0594	ABCG5,INS
NPFFR2	1.001	G-protein coupled receptor						0.00632	0.0594	Ins1,LEP
MEF2 (family)		group		0.468	0.391		-0.035	0.00636	0.0595	ABRA,ADCYAP1,Gsta1 (includes others),IL10,MYH11,MYOCD,PCDH10,PDE3A
MALT1		peptidase		-1.849	-1.938		-0.035	0.00636	0.0595	Cxcl1,FOXP3,IL10,IL2RA,IL36G,MMP9,S100A8,TNF	553 (13)
CA9	-1.27	enzyme		1.937	1.949		0.004	0.00636	0.0595	ALDOA,ATP5F1D,ATP5ME,ATP5PD,ATP5PF,ATP5PO,COL10A1,UQCRH
IKBKE	-0.286	kinase		-1.193	-1.312		-0.032	0.00646	0.0602	AICDA,Ang4,Ccl3,Cxcl1,Cxcl10,FCAMR,GLI1,HLA-A,Ifi204 (includes others),IL1A,MMP9,Reg3b,Reg3g,SLC16A3,TNF	456 (13)
AKTIP	0.121	other		-1.314	-1.254		0.023	0.00653	0.0602	COL23A1,COL5A1,COL5A2,FBN1,NPPA,PLA2G2A,TNF
LHX2	-0.122	transcription regulator		0.57	0.531		-0.017	0.00653	0.0602	BAX,DIO2,FGF1,GPR50,NEUROD1,PAX6,ROBO3
CHADL	0.423	other		-0.396	-0.378		0.007	0.00653	0.0602	COL10A1,FAM107A,MEF2C,MN1,NTRK3,Prl2c2 (includes others),PTH1R
SUB1	-1.767	transcription regulator		-0.444	-0.478		-0.013	0.00653	0.0602	BAX,KCNA6,KCNG1,KCTD4,NDUFB10,NDUFB8,NDUFB9
NMU	2.392	other		0.84	0.785		-0.023	0.00653	0.0602	DIO2,IL10,IL4,IL5,Ins1,LEP,MYB	582 (18)
NR2F6	-0.52	ligand-dependent nuclear receptor						0.00653	0.0602	CCL20,CCL24,CCL28,CXCR5,IL10,IL12B,IL3	246 (7)
HOXA7	-2.108	transcription regulator		1.1	1.026		-0.028	0.00653	0.0602	CALCRL,EDNRA,ERG,HOXA7,IVL,SATB1,TMSB10
SNHG1		other		1.359	1.342		-0.008	0.00656	0.0602	BAX,GATA3,HAND2,ISL1,TBX2	245 (7)
STEAP4	0.679	enzyme		1.419	1.387		-0.015	0.00656	0.0602	FNDC1,IGF2,Ins1,LEP,NOTCH4
PYY	-5.421	other		1.385	1.342		-0.02	0.00656	0.0602	FABP2,FFAR1,GCK,LEP,NEUROD1
IGHE		other						0.00656	0.0602	Ccl3,IL10,IL3,IL4,TNF	490 (18)
PIAS4	0.25	transcription regulator		0.385	0.447		0.028	0.00656	0.0602	Cxcl1,FABP1,IL12B,ITGB8,LEF1	437 (12)
IL16	-0.239	cytokine		1.169	1.103		-0.034	0.00656	0.0602	Ccl3,CD4,FOXP3,IL1A,IL2RA	376 (15)
mir-155		microRNA		-1.554	-1.488		0.014	0.0066	0.0604	ACTA2,AICDA,ALDOA,CD40LG,CD68,Cxcl10,DNAJB1,GAPDH,GZMB,HK2,IL10,IL12B,IL4,IL5,MME,MYB,PECAM1,PGAM1,S1PR1,SOCS1,TNF,TWIST1	367 (14)
CX3CL1	-0.745	cytokine		-0.422	-0.475		-0.013	0.0066	0.0604	APOC4,Cd200r2/Cd200r4,CST7,Ctla2a/Ctla2b,FABP5,GP9,HEYL,Ifi204 (includes others),IL1A,KIF26A,Lyz1/Lyz2,MMP9,NEUROD1,PAX6,PDC,RELN,S1PR4,SALL1,SPP1,SYT1,TNF,WNT6	470 (17)
JAK2	-0.188	kinase		-0.184	-0.263		-0.031	0.00687	0.0627	ALPL,BAX,CALCA,Casp1,CD79A,CHRD,CPLX2,CST7,Cxcl10,Glycam1,IL19,PAX5,PECAM1,PHLDA3,POU2AF1,S100A8,S100A9,Saa3,SOCS1,SPTB,THPO,TNF,Xist	394 (13)
TTC39A-AS1	0.35	other	Activated	2.651	2.774		0.036	0.0069	0.0629	Apol9a/Apol9b,Ccl4,Clec2d (includes others),Cxcl10,Ifi204 (includes others),Ifi27,Ifit1bl1/Ifit1bl2,Ifitm3,Igtp,ISG15,Ly6a (includes others),TNF	261 (7)
KDM5A		enzyme	Activated	2.958	3.138		0.035	0.00695	0.0633	ACTN2,ATP5ME,ATP6V1F,COA3,COX14,COX4I1,COX6B1,COX7A2,DUSP2,HSBP1,MRPL53,MYOM2,NDUFA13,NDUFA2,NDUFA4,NDUFA5,NDUFA6,NDUFB10,NDUFB8,Nme1,PDE3A,RHPN1,TNNC2,TOMM7,UQCRQ,WNT6
IFNGR1	-0.506	transmembrane receptor		0.115	0.05		-0.014	0.00709	0.0643	CCL17,CCL20,Ccl3,Ccl4,CDC20,CDX1,COMP,Cxcl10,CXCR3,CYP27B1,FTH1,Gm4841,GRM8,Ifitm3,IL12RB2,IL1A,MMP9,NAT14,NPPA,PDLIM3,STMN3,TNF,UBC,Ugt2b35/Ugt2b36	463 (14)
DIO2	5.579	enzyme		-0.171	-0.164		0.002	0.00711	0.0644	Aldh1a1,B3GNT5,Ccl3,Ctla2a/Ctla2b,DIO2,Fbxw26 (includes others),HAPLN1,Hspa1b,Ighv10-1,KLF15,NEFM,NPPA,OSR1,PHLDA2,PI15,REM2,SERPINB2,TG,TSKS,TSPAN18,Vmn1r10/Vmn1r9,ZNF804A
RET	-1.903	kinase		-1.731	-1.818		-0.021	0.00711	0.0644	CCL20,CLU,CTSL,DES,EDN3,ELN,FOXF1,GPX1,IL10,IL5,ISL1,Klk1b1 (includes others),MMP10,MMP9,MYL6,PLN,POU1F1,S100A9,SELL,TBX2,TNF,Zfp580	579 (18)
PIK3CA	0.352	kinase		0.287	0.277		-0.004	0.00731	0.0659	ACKR2,ACTN2,AK4,CCDC8,CCL20,CD68,CD81,CEBPD,COL5A1,CXCR3,GCK,GPR4,HAND2-AS1,HK2,IFI27L2,IGF2,IL19,Ins1,KDR,LEF1,MFAP5,NR1D1,PDGFRA,PROCR,RBFOX3,RUNX1T1,SLC16A3,SLIT3,STAB2,THBD,TWIST1	483 (20)
LDB1	0.695	transcription regulator		-1.474	-1.48		-0.001	0.00731	0.0659	ANGPT1,Casp1,CD247,CD3E,CERS4,CPA3,CSTB,CYFIP2,DACT3,DPP4,FGFR3,FTH1,GIMAP8,GRB10,GSDME,HEPACAM,HOXA7,IGF2BP3,IL2RA,INS,Ins1,KCTD17,LCK,Lcn4,LEF1,Lefty1,LGALS1,MDK,MEF2C,NLRP10,NOVA1,NSG2,PDZD2,SLC15A1,SOBP,ST6GALNAC3,TNS2,TSPO,UBASH3A
EGLN1	-0.247	enzyme		0.955	0.971		0.005	0.00738	0.0664	ADM,ANGPT2,AREG,CCL20,HK2,IL1A,IL4,LEP,Ppbp,PRLR,SELL,SLC30A10,TNF	562 (19)
ZNF217		transcription regulator		-0.79	-0.707		0.029	0.00738	0.0664	ADM,AGR2,CRIPTO,DPP6,HAPLN1,IGDCC3,KLHL4,LMO3,LYPD1,PAK3,PAX6,SHC4,SLC6A15
TGF BETA (family)		group		0.164	0.112		-0.008	0.00745	0.067	ACKR2,ACTA2,Aldh1a1,Aldh1a7,ALDOA,ASCL2,ASCL4,ATOH7,Ccl3,Ccl4,CD79A,CLU,COL10A1,COL5A1,COL6A2,COQ8A,CTF1,Cxcl1,Cxcl10,Cxcl3,EMID1,EN1,FOXP3,GATA3,GLI2,GZMB,HAND2,HEYL,HIF3A,HSPG2,ID1,ID4,Igha,Ighg2b,IL10,IL1A,IL4,IL5,KRT16,Ly6a (includes others),MIF,MMP10,MMP9,MN1,Ms4a4c (includes others),NEUROD1,SIM1,SLIT3,SMAD9,SPP1,TAGLN,TCF23,TMEM252,TNF,TWIST1	618 (19)
IL12A	0.391	cytokine		-1.15	-1.211		-0.022	0.00756	0.0679	Cxcl10,IL10,IL12B,IL12RB2,IL1A,IL4,SOCS1,TNF	447 (13)
PTCH1	0.457	transmembrane receptor		-0.281	-0.246		0.016	0.00756	0.0679	ERBB4,FOXF1,GLI1,GLI2,HHIP,IGF2,PDGFRA,PTCH2	198 (8)
MAP3K7	0.349	kinase		-1.218	-1.291		-0.015	0.00759	0.0681	AFP,C1QA,CCL20,Ccl3,Ccl4,Cxcl1,Cxcl10,H19,ID4,IGF2,IL10,IL12B,IL19,IL1A,ISG15,KRT14,MMP9,MUC5AC,NPPA,OSR1,RUNX1T1,S100A9,Saa3,TNF	526 (17)
IRF3	-0.768	transcription regulator		-1.33	-1.48		-0.032	0.00762	0.0682	B2M,BST2,BTLA,Ccl3,Ccl4,Cxcl10,Cxcl3,FGF1,GLI3,Ifi204 (includes others),IFI27L2,IFI44L,Ifitm3,IFNK,Igtp,IL10,IL12B,IL1A,IL4,ISG15,MMP9,Ms4a4c (includes others),PAH,PLAC8,RPS7,Tcstv4,TNF,TNFSF15	345 (15)
NFATC2	0.773	transcription regulator		0.546	0.46		-0.019	0.00762	0.0682	CCL17,Ccl3,CD40LG,Cxcl1,Cxcl10,CXCR5,FOXP3,GATA3,ICOS,IER3,IL10,IL12B,IL12RB2,IL17F,IL1A,IL2RA,IL3,IL4,IL5,ISG15,PDZD2,PLA2G2A,POU3F2,S100A3,SLAMF6,SOCS1,TNF,ZBTB32	362 (12)
MYCL	-0.614	transcription regulator	Inhibited	-3.565	-3.707		-0.038	0.00769	0.0688	ATP5F1D,ATP5F1E,CDC20,FAU,RPL10A,RPL11,RPL12,RPL13,RPL15,RPL17,RPL18,RPL19,SLC25A5,SNRPG
SMAD2	0.404	transcription regulator		1.07	1.006		-0.015	0.00772	0.0688	ACTA2,AFP,ALPL,CARMN,CCL20,Ces1d,CKS1B,ESM1,FOXP3,GZMB,IL4,INS,MAP1LC3A,MMP9,NEUROD1,S1PR1,S1PR4,SFTPB,SYT2	482 (18)
MBD2	0.281	transcription regulator		0.21	0.202		-0.003	0.00776	0.0688	ATP5ME,COX6C,DPP4,FOXP3,HK2,IGHM,IL4,MMP9,PRLR,Reg2,S100A5,TFF2
FOSL2	-0.275	transcription regulator		-1.194	-1.225		-0.016	0.00776	0.0688	DIO2,IL5,IVL,LEP,LY6K,S100A11,S100a7a,SERPINB2,SPP1,TCHHL1,TFF1,TNF	568 (17)
OTX2	-0.122	transcription regulator		-0.351	-0.44		-0.029	0.00776	0.0688	CPXM2,CRIPTO,DCT,EN1,FOXG1,OPN1SW,PAX6,POU1F1,SLC14A1,SLC24A5,TYR,WNT1
CFH	0.921	other		0.494	0.513		0.009	0.00778	0.0688	CRP,Cxcl1,EPB41L3,EPCAM,GPX1,TNF	437 (12)
TOLLIP	0.33	other		0.262	0.283		0.01	0.00778	0.0688	COL6A2,FABP4,IL10,IL5,MUC5AC,TNF	581 (18)
SH2D1A	4.914	other		-0.043	-0.13		-0.036	0.00778	0.0688	CD40LG,GATA3,ICOS,Igha,Ighg2b,IL4	503 (19)
LTB	-0.531	cytokine		-0.459	-0.537		-0.035	0.00778	0.0688	CRP,Glycam1,IL4,IL5,Klra4 (includes others),SELL	436 (18)
PDK4		kinase		-0.881	-0.928		-0.02	0.00778	0.0688	ACTA2,ASIC3,Chil3/Chil4,IL10,Ins1,TNF	679 (24)
MC4R	-0.976	G-protein coupled receptor	Activated	2.164	2.2		0.016	0.00794	0.0698	BAX,IL10,Ins1,LEP,NPY,TNF,UBC	468 (17)
CXCR2	-1.813	G-protein coupled receptor		0.2	0.186		-0.006	0.00794	0.0698	Ccl3,Cxcl1,Cxcl10,FABP4,IL10,MUC5B,TNF	551 (15)
IL37		cytokine	Activated	2.458	2.538		0.031	0.00794	0.0698	Ccl4,Cxcl1,IL1A,IL1RAPL1,S100A8,S100A9,TNF	352 (14)
SERPINE1	-0.747	other		-0.724	-0.754		-0.008	0.00795	0.0698	ACTA2,BAX,CCL20,Ces1d,Cxcl1,Cxcl10,DBP,GAP43,HBA2,IER3,IL10,IL12B,NPY2R,PI16,PRLR,TNF	578 (21)
CGA	2.881	other		0.67	0.671		0	0.00795	0.0698	BAX,BEX4,CCR3,CTSL,FHL1,FKBP2,ID1,ISL1,POU1F1,PPIB,RESP18,SDF2L1,SERF2,SFRP4,SSR4,ZNF385B
ICAM1	0.416	transmembrane receptor	Inhibited	-2.294	-2.378		-0.027	0.00805	0.0702	ACTA2,Ccl3,Ccl4,Cxcl1,GZMB,IL12RB2,IL1A,IL2RA,MMP10,MMP9,TNF	503 (17)
CBL	0.306	enzyme		-0.635	-0.529		0.034	0.00805	0.0702	Ccl3,CD3E,Cxcl1,ICOS,IL12B,IL4,Ins1,LCK,LEP,PDGFRA,TNF	539 (23)
mir-150 (includes others)		microRNA		-0.31	-0.247		0.023	0.00806	0.0702	ACTA2,CCR6,CD4,Cxcl1,GZMB,IL2RA,MIAT,MYB,SOCS1	231 (7)
TRAIP	-0.32	enzyme	Activated	2.198	2.287		0.029	0.00818	0.0702	HSPE1,IL10,IL1A,IL3,IL4,MMP9,PRDX4,RPL22,TNF,TWIST1	281 (11)
MEK (family)		group		-1.515	-1.579		-0.013	0.0082	0.0702	B3GALNT1,B3GNT5,CLU,DCT,DDR2,EPCAM,FGFBP1,FOXP3,FUT10,GAP43,GXYLT2,HSPB1,ID1,IER3,IL10,IL12B,IL4,IVL,KDR,LEP,MME,MMP9,MS4A1,NOL3,PAX6,PCDHGC3,PDGFRA,PHLDA2,POU3F2,RETSAT,RPL23,SACS,SLC6A15,SLCO4A1,ST6GALNAC2,ST8SIA1,TG,TMEM179B,TNF,TSHR,TWIST1	643 (23)
PDCD1	0.989	transmembrane receptor		-0.57	-0.515		0.017	0.00822	0.0702	CD3D,CST7,FAR2,GZMB,HK2,HRH4,IL10,IL17F,IL2RA,IL4,IL5,Klrc1,TNF	563 (16)
RSPO3	3.155	kinase		-0.262	-0.283		-0.011	0.00834	0.0702	GLI1,RSPO3,SHH,TNF	269 (7)
MLKL	-0.29	kinase		-1.902	-1.98		-0.039	0.00834	0.0702	CD68,Cxcl1,MMP12,TNF	424 (15)
HTR2B	-3.031	G-protein coupled receptor						0.00834	0.0702	BAX,COL23A1,NPPA,SERPINB2	558 (16)
CEBP (complex)		complex						0.00834	0.0702	IL10,IVL,MIA,PRLR
miR-382-5p (miRNAs w/seed AAGUUGU)		mature microRNA		1.054	1.131		0.039	0.00834	0.0702	IL10,SEPTIN3,TAGLN,TNF
MYDGF	-1.947	cytokine		0.038	-0.038		-0.039	0.00834	0.0702	GATA3,IL10,IL4,IL5	515 (11)
ALDH1A3	-2.065	enzyme		1.973	1.98		0.004	0.00834	0.0702	OTOP1,Reg1,Reg2,Reg3b
PTMA	-1.312	other						0.00834	0.0702	BAX,Ccl3,MMP9,TNF	544 (21)
ARID4A	0.842	transcription regulator		0.188	0.152		-0.018	0.00834	0.0702	EMB,FOXP3,HOXB6,PTGDS
Cxcl3	-3.65	cytokine		-0.99	-1.067		-0.039	0.00834	0.0702	CCL24,CEBPD,FABP4,IL5
VAV (family)		group						0.00836	0.0702	IL10,IL4,TNF	432 (18)
Orai1		ion channel						0.00836	0.0702	MYH11,SPP1,TAGLN
SLC39A9	0.473	transporter						0.00836	0.0702	BAX,CYCS,MMP9	289 (7)
FKBP8	0.634	other						0.00836	0.0702	GLI1,MMP9,SHH	222 (7)
ANGPTL6	-2.006	other						0.00836	0.0702	ANGPT1,Ins1,LEP
GATA (family)		group						0.00836	0.0702	KDR,MYH11,NPPA
CARMN	7.982	other						0.00836	0.0702	ACTA2,MYH11,TAGLN	214 (7)
RUNX1-IT1		other						0.00836	0.0702	CCL20,IL1A,TNF
GUCY2C	2.886	kinase						0.00836	0.0702	Ins1,LEP,TNF
RIDA	-0.326	enzyme						0.00836	0.0702	IL10,IL4,TNF
HPRT1	0.156	enzyme						0.00836	0.0702	EN1,IL4,LMX1A
MC3R	-0.122	G-protein coupled receptor						0.00836	0.0702	Ins1,LEP,TNF	493 (16)
SLC35E1	-0.379	other						0.00836	0.0702	IL17F,S100a7a,S100A9
STK38	0.524	kinase						0.00836	0.0702	CCL20,Cxcl1,TNF	404 (16)
CPNE3		kinase						0.00836	0.0702	GCK,INS,Ins1
Trbv13-2	-2.991	other						0.00836	0.0702	FOXP3,IL10,IL4
CALCRL	2.215	G-protein coupled receptor						0.00836	0.0702	CALCA,CALCRL,TNF	494 (12)
RBM20	-0.329	other						0.00865	0.0719	CACNA1G,CASQ1,CYFIP2,MYL3,MYOCD,PDLIM3,RPL13,RPL28,RPL3,RPLP1,RPS12,RPS3,RPS3A,RPS5,RPS7,RPS8,SCN4B
GRIN3A	-2.466	ion channel	Inhibited	-3.8	-3.638		0.039	0.00865	0.0719	ABCC9,ADAM19,CNTNAP4,Cntnap5b,ESRRG,FRMPD4,GDAP1,GRB10,GUCY1A1,HCRTR2,ITGA8,KCNA4,KCND2,PLCXD3,SV2B,TLL1,WIF1
KIT	0.84	transmembrane receptor						0.00865	0.0719	CPA3,Csf2rb2,Cxcl10,DCT,FCER1A,Igtp,IL10,IL2RA,IL4,IL5,Mcpt2,PRKCQ,SOCS1,SPP1,SPTA1,TNF,TYR	484 (21)
FOXC2	0.917	transcription regulator		-0.383	-0.483		-0.028	0.00866	0.0719	ACTA2,ALPL,ANGPT2,BAX,COL10A1,FABP4,FGFR3,KDR,LEF1,LEP,MMP9,OMD,OSR1,RSPO3,SPP1	624 (20)
TRAF3IP3	1.048	other		0.389	0.394		0.002	0.0087	0.0719	FOXP3,HK2,IL17F,IL4,TNF	618 (20)
MESP1	2.31	transcription regulator		1.429	1.342		-0.039	0.0087	0.0719	HAND2,MEF2C,MYOCD,RASGRP3,TWIST1
IL13RA2	0.905	transmembrane receptor		-0.749	-0.739		0.005	0.0087	0.0719	AREG,Chil3/Chil4,Clec10a/Mgl2,MMP12,MMP9	536 (16)
TNFRSF6B		transmembrane receptor		-0.982	-1		-0.009	0.0087	0.0719	IL10,IL12B,IL4,IL5,TNF	367 (18)
ZFPM2	0.56	transcription regulator		0.64	0.6		-0.018	0.0087	0.0719	ALPL,DHH,HAND2,KDR,NPPA	285 (7)
mir-455 (includes others)		microRNA		1.501	1.587		0.039	0.0087	0.0719	ACTA2,AK4,HK2,RHOC,RUNX1T1
IL1RAP	-0.447	transmembrane receptor		-1.116	-1.172		-0.025	0.0087	0.0719	CCL20,IL17RB,IL4,IL5,TNF	434 (17)
TXNDC5	-0.168	enzyme		0.504	0.447		-0.025	0.0087	0.0719	Gstp3,MMP9,PRDX5,RPS14,Serpina3n (includes others)
PLAGL2		transcription regulator						0.0087	0.0719	FOXP3,IFNK,IGF2,IL10,IL3
PDE5A	0.574	enzyme		-0.105	-0.13		-0.012	0.0087	0.0719	CD247,FOXP3,PDE3A,PRKG1,S100A9
HBEGF	-1.11	growth factor	Inhibited	-2.002	-2.066		-0.016	0.0087	0.0719	ALDOA,ANKRD37,ARR3,CAMP,CCL20,CYP27B1,ELN,GNGT2,HK2,IL19,IL36G,IL5,MMP9,RXRG,S100A14,SLC16A3	597 (18)
RELB	0.203	transcription regulator		0.42	0.336		-0.022	0.0088	0.0726	Apol7a (includes others),B2M,CACNA1E,CCL20,CCR3,HSPG2,Ifi204 (includes others),IGHM,IL10,IL12B,IL4,IL5,MYB,PGLYRP1,POU2AF1,SCN4A,SELL,SNRNP25,TNF,TNFAIP2	447 (17)
NEUROG2	1.86	transcription regulator						0.00892	0.0734	EN1,FOXG1,GLI3,HOXA1,INS,NEUROD1,PAX6,WNT1
FOXF1	2.435	transcription regulator	Activated	2.084	2.019		-0.023	0.00892	0.0734	ACTG2,Cxcl1,FOXF1,KDR,MYH11,PDGFRA,PECAM1,TNF
SOX11	-0.472	transcription regulator	Activated	2.18	2.049		-0.028	0.00908	0.0746	BST2,BTNL9,CD3E,CD52,DIPK2B,EBF1,ERBB4,FGFR3,FNDC9,FOLH1,GRM5,HILPDA,IKZF3,KLK11,LCK,LEF1,MS4A1,PAX5,PRRX1,PTH1R,TNXB,TUBA1A,TYR
EIF4E	0.23	translation regulator	Inhibited	-3.231	-3.374		-0.032	0.00916	0.0752	B2M,BST2,CD52,CRYBB1,FNDC1,GPX2,HLA-A,Ifi204 (includes others),IFI27L2,IL1A,LSM10,Lyz1/Lyz2,MIA,MMP9,NHP2,NOL3,NOP10,POP7,PRDX5,Rpl10-ps3,RPL10A,RPL19,RPL35,RPL37A,RPS13,SIVA1,SLCO2B1,TNF,UBE2C	517 (13)
CIITA		transcription regulator		1.387	1.347		-0.014	0.00933	0.0762	B2M,H2-Eb2,HLA-A,HLA-DOB,IL10,IL4,IL5,MMP9,SLC26A3	593 (17)
CXCR3	5.377	G-protein coupled receptor		0.674	0.647		-0.01	0.00933	0.0762	Ccl3,Cxcl10,GZMB,IL10,IL17F,NEUROD1,Serpina3n (includes others),SLC26A3,TNF	445 (19)
RARRES2	-0.772	transmembrane receptor		1.606	1.609		0.001	0.00933	0.0762	ACSBG1,ALDH1A3,ALPI,Cxcl1,EBF1,GATA3,KLF15,LEP,TNF	526 (16)
CCN5	-4.828	growth factor		-1.369	-1.353		0.005	0.00934	0.0763	ACTA2,FABP4,FOXA1,GATA3,PROCR,TFF1,TFF3,TGFBR3,TWIST1,ZNF423	459 (10)
TFE3	0.302	transcription regulator		-0.124	-0.21		-0.024	0.0094	0.0766	ATP5PF,ATP5PO,COX5B,COX7A1,CTSL,CYCS,DCT,DHH,GCK,HK2,INS,MS4A1,TYR,WT1	487 (10)
IFNAR (family)		group		0.394	0.254		-0.036	0.00951	0.0773	B2M,BST2,Casp1,Cxcl10,FCER1A,HLA-A,Ifi204 (includes others),Ifitm3,IL10,IL12B,IL36G,ISG15,MMP9,SP100,SPP1,TNF	441 (14)
POU2F2	0.668	transcription regulator		0.241	0.113		-0.039	0.00951	0.0773	Aldh1a7,BANK1,BTLA,COCH,CXCR5,DACT3,EBF1,GATM,IL10,LCK,LRRC32,MS4A1,RPS2,SPP1,TNFAIP2	35 (2)
PPIA	-2.609	enzyme		-1.341	-1.375		-0.013	0.00957	0.0773	ACTA2,IL4,IL5,MMP9,PECAM1,PPIA,TNF	401 (17)
CD47	0.157	other		-0.044	-0.068		-0.01	0.00957	0.0773	DCSTAMP,FTL,IL10,IL12B,IL12RB2,KDR,TNF	528 (18)
FOCAL ADHESION KINASE (family)		group		0.076	0.056		-0.008	0.00957	0.0773	CDKN1C,KRT14,MMP9,NEUROD1,PRRX1,SELL,TAGLN	369 (14)
NFATC4	-0.353	transcription regulator						0.00957	0.0773	ALPL,FABP4,KCND2,SPP1,TFF1,TNF,TRPC6	574 (12)
HMGN3	-0.409	other		-1.254	-1.342		-0.039	0.00957	0.0773	AMBP,APOA2,INS,Ins1,PAX6,TSHB,TSHR
TLR9		transmembrane receptor		-1.739	-1.908		-0.032	0.00967	0.078	AICDA,BAX,BFSP2,CCL17,Ccl3,Ccl4,CD5,Cxcl1,Cxcl10,IER3,Ifi204 (includes others),IFI44L,IFNK,IL10,IL12B,IL19,IL1A,IL2RA,Il36a,IL4,ISG15,NPY,ORMDL2,PROCR,S100A8,Saa3,SOCS1,TNF,Wfdc17,Wfdc18,ZAP70	505 (17)
Atp1a2	-0.171	enzyme		-1.617	-1.633		-0.007	0.00969	0.078	ADAM33,CT009486.1,CTNNA3,ESM1,PAGR1,RXRG
MBP	0.393	other		0.6	0.577		-0.013	0.00969	0.078	FOXP3,IL10,IL12RB2,IL4,IL5,TNF	489 (17)
CDK5		kinase	Activated	2.198	2.17		-0.009	0.00974	0.0783	Ccl3,Ccl4,CNTNAP4,Cxcl1,DGKB,EBF1,EPHA3,ESRRG,Ins1,KCNMA1,PPP1R1B,TNF	635 (20)
HDAC3	0.102	transcription regulator		-0.602	-0.583		0.007	0.01	0.0806	ACACB,ALDOA,Cxcl1,DANCR,FOXA1,GATA3,HK2,HLA-A,IGF2,IL12B,MMP12,MMP9,PGAM1,SPP1,TAGLN,TBX2,TFF1,TNF
SOX3	-0.122	transcription regulator		-1.278	-1.153		0.035	0.0101	0.0814	ANGPT1,BMPER,CRIPTO,CYP26A1,FABP1,FABP2,FOXF1,Gbp2b,PDGFRA,PDLIM3,PECAM1,PITX2,ZBTB16
TREM1	-0.509	transmembrane receptor		-1.825	-1.929		-0.021	0.0102	0.0815	AREG,CCL17,CCL20,Cxcl10,DCSTAMP,GEM,HECW2,IL10,IL12B,IL4,IL5,ISG15,KCNJ2,MMP10,PALM2AKAP2,PGLYRP1,PHLDA2,PLAC8,SERPINB2,SLCO4A1,SPP1,THBD,TIFA,TMEM158,TNF,TNFSF15
SREBF2	-0.15	transcription regulator	Inhibited	-2.082	-2.164		-0.021	0.0102	0.0819	ACR,APOA2,AREG,CYP7B1,DBI,FABP5,GLI1,GLI2,GLI3,HHIP,HLA-A,Ins1,NEUROD1,Reg1,Reg2,TFF3,TIFA
SBDS	-0.905	other						0.0104	0.0827	AKR1C2,CRMP1,DCSTAMP,DNAJB1,GAP43,HOXA1,HOXB6,ID1,INHBE,NEFM,PAK3,RGS4,SORCS1,SPP1
HSF2	0.361	transcription regulator		0.803	0.742		-0.025	0.0105	0.0833	CDK5R2,CLU,HSBP1,Hspa1b,HSPB1,RELN,TNF,TXN
PAK2	-0.124	kinase	Activated	2.814	2.828		0.005	0.0105	0.0833	CD40LG,H3C13,H4C9,ID1,Ifi204 (includes others),S100A6,SMAD9,TAGLN
GNAS	-0.189	enzyme		-1.386	-1.444		-0.013	0.0106	0.0841	ALPL,BTLA,CHCHD10,Cmah,Cxcl1,Cxcl10,CYP27B1,GEM,GLI1,GLI2,Ifi204 (includes others),IL2RA,Ins1,LEP,Ms4a4c (includes others),MUC5AC,P2RY10,POU1F1,PPP1R16B,PTCH2,RAPGEF4,SPP1,TG,Wfdc17
FBXW7	0.585	enzyme	Activated	1.93	2.038		0.025	0.0106	0.0841	ACTA2,BAX,CDKN1C,CEBPD,Cxcl1,Cxcl10,CXCL14,Cxcl3,EPCAM,FABP4,FGFBP1,GATA3,GFI1,HSPB1,HSPE1,IL17F,IL4,IL5,NOTCH4,PHLDA3,Ppbp
NOG	1.398	growth factor		-0.018	0.046		0.023	0.0106	0.0844	Bglap2/Bglap3,CD2,FOXG1,ID4,ISL1,IVL,KDR,LEF1,SHH,SPP1
IL27RA	1.72	transmembrane receptor		0.254	0.292		0.014	0.0107	0.0853	Ccl4,Cxcl10,IL10,IL12B,IL2RA,IL4,IL5,ISG15,TNF
EDN1	0.76	cytokine		-1.151	-1.288		-0.03	0.0109	0.086	ACTA2,ADAM19,APLN,AREG,ARF6,CALCRL,COL5A1,COMP,Cst3,DCT,EDN3,EDNRA,HAND2,HCN4,IVL,LEP,MMP9,MYL6,NPPA,RAB3A,SELL,SERPINB2,SOCS1,TPT1,TRPC6,TYR,VWF
USF2	-0.347	transcription regulator		-1.698	-1.78		-0.034	0.0109	0.086	APLN,APOA2,B2M,CD2,FCER1A,GATA3,GCK,GHRL,PRKG1,SHBG,SPEG,SPP1
PDK1	-0.187	kinase		1.643	1.557		-0.025	0.0109	0.086	ACTA2,CCR6,CDC20,CXCR5,HK2,IL4,ITGB8,ITK,LCK,NRN1,PRKCQ,TNXB
COP1	0.751	enzyme		0.904	0.851		-0.015	0.0112	0.0884	CCN5,Cxcl10,ELOVL2,FTH1,HSPB8,Ifi204 (includes others),IL12B,IL17RB,KCNK5,MYB,Saa3,TFF3,TSKU
Il36a	-2.963	cytokine						0.0113	0.0884	Cxcl1,IL12B,IL4,MMP9,TNF
OLFM4		other		1.188	1.253		0.029	0.0113	0.0884	Ccl3,IL3,IL5,MMP9,TNF
MESP2	2.617	transcription regulator		0.364	0.277		-0.039	0.0113	0.0884	HAND2,MEF2C,MYOCD,PAX9,TWIST1
FNIP1	0.252	other		-0.738	-0.651		0.039	0.0113	0.0884	CCL17,CCL28,Cxcl10,PECAM1,ZBTB16
TNFRSF21	0.327	transmembrane receptor		-0.304	-0.246		0.026	0.0113	0.0884	CD28,IL10,IL2RA,IL4,IL5
PCSK1	1.497	peptidase		0.839	0.849		0.005	0.0113	0.0884	GIP,IL10,Ins1,LEP,TNF
LMNA	-0.7	other		0.664	0.695		0.009	0.0113	0.0884	ACTA2,ADAMTS12,AFP,ALPL,ANKRD37,CALCA,CD28,CDH15,CEBPD,DES,ELN,EPB41L3,FABP4,FAM13C,FGD5,Gm14419 (includes others),Grap,HAS3,HIF3A,Ins1,ISL1,KCNE4,KDR,KLF15,Klra4 (includes others),LEP,LPAR4,MEF2C,MMP9,MT-ND6,NDUFB8,NPPA,PDGFRA,PECAM1,RPS21,SCN4B,SEMA3G,Serpina3n (includes others),SPP1,TAGLN,TNS2
Alox15	-2.658	enzyme		0.192	0.128		-0.026	0.0114	0.0892	Ccl3,Ccl4,Cxcl1,CXCR3,IL12B,IL1A,TNF
ALDH1A2	1.852	enzyme		-0.554	-0.522		0.012	0.0114	0.0892	Aldh1a1,ALDH1A3,HOXA1,ISL1,Ly6a (includes others),NPPA,SPP1
CTSB	-0.581	peptidase		-0.681	-0.737		-0.026	0.0114	0.0892	ACTA2,CTSL,Cxcl1,IL10,IL4,KDR,TNF
RBP3	1.458	transporter		0.147	0.152		0.003	0.0114	0.0892	CEBPD,CRYBA1,CRYBB1,Ighg2b,IL10,IL5,TNF
LTB4R	-1.435	G-protein coupled receptor		0.185	0.114		-0.027	0.0114	0.0892	Ccl3,Clec10a/Mgl2,IL10,IL4,IL5,MMP9,TNF
CSF3	-0.754	cytokine		-1.931	-1.95		-0.004	0.0114	0.0892	ACR,ALAS2,BAX,CAMP,Ccl3,Cd177,CEBPD,Cxcl1,DES,FGB,GFI1,GRM5,GZMB,HOXA7,IL10,IL12B,IL4,Ly6a (includes others),Lyz1/Lyz2,MMP9,Ngp,Nme2,PROK2,SELL,SH3GL3,SHANK1,SOCS1,TAGLN,TNF,ZBTB16
RBM47	0.27	other		-0.055	0		0.027	0.0115	0.0897	APLN,AREG,CCL28,CCR6,Cxcl10,CXCR5,EPCAM,GPR18,IL10,PF4,TSC22D3
Cxcl5	-0.883	cytokine		-1.046	-1.121		-0.039	0.0117	0.0898	CCL24,IL5,MMP9,TNF
ENHO	-1.776	other		1.916	1.941		0.013	0.0117	0.0898	ACTA2,GCK,Ins1,PECAM1
ABCA4	-0.549	transporter	Activated	1.95	2		0.025	0.0117	0.0898	Ccl3,Ccl4,Cxcl10,GSDME
MTORC2 (complex)		complex		-1.077	-1.154		-0.039	0.0117	0.0898	FOXP3,IL4,ISG15,OAZ1
MED14	0.475	transcription regulator						0.0117	0.0898	FABP4,FOXP3,ISG15,TFF1
CHRM3	0.565	G-protein coupled receptor		-1.887	-1.964		-0.039	0.0117	0.0898	Ins1,LEP,MMP9,PMCH
RAMP1	-0.916	G-protein coupled receptor		-0.993	-1		-0.004	0.0117	0.0898	CALCA,IL4,IL5,TNF
C6	-0.412	other		-1.093	-1.131		-0.02	0.0117	0.0898	Ccl3,Cxcl1,IL5,TNF
FYB1	1.545	other		0.026	0		-0.013	0.0117	0.0898	IL10,IL12B,IL2RA,TNF
TBC1D1	0.197	other						0.0117	0.0898	FABP1,FABP4,FABP5,PLIN4
ELN	4.1	other		-0.731	-0.762		-0.016	0.0117	0.0898	ELN,MMP12,MMP9,TNF
CPT1A	0.198	enzyme		1.016	1.067		0.026	0.0117	0.0898	ELOVL2,G0S2,LY6D,MMP12
FC epsilon receptor		complex		-0.708	-0.784		-0.039	0.0117	0.0898	IL10,IL3,IL4,IL5
OSM	-1.352	cytokine	Inhibited	-2.368	-2.488		-0.016	0.0119	0.0908	ACKR2,ACTA2,AFP,ANGPT2,ARF6,B2M,C1S,CA6,CAMP,CCL20,CCL24,CDSN,CEBPD,COX6B1,CRLF1,CRP,Csf2rb2,CTSL,Cxcl1,Cxcl3,DNAH17,EMP3,EPCAM,ESM1,FGB,FNDC1,GAP43,GRIN2A,HK2,HLA-A,HSPA2,ID1,IER3,IL10,IL4,IL5,KCNG1,KLK1,KRT16,LY6D,MMP10,MMP9,MUSK,OLFML2A,P2RY10,PITX2,PRDX2,RASL11A,Reg3b,S100A8,S100A9,SCNN1B,Serpina3n (includes others),SERPING1,SLC15A1,SLC16A3,SNRPE,SOCS1,SPP1,ST8SIA1,TDO2,TNF,TNFAIP2,TUBA1A
TAFAZZIN	0.501	enzyme		-1.133	-1.196		-0.012	0.012	0.0916	ACACB,ACTA2,ASCL2,B2M,BANK1,BAX,BTLA,C7,Ccl3,Chil3/Chil4,CHRM2,COL5A1,COL5A2,COL6A2,COX4I2,COX7A1,Cxcl1,EMCN,ESM1,FABP4,GPX1,HLA-A,HSPB1,HSPE1,IGHM,IL10,IL12B,LY6D,MANF,MFAP5,MS4A1,MYL3,NPPA,PECAM1,PLN,PPIA,PRKG1,RGS4,S1PR1,SFTPC,TAGLN,TNF,TRIM31,TSC22D3
MIAT	5.441	other		0.22	0.176		-0.014	0.012	0.0918	BAX,BST2,CCR6,CIMAP1B,FAR2,FCGBP,FMOD,IL17F,IL3,TNF
FOXO1	0.668	transcription regulator		-1.195	-1.315		-0.019	0.0121	0.0921	ACTA2,AICDA,ANGPT1,ANGPT2,APLN,BANK1,BAX,Bglap2/Bglap3,C1QA,CCL20,CDKN1C,CEBPD,CERS4,COMP,CTSL,CYCS,CYP7B1,DCSTAMP,DIO2,DNM3OS,EBF1,ERG,FABP2,FABP4,FABP5,FMOD,FOXP3,GCK,GPX1,IER3,IL4,INS,Ins1,LEP,MMP9,MYL3,NEUROD1,NPY,PAX5,PRG4,PTPRB,RIPOR2,S1PR1,SELL,SERPINB2,TDO2,TIE1,TNF,TSPO,WNT16
ACSS2		enzyme		-0.517	-0.653		-0.039	0.0121	0.0921	ACTA2,ASAP3,CACNA1I,CRIP1,CRLF1,FABP1,FABP2,GATM,MTCL3,NHSL2,SCN4A,SLC45A1
PBX1	0.396	transcription regulator		-0.915	-0.97		-0.023	0.0122	0.0927	ANGPT2,COL5A2,GCK,IL10,ISL1,MMP9,PF4,RPLP0
SFTPC	-2.502	other						0.0122	0.0927	BAX,CLU,MUC5AC,S100A4,S100A6,SFTPB,SFTPC,Sprr1a
FHL2	-0.53	transcription regulator		0.068	-0.014		-0.021	0.0123	0.0933	ACTA2,Chil3/Chil4,Clec10a/Mgl2,Cxcl10,IL10,IL12B,IL4,IL5,MRC2,NPPA,NPY,NRG2,S1PR1,SPP1,TAGLN,TNF
KLF15	8.753	transcription regulator		0.558	0.486		-0.018	0.0123	0.0933	ACTA2,ALPL,CEBPD,CLDN15,ESRRG,FABP5,FKBP5,GCK,HIF3A,KLF15,MMP9,MYH11,NPPA,PLIN4,Serpina3n (includes others),TAGLN
ESRRB	0.386	transcription regulator		-1.336	-1.408		-0.033	0.0123	0.0933	APLP1,CCL20,CCL28,HK2,Hspa1b,IL12B,IL36G,MEF2C,TFF1
RBPJ	0.301	transcription regulator		0.703	0.65		-0.01	0.0125	0.0947	ACTA2,ADM,APLN,B2M,CAMP,Ccl3,Ccl4,CDKN1C,CLU,CRIPTO,CRP,Ctrb1,Cxcl10,FGF1,FGF11,HLA-A,HLA-DOB,IGF2,IL10,IL1A,IL3,IL4,KDR,LEF1,Lefty1,MDK,NEUROD1,PLAC8,SPP1,TFF1,TNF,TWIST1
GATA1	-4.413	transcription regulator		0.607	0.529		-0.015	0.0126	0.0954	AFF3,ALAS2,ANGPT2,CCR3,CPA3,CXCR3,DMTN,FCER1A,FHL1,GATA3,GP1BB,GP9,HBA2,IKZF3,IL4,IL5,KDR,Lyz1/Lyz2,MS4A1,MS4A2,MYB,NHP2,NPPA,PECAM1,PF4,PRKG1,RPL22,RPL27A,RPS11,SATB1,SPTA1,SPTB,TFF3,VWF,ZNF366
IRS1	-0.115	enzyme		-0.447	-0.493		-0.014	0.0127	0.0958	ACTA2,CEBPD,COX7A1,FABP4,FHL1,FMO1,GATA3,GCK,HSPB7,INS,Ins1,LEP,MEF2C,MYOCD,SPARCL1,SPP1,TAGLN,TFF1,TNXB,WNT6
HDAC2	0.264	transcription regulator	Activated	2.138	2.138		0	0.0133	0.1	ACTA2,ASCL2,CD4,COMP,FABP1,FABP2,FAM107A,GLI1,HLA-A,IL12B,IL1A,ITGB8,MMP10,MMP9,S100A9,SATB1,SYCE1,TAGLN,TFF1,THEMIS,TNF,TRPC6
ZIC2	-0.122	transcription regulator		1.795	1.72		-0.019	0.0134	0.101	CACNG2,COL5A2,CRLF1,CXCL14,EDARADD,FMN2,IGF2BP1,KLHL4,LAMC3,MFAP5,MMP9,PCDH10,PI15,SEPTIN3,SHH,TMPRSS15
MAF	0.797	transcription regulator		-0.758	-0.85		-0.03	0.0134	0.101	CRYBA1,CRYBB1,CRYBB3,CXCR5,IL10,IL12B,IL17F,IL2RA,IL4,IL5,INS,TXN
SFMBT1	1.646	transcription regulator		-1.916	-1.89		0.01	0.0135	0.101	ADCY2,APLN,CNTN1,PGAM1,RPL29,RPL30,RPS3A
KLF10	-1.721	transcription regulator		-0.907	-0.864		0.016	0.0135	0.101	BAX,EPCAM,FOXP3,GATA3,IL12B,MMP9,NOTCH4
Saa3	-5.014	other		-1.124	-1.134		-0.004	0.0135	0.101	Cxcl1,CXCR3,DBP,MMP9,PROZ,S100A8,S100A9
LTBR		transmembrane receptor		-0.435	-0.529		-0.03	0.0136	0.101	ACTA2,CCL20,CLU,COCH,Glycam1,Klra4 (includes others),Lyz1/Lyz2,PCDH17,POU2AF1,TNF
BIRC5	-0.886	other						0.0136	0.101	BAX,CD52,COL5A2,FBN1,FMOD,IGHM,IL4,IL5,Lyz1/Lyz2,VWF
AGER	-0.991	transmembrane receptor		-0.499	-0.539		-0.012	0.0136	0.101	ACTA2,Ccl3,Ccl4,CD40LG,CHGA,Cxcl1,Gm43305,IL10,MMP12,MMP9,RPS3A,S100A8,S100A9,Tcstv4,TNF
CD3E	4.04	transmembrane receptor		-1.268	-1.37		-0.037	0.0136	0.101	CCL17,CD3D,CD3E,CD8B,ICOS,IL10,IL2RA,IL4,IL5,ITK,MMP9,MYB,SOCS1,TNF,ZAP70
mir-802		microRNA		-0.137	0		0.031	0.0136	0.101	ACTA2,ADCY2,ANGPT1,CDH19,DES,FGF1,FGF12,FGF14,FMO1,GNG11,HECW2,Ins1,ITGA8,MYH11,MYL6,PAK3,PPP1R1B,RHOC,SPINK4,SPP1
FABP5	-4.58	transporter		-1.806	-1.835		-0.008	0.0137	0.101	ADAM19,Ccl4,COL6A2,Cxcl1,EPB41L3,FABP4,FOXP3,GRPR,IL36G,LAMA1,LEP,MUC13,TNF
FLT3LG	-1.936	cytokine	Activated	2.301	2.198		-0.032	0.0137	0.101	CD3D,CD79A,Cxcl1,FOXP3,IL10,IL2RA,IL2RB,PAX5,SCNN1A,SOCS1,SPN,TNF,TNFRSF18
ERBB4	2.071	kinase		-0.457	-0.471		-0.004	0.0137	0.101	ACTA2,ADAM19,CCN5,COL5A2,ERBB4,GAP43,Gzmf (includes others),HBA2,IGF2,Serpina3n (includes others),SPARCL1,SPINK4,TMSB4X,WNT1
Klrb1c (includes others)	-2.203	transmembrane receptor						0.0138	0.101	Ccl3,Ccl4,TNF
ATAT1	-0.464	enzyme						0.0138	0.101	IL10,IL4,TNF
STIL	-0.265	other						0.0138	0.101	GLI1,PITX2,SHH
ACIN1		enzyme						0.0138	0.101	CYP26A1,FOXA1,HOXA1
RASGRP4	-1.124	other						0.0138	0.101	IL3,IL4,TNF
TNFRSF14	0.126	transmembrane receptor						0.0138	0.101	BTLA,MMP9,TNF
ABCB7	0.639	transporter						0.0138	0.101	FTH1,FTL,TXN
LTC4S	-2.648	enzyme						0.0138	0.101	IL10,IL4,IL5
PRKAG2	0.525	kinase						0.0138	0.101	IL4,IL5,TNF
PTGER4	-0.851	G-protein coupled receptor		0.269	0.302		0.008	0.0139	0.102	ACTA2,CCL20,Ccl3,Ccl4,Ctla2a/Ctla2b,Cxcl10,FOXP3,Gbp9 (includes others),HCAR2,Ifi204 (includes others),Igtp,IL10,IL12B,MMP9,MYH11,S1PR1,SHISA3,SPP1,Tgtp1/Tgtp2,TNF,TYR
NAT10	0.874	enzyme	Inhibited	-2.298	-2.333		-0.012	0.014	0.103	ANGPT2,ANKRD37,CHST3,CSMD3,DGKB,HK2,IFI44L,INHBE,SYT1
FOXA3	-0.176	transcription regulator		0.431	0.445		0.005	0.014	0.103	COX4I2,CYCS,DNAH8,Ear1/Ear2,FOXA1,PDGFRA,SLC10A1,SP100,TMEM26
NPR1	-1.193	enzyme		1.798	1.889		0.031	0.014	0.103	ACTA2,BST2,GUCY1A1,MMP9,NPPA,PLA2G1B,RGS4,TFF2,TNF
S100A4	-3.071	other		-1.752	-1.818		-0.023	0.014	0.103	ACTA2,BAX,CCL24,MMP9,PF4,S100A8,S100A9,Saa3,TWIST1
ADORA2B	-0.595	G-protein coupled receptor		-0.888	-0.923		-0.012	0.014	0.103	CCL17,Cxcl1,IL10,IL4,IL5,MMP12,MMP9,SPP1,TNF
SAA (family)		group		-0.051	-0.13		-0.029	0.0141	0.103	CCL17,Chil3/Chil4,IL10,IL12B,PLA2G2A,Retnla,Saa3,TNF
Agtr1a	1.772	G-protein coupled receptor		0.231	0.223		-0.004	0.0141	0.103	ACE2,GABRB3,Gsta1 (includes others),Gstp1 (includes others),NPPA,SCNN1A,SCNN1B,TNF
KCNK9	2.381	ion channel		0.683	0.707		0.009	0.0141	0.103	Hsd3b6 (includes others),RHAG,RHCE,SEZ6L,SLC14A1,SLC16A3,SPTA1,TSPO2
ACLY		enzyme		-0.977	-1.058		-0.029	0.0141	0.103	ACTA2,ATP5F1D,ATP5MC1,COX4I1,COX5A,DCT,HK2,TYR
RCE1	-0.976	peptidase						0.0141	0.103	B2M,CCN5,CRIP1,FBN1,MGP,PRRX2,S100A13,SLIT3
mir-146 (includes others)		microRNA	Activated	2.523	2.527		0.001	0.0141	0.103	ALDOA,CRB2,Cxcl1,ERBB4,FOXP3,GAPDH,HK2,Ifitm3,IL10,IL12B,ISG15,MMP9,OST4,PDGFRA,PGAM1,SOCS1,TNF
DNMT3A	0.471	enzyme		-1.68	-1.632		0.011	0.0142	0.103	Akap17b,APLN,CD4,CD79A,CPLX2,EDNRA,FABP5,FOXA1,FOXF2,FOXP3,GINS2,GUCY1A1,HOXA1,KCNA1,LAMC3,MANF,MS4A1,MYL3,PAX5,PDE1C,POU2AF1,S100A8,S100A9,S1PR1,SLIT3,SPP1,TWIST1,TYROBP,WNT1,ZNF521
TFEC	1.117	transcription regulator						0.0143	0.103	DCT,ELAVL4,KLK1,LGALS2,S100A9
GPR132		G-protein coupled receptor		-0.527	-0.537		-0.004	0.0143	0.103	CCL17,IL10,IL5,Retnla,TNF
POU3F2	3.626	transcription regulator	Activated	2.206	2.148		-0.027	0.0143	0.103	CDK5R2,CHGA,IL3,NEUROD1,POU3F2
SLC2A3	1.542	transporter	Inhibited	-2.146	-2.224		-0.035	0.0143	0.103	ALDOA,GAPDH,HK2,PGAM1,SLC16A4
FCER1A	-5.012	transmembrane receptor		-1.345	-1.381		-0.016	0.0143	0.103	CCL28,Ccl3,IL3,IL4,TNF
C5AR2	-0.366	G-protein coupled receptor		0.141	0.192		0.025	0.0143	0.103	Cxcl1,IL10,IL12B,IL5,TNF
SGPP2	0.199	phosphatase		-0.067	0		0.027	0.0145	0.104	DNAJB8,Hspa1b,HSPB7,HSPB8,Ins1,TNF
N-COR (family)		group		1.612	1.717		0.034	0.0145	0.104	ACACB,ALDOA,C1QA,CRP,Cxcl1,CXCL14,FABP4,FZD1,HK2,IL1A,MMP12,MMP9,PGAM1,SOCS1,TBX15,TBX2
miR-146a-5p (and other miRNAs w/seed GAGAACU)		mature microRNA		-0.546	-0.392		0.039	0.0145	0.104	CAMP,CCR3,COL13A1,CRP,IL10,IL12RB2,IL1A,IL36G,NOVA1,PDGFRA,PGLYRP1,PGLYRP2,SYT1,TLR1,TNF,VWCE
IL11	-0.348	cytokine		-0.153	-0.199		-0.013	0.0148	0.106	ACTA2,CCL20,CEBPD,Clec2d (includes others),CRP,FABP4,IL10,IL4,IL5,LEP,MMP9,SFTPB,SPP1,TNF,VWF
CIP2A		other		1.554	1.585		0.009	0.0148	0.106	ACTG2,CRLF1,CYSRT1,HK2,IER3,LAMA1,MFAP5,NPTX1,PRG4,PTPRB,RHOC,SLC16A3
NOTCH2	0.328	transcription regulator		-1.33	-1.386		-0.019	0.015	0.107	ACTA2,ADGRD1,Casp1,DES,EPCAM,FGFR3,HEYL,IL10,IVL,MYH11,TAGLN,TFF3,TNF,WNT16
JUND	-0.647	transcription regulator		-0.557	-0.594		-0.019	0.015	0.107	CLU,Cxcl10,FTH1,IL10,IL5,IVL,LY6K,MMP9,SERPINB2,SOCS1,SPP1,TNF,TWIST1
MAVS	-0.327	other		-0.633	-0.789		-0.037	0.0152	0.108	ALPL,BLK,C1S,CCL20,COX5B,Cxcl1,Cxcl10,HLA-A,Ifitm3,IL12B,IL1A,ISG15,Klra4 (includes others),MME,MSX1,SERPING1,SOCS1,SPP1,TNF
C5	2.563	cytokine		-1.383	-1.473		-0.022	0.0152	0.108	ACTA2,APCS,BCL6B,Ccl3,Ccl4,CRP,Cxcl1,IL10,IL12B,IL17F,IL1A,IL3,IL4,IL5,MBL2,MMP9,PF4,TNF,TNFAIP2
RAF1	0.241	kinase	Inhibited	-2.212	-2.385		-0.034	0.0153	0.108	AREG,CALCA,CCN5,CRP,CTSL,CXCR5,DIO2,DUSP2,EMCN,EMP3,FGFBP1,HSPB1,IER3,IL10,IL12B,INS,LDHC,MMP9,NPPA,NPY,PHLDA2,RPS2,SCNN1A,SERPINB2,SH2D1A,ST6GALNAC2,TNF
CTBP1	0.186	enzyme		-1.77	-1.732		0.016	0.0153	0.108	ACTA2,FKBP5,IL10,IL4,IL5,MIA,PECAM1,TAGLN,TFF1,TNF
ESTROGEN RECEPTOR (family)		group		-0.479	-0.482		-0.001	0.0155	0.11	BAX,CALCA,CD5,CD68,CDH15,CDH19,COL13A1,COL5A1,COL6A2,ERBB4,FGF1,FGF12,FGFR3,GATA3,GP9,Gsta1 (includes others),IGF2BP3,IL1A,MGP,MMP9,PCDH10,PDZK1,PGLYRP2,PRLR,SELL,SHH,TFF1,TFF2,TFF3,TGFBR3,TSC22D3
RIGI	0.579	enzyme		-0.596	-0.76		-0.038	0.0156	0.11	ALPL,BLK,C1S,CCL20,CD207,CD4,Cxcl10,Gbp2b,GEM,HLA-A,Ifitm3,IL1A,ISG15,MME,RPS7,SERPING1,SOCS1,SPP1,TNF,TNFRSF18
KDM1A	0.26	enzyme		-1.854	-1.835		0.005	0.0158	0.11	ACTA2,ADM,AFP,BST2,Ccl3,Ccl4,CD52,CLDN7,CST7,Cxcl10,Cxcl3,DDR2,DOK6,EBF1,GAP43,GATA3,Glycam1,HAS3,HLA-A,HSPB8,Ifi204 (includes others),Ifi27,Ifitm3,Igkv14-111,Igtp,IKZF3,ISG15,LCK,Lefty1,LRRC74B,LTC4S,Lyz1/Lyz2,PDE3A,PLIN4,PTPRB,RASGRP3,S100A6,SFRP4,SLC38A3,TFF2,TNF,TYROBP,VWC2L
GFI1	2.747	transcription regulator		1.704	1.824		0.032	0.0159	0.11	BAX,BTLA,Casp1,GATA3,GFI1,GKN2,GPR18,GPR25,IL10,IL17F,IL1A,IL5,ISL1,Ly6a (includes others),Lyz1/Lyz2,NEUROD1,RAPGEF4,S1PR1,SOCS1,TFF3,TNF
GAS6	0.178	growth factor		1.039	1.027		-0.005	0.0159	0.11	CD68,HSPB1,MMP9,PDGFRA,SOCS1,TNF,TWIST1
KDM4D	0.985	enzyme		-0.172	-0.237		-0.033	0.0159	0.11	EPCAM,GLI1,GLI2,IL12B
Ccl11	1.477	cytokine		-0.935	-1		-0.033	0.0159	0.11	Ccl3,Ccl4,Cxcl1,TNF
Ccl3	-2.387	cytokine						0.0159	0.11	Ccl4,Cxcl10,IL5,TNF
PGLYRP2	3.292	enzyme	Inhibited	-1.935	-2		-0.033	0.0159	0.11	CCL17,CCL20,Ccl4,Cxcl1
OTUD1	-0.709	peptidase		1.062	1.067		0.003	0.0159	0.11	ACTA2,S100A8,TNF,TWIST1
GSX2	-0.122	transcription regulator		-0.127	-0.152		-0.013	0.0159	0.11	ALDH1A3,EBF1,PAX6,PPP1R1B
LECT2	-3.266	other		-1.171	-1.192		-0.011	0.0159	0.11	Ccl3,Cxcl10,IL10,TNF
WNT16	2.367	other		-0.029	-0.106		-0.039	0.0159	0.11	ACTA2,MYH11,MYOCD,TAGLN
mir-127		microRNA		0.013	0.031		0.009	0.0159	0.11	Clec10a/Mgl2,IL10,MRC2,TNF
HPGDS	-1.776	enzyme		0.089	0.13		0.021	0.0159	0.11	IL5,MMP9,PTGDS,TNF
FABP2	-2.773	transporter		0.768	0.762		-0.003	0.0159	0.11	ABCG5,ACACB,Ins1,LEP
RPS6KA4	0.476	kinase		0.089	0.095		0.003	0.0159	0.11	IL10,IL12B,IL2RA,TNF
PDCD1LG2	-0.714	enzyme		1.921	1.941		0.011	0.0159	0.11	CD40LG,FOXP3,IL10,IL4
PIM3	0.659	kinase		-0.123	-0.152		-0.015	0.0159	0.11	IL12RB2,PECAM1,SELL,TNF
TIGIT	-1.66	other		-0.127	-0.179		-0.026	0.0159	0.11	GATA3,IL10,IL4,IL5
LAMA2	1.104	other						0.0159	0.11	ACTA2,DES,MMP9,PLVAP
SERPINB5	-0.936	other						0.0159	0.11	BAX,IL4,IL5,SCNN1B
RNF128	0.11	enzyme		0.075	0.152		0.039	0.0159	0.11	CD247,IL4,IL5,TNF
TRAF1		other		1.936	1.982		0.024	0.0159	0.11	IL4,S100A8,S100A9,TNF
FZD4	-0.603	G-protein coupled receptor						0.0159	0.11	MMP9,PECAM1,PLVAP,TWIST1
HOXA1	-3.454	transcription regulator						0.0159	0.11	HOXA1,Ly6a (includes others),PRLR,SLC14A1
ACO1	0.274	enzyme						0.0159	0.11	ALAS2,FTH1,FTL,GAPDH
ARID4B	0.344	transcription regulator		1.128	1.114		-0.005	0.016	0.11	ADGRG2,CASR,CYYR1,EMB,FOXP3,HOXB6,INHBE,PTGDS,TWIST1
ELF3	-0.546	transcription regulator		0.219	0.148		-0.027	0.0163	0.112	ANGPT1,CCL20,CCL24,CLDN7,FOLH1,IL12B,MMP10,Tlr11
MSX2	-1.474	transcription regulator		0.051	0.017		-0.016	0.0163	0.112	ALPL,AMELX,COL10A1,LEF1,MSX1,PTH1R,SPP1,TWIST1
RGS1	0.195	enzyme		0.814	0.788		-0.009	0.0163	0.112	BAX,Ccl3,CCR8,Cxcl1,FOXP3,HK2,ICOS,IL10
IL25	-1.621	cytokine		-0.498	-0.57		-0.021	0.0164	0.112	CCL17,CCL24,GATA3,GFI1,IL10,IL12B,IL17RB,IL2RA,IL4,IL5,KDR,RXRG,TGFBR3,TNF
PKD1	1.034	ion channel		-0.427	-0.389		0.007	0.0165	0.113	ADH7,Aldh1a1,BCAT1,CIMAP1B,Cxcl1,DNM3OS,EDF1,F2RL2,FGFR3,GATM,GLI2,GRAP2,Hoxb3os,IL17RB,JAKMIP1,JPH2,KLK1,Klk1b1 (includes others),PAH,PITX2,PKNOX2,PRAP1,PRDX5,PRLR,RPL37,SLC13A2,SLC16A4,SLC2A9,SLC5A10,VWF
PNPLA2	-0.428	enzyme	Activated	2.226	2.282		0.013	0.0167	0.114	ATP6V1F,BAX,CD68,Ces1d,CLU,EEF1A1,FABP4,FBN1,FBN2,FHL1,Gsta1 (includes others),HSPB1,IL10,Ins1,LEP,NPPA,S100A6,SEC61B,TNF,ZNF423
OGT	0.13	enzyme		1.159	1.131		-0.007	0.0167	0.114	BAX,CLCA2,COX6C,Cxcl1,FZD1,GAP43,GLI1,GLI2,INS,Ins1,NDUFA5,NDUFA6,NDUFC2,PTCH2,SERPINB2,SHH,TFF2,TMEM132D,TNF,WIF1
HSF1	0.383	transcription regulator		0.183	0.136		-0.01	0.0168	0.115	ATP5PF,B2M,BAX,BST2,Ccl3,CKS1B,CLDN7,CLU,COBL,COL6A2,COX5B,DCTPP1,DNAJB1,FGF1,FMOD,GABRA4,HSBP1,Hspa1b,HSPB1,HSPB8,HSPE1,LRRN4,PDZD2,PLIN4,PROM2,RPL22,SLC44A5,SLIT3,SYCE1,TNF,UBB,UBC
SP1	0.177	transcription regulator		-0.723	-0.9		-0.033	0.0169	0.115	ACTA2,ALAS2,ALPL,ATP6V0C,BAX,CAMP,CCL20,CD28,CEBPD,Ces1d,Ces2c,CHGA,CRYBB1,CRYBB3,CSTB,CYP26A1,CYP7B1,DLC1,F7,FGFBP1,FOXF2,FOXP3,GABRA4,GSDME,HINT1,HK2,Hspa1b,ID4,IGF2,IL10,IL12RB2,IL1A,IL2RB,KCNQ3,KDR,KRT16,LAMA1,LDHC,MMP9,MUC5AC,MUC5B,MYH11,NPPA,PADI1,PCDH17,PDGFRA,PRKG1,PRLR,PROCR,PTH1R,PYY,SELL,SLC25A5,SLC6A2,SOCS1,SPN,SPP1,SPTB,TAGLN,TBXA2R,TFF1,TGFBR3,THBD,TNF,TSPO,UBC,VWF
WNT5A	-1.048	growth factor		0.689	0.712		0.005	0.0169	0.115	AREG,BMPER,BRINP3,Ccl3,COL17A1,COX7C,CSRNP3,Cxcl1,FABP4,FCER1A,IGF2BP3,IL10,IL12B,IL1A,IL1RAPL1,Ly6a (includes others),MMP10,MMP9,PECAM1,PRLR,RUNDC3B,SERPINB2,SPP1,SYT1,TLR1,TNF,TWIST1,ZNF385B
CYP19A1	-0.122	enzyme		0.53	0.517		-0.004	0.017	0.115	AMIGO2,B3GNT5,CD68,Cxcl10,FAM107A,FKBP5,HLA-A,Ins1,LEP,POU1F1,PRLR,S100A10,SLC25A5,SLC27A2,TDO2,TNF
FUS		transcription regulator		1.046	1		-0.023	0.017	0.115	CLSTN2,GRIA3,H2bc4,NDUFA5,NDUFB9,NEFM,RPL18,RPL19,RPL41,RPS15,RPS16,RPS19,RPS26,RPS3,SYT1,TNF
MAP3K8	0.146	kinase	Inhibited	-3.198	-3.326		-0.023	0.017	0.115	Apol7a (includes others),CCL20,Ccl4,CEBPD,CST7,CTSL,Cxcl1,Cxcl10,CXCL14,FKBP5,GFI1,HCAR2,HLA-A,IER3,Ifitm3,Igtp,IL10,IL12B,IL1A,IL4,IL5,KCNJ2,MMP12,MMP9,RAB3A,RCSD1,RPL22L1,S100A10,Serpina3n (includes others),SLCO4A1,SPP1,TMEM72,TNF,ZC3H6
MIR122A/B (family)		group		1.378	1.45		0.023	0.0171	0.115	AFP,CD68,Cxcl1,Gbp2b,GZMB,IL10,MMP10,MMP9,SOCS1,TNF
NEUROD1	3.67	transcription regulator		-0.013	-0.119		-0.035	0.0171	0.115	CHGA,GCK,IAPP,INS,Ins1,NEUROD1,NTRK3,PAX6,PDC,SCNN1B
MKNK1	0.389	kinase		-1.133	-1.268		-0.039	0.0172	0.115	BMP8B,CDSN,CLU,CPLX2,CRMP1,DNM3OS,E330013P04Rik,GAP43,Gm2366,Gm26788,HSPA2,Ifi204 (includes others),ISG15,MGP,MMP10,MMP9,PAX6,RAB3A,SGIP1,SNAP91,SPARCL1,TAGLN,TNF
NFAT (complex)		complex	Inhibited	-2.108	-2.177		-0.032	0.0174	0.115	CD40LG,CD68,CYGB,IL4,SPP1,TNF
HSPB1	-2.049	other		0.391	0.404		0.005	0.0174	0.115	ACTA2,Cxcl1,IL10,IL1A,PECAM1,TNF
Cxcl2	-0.508	cytokine		-1.132	-1.218		-0.039	0.0179	0.115	Ccl3,Ccl4,Cxcl10,PLA2G2A,TNF
USP38	0.213	peptidase		1.092	1.118		0.012	0.0179	0.115	ACTA2,Cxcl1,IL4,IL5,Saa3
CBLB	0.64	enzyme		0.599	0.659		0.027	0.0179	0.115	FOXP3,GZMB,ICOS,IL4,TNF
FERMT2	0.218	other		-0.502	-0.579		-0.035	0.0179	0.115	ACTA2,GLI1,Gstp1 (includes others),SPP1,TNF
TFCP2	0.531	transcription regulator		-1.949	-1.993		-0.022	0.0179	0.115	IL4,MMP9,Saa3,SPP1,WT1
RPS6KA3	0.5	kinase		-0.948	-1		-0.026	0.0179	0.115	IL10,INS,Ins1,LEP,TNF
Klra4 (includes others)	-2.161	transmembrane receptor		-1.809	-1.883		-0.039	0.0179	0.115	Ccl3,Ccl4,Klra4 (includes others),TNF,TYROBP
IL19	2.57	cytokine	Inhibited	-1.939	-2		-0.031	0.0179	0.115	IL10,IL4,MMP9,SOCS1,TNF
HNRNPAB	-0.352	enzyme		-0.94	-1		-0.03	0.0179	0.115	ACTA2,CDC20,S100A4,SPP1,TWIST1
MAP1LC3 (family)		group						0.018	0.115	IL12B,TNF
TMEM241	1.461	transporter						0.018	0.115	Cxcl10,TNF
PTCHD4	2.294	other						0.018	0.115	GLI1,PTCH2
Cyp4a10 (includes others)		enzyme						0.018	0.115	MMP9,S100A8
DSG1		other						0.018	0.115	IL5,TNF
HLA-E		transmembrane receptor						0.018	0.115	IL4,TNF
RNF220	0.202	enzyme						0.018	0.115	GLI1,HHIP
SLC4A5	-0.388	transporter						0.018	0.115	NPPA,SCNN1A
TRAF (family)		group						0.018	0.115	AICDA,TNF
DDX54	-0.648	transcription regulator						0.018	0.115	CCN5,TFF1
CLPX		enzyme						0.018	0.115	ACACB,ALAS2
TAFA4	1.918	other						0.018	0.115	IL10,TNF
STARD7	0.639	other						0.018	0.115	IL4,IL5
Zfp35	0.192	other						0.018	0.115	IL4,IL5
OSR2	-3.672	transcription regulator						0.018	0.115	OSR1,PAX9
SFTPB	-3.534	other						0.018	0.115	SFTPB,SFTPC
DHRS9	-0.187	enzyme						0.018	0.115	ATP5F1D,ATP5F1E
mir-1297		microRNA						0.018	0.115	ADM,BAX
INPP1	1.064	phosphatase						0.018	0.115	NPPA,SNRPE
KCNQ1	1.136	ion channel						0.018	0.115	CDKN1C,SCNN1A
MCHR1	-0.849	G-protein coupled receptor						0.018	0.115	Ins1,LEP
MYH11	6.331	other						0.018	0.115	ACTA2,MYH11
SIGLEC7		transmembrane receptor						0.018	0.115	IL10,TNF
IFI30	-1.559	enzyme						0.018	0.115	CTSL,HLA-A
FTMT	-0.122	enzyme						0.018	0.115	FTH1,FTL
GRM2	-3.455	G-protein coupled receptor						0.018	0.115	GRIN2A,GRM3
SH3PXD2A	-0.24	other						0.018	0.115	ADCYAP1,NPY
MLST8	-0.875	other						0.018	0.115	FOXP3,ISG15
S100A1	-1.032	other						0.018	0.115	NPPA,TUBA1A
SLC6A14	-0.602	transporter						0.018	0.115	IL1A,IL4
FCAR		transmembrane receptor						0.018	0.115	IL12B,TNF
CXCL11		cytokine						0.018	0.115	CXCR3,MMP9
CDKAL1	0.453	enzyme						0.018	0.115	CHGA,PTPRN
ANK1	-0.873	other						0.018	0.115	RHAG,RHCE
ALPL	4.142	phosphatase						0.018	0.115	ALPL,SPP1
CACNB1	1.344	ion channel						0.018	0.115	CACNA1G,CACNA1I
AP2B1	0.244	transporter						0.018	0.115	KDR,PTGDS
MARCKS	-0.944	other						0.018	0.115	ACTA2,TNF
TTF1	0.13	transcription regulator						0.018	0.115	SFTPB,TG
TP73	0.474	transcription regulator	Activated	2.425	2.311		-0.016	0.018	0.115	ACTA2,ACTN2,ADAM19,ADAM23,AFP,ALAS2,ATG4A,B2M,BAX,BDKRB2,CCN5,CCR8,CD3D,CD3E,CDC20,CDKN1C,CLIP3,COL5A2,COX4I1,Cxcl1,Cxcl10,CXCR5,DBP,DES,ELOB,FGFR3,FOXF1,G0S2,GBX1,HAS3,HSPB8,IER3,ITGB8,IVL,LY6D,Lyz1/Lyz2,MDK,Mmp1b,MYOZ2,PECAM1,POU3F1,PROCR,RELN,RIPOR3,SATL1,Serpina3n (includes others),SERPING1,SPP1,TNFAIP2,TNS2,TWIST1,UBE2C,Wfdc17,Wfdc18,ZIC3
CBS	0.447	enzyme						0.0181	0.116	BDKRB2,EEF1A1,FGFR3,FOLH1,GLI3,GLP2R,GNG11,GPR25,Hspa1b,MT-ND6,PDE10A,RSPO3,SMAD9
SFTPA1		other		1.665	1.717		0.015	0.0181	0.116	AKR1C2,ANKRD35,CFAP144,CRLF1,ESM1,FOXP3,GUCY1A1,IL10,IL1A,IL2RA,TNF,TWIST1
ZBTB20	0.637	transcription regulator		0.399	0.38		-0.006	0.0181	0.116	4930426D05Rik,ADH4,AFP,Ces1d,COX7A1,Cyp3a11 (includes others),GCK,HSPB8,Ins1,KCNK5,LEP,TNF
GDNF	0.907	growth factor		0.646	0.588		-0.018	0.0181	0.116	Cxcl1,GAP43,IL10,LGALS1,NRN1,PAX6,POU1F1,PPP1R1B,RPL36A,RPS4X,SCN11A,TNF
SPRY2	-0.694	other	Activated	1.917	2.034		0.029	0.0184	0.117	CCL20,CLDN7,Cxcl10,FGFR3,G0S2,GNG11,IGF2,IL4,ISG15,MMP10,PLVAP,S100A4,SATB1,SFTPB,SFTPC,SPP1
AKT3	0.854	kinase		0.577	0.555		-0.01	0.0185	0.118	COX4I1,HSPE1,IGF2,Ins1,MMP9,RELN,TNF
ITGAM	0.167	transmembrane receptor		-1.106	-1.174		-0.033	0.0185	0.118	Ccl3,CD28,Cxcl10,Gstm5,IL10,IL12B,TNF
HOXC8	0.512	transcription regulator		0.281	0.277		-0.001	0.0185	0.118	ADAM19,Cxcl10,EMB,Ly6a (includes others),SLC16A3,SPP1,TAGLN
MAOA	0.88	enzyme		-1.618	-1.709		-0.035	0.0185	0.118	ACTA2,CALCA,CEBPD,IL10,IL1A,SLC18A2,TWIST1
SH3BP2	0.427	other		-1.03	-1.134		-0.039	0.0185	0.118	Cxcl1,IL10,IL12B,IL1A,Il36a,TNF,TNFSF15
ZIC3	-2.241	transcription regulator		-1.095	-1.095		0	0.0185	0.118	CCL24,IL3,KLK1,NPPA,PDGFRA,PITX2,ZIC3
CSF2	-1.468	cytokine		-0.716	-0.917		-0.031	0.0186	0.118	ACTA2,BAX,CCL17,Ccl3,Ccl4,CD207,CD28,CD40LG,CD5,CDC20,Chil3/Chil4,CKS1B,Cxcl10,Cxcl3,CXCR3,DUSP2,ELN,EPCAM,F2RL2,FOXP3,GHRL,HCAR2,HILPDA,HK2,HRH4,ICOS,IER3,Ifitm3,IL10,IL12B,IL19,IL1A,IL2RA,IL36G,IL4,IL5,Ins1,LEP,MME,MMP9,MYB,PECAM1,PROK2,PROZ,Reg3b,Reg3g,RIPOR2,Saa3,SOCS1,SPP1,TIFA,TLR1,TNF,TNFRSF18,TNFSF15,TPT1,UBE2C
CALMODULIN (family)		group		2.036	1.974		-0.02	0.0191	0.121	Aldh1a7,EPHA6,KDR,LGI3,LINGO1,LRRTM3,RAB40B,RIMBP2,SYT1,SYT2
HSP90B1	-0.586	other		-1.534	-1.633		-0.032	0.0191	0.121	IL12B,IL17F,RPL12,RPL27A,RPL30,RPLP2,RPS14,RPS20,SSR4,TNF
SENP1	0.584	peptidase		-1.046	-1.121		-0.024	0.0191	0.121	ATP5MC1,COX5B,CRMP1,CYCS,EPCAM,IL12B,MMP10,MMP9,S100A8,TFF1
TRAP1		enzyme	Activated	3.198	3.208		0.003	0.0194	0.122	ATP5F1D,ATP5ME,CADM3,COX5A,COX5B,COX8A,GAPDH,HSPE1,MTCL3,NDUFA11,PECAM1,PPP2R2B,SMDT1,TIMM13
FOXL2	0.486	transcription regulator		-1.095	-1.153		-0.022	0.0197	0.124	ATP5F1E,CCL20,CLU,ESM1,HMCN1,IER3,KLK9,MYB,OSR2,RSPO3,S1PR1,SERPINB2,SLC35F2
DKK1	1.993	growth factor		-0.505	-0.459		0.014	0.0197	0.124	ACTA2,ANGPT2,BAX,EPCAM,FOXG1,GATA3,IL10,IL4,LEF1,MMP9,PRLR,TAGLN,TWIST1
TP63	-1.915	transcription regulator		0.407	0.348		-0.007	0.0199	0.125	ACTA2,ADH7,ADM,AGR2,AK4,ALDH1A3,ALOXE3,AMIGO2,AREG,ATG4A,BAX,BDKRB2,BST2,Casp1,CDKN1C,Ceacam1/Ceacam2,COL17A1,COL5A1,CYGB,CYP7B1,DNAJB1,ELN,EMID1,FBN1,FGF1,FGF11,FGFR3,FOXF1,GAPDH,GFI1,GPX2,HAS3,HK2,HSBP1,Hspa1b,HSPG2,ID1,IER3,IL17F,IL1A,ISG15,ITGB8,IVL,KCNG1,KCNMA1,KLK1,KRT14,KRT16,MMP10,MMP9,MYB,PAX9,POU3F2,RASGRP3,RASL11A,RELN,S100A4,S100A8,S100A9,S1PR1,SERPINB2,SPEG,SPINK4,TAGLN,TFF2,TG,TGFBR…
ARID2	0.826	transcription regulator		-1.086	-1		0.029	0.0203	0.126	ADAM19,ADAMTS12,ALPL,BLK,FOXP3,IL1A,MEF2C,PTPRN,SSC5D
TXN	-2.347	enzyme		0.222	0.218		-0.002	0.0203	0.126	IL1A,LEF1,MIF,MMP9,MS4A1,MUC5AC,SELL,TNF,TXN
PRKCD	-0.519	kinase		-1.266	-1.352		-0.019	0.0205	0.126	ALOXE3,BAX,CCL20,CD4,CD68,FBN1,FZD1,GEM,GLI1,GPR87,IL10,IL12B,IL4,IVL,MMP12,MMP9,MUC5AC,MUC5B,OSR2,SERPINB2,SLC15A1,SOCS1,TFF1,TNF
MAPK8	0.22	kinase		-0.052	-0.112		-0.013	0.0205	0.126	ABCG5,CRP,DIO2,FTH1,GCK,IL10,IL12B,IL2RA,IL4,IL5,LEP,MIF,MMP9,MUC5B,NPPA,RGS4,SHH,SLC10A1,TACR1,TNF,TSC22D3,TSHB,WNT6
GLI1	-7.042	transcription regulator		0.831	0.843		0.002	0.0206	0.126	ACTA2,AKR1C2,ANG,B3GALNT1,BAX,CADPS,CLU,COL10A1,DBP,DIO2,EMB,FAM43A,FGF1,FHL1,FOLH1,GLI1,GLI2,GRIA3,H4C3,HHIP,ID1,IER3,IGF2,IL10,IL2RA,KLK1,KLK11,KRT16,LGALS1,MEF2C,MMP9,MUC5AC,PAH,PCOLCE2,PDGFRA,PDZRN3,PHLDA2,POLD4,PTCH2,PTH1R,PTK6,RPL27A,RPL30,RPL31,S100A11,S100A14,S100A4,S100A6,S100A9,SALL1,SOCS1,SPINK4,SPP1,TDO2,TFF1,TGFBR3,TMEM100,TMEM256,WIF1
MYD88	-0.311	other	Inhibited	-1.887	-2.085		-0.035	0.0206	0.126	Aldh1a1,APCS,CCL17,Ccl3,Ccl4,CD2,CD5,CEBPD,Clec10a/Mgl2,Cxcl1,Cxcl10,Ear1/Ear2,FOXP3,GLI3,GZMB,HLA-A,ICOS,IFNK,IGHM,IL10,IL12B,IL17F,IL1A,IL4,IL5,ISG15,MMP10,MMP9,Ms4a4c (includes others),MUC5AC,NPPA,Reg3b,S100A8,Saa3,SLC16A3,SOCS1,SPP1,TNF,ZAP70
SLC39A8	1.631	transporter		-0.121	-0.128		-0.003	0.0207	0.126	FTH1,FTL,IL12B,MMP12,MMP9,TNF
TNFSF4	-1.467	cytokine		0.111	0.04		-0.029	0.0207	0.126	CD40LG,CXCR5,IL10,IL4,IL5,TNF
NFIX	1.257	transcription regulator		1.428	1.406		-0.01	0.0207	0.126	CLEC3B,CXCL14,FABP4,SFTPC,SLC25A5,SPARCL1
Ccl4	-2.917	cytokine						0.0207	0.126	IL4,IL5,TNF
Serpinb3a	-0.122	other						0.0207	0.126	Cxcl1,GZMB,TNF
IL12 RECEPTOR (complex)		complex						0.0207	0.126	CXCR3,IL4,TNF
PLA2G3	0.223	enzyme						0.0207	0.126	IL4,IL5,PTGDS
NRAD1		other						0.0207	0.126	BAX,MMP9,PECAM1
ADGRF5		G-protein coupled receptor						0.0207	0.126	Ccl3,MMP9,TNF
IL2R (complex)		complex						0.0207	0.126	IL2RA,IL4,IL5
STAG1	0.657	other						0.0207	0.126	PCDH11X,PCDH17,Pcdhb17
LITAF	-0.315	transcription regulator						0.0207	0.126	IL10,IL1A,TNF
CD8A	-0.746	other						0.0207	0.126	CD8B,IGHM,TNF
miR-3151-5p (and other miRNAs w/seed GUGGGGC)		mature microRNA						0.0207	0.126	BAX,IL10,TNF
FERMT1	-0.507	other						0.0207	0.126	LEF1,WNT1,WNT6
PSMC3IP	-1.014	transcription regulator						0.0207	0.126	CEBPD,FABP4,LEP
IL36RN	3.724	cytokine						0.0207	0.126	IL10,IL36G,TNF
CXXC5	-0.36	other						0.0207	0.126	ACTA2,KDR,KRT14
PTGDS	-2.223	enzyme						0.0207	0.126	BAX,PTGDR,PTGDS
IKBKB-DT		other						0.0207	0.126	CCL20,IL1A,MMP9
ELAVL3	-2.431	other						0.0207	0.126	CHGA,GAP43,NEFM
Havcr1	1.092	other						0.0207	0.126	IL10,IL4,IL5
RFX4		transcription regulator						0.0207	0.126	CCL24,IL3,RPL30
PBX2	0.229	transcription regulator						0.0207	0.126	COL5A2,PDGFRA,PF4
PCTP		transporter						0.0207	0.126	FABP1,FABP4,RXRG
TBL1XR1	0.657	transcription regulator						0.0207	0.126	Cxcl1,MMP12,TFF1
CYCS	-3.215	enzyme						0.0207	0.126	CCL17,CYCS,IL5
LILRB4		other		1.014	1.091		0.039	0.0209	0.126	IL10,IL1A,IL5,TNF
HRH1	-0.804	G-protein coupled receptor		0.054	0		-0.027	0.0209	0.126	IL10,IL5,Ins1,LEP
TFAP2E	-2.398	transcription regulator						0.0209	0.126	CCL28,IL12B,IL3,TNF
S100A10	-2.222	other		0.219	0.152		-0.034	0.0209	0.126	HTR4,S100A10,TNF,TRPV5
SOX5	1.689	transcription regulator						0.0209	0.126	FGFR3,HSPG2,IL10,Xist
DRD1	1.56	G-protein coupled receptor						0.0209	0.126	DRD3,IL5,S100A10,TACR1
CARD14	1.12	other						0.0209	0.126	Cxcl1,IL36G,S100A8,TNF
ZBTB32	-2.036	transcription regulator		-0.078	0		0.039	0.0209	0.126	GATA3,IL10,IL4,IL5
PKN1	0.895	kinase		-0.876	-0.898		-0.011	0.0209	0.126	ACTA2,FABP4,MYH11,TAGLN
FOXH1	2.059	transcription regulator						0.0209	0.126	Aldh1a1,ALDH1A3,IFNK,IL1A
NCOR1	0.553	transcription regulator		0.376	0.426		0.017	0.021	0.127	AFP,COX8A,Cxcl10,Cyp3a11 (includes others),EBF1,ISG15,Lyz1/Lyz2,MEP1A,MMP9,NR1D1,PDZK1,PLA2G2A,PTGDS,Sult5a1,TFF1,TSHB,UQCRQ,XPNPEP2
ATN1	0.385	transcription regulator						0.021	0.127	DBP,EBF1,FGF1,FXYD2,H2AC4,Ifi204 (includes others),KCNA1,NEFM,NEUROD1,NPTX1,NSG2,OPRL1,SATB1,SLC32A1,SPP1,STX1B,TMSB10,ZIC3
SMO	0.413	G-protein coupled receptor		0.225	0.18		-0.023	0.0211	0.127	EPCAM,EPYC,FOXF1,FOXF2,GLI1,GLI2,HHIP,LEF1,NKD1,OGN,PTCH2,S100A8,WIF1,WNT6
CSF1R		kinase		-0.121	-0.218		-0.037	0.0212	0.128	Ccl3,Cd209b,FMOD,GRAP2,IL1A,MMP9,MYB,TNF
PTF1A	-4.824	transcription regulator		-1.231	-1.32		-0.028	0.0213	0.128	Ctrb1,GBX1,GRM3,GRM5,ISL1,KLHL14,NPY,POU3F1,PRKCQ,SLC32A1
ITGAV	0.123	transmembrane receptor		-0.664	-0.765		-0.032	0.0213	0.128	AMIGO2,BAX,Ccl3,Ccl4,Cxcl10,HLA-A,MMP9,NTRK3,RTN4RL2,TNF
FOXO4	-0.28	transcription regulator		-0.744	-0.744		0	0.0213	0.128	Akr1c14,ANGPT1,APLN,C1QA,CERS4,COMP,ERG,FABP4,FABP5,FMOD,IER3,MMP9,PRG4,PTPRB,SELL,TIE1
SYK	0.457	kinase		-0.828	-0.844		-0.004	0.0213	0.128	Ccl4,CD247,CD40LG,Cxcl1,Cxcl10,GATA3,GLI1,IL10,IL3,IL4,PRKCQ,RCSD1,SHH,THPO,TNF,TSC22D3
WNT1	-3.639	cytokine		0.614	0.511		-0.026	0.0214	0.128	ACTA2,CCN5,CDKN1C,CDX1,DDX25,EEF1A1,IGF2,Ins1,LEF1,LMX1A,MUSK,NOTCH4,PITX2,RELN,SIM1,SPP1,TFF2,TWIST1,Wfdc18
GAST	5.611	other	Inhibited	-2.779	-2.882		-0.029	0.0215	0.129	AREG,CHGA,COX5B,GLI2,MMP9,Reg1,RPL35A,RPL7,RPS19,S100A6,SERPINB2,SHH,SLC18A2
PRKD1	0.496	kinase		-1.259	-1.34		-0.024	0.0218	0.13	Ccl3,Ccl4,CD2,CD5,Cxcl1,Cxcl10,IL10,IL12B,IL2RA,KDR,MMP9,TNF
DUSP11	-0.35	phosphatase		1.031	1.109		0.035	0.0219	0.13	Gbp9 (includes others),Ifi27,Ifi27l2b,ISG15,TNF
DTNBP1	0.623	other		-0.839	-0.899		-0.028	0.0219	0.13	GRIN2A,LHX6,NPPA,SLC32A1,Slc6a12
DUSP10	-0.18	phosphatase		1.276	1.321		0.021	0.0219	0.13	ACTA2,IL4,MMP9,Retnla,TNF
PSME3	-0.407	peptidase		-0.095	-0.13		-0.016	0.0219	0.13	ACTA2,ALDOA,GAPDH,HK2,TAGLN
PRF1	0.755	transporter		1.103	1.154		0.026	0.0219	0.13	Ccl3,Cxcl10,IL10,Klra4 (includes others),TNF
miR-293-5p (and other miRNAs w/seed CUCAAAC)		mature microRNA		-0.364	-0.277		0.039	0.0219	0.13	KCNJ16,KLF15,MMP9,SEPTIN3,TAGLN
TRIM3	0.752	enzyme		1.19	1.253		0.028	0.0219	0.13	FGF1,MMP10,MMP12,MMP9,TNF
DBP	2.554	transcription regulator		1.453	1.387		-0.03	0.0219	0.13	CYP26A1,Cyp3a11 (includes others),DBP,F9,SCNN1A
SCX	-0.283	transcription regulator		-0.686	-0.651		0.016	0.0219	0.13	COMP,HAPLN1,ID1,MSX1,SPP1
CREB3L1	-0.563	transcription regulator		-0.207	-0.277		-0.032	0.0219	0.13	AGR2,BST2,MATN1,SPP1,TFF3
SESN2		enzyme	Activated	2.181	2.201		0.009	0.0219	0.13	ACTA2,BAX,DES,HK2,WT1
MAPK1		kinase		-1.856	-1.865		-0.002	0.0224	0.133	BST2,C1S,Ccl3,Ccl4,CCR8,CHST7,DDT,DGKI,DUSP2,EPCAM,F9,FOXP3,GATA3,GPR83,HBA2,IGF2BP3,IL10,IL2RA,IL3,IL5,Ins1,ISG15,LGALS1,MMP9,MUC5AC,NPPA,NRN1,OLFML2A,PDLIM3,PITX2,PRKG1,SCNN1A,Serpina3g (includes others),SLC27A2,SP100,SPP1,SUOX,TFF1,TM4SF5,TMEM158,TNF,TSKU,UBE2C
ADAR	0.694	enzyme		0.64	0.707		0.024	0.0228	0.135	B2M,Casp1,Gm4841,GZMB,HLA-A,ISG15,NPPA,Sprr1a,TNF
EPCAM	-2.158	other		1.563	1.59		0.011	0.0228	0.135	EPCAM,FABP5,ID1,INS,Ly6a (includes others),LY6D,MMP10,MMP12,TWIST1
PDX1	-0.791	transcription regulator		0.424	0.382		-0.011	0.0229	0.135	ACE2,ATP5F1E,ATP5PD,ATP5PF,Cxcl1,EPHB1,FFAR1,FGF1,GAP43,GCK,GIP,IAPP,ID1,IER3,INS,Ins1,NDUFB9,NEUROD1,PAX6,SEZ6L,SLIT3,SPP1,TGFBR3,TRPC6
NR1H (family)		group		0.861	0.906		0.011	0.023	0.136	ABCG5,ACACB,Aldh1a1,ANGPTL3,APOC1,APOC4,Ccl3,Cxcl10,EDNRA,FGF1,GCK,GLI1,HLA-DOB,IL10,IL12B,PLA2G2A,PRKCQ,Sp110 (includes others),TNF,ZBTB16
JUNB	-1.96	transcription regulator		-0.14	-0.231		-0.028	0.0231	0.136	CCL20,Ccl3,CD68,CDC20,CLU,Cxcl1,FOXP3,FTH1,HK2,IL10,IL12B,IL3,IL4,IL5,MMP10,MMP9,PAK3,Raet1d/Raet1e,SERPINB2,SYT1,TNF
IGF2	5.741	growth factor		-0.514	-0.556		-0.013	0.0231	0.136	APOA2,AREG,CDKN1C,CTSL,H19,IER3,Ifitm2,IGF2,IL10,LEP,Mcpt8,MMP10,MMP12,OGN,PFDN6,PRKCQ,SATB1,SEZ6L2,SFTPB,SFTPC,SPP1,TNF
NR1H4	1.012	ligand-dependent nuclear receptor		1.837	1.811		-0.005	0.0233	0.137	ABCG5,ACTA2,AMBP,ATP5F1D,ATP5F1E,CA14,CCL28,COL5A2,COL6A5,Cyp3a11 (includes others),Cyp4f15,DIO2,FABP1,FABP2,FABP5,FGB,GPX1,Gsta1 (includes others),IL17F,Ins1,Lcn4,NAGS,NEUROD1,PGAM1,S1PR1,SLC10A1,SLC51B,SPP1,SULT1B1,THBD,Them7,TNF
C1Q (family)		group		-1.129	-1.209		-0.022	0.0234	0.138	ALPL,ATP5MC1,C1QA,CEBPD,DBI,DPP6,GLRA1,IL10,LGALS1,RPL37,S100A4,SLC38A3,TNF
TCL1A	-0.122	transcription regulator		-1.276	-1.342		-0.029	0.0234	0.138	C1QA,CAMP,Cd209b,CD68,CPA3,FKBP5,Ly6a (includes others),MMP12,MMP9,Ngp,S100A8,S100A9,TNFAIP2
PPP3R1	0.327	phosphatase		-1.948	-1.984		-0.011	0.0236	0.139	CYYR1,FAM169BP,Gbp2b,IKZF3,Lyz1/Lyz2,Prl2c2 (includes others),SFTPB,SFTPC,SIGLEC15,TBXA2R
HSP70 (family)		group		-0.534	-0.547		-0.004	0.0238	0.14	ACTA2,CRP,GAPDH,GCK,GZMB,IL12B,IL1A,MAP1LC3A,SCNN1B,TNF,TYR,TYROBP
PRDM16	0.536	transcription regulator		0.068	0.093		0.007	0.0238	0.14	BLK,CD68,Cxcl10,DIO2,ELN,EPHB1,Gbp2b,Gm10076,NPPA,PPP2R2B,TNF,UBA52
USP8	0.57	peptidase		0.982	1.071		0.026	0.0238	0.14	B2M,BST2,Casp1,CCL20,Cxcl1,Cxcl10,HLA-A,Ifi204 (includes others),Ifitm3,ISG15,SHANK3,SP100
RNF20	0.689	enzyme		0.74	0.659		-0.025	0.0239	0.14	CDKN1C,COL13A1,EPHB1,FOXP3,HEPACAM,Hoxa9,Ins1,Klra4 (includes others),MEF2C,RIPOR2,SYCP3
TLR5	0.804	transmembrane receptor		-0.949	-1.05		-0.035	0.0239	0.14	CCL20,Ccl4,Cxcl1,IL10,IL12B,IL1A,Ins1,MDH1B,MUC5AC,SCNN1A,TNF
PTPN6	-0.143	phosphatase		0.738	0.756		0.007	0.0239	0.14	BAX,Ccl3,CD5,Cxcl10,IGHM,IL10,IL12B,IL4,ISG15,MMP9,TNF
ATP2B2	6.166	transporter		0.032	0		-0.011	0.0241	0.141	BAX,C15orf48,CLIP3,DDR2,MXRA7,RPL22,Serpina3n (includes others),Tgtp1/Tgtp2
POU5F1	0.725	transcription regulator		1.189	1.115		-0.012	0.0243	0.142	AFP,ANGPT1,ASPRV1,BAX,BMPER,CCL20,CLDN7,CRIPTO,CTSL,CYP26A1,EN1,EPCAM,FABP1,FABP2,FOXA1,FOXF1,GATA3,Gbp2b,GCK,GLI2,H19,HK2,IGF2BP1,ISL1,KRT14,KRT27,Lefty1,MEF2C,MIAT,MMP9,MSX1,PAX6,PDGFRA,PDLIM3,PECAM1,PITX2,SALL4,SPP1,Sprr1a,Sprr2a1/Sprr2a2,Sprr2f,TNF,TWIST1,ZIC3
SMARCA4	0.114	transcription regulator		0.526	0.326		-0.029	0.0243	0.142	ACE2,ACTA2,AFP,AGR2,ALDH1A3,ANXA10,AREG,BTG4,CA14,CCR6,CCR8,CD52,CNTN1,CPS1,CXCR3,CXCR5,CYP26A1,DCT,DES,DYSF,EBF1,EDNRA,EMP3,FABP4,FGFBP1,FKBP5,GAPDH,GLI1,GPM6A,GPR83,GPX1,HHIP,HOXA7,IER3,IL1A,IL1RAPL1,IL4,IL5,KCNJ2,KCNQ3,KDR,LEF1,LGALS1,MEF2C,MGP,MN1,MUC5AC,MYB,MYH11,ODAPH,PCP4L1,PDLIM3,PHLDA2,PITX2,S100A3,S100A6,SERPINB2,SFTPB,SFTPC,SHH,SPP1,TAGLN,TBX15,TBX2,TFF1,TMEM171,TNNC2,TWIST1,TYR,WT1
SOX6	1.358	transcription regulator		-0.232	-0.218		0.006	0.0243	0.142	FBXO2,FGFR3,HSPG2,INS,Ins1,MYL3
TRPC1	0.567	ion channel		-0.548	-0.577		-0.012	0.0243	0.142	BAX,IL10,IL4,KDR,MAP1LC3A,TNF
SOD3	-2.787	enzyme		-1.097	-1.028		0.028	0.0243	0.142	DCT,EDNRA,IL1A,MAP1LC3A,TNF,TYR
TREX1	-0.122	enzyme		1.608	1.775		0.039	0.0244	0.142	B2M,BANK1,BST2,CD300LG,CD68,Cxcl10,GPX1,Ifi204 (includes others),IFI27L2,IFI44L,Ifit1bl1/Ifit1bl2,Ifitm3,IL12B,IL5,ISG15,Ly6a (includes others),PROCR,S100A6,Sp110 (includes others),SPN,TNF,TXN
TBX3	1.142	transcription regulator		2.044	1.905		-0.027	0.0245	0.142	ADAM19,ADAM33,ADAMTS2,ANGPT1,CDC20,COL6A2,Csf2rb2,EDNRA,FGF12,GJC2,GLI3,GNG11,GRIA3,HCN4,ID1,IL2RA,KCND2,KCNV2,MMP9,NPPA,PDE3A,QPRT,RASGRP3,ST6GALNAC3,TBX2,TWIST1,UBE2C
RNASEH2B	0.952	other		1.748	1.898		0.039	0.0247	0.143	B2M,BST2,Casp1,CTSL,Cxcl10,Gbp9 (includes others),IFI44L,Ifitm3,Igtp,IL12B,ISG15,PHLDA3,PROCR,S100A6,TXN,USP50
DDIT4	-1.472	other		0.129	0.084		-0.018	0.0247	0.144	AREG,Casp1,Cxcl10,CXCR3,IL4,IL5,TNF
DSCAML1	2.215	other		-0.766	-0.832		-0.018	0.0255	0.148	ATOH7,CNTN1,GRIN3B,KCNA1,KCNJ2,LHX9,MMP10,NRN1,PAX5,PCDH17,RACK1,SHANK1,SNAP91
CD3 (family)		group		-0.22	-0.317		-0.033	0.0255	0.148	FOXP3,GATA3,HK2,IL10,IL2RA,IL4,IL5,SLC16A3,TNF
GAPDH	-2.503	enzyme		-0.52	-0.49		0.012	0.0262	0.151	AADAT,CCL20,GAPDH,GEM,IL10,MEP1A,MME,PRDX5,SPP1,TNF
FPR2	0.801	G-protein coupled receptor		-0.489	-0.485		0.002	0.0266	0.153	ACTA2,IL10,IL4,IL5,TNF
ZBP1	-0.246	other	Inhibited	-2.132	-2.219		-0.039	0.0266	0.153	Ccl3,Cxcl10,Cxcl3,ISG15,TNF
MAPK12	0.832	kinase		-1.535	-1.543		-0.004	0.0266	0.153	IL10,IL12B,ITGB8,MMP9,TNF
ITGA9	0.984	other		-1.308	-1.387		-0.036	0.0266	0.153	ACTA2,Ccl3,Ccl4,CCR6,CXCL14
FGF23	-0.989	growth factor		-0.489	-0.445		0.022	0.0267	0.153	CYP27B1,KCND2,PDZK1,TRPV5
IL1R2	0.429	transmembrane receptor		1.888	1.941		0.027	0.0267	0.153	CCL20,Cxcl1,IL1A,TNF
NPPC	-2.243	other	Activated	2.037	2		-0.018	0.0267	0.153	CHST3,GUCY1A1,HAPLN1,PRKG1
TBX1	-0.737	transcription regulator						0.0267	0.153	ISL1,LEF1,PAX9,PITX2
POLDIP2	-0.12	other		0.027	0.038		0.006	0.0267	0.153	CD68,HK2,MYOCD,TAGLN
MZF1	-1.23	transcription regulator		1.042	1.029		-0.007	0.0267	0.153	MS4A2,MYB,PADI1,SELL
PTGS2OS2	0.14	other		-0.005	0		0.003	0.0267	0.153	BAX,Cxcl10,CYCS,Saa3
NFIA	1.022	transcription regulator		-0.47	-0.522		-0.02	0.0272	0.154	ATP5F1D,LDHC,NDUFA11,OTOP1,SFTPC,SLC25A5,TNF,UQCR10
PPRC1	0.197	transcription regulator		-0.356	-0.457		-0.039	0.0272	0.154	CCL20,EPHB1,ESM1,GNG11,HK2,IL1A,SMYD1,ST6GALNAC3
PTX3	-0.361	other		0.2	0.228		0.01	0.0272	0.154	Ccl3,Ccl4,Cxcl1,GATA3,IL4,MMP12,MMP9,TNF
HNRNPH1		other						0.0272	0.154	ATP5PO,COX5A,CYFIP2,FHL1,H4C1,NDUFA1,NDUFA4,NDUFB10
ELANE	0.795	peptidase		-1.157	-1.183		-0.011	0.0272	0.154	Ccl3,CEBPD,Cxcl1,ELN,GFI1,MMP9,MUC5AC,TNF
NRG1		growth factor		0.254	0.154		-0.02	0.0276	0.157	ANGPT1,ANGPT2,AREG,ASCL2,CDC20,CLU,CXCR3,Defa3 (includes others),EEF1A1,FABP5,FGF1,GUCY2C,HK2,ID1,IER3,IGF2,IL10,LHFPL6,Ly6a (includes others),LY6D,LY6G6E,Lyz1/Lyz2,MMP9,MST1,MUC5AC,MUSK,NPPA,PDE3A,POU3F1,RAB3A,Reg3b,Reg3g,SHBG,TFF1
POU4F1	0.282	transcription regulator		0.181	0.181		0	0.0277	0.157	ADCYAP1,ADGRG2,BAX,ERICH6,EYA1,GATA3,Htr5b,KCNMA1,MAB21L1,NEUROD1,NOVA1,NPY,NTRK3,RBM24,RTN4RL2
IL18	0.342	cytokine		-0.414	-0.536		-0.026	0.0279	0.158	ADAM19,CAMP,CCL20,Ccl3,Ccl4,CD226,CD40LG,CD96,Cxcl10,GRIN2A,GZMB,IL10,IL12RB2,IL1A,IL2RA,IL4,IL5,KLRB1,MMP9,NPPA,NPY,SELL,SPP1,TACR1,TNF
mir-218 (includes others)		microRNA		-2.055	-1.97		0.033	0.0283	0.16	DCT,IGF2,KCND2,LEF1,PDGFRA,TNF,TYR
COL5A1	2.622	other		1.053	1.134		0.031	0.0283	0.16	ACTA2,COL5A2,FBN1,LGALS1,PF4,S100A11,S100A6
MAP2K1/2 (family)		group		-1.518	-1.593		-0.022	0.0283	0.16	Ccl3,Ccl4,ELN,FOXP3,HK2,HSPB1,IL10,IL2RA,IL4,IL5,MMP9,TNF
MACROH2A1	-0.13	other		-0.47	-0.447		0.01	0.0283	0.16	ALDH1A3,CDKN1C,FGF1,GCK,HIF3A,ID1,LMO3,NOTCH4,SERPINB2,TFF1,TWIST1,VXN
BCAP31	-0.738	transporter		-0.39	-0.392		-0.001	0.0284	0.16	ANG,Ccl3,CD81,Chil3/Chil4,Cxcl10,EPCAM,GCK,Retnla,TNF
FGF10	-0.604	growth factor		-1.593	-1.706		-0.038	0.0284	0.16	FOXF1,Hsd3b6 (includes others),MMP9,MUC5AC,S100A13,S100A6,Saa3,SHH,Tgtp1/Tgtp2
SMYD1	-3.109	transcription regulator						0.0284	0.16	CYCS,HAND2,HK2,MIF,NDUFA13,NDUFA5,SMYD1,UBC,UQCR11
SCN9A	1.562	ion channel						0.0284	0.16	ANO4,MINAR1,RARRES1,RGS8,SMYD1,STRIP2,TMEM132C,TMEM72,ZNF521
Pycard	-1.977	other		-1.577	-1.633		-0.023	0.0284	0.16	ACTA2,Cxcl1,IL10,MMP9,S100A8,Saa3
PIEZO1		ion channel		-0.846	-0.915		-0.029	0.0284	0.16	ACTA2,IL10,IL2RA,MMP9,NPPA,TNF
NODAL	3.443	growth factor		-0.813	-0.816		-0.001	0.0284	0.16	ACTA2,Cxcl10,DES,IL10,IL12B,TNF
CD46	1.384	transmembrane receptor		-0.487	-0.509		-0.009	0.0284	0.16	FOXP3,GZMB,IL10,IL2RA,MGP,MYB
CREB (family)		group		-1.567	-1.683		-0.023	0.0286	0.161	AASS,ACTA2,ADCYAP1,ADM,AREG,BCL2L15,CALCA,CAMP,CEBPD,CHGA,CTSL,DES,EPHA3,GIMAP8,GPR50,Gstm5,HSPB8,IER3,Ifi204 (includes others),IL10,IVL,LEP,MIF,MUC5AC,MUC5B,MYB,NDUFB5,NRN1,PER2,POU1F1,POU2AF1,PRG4,Saa3,SERPINB2,TFF1,TNF,TSHB,TSHR,UBC,Vmn2r30 (includes others),WNT1
CALCINEURIN (complex)		complex		0.171	0.108		-0.023	0.0288	0.161	ABRA,CTSL,CYGB,IL4,KCNQ3,LIN7A,MYO1A,NPPA,SPP1,TNF,TRPC6
C5AR1	-1.013	G-protein coupled receptor		-0.644	-0.718		-0.024	0.0288	0.161	CD28,CST7,Cxcl1,IL10,IL12B,IL17F,IL4,IL5,MMP9,TNF,TYROBP
MMP1		peptidase		-0.355	-0.447		-0.032	0.0289	0.161	ANGPT1,BAX,KDR,MMP9,MYOCD,NTRK3,S100A4,TACR1,TAGLN,TNF
PRKAA2	1.459	kinase		-0.851	-0.776		0.018	0.0292	0.161	ACTA2,BAX,COX4I1,Cyp3a11 (includes others),ELOVL2,FABP4,GATA3,GRIA3,IL17RB,INS,Ins1,LEP,Ly6a (includes others),MMP9,NAP1L5,NPPA,PDGFRA,PTPRN,TNF
TNFSF13B	0.769	cytokine		-0.509	-0.569		-0.015	0.0292	0.161	ADAMTS12,AICDA,APLN,BAX,BTLA,Cd177,CD40LG,CXCR5,DDR2,HCAR2,ID1,IL10,LEP,MMP9,PGLYRP1,POU2AF1,PRKG1,SELL,SPP1
CD69		transmembrane receptor						0.0293	0.161	IL2RA,S100A9,TNF
MPST	-1.582	enzyme						0.0293	0.161	TIMM13,TIMM8B,TOMM7
GPR84	-1.53	G-protein coupled receptor						0.0293	0.161	Ccl3,IL12B,TNF
ZC4H2	0.119	other						0.0293	0.161	COX6B1,COX8A,NDUFA1
SELENOK	-2.921	other						0.0293	0.161	Cxcl10,ISG15,TNF
TRIB2	-0.114	kinase						0.0293	0.161	CHGA,IL10,POU3F2
FAM98B	0.295	enzyme						0.0293	0.161	ACTA2,BAX,MMP9
IL26		cytokine						0.0293	0.161	CCL20,IL10,TNF
ENPP1	0.285	enzyme						0.0293	0.161	ALPL,LEP,SPP1
HYOU1		other						0.0293	0.161	IL12B,PECAM1,TNF
miR-345-3p (miRNAs w/seed CCUGAAC)		mature microRNA						0.0293	0.161	IL10,IL4,TNF
SDC3	-0.696	other						0.0293	0.161	ALPL,FZD1,Ins1
Ccl6	-0.845	cytokine						0.0293	0.161	Ccl3,CTSL,MMP9
GSC	2.614	transcription regulator						0.0293	0.161	CLCA2,SHH,TWIST1
HEYL	3.916	transcription regulator						0.0293	0.161	HEYL,MYH11,NPPA
UBA7	0.518	enzyme						0.0293	0.161	IL10,ISG15,TNF
ESM1	3.198	growth factor						0.0293	0.161	H19,KDR,MMP9
CD48	1.06	other						0.0293	0.161	IL4,IL5,TNF
CXCL9	-0.566	cytokine						0.0293	0.161	IL10,IL4,MMP9
PDYN	-0.914	transporter						0.0293	0.161	GRM5,KDR,TNF
ULBP1	1.608	transmembrane receptor						0.0293	0.161	HLA-A,IL2RA,TNF
DRD2	3.694	G-protein coupled receptor		-0.82	-0.896		-0.021	0.0297	0.163	BAX,C1QA,CCR8,Cxcl1,FXYD2,GNGT2,ID4,ITGB8,KCNJ2,KLK1,LYPD1,NPY,PDE1C,PRLR,S100A10
C1QA	-2.023	other		-1.298	-1.355		-0.02	0.0305	0.167	B2M,CD68,Cxcl10,HLA-A,S100A10,Serpina3n (includes others),SERPING1,TNF
HSPD1	-0.676	enzyme		-0.219	-0.303		-0.032	0.0305	0.167	BAX,Cxcl1,GATA3,IL10,IL12B,IL5,NDUFB8,TNF
FOXC1	0.73	transcription regulator		0.087	0		-0.019	0.0308	0.169	ALPL,B2M,BST2,CLU,COL10A1,FGFR3,FOXA1,GFI1,ISG15,IVL,KRT16,MMP9,MYB,OMD,OSR1,OSR2,PAX6,PITX2,RSPO3,SPINK6,SPP1
FASN	-0.116	enzyme		-1.882	-1.938		-0.016	0.0308	0.169	ACTA2,Aldh1a7,APOC1,BAX,FABP4,FGF1,GCK,IL10,IL12B,Retnla,TBXA2R,TNF
SMARCAL1	0.793	enzyme	Inhibited	-3.605	-3.771		-0.039	0.031	0.169	APOA2,APOC1,APOC4,ATP5MC3,COX6B1,COX7C,DBI,ELOVL2,FABP1,FABP2,NDUFA4,NDUFB10,NDUFB5,NDUFC1,NDUFC2,SHBG,SLC27A6,SULT1B1
ADAM17	0.229	peptidase	Inhibited	-1.97	-2.066		-0.029	0.031	0.169	AREG,Ceacam1/Ceacam2,Cxcl1,DUOXA2,ERBB4,Hspa1b,HSPB1,Il36a,IVL,MAP1LC3A,MUC5AC,PLA2G2F,Reg3b,S100A11,Saa3,SELL,SPP1,TNF
SHC1	-0.491	other		-1.413	-1.393		0.006	0.0315	0.172	AICDA,BAX,Cxcl10,DAPL1,FTH1,FTL,INS,S1PR1,SHC4,THBD,TXN
PLAU	-0.923	peptidase		-0.708	-0.759		-0.016	0.0315	0.172	ACTA2,ANG,Chil3/Chil4,KDR,MMP12,MMP9,NPY,Retnla,S100A8,S100A9,TNF
SOX1	-0.122	transcription regulator		-1.634	-1.508		0.038	0.0315	0.172	ANGPT1,BMPER,CYP26A1,FABP1,FABP2,FOXF1,Gbp2b,PDGFRA,PDLIM3,PECAM1,PITX2
SATB2	0.649	transcription regulator		0.651	0.64		-0.005	0.0316	0.172	BAX,CD96,FABP4,IGHM,IL3,ITGA8,PDE3A,PRRX1,SPP1
CDH11	1.21	other	Inhibited	-2.88	-2.985		-0.035	0.0316	0.172	ACTA2,Ccl3,Ccl4,CCN5,Cst3,Cxcl3,MDK,TAGLN,TFF1
YAP/TAZ (family)		group		0.118	0.104		-0.005	0.0316	0.172	AK4,AREG,GLI2,HSBP1,HSPB1,IL1A,ISG15,SPEG,TNF
NEUROG1	-0.122	transcription regulator		0.607	0.632		0.008	0.0318	0.172	AMIGO2,C1S,F2RL2,LRRN3,MFAP4,MMP9,RIPOR2,S100A4,TACR1,TMEFF2
GLI (family)		group		-0.132	-0.2		-0.031	0.0318	0.172	ACTA2,COL10A1,GLI1,HHIP,S100A4
SUCNR1	-0.168	G-protein coupled receptor		1.063	1		-0.032	0.0318	0.172	ACTA2,COL5A1,COL5A2,Cxcl10,Retnla
IL17A DIMER (complex)		complex	Inhibited	-2.122	-2.201		-0.036	0.0318	0.172	CCL20,IL10,IL1A,IL3,TNF
CMKLR1	-0.386	G-protein coupled receptor		-0.617	-0.625		-0.004	0.0318	0.172	IL4,IL5,SPP1,TAGLN,TNF
VANGL2	-0.302	other		-1.264	-1.195		0.031	0.0318	0.172	Gbp9 (includes others),Ifi204 (includes others),IL12B,ISG15,Tgtp1/Tgtp2
MAPK13	-0.267	kinase		-1.346	-1.364		-0.009	0.0318	0.172	IL10,IL12B,Ins1,IVL,TNF
DEF6	1.717	other		-0.64	-0.651		-0.005	0.0318	0.172	IL10,IL12B,IL4,MMP9,TNF
NKX2-2	0.763	transcription regulator						0.0318	0.172	GCK,GHRL,IAPP,INS,PPY
TNFRSF18	6.525	transmembrane receptor		0.124	0.106		-0.009	0.0318	0.172	Ccl3,CD247,MMP9,TNF,TNFRSF18
MGAT5	-0.494	enzyme		1.228	1.195		-0.015	0.0318	0.172	ASCL2,IL4,IL5,TNF,TWIST1
ANGPTL3	-2.442	growth factor						0.0318	0.172	ACACB,ANGPTL3,HSPG2,SPP1,WNT16
NR1D2	1.101	ligand-dependent nuclear receptor		-0.116	-0.152		-0.019	0.0318	0.172	COL5A2,FABP4,HAPLN1,IL17F,NR1D1
RPS6KA5	0.958	kinase		-0.195	-0.221		-0.012	0.0318	0.172	CCL20,IL10,IL12B,IL2RA,TNF
HDAC1		enzyme		1.929	1.952		0.005	0.0321	0.173	ANGPT2,ARF6,ASCL2,BAX,CCR8,CD4,CRLF1,FABP1,FABP2,FABP4,FAM107A,FGFBP1,FOXP3,GFI1,GLI1,HK2,HLA-A,ID1,IL10,IL1A,IL4,IL5,KDR,MEF2C,MME,MMP9,NEFM,NKD1,PPP2R2B,RGS4,S100A9,SATB1,SERPINB2,SLC15A1,SPP1,SYCE1,TAGLN,TBX2,TGFBR3,THEMIS,TNF,TSC22D3
TRH	-0.122	other		-0.828	-0.858		-0.013	0.0322	0.173	ANGPT2,DIO2,Ins1,NEFM,PRLR,SFTPB,TSHB
HAVCR2	0.331	other		-1.449	-1.41		0.018	0.0322	0.173	Casp1,CD5,CXCR5,IL10,IL4,PRDX5,TNF
HK2	-2.511	kinase		1.1	1.076		-0.009	0.0322	0.173	IL3,IL4,ISG15,MMP9,NDUFB8,TNF,TWIST1
FCER1G	-1.372	transmembrane receptor		-0.614	-0.657		-0.017	0.0322	0.173	CD247,GATA3,IL10,IL12B,IL4,IL5,TNF
LUCAT1	-0.809	other		-0.439	-0.509		-0.029	0.033	0.173	ANG,BAX,CDKN1C,FGB,GPX2,IER3
RACK1	-2.1	enzyme		-0.804	-0.798		0.003	0.033	0.173	ADCYAP1R1,BAX,Ctla2a/Ctla2b,GLI1,ISG15,PSCA
NT5E	-1.136	phosphatase		-0.162	-0.129		0.014	0.033	0.173	IL4,KDR,MMP9,SPP1,TNF,ZNF366
TG	-3.727	other						0.033	0.173	ANGPT1,ANGPT2,IL10,IL4,KRT14,TG
WAS	1.129	other						0.033	0.173	CCR6,IL4,IL5,TLR1,TNF,TNFAIP2
NPPA	-2.485	other		-1.466	-1.451		0.006	0.033	0.173	ADM,CDKN1C,IL10,IL12B,NPPA,TNF
2500002B13Rik	-0.717	other		-0.694	-0.762		-0.034	0.0334	0.173	COX4I1,CYCS,HINT1,NDUFB8
ZFP91	0.605	transcription regulator		-1.059	-1		0.029	0.0334	0.173	BCAT1,Casp1,HK2,Ifi204 (includes others)
SHARPIN	-0.223	other						0.0334	0.173	Casp1,Cxcl10,IL12B,ISG15
Retnla	-3.884	other		-1.17	-1.217		-0.025	0.0334	0.173	ACTA2,CALCA,LEP,NPPA
AGTRAP	-0.308	G-protein coupled receptor		-1.198	-1.231		-0.017	0.0334	0.173	HK2,Ins1,KCNJ2,SLC6A2
NREP	0.541	other		-0.32	-0.339		-0.01	0.0334	0.173	ACTA2,MMP9,PDGFRA,TAGLN
Tcrd		other		-1.031	-1.067		-0.018	0.0334	0.173	Ccl3,Ccl4,IL17F,TNF
MMP8	0.145	peptidase						0.0334	0.173	Ccl3,Cxcl10,S100A8,TNF
IL2RB	2.027	transmembrane receptor						0.0334	0.173	GZMB,IL10,IL2RA,IL4
BHLHE41	-0.119	transcription regulator		-0.189	-0.152		0.018	0.0334	0.173	GATA3,HK2,IL4,MEF2C
TPH1	-1.624	enzyme		0.179	0.044		-0.039	0.0335	0.173	DNAJB13,EPCAM,Erdr1x,Gimap7,H2BC13,H2bc18,ICOS,Ifi204 (includes others),RPS15A,SLAMF6,ST6GALNAC2,TG
BBS12	0.151	other						0.034	0.173	LEP,TNF
AKAP5	-0.923	other						0.034	0.173	Ins1,KCNQ3
TMEM231	0.228	other						0.034	0.173	GLI1,SHH
Prn/Prnd	-0.769	other						0.034	0.173	Cxcl1,Ly6a (includes others)
Bc1	-2.289	translation regulator						0.034	0.173	ACTA2,TAGLN
GBP1		enzyme						0.034	0.173	KDR,VWF
Tbl1x	0.302	transcription regulator						0.034	0.173	Cxcl1,MMP12
ENPP7	2.91	enzyme						0.034	0.173	IL10,TNF
MINDY1	-0.495	peptidase						0.034	0.173	PDZK1,TFF1
OLFM2	-0.108	other						0.034	0.173	MYH11,TAGLN
TNIP3	-1.424	other						0.034	0.173	IL12B,TNF
CYTH2	-0.426	other						0.034	0.173	ARF6,RBFOX3
ATP6V0D2	1.555	transporter						0.034	0.173	IL12B,TNF
ABRA	-5.046	other						0.034	0.173	NPPA,TAGLN
ADNP	0.448	transcription regulator						0.034	0.173	IL5,TNF
DUOX1	-1.378	enzyme						0.034	0.173	IL5,MUC5AC
B9D1	-0.836	other						0.034	0.173	GLI1,SHH
OPN3	0.85	G-protein coupled receptor						0.034	0.173	DCT,TYR
ITPRID2	0.432	other						0.034	0.173	Ins1,LEP
DARS2	0.472	enzyme						0.034	0.173	ALDOA,PGAM1
ANKRD13C	0.536	other						0.034	0.173	PTGDR,TBXA2R
MITF/P300/CBP (complex)		complex						0.034	0.173	DCT,TYR
STX12	0.387	other						0.034	0.173	PF4,VWF
FLII	-0.397	other						0.034	0.173	TFF1,TNF
CHST4	-1.449	enzyme						0.034	0.173	IL10,IL4
BRS3	-0.122	G-protein coupled receptor						0.034	0.173	Ins1,LEP
PVR		other						0.034	0.173	CD226,CD96
miR-339-5p (and other miRNAs w/seed CCCUGUC)		mature microRNA						0.034	0.173	GRM3,HOXA1
miR-625-5p (and other miRNAs w/seed GGGGGAA)		mature microRNA						0.034	0.173	IGF2BP1,NTRK3
PPP1R3C	0.774	phosphatase						0.034	0.173	Ins1,LEP
ROBO1	0.137	transmembrane receptor						0.034	0.173	MMP9,SHH
PER3	1.259	other						0.034	0.173	DBP,FABP4
RNASEH1		enzyme						0.034	0.173	RPS21,RPS3
TRU-TCA1-1		other						0.034	0.173	Chil3/Chil4,Retnla
GJB2		transporter						0.034	0.173	FGFR3,TNF
CACNA2D1	0.84	ion channel						0.034	0.173	CACNA1G,CACNA1I
TBC1D4	0.974	other						0.034	0.173	Ins1,SCNN1A
CHST2	-0.322	enzyme						0.034	0.173	IL10,IL4
AKAP13	0.592	other						0.034	0.173	FKBP5,MEF2C
LDB2	3.848	transcription regulator						0.034	0.173	BAX,MMP9
BARX1	-6.562	transcription regulator						0.034	0.173	CDC20,MMP9
RAN	-1.882	enzyme						0.034	0.173	NR1D1,TNF
PSAT1	-0.194	enzyme						0.034	0.173	Cxcl10,ISG15
FYN	0.668	kinase		-0.985	-1.029		-0.018	0.0342	0.173	Ccl4,CD5,FOXP3,IL4,IL5,POU3F1,PTPN5,TNF
KEAP1	0.396	other		-1.922	-1.912		0.004	0.0342	0.173	AMBP,DCSTAMP,Gstp1 (includes others),IL10,IL4,MMP9,TG,TNF
GBX2	-1.763	transcription regulator						0.0342	0.173	EEF1A1,EN1,FGF12,FOXG1,MSX1,SLIT3,SYT2,WNT1
CHD4	0.15	enzyme		0.185	0.239		0.021	0.0344	0.174	CASQ1,CD4,HMCN2,ID4,IL12B,IL4,KCTD16,OPRL1,POU3F1,SFRP4,TNNC2
BMP2		growth factor		-0.03	-0.112		-0.015	0.0344	0.174	ACTA2,ALPL,C1QA,CALCA,COL10A1,ESRRG,FABP4,FGF12,FOXP3,FZD1,Gkn3,ID1,ID4,Ins1,MATN1,MEF2C,MMP9,MSX1,MXRA7,NEFM,NPPA,NTRK3,PITX2,PTH1R,S100A6,SMAD9,SOSTDC1,SPP1,TAGLN,TBX2,TG,ZBTB16
IPMK	0.512	kinase		-0.852	-0.943		-0.031	0.0349	0.177	ACTA2,CXCR3,GZMB,ICOS,IL10,ITGB8,MYL6,SATB1,TNF
ZNF281	0.202	transcription regulator		1.659	1.633		-0.011	0.0349	0.177	ACTA2,ADAM19,CCL24,Ccl3,Ccl4,Cxcl1,FOXP3,IL12B,IL17F
STAT6 DIMER (complex)		complex		-1.057	-1.144		-0.033	0.0365	0.184	CCL17,Chil3/Chil4,GATA3,IL10,IL4,Retnla,SOCS1
HHEX	0.668	transcription regulator	Inhibited	-2.198	-2.19		0.004	0.0365	0.184	CCL28,FOXP3,IL17F,IL2RA,KDR,SLC10A1,TIE1
IDO1	-1.17	enzyme		-0.352	-0.389		-0.014	0.0365	0.184	ANGPT1,GATA3,IL10,IL12B,SHH,TGFBR3,TNF
miR-34a-5p (and other miRNAs w/seed GGCAGUG)		mature microRNA		-0.415	-0.242		0.039	0.0367	0.185	ACTA2,ALDOA,ARPP21,BAX,CCN5,CD96,FOXP3,IKZF3,LEF1,MMP9,MUC5B,MYB,POU3F2,PREX2,SELL,SLC18A2,SLC27A2,TAGLN,THEMIS,WNT1
KCNIP3	0.946	transcription regulator		1.095	1.117		0.007	0.0374	0.188	ACTA2,CALCA,CD28,DDT,GHRL,GPX1,IL10,IL17RB,IL4,KCND2,PGLYRP1
Fcgr3	-0.565	transmembrane receptor		-1.395	-1.473		-0.036	0.0376	0.188	Cxcl1,Cxcl10,IL12B,IL3,TNF
LYL1	0.456	transcription regulator						0.0376	0.188	ANGPT2,ERG,ID1,ID4,TSPAN18
SMARCD3	0.7	transcription regulator		-0.548	-0.625		-0.035	0.0376	0.188	FMOD,HAPLN1,MGP,NPPA,PITX2
WNT7A	-0.133	cytokine		-1.106	-1.183		-0.035	0.0376	0.188	FGF1,MMP10,MMP9,SYN1,TWIST1
NTN1	0.959	growth factor		0.886	0.927		0.021	0.0376	0.188	ACTN2,Cxcl1,IL10,IL4,TNF
Cyp2c70	-2.53	enzyme		1.934	1.982		0.024	0.0376	0.188	Cxcl1,Cxcl10,Cyp3a11 (includes others),SLC10A1,TNF
IL21R	0.616	transmembrane receptor						0.0376	0.188	Chil3/Chil4,GZMB,IL10,IL4,Retnla
RAPGEF3		other	Inhibited	-2.179	-2.219		-0.018	0.0376	0.188	Ins1,LEP,MUC5AC,NPPA,SPP1
ST8SIA1	3.502	enzyme		1.507	1.536		0.013	0.0376	0.188	ALPL,C1QA,IL1A,MMP9,TNF
STAT5 DIMER (complex)		complex		0.065	0		-0.027	0.0379	0.189	BAX,CXCR5,EBF1,IGF2,Ins1,SOCS1
CRX	-0.122	transcription regulator		-1.374	-1.452		-0.036	0.0379	0.189	ARR3,CNGB3,NEUROD1,OPN1SW,PDC,RS1
PRKG1	2.77	kinase	Inhibited	-2.22	-2.213		0.003	0.0379	0.189	ACTA2,GUCY1A1,HINT1,ID1,IL4,TAGLN
CD83	1.044	transmembrane receptor		1.426	1.408		-0.007	0.0379	0.189	FOXP3,IL10,IL4,MMP9,MRC2,SIGLEC15
B2M	-2.3	transmembrane receptor		1.387	1.331		-0.024	0.0379	0.189	Ccl3,CD8B,HLA-A,IL4,Klra4 (includes others),MEF2C
EIF4EBP2		translation regulator		1.407	1.472		0.027	0.0379	0.189	CEBPD,Cxcl10,IL10,IL12B,SERPINB2,TNF
ROR1	1.971	kinase		-1.336	-1.414		-0.028	0.0381	0.189	ACTA2,BANF1,CYCS,LHFPL6,MUC13,RACK1,RPL27,RPS4X
ACKR2	-6.042	G-protein coupled receptor		0.696	0.788		0.033	0.0381	0.189	Ccl3,Cxcl10,Ifi204 (includes others),IFI27L2,IL10,IL1A,ISG15,TNF
NHERF1	0.366	transporter		-0.779	-0.822		-0.015	0.0381	0.189	CCL24,Ccl3,Ccl4,CCR8,Cxcl1,IL4,IL5,S100A4
MERTK	0.602	kinase		-0.36	-0.349		0.004	0.0381	0.189	ADM,ALPL,Cxcl10,IL10,IL12B,Retnla,SOCS1,TNF
CSTB	-3.022	peptidase						0.0381	0.189	ATP5MF,CYCS,DBI,RAB3A,SNAP91,STX1B,TIMM13,UQCRH
NPY	-3.443	other		-0.467	-0.469		-0.001	0.0382	0.19	DIO2,DPP4,FKBP5,IL10,KLK1,LEP,NPY,PER2,RPS2,TNF
SATB1	2.903	transcription regulator	Inhibited	-2.554	-2.533		0.005	0.0382	0.19	BTLA,EVI2A,FOXP3,GATA3,GPR18,HLA-DOB,IL17RB,IL2RA,IL3,IL4,IL5,LAX1,LRRN3,RIPOR2,RPLP0,RPLP1,S1PR1,SELL,SLC27A2,TNF,TSC22D3
PTPRJ	0.917	phosphatase	Inhibited	-2.245	-2.345		-0.034	0.0385	0.191	ACTA2,Ccl3,Ccl4,CEBPD,Cxcl1,IL1A,TG,TNF,TSHR
CLU	-2.352	other		0.064	0.1		0.013	0.0385	0.191	BAX,CLU,Gbp9 (includes others),GPX1,Hspa1b,IFI27L2,MMP9,RFK,TNF
MNT		transcription regulator		0.216	0.333		0.039	0.0385	0.191	Aldh1a1,Aldh1a7,ALDOA,COQ8A,Cxcl3,ID1,Ms4a4c (includes others),TMEM252,TNF
ACTIVIN A (complex)		complex						0.0394	0.191	IL10,IL4,IL5
CHCHD2	-3.016	other						0.0394	0.191	HEYL,ID1,SPP1
PPT1	-0.477	enzyme						0.0394	0.191	Ccl4,Cxcl10,TNF
LINC01139		other						0.0394	0.191	ALDOA,ANKRD37,SLC16A3
SLC16A3	-3.117	transporter						0.0394	0.191	HK2,MMP9,TNF
PHF21A	0.229	other						0.0394	0.191	PTPRN,RAB3A,SYT1
HDAC10	0.205	transcription regulator						0.0394	0.191	CASR,DCT,MMP9
THBD	2.395	transmembrane receptor						0.0394	0.191	PECAM1,THBD,TNF
mir-335		microRNA						0.0394	0.191	ALDOA,HK2,TNF
miR-125b-2-3p (and other miRNAs w/seed CAAGUCA)		mature microRNA						0.0394	0.191	BAX,KLK1,MMP9
IL9R	1.577	transmembrane receptor						0.0394	0.191	AREG,IL5,SELL
SELE	-1.119	transmembrane receptor						0.0394	0.191	Ccl3,IL3,TNF
LUM		other						0.0394	0.191	Cxcl1,KERA,TNF
ADIPOR2	0.28	transmembrane receptor						0.0394	0.191	GCK,Ins1,NDUFA1
OTUD7B	0.527	peptidase						0.0394	0.191	ACTA2,PDZK1,TFF1
LY9	0.531	other						0.0394	0.191	CD81,IL4,ZBTB16
HOXB7	-0.122	transcription regulator						0.0394	0.191	ANGPT1,ANGPT2,MMP9
PTCD1	-0.172	other						0.0394	0.191	NDUFB8,NDUFB9,UQCRB
BRAT1		other						0.0394	0.191	ARK2C,GAP43,SYN1
GLP1R	0.978	G-protein coupled receptor						0.0394	0.191	CALCA,CAMP,Ins1
NDUFS4		enzyme						0.0394	0.191	COX5A,DIO2,TNF
KCNA3	-0.343	ion channel						0.0394	0.191	IL10,IL2RA,Ins1
DVL2	-0.303	other						0.0394	0.191	LEF1,PITX2,TWIST1
ACAN	-1.34	other						0.0394	0.191	FOXP3,IL10,TNF
NANOG	-4.396	transcription regulator		1.424	1.387		-0.01	0.0403	0.195	CCDC85A,COMP,EN1,GCK,GLI1,GLI2,HOXA1,ID1,ID4,INHBE,ISL1,KDR,LAMA1,Lefty1,LGALS1,NPTX1,PAX6,PITX2,S100A6,SALL4,ZIC3
IRGM		enzyme		0.316	0.45		0.038	0.0404	0.196	B2M,BAX,BST2,IFI44L,IL1A,ISG15,MAP3K6,MAP3K7CL,NLRP6,TNF,TNFAIP2,TNFRSF18,TNFSF15
DICER1	0.727	enzyme		-0.22	-0.242		-0.004	0.0409	0.196	AFP,ANGPT2,CD226,CDKN1C,Cxcl10,DES,ELOVL2,EPCAM,EPHA3,EYA1,FOXP3,Gbp2b,GZMB,H19,IGDCC3,IGF2,IGF2BP1,IGF2BP3,IL10,IL2RA,KDR,Klra4 (includes others),LHFPL6,MMP9,Mrgpra2a (includes others),NANOS1,PAX6,PITX2,POU3F1,PPP2R2B,PRKCQ,PROCR,PTPRN,S1PR1,SCN11A,SERPINB2,SFRP4,SPN,TG,TNF,TRPC6,TSHR
POR	0.341	enzyme		-0.153	-0.113		0.015	0.0409	0.196	ADH4,Akr1c14,Aldh1a1,Aldh1a7,Ces2c,CPA3,CYP26A1,CYP7B1,ELOVL2,FABP2,FGF1,GCK,Gsta1 (includes others),HLA-A,HLF,Hsd3b4 (includes others),Hsd3b6 (includes others),KDR,LGALS1,MAP3K6,RETSAT,Serpina3n (includes others),Speer4a2 (includes others)
IGFBP3	-0.595	other		0.147	0.16		0.005	0.0411	0.196	BAX,Ccl3,Ccl4,IL4,IL5,Ins1,TNF
BATF	1.046	transcription regulator		1.066	1.026		-0.015	0.0411	0.196	GATA3,GZMB,IL10,IL17F,IL4,IL5,SELL
MEIS1	0.676	transcription regulator		0.291	0.188		-0.039	0.0411	0.196	Ccl3,EYA1,HLF,HOXA7,Hoxa9,MYB,PF4
CXCL10		cytokine		-1.038	-1.114		-0.039	0.0411	0.196	IL4,IL5,MMP9,TNF
FOXQ1	-1.438	transcription regulator		-0.19	-0.195		-0.002	0.0411	0.196	FOXF2,SP5,WNT16,WNT6
LAMTOR5	-1.536	other						0.0411	0.196	INS,Ins1,MST1,S100A4
SLAMF1	1.861	transmembrane receptor						0.0411	0.196	IL12RB2,IL4,SH2D1A,TNF
EN1	-3.669	transcription regulator						0.0411	0.196	ACTA2,PAX5,PAX6,SLC18A2
PSMB8	-0.585	peptidase						0.0411	0.196	IL1A,KCNJ2,PTGFR,RPS3
NPY1R	-0.307	G-protein coupled receptor						0.0411	0.196	Ins1,LEP,NPY,TNF
GHSR	-2.2	G-protein coupled receptor		-0.255	-0.277		-0.012	0.0411	0.196	CCL20,DCSTAMP,NPY,TNF
HECTD2	1.071	enzyme		-0.968	-1		-0.016	0.0411	0.196	B2M,Cxcl10,SPP1,TNFAIP2
PKHD1	1.635	other						0.0411	0.196	ANG,Cxcl1,Cxcl10,GLI1
MS4A1	4.244	other						0.0411	0.196	BAX,CD81,HK2,PAX5
BCL10	-0.739	transcription regulator		-1.163	-1.238		-0.039	0.0411	0.196	Ccl4,Cxcl1,IL2RA,TNF
BAG3		other						0.0411	0.196	ACTA2,ADHFE1,ATP5MJ,ATP6V0C,Ces1d,CLU,FHL1,GAPDH,Gstp1 (includes others),HK2,HSPB8,ID1,Ins1,MYL6,NDUFA1,NDUFA5,NDUFB8,NDUFC1,NDUFS6,NDUFS8,SCO2,SPEG,SPTA1,TAGLN,TIMM13
MAPK3	0.445	kinase		0.044	-0.045		-0.027	0.0413	0.197	ELN,FGB,FOXP3,IL10,IL2RA,IL3,IL4,IL5,LAMA1,MMP9,NPY,SELL,SPP1,TNF
DDX25	2.895	enzyme		1.414	1.332		-0.022	0.0417	0.199	APLP1,FABP5,FHL5,GAPDHS,Klk1b1 (includes others),PDZK1,PPP2R2B,Prdx6b,S100A10,S100A11,SPATC1,SPMAP2L,ST6GALNAC2,TNP2,TXNDC2
ERBB3	-0.24	kinase		1.436	1.412		-0.006	0.0417	0.199	ACTA2,ADAM19,BAX,CLU,Cma2/Mcpt9,FBN1,Gzmf (includes others),HBA2,IGF2,LHFPL6,Serpina3g (includes others),Serpina3n (includes others),SPINK4,TNXB,Tpsab1
LIPA		enzyme		0.584	0.632		0.015	0.0417	0.199	ACACB,CD68,Chil3/Chil4,HK2,Ins1,Lyz1/Lyz2,PECAM1,S100A9,STAB2,TNF
IL5	5.308	cytokine		-1.143	-1.35		-0.037	0.0421	0.2	AICDA,ALDOA,AREG,CCR3,CD40LG,CD5,CD79A,CRIP1,Csf2rb2,CXCR3,IER3,IGHM,IL10,IL2RA,IL4,IL5,MANF,MMP9,MS4A2,PAX5,PRDX4,RIPOR2,S100A4,S100A6,SDF2L1,Serpina3g (includes others),SLC16A3,SOCS1,SPN,TLR1,TNF,ZBTB32
FEV	-2.735	transcription regulator		1.155	1.026		-0.037	0.0423	0.2	CNTN1,CNTNAP3,EN1,FOXA1,GRIA3,KCNJ16,NPY,SATB1,SLC18A2,SLC6A15,SYT1,TACR1
RXR/VDR/VITAMIN D3 (complex)		complex		0.072	0		-0.026	0.0423	0.2	CAMP,CASR,COL13A1,CYP27B1,SPP1,THBD,TRPV5,WT1
AXL	-1.274	kinase		0.044	0.042		-0.001	0.0423	0.2	C15orf48,IL10,IL4,MMP9,Retnla,SOCS1,TNF,TWIST1
MTA1	0.634	transcription regulator		-0.36	-0.393		-0.013	0.0423	0.2	CCN5,CDKN1C,MMP9,PAX5,PITX2,TNF,TWIST1,WNT1
TIMP1	-1.046	cytokine	Inhibited	-2.135	-2.178		-0.015	0.0423	0.2	CCL20,CDKN1C,IGF2,IL1A,IL3,MME,MMP9,TNF
VEGFB	-0.595	growth factor		-0.69	-0.715		-0.009	0.0424	0.201	BAX,DIO2,GPX1,GPX2,MMP12,NPPA,PRDX5,Prdx6b,TNF
SALL4	4.793	transcription regulator		0.442	0.43		-0.003	0.0424	0.201	ADCY2,CCN5,COL13A1,DANCR,DCT,DLC1,EPCAM,EPHA6,FGF1,FZD1,GLI2,GRAP2,ITGB8,ITK,LEF1,Lefty1,LRRC4,RACK1,SALL4,SLIT3,TYR
TIRAP		other		-0.576	-0.63		-0.025	0.0434	0.204	Ccl4,Cxcl1,Cxcl10,IL10,IL12B,TNF
PROCR	-2.058	other		1.481	1.461		-0.009	0.0434	0.204	ANGPT1,ANGPT2,Gbp9 (includes others),IL4,MMP9,TNF
PHB2	-0.713	transcription regulator		-0.017	0		0.007	0.0434	0.204	AREG,CD68,CDKN1C,SOCS1,TNF,TXN
PFKFB3		enzyme		-0.85	-0.909		-0.025	0.0434	0.204	Casp1,Clec10a/Mgl2,Cxcl10,IL10,Retnla,TNF
mir-506 (includes others)		microRNA		0.742	0.808		0.027	0.0434	0.204	FZD1,GLI3,IL10,LEF1,RHOC,TNF
CNOT7	-0.383	transcription regulator						0.0434	0.204	B2M,BST2,IFI44L,ISG15,SLC14A1,TFF3
CFLAR	0.163	other		1.872	1.909		0.016	0.0434	0.204	GATA3,IL2RA,IL4,IL5,ISG15,TNF
RNF5	-0.435	enzyme		0.772	0.898		0.035	0.0434	0.204	COL5A1,COL5A2,Cst3,Cxcl10,FOXF1,LIMCH1,NPPA,RPL14,RPS10,RPS15A,RPS9,S1PR1,TNF
TCF7L1	1.186	transcription regulator		-1.412	-1.387		0.007	0.0434	0.204	CCDC3,CDKN1C,CDX1,DPP4,EN1,LEF1,Lefty1,PDGFRA,POU3F1,SP5,THBD,Trim43b (includes others),ZIC3
PPP3CA	0.387	phosphatase		0.709	0.655		-0.027	0.0434	0.204	CD2,CD40LG,CD5,Cxcl1,DUSP2,FTL,NPPA,POU2AF1,PRDX5,PTGFR,S100A4,SPP1,TNF
FOXM1		transcription regulator		0.836	0.718		-0.03	0.0438	0.206	ACE2,ACTA2,Ccl4,CDC20,CKS1B,CRP,CXCR3,FOXA1,FOXF1,FZD1,GATA3,IL1A,KDR,LEF1,MMP9,MUC5AC,MYOCD,PECAM1,PRDX2,PTCH2,SFTPB,TWIST1
SIRT3	0.412	enzyme	Activated	2.072	2.107		0.011	0.044	0.206	ACTA2,ANGPT2,BAX,CYCS,DIO2,IL10,Ins1,MT-ND6,NPPA,PECAM1,TNF
FST	-0.413	other		-1.167	-1.178		-0.004	0.044	0.206	APOA2,COX7A1,COX8A,CPS1,Ctrb1,CYCS,FABP4,GFI1,INS,PRLR,TWIST1
EBF2	7.849	transcription regulator		0.333	0.246		-0.039	0.0441	0.206	DIO2,QPRT,RBM46,SFRP4,SHISA3
POLR2M	-0.391	other		0.36	0.447		0.039	0.0441	0.206	AFP,BAX,IGF2,PHLDA3,TSKU
IL2RA	2.138	transmembrane receptor						0.0441	0.206	GZMB,IL10,IL2RA,IL4,TNF
LDHB	1.81	enzyme		-1.397	-1.387		0.005	0.0441	0.206	COX4I1,COX5A,CYCS,GAPDHS,HK2
RBP4	-1.375	other		-1.464	-1.529		-0.03	0.0441	0.206	Casp1,CD68,NPPA,SHH,TNF
IREB2	0.384	translation regulator		1.436	1.452		0.007	0.0441	0.206	ALAS2,CYCS,FTH1,FTL,HK2
IGE (complex)		complex	Inhibited	-2.172	-2.331		-0.029	0.0448	0.209	AREG,BCAT1,CCL17,CCL24,Ccl3,Ccl4,Ceacam1/Ceacam2,Cxcl1,CXCR5,CYCS,DUSP2,FCER1A,Gimap3/Gimap5,GZMB,HBA2,IER3,IL10,IL12B,IL1A,IL2RA,IL3,IL4,IL5,ITK,Mcpt1,MIF,NPY,NXPE4,PEBP1,PECAM1,RILP,SERPINB2,SLCO4A1,SOCS1,SPP1,TNF
mir-223		microRNA		-0.107	-0.089		0.003	0.0451	0.21	ACTA2,ASPRV1,BAX,C15orf48,C7,CCR3,Chil3/Chil4,Clec2d (includes others),CYCS,EYA1,FCER1A,FOXP3,HLA-DOB,I730030J21Rik,Ifi204 (includes others),IL10,IL12B,IL12RB2,IL17F,IL1A,IL4,LEF1,Ly6a (includes others),MEF2C,MUC13,S100A6,S100A8,S100A9,Serpina3g (includes others),SERPINB2,TNF
SOX7	-1.686	transcription regulator		1.868	1.897		0.009	0.0455	0.212	ASPRV1,CALCRL,ESM1,HSPG2,KDR,KRT14,KRT27,NOTCH4,Sprr1a,Sprr2f
KDM4C	0.633	enzyme		-1.304	-1.342		-0.017	0.046	0.213	CDKN1C,CLU,FTH1,GRB10,Hoxa9,PITX2,SLC25A18
HEY2	1.013	transcription regulator		1.169	1.234		0.027	0.046	0.213	ACTA2,ALPL,KCNJ2,MYH11,NPPA,TAGLN,TBX2
PAX8	-1.84	transcription regulator		0.586	0.527		-0.024	0.046	0.213	DIO2,Gsta1 (includes others),IL3,OPN1SW,TG,TSHB,WT1
DLK1	-1.288	other		-1.203	-1.195		0.003	0.046	0.213	Ccl3,FABP4,GLI1,INS,MMP9,TNF,TSHR
ARRB1	0.993	transcription regulator		1.269	1.254		-0.006	0.046	0.213	CAMP,FABP4,IL17F,LEF1,SPP1,TNF,TSC22D3
TRIM21		enzyme		0.104	0.18		0.03	0.046	0.213	B2M,Cxcl10,HLA-A,IL12B,SALL1,SALL4,TNF
TLR4	0.841	transmembrane receptor	Inhibited	-2.339	-2.505		-0.029	0.0463	0.215	ADM,ALDOA,AREG,BAX,CCL20,Ccl3,Ccl4,CEBPD,COX4I1,Cxcl1,Cxcl10,CYP27B1,Cyp3a11 (includes others),DUSP2,Ear1/Ear2,GAP43,HK2,Ifi204 (includes others),Ifitm3,IFNK,Igtp,IL10,IL12B,IL17F,IL1A,IL2RA,IL2RB,IL4,IL5,ISG15,LTC4S,MIF,MMP9,MT-ND6,MUC5AC,NPPA,PTGFR,S100A8,Slc6a12,SLIT3,SOCS1,SPP1,TNF,TSPO,Wfdc17
RANBP3L	-2.834	other		-0.333	-0.333		0	0.0465	0.215	H60b/H60c,HOXA7,Hoxa9,HOXD8,INMT,LRRC32,Siglecg,SIM1,SLC9A7
TNFSF14	0.886	cytokine		-0.849	-0.941		-0.036	0.0465	0.215	ACTA2,ADAMTS6,CCL20,COL13A1,COL17A1,COL22A1,Cxcl10,MMP9,TNF
LTA	1.695	cytokine		-1.299	-1.38		-0.029	0.0465	0.215	APCS,CCL20,CCL21,CRP,FOXP3,IL10,IL4,IL5,SELL
RGS4	-2.31	enzyme		-0.681	-0.718		-0.01	0.0466	0.215	ADHFE1,Calcb,CPLX2,GRIN3B,ID4,KDR,Nat8f5,NPPA,PAX6,SIM1,SLIT3,SPP1,SPP2
P38 MAPK (family)		group		-0.706	-0.889		-0.031	0.0467	0.216	ANGPT1,BAX,CCL17,CCL24,Ccl3,CEBPD,DES,DIO2,FABP4,IER3,IL10,IL12B,IL1A,IL2RA,IL5,Ins1,ITGB8,IVL,KLF15,LEP,MEF2C,MIF,MMP12,MMP9,MUC5AC,MUC5B,MYH11,NPPA,POU1F1,RGS4,SCNN1A,SEPTIN4,SERPINB2,SLC6A2,SORCS3,SPP1,Tgtp1/Tgtp2,TNF,TNNC2,TWIST1,TYR
TRPS1	0.805	transcription regulator		1.414	1.463		0.017	0.0468	0.216	ALPL,CDC20,GABRA3,Gpr141,KCNMA1,PACSIN1,RANBP3L,SERPING1
BAX	-2.209	transporter		-1.397	-1.48		-0.029	0.0468	0.216	BAX,Cxcl10,H2-M10.1 (includes others),HLA-A,Ifitm2,MMP12,MMP9,TNF
UBE2M	-0.613	enzyme		0.804	0.707		-0.034	0.0468	0.216	IL10,IL12B,IL12RB2,IL19,IL2RA,IL2RB,IL4,SOCS1
HAVCR1		other		-0.582	-0.577		0.001	0.0472	0.217	B2M,CLDN16,FGFR3,GATA3,GLI2,HK2,HLF,IL10,IL2RA,IL4,IL5,SLC16A4,TNF,TSPAN18
RHOA	-0.509	enzyme		-0.996	-1.04		-0.013	0.0474	0.218	ACTA2,BAX,COL10A1,Cxcl10,FOXP3,GATA3,IL4,MMP9,NPPA,PRKG1,PRLR,RHOC,TAGLN,TG,TNFRSF18
BSG	-1.671	transporter		-1.557	-1.602		-0.015	0.0476	0.219	CCL20,Ccl3,CD40LG,CRP,IL1A,IL2RA,KDR,MMP9,PRAP1,PSAPL1,TNF
NOD2	0.287	other		-0.97	-1.074		-0.034	0.0476	0.219	AREG,CAMP,Cxcl1,Cxcl10,IER3,IL10,IL12B,IL1A,RASGRP3,TNF,TWIST1
STAT4	1.862	transcription regulator	Inhibited	-2.15	-2.335		-0.039	0.0479	0.22	ARHGAP15,CD40LG,Ctla2a/Ctla2b,Cxcl1,Cxcl10,Cyp2d22,DPM3,GATA3,HILPDA,Hspa1b,IER3,IL10,IL12RB2,IL2RA,ISG15,KCNK7,MATK,MGARP,Ms4a4c (includes others),PLAC8,POLD4,RAMP2,RASL12,S100A4,TNF,TWIST1
POLR2A	0.214	enzyme						0.049	0.224	ALDH1A3,ANKRD37,CYP26A1,FXYD3,GAP43,GAPDH,Hoxa9,ITGB8,Lefty1,NEUROD1,TFF1,TMSB4X
FBXO32		enzyme		1.887	1.849		-0.011	0.049	0.224	ALDH1A3,CCL20,Cxcl1,Cxcl3,GMPPB,HSPB7,LEF1,MANF,MYOCD,PLPPR4,Reg3g,SERPINB2
EPRS1	0.271	enzyme		-0.43	-0.487		-0.017	0.049	0.224	ACTA2,IL10,KCNA7,KCND2,KCNJ2,KCNV2,PHLDA3,PKD2L2,SCN4A,SCN4B,TNF,ZBTB16
RNASE2	-1.064	enzyme		-0.051	-0.14		-0.037	0.0492	0.224	CCL24,IL10,IL12B,IL2RA,IL5,TNF
GLIS2	-0.5	transcription regulator						0.0492	0.224	CCL28,Cxcl10,IL12B,IL3,INS,MGP
INHBB	0.617	growth factor		1.102	1.082		-0.008	0.0492	0.224	BAX,Ctla2a/Ctla2b,INS,Ins1,SOSTDC1,Wfdc18
EXT1	0.726	enzyme		0.077	0		-0.032	0.0492	0.224	ACACB,CEBPD,FABP4,FGF1,KLF15,SHH
Ifitm3	-4.044	other		-0.33	-0.213		0.039	0.0494	0.224	Gbp9 (includes others),HIF3A,IL10,IL4,NOTCH4,PTPRB,RAMP2,S1PR1,SPP1,TNF
PTK2	0.436	kinase		-0.704	-0.741		-0.014	0.0494	0.224	ACTA2,KRT14,Mcpt1,MMP9,NPPA,PCOLCE2,PRRX1,SPP1,TLL1,TNF
DLX6	-0.122	transcription regulator		-0.66	-0.694		-0.017	0.0496	0.224	BMPER,CYP26A1,Dlx1as,HAND2
CERS2	-0.492	transcription regulator		-0.017	0		0.009	0.0496	0.224	CERS4,Cxcl1,Gsta1 (includes others),IL12B
CERS6	0.974	transcription regulator		-0.94	-1		-0.03	0.0496	0.224	Ins1,LEP,PLIN4,TNF
ELASTASE (family)		group						0.0496	0.224	Ccl3,MMP12,MMP9,TNF
CHD1	0.314	enzyme	Inhibited	-1.922	-2		-0.039	0.0496	0.224	CCL20,IER3,IL1A,TNF
RAB2A		enzyme		-1.202	-1.279		-0.039	0.0496	0.224	FABP1,FABP4,FABP5,PLIN4
CD70	-0.122	cytokine						0.0496	0.224	Cxcl10,IL2RA,Klra4 (includes others),SELL
STK3	0.603	kinase		-0.283	-0.283		0	0.0496	0.224	SFTPB,SFTPC,SPP1,TNF
HOXC9	-2.222	transcription regulator						0.0496	0.224	GLI3,MMP9,SHH,SPP1
P2RX4	0.184	ion channel		-0.939	-1		-0.031	0.0496	0.224	Cxcl1,MMP9,TNF,TWIST1
OTX1	0.617	transcription regulator						0.0496	0.224	EN1,FOXG1,TYR,WNT1
THY1	-1.371	other						0.0496	0.224	ACTA2,CLU,MMP10,PTPRQ
BHLHA15	0.395	transcription regulator		1.705	1.732		0.016	0.0496	0.224	CLU,RAB26,Reg1,Reg3b
GAB1	0.583	other		0.06	0		-0.03	0.0496	0.224	ANGPT1,Chil3/Chil4,Cxcl10,Retnla
S100A7		other		-1.931	-1.982		-0.026	0.0496	0.224	CCL20,IL1A,MMP9,TNF
KLF11	0.466	transcription regulator		-0.272	-0.304		-0.009	0.0498	0.225	ACTA2,Ccl3,CHRM2,CHRNB2,DIO2,DRD4,IL10,IL12B,IL4,IL5,INHBE,INS,ITGB8,MMP12,MMP9,TNF,TSHR
USP19	-0.497	peptidase	Activated	2.209	2.176		-0.015	0.0511	0.225	Ces1d,Cxcl10,FKBP5,KLF15,TNF
HIF1 (complex)		complex	Inhibited	-2.336	-2.425		-0.037	0.0514	0.226	ADM,ALAS2,ALDOA,APLN,HIF3A,LGALS1,S100A4,S100A8,SLC16A3,TFF3,TWIST1
mir-140		microRNA	Activated	2.356	2.423		0.028	0.0556	0.233	ACTA2,BAX,IL10,LEF1,OGN,TNF
LGALS9		other	Inhibited	-2.35	-2.391		-0.017	0.0556	0.233	HK2,IL10,IL4,IL5,SELL,TNF
Irgm1	0.19	enzyme	Activated	1.959	2.096		0.039	0.057	0.238	Apol10a (includes others),Apol9a/Apol9b,B2M,Cxcl10,Gbp9 (includes others),Ifi204 (includes others),Ifi27,IFI27L2,Ifitm3,IL1A,ISG15,TNF,UBE2C
RPS6KB1	0.406	kinase		-1.914	-1.964		-0.019	0.0571	0.238	Cxcl10,IL10,IL12B,IL17F,Ins1,ISG15,MYH11
BACE1	-0.269	peptidase		1.913	1.949		0.014	0.0571	0.238	CLU,CTSL,CXCL14,KCNE1,NPY,RPL29,Serpina3n (includes others)
TRPV4	1.29	ion channel	Inhibited	-2.488	-2.556		-0.027	0.0571	0.238	Ccl3,Cxcl1,Cxcl10,KDR,Saa3,SLC25A5,TNF
TSH (complex)		complex	Inhibited	-2.011	-2.058		-0.016	0.058	0.241	FTH1,FZD1,GAPDH,IVL,KDR,KRT14,SOCS1,TG,TNF,TSHR
TMEM184B	-0.825	other	Inhibited	-2.298	-2.236		0.028	0.0588	0.241	CYFIP2,HLA-A,SHANK1,SHANK3,TSKU
ADORA3		G-protein coupled receptor	Inhibited	-1.93	-2		-0.035	0.059	0.241	IL10,IL3,NPPA,SPP1
FREY1	-1.18	other	Activated	1.979	2		0.01	0.059	0.241	CLU,HSPA2,IZUMO1,SPACA1
IL1R (family)		group	Inhibited	-2.855	-2.96		-0.035	0.0604	0.241	AREG,CCL20,Cxcl1,IL1A,MMP10,MMP12,MMP9,SERPINB2,TNF
Cyp1a2	2.554	enzyme		-1.888	-1.89		-0.001	0.0631	0.241	CD3E,CYP26A1,Gstm5,IFI27L2,INSC,Ugt1a6a/Ugt1a6b,Ugt1a7c
LONP1	0.918	peptidase	Activated	2.794	2.828		0.012	0.064	0.241	ATP5F1D,ATP5PF,COX5A,COX8A,HSPB1,HSPE1,MT-ND6,NDUFA11,PGAM1,S100A11,SMDT1
FLCN	-1.101	other		1.753	1.878		0.032	0.0665	0.241	ACE2,ADM,ALDOA,ANKRD34B,ATP5PF,ATP5PO,COX4I1,COX5B,COX7A1,CYCS,HK2,Lefty1,PITX2,SP100,TMTC1,UQCR10
TSC2	0.852	other	Activated	2.367	2.482		0.023	0.0674	0.241	ASCL2,ATP6V0B,ATP6V0C,B3GALT2,BAX,Casp1,CD68,CRIP1,CTSL,EMP3,FAM107A,GAP43,HK2,HSPB1,Ifitm3,IL17RB,LOC728392,MGP,NKD1,NTRK3,PDGFRA,RGS22,RPL32,S100A11,S100A6,SLC14A1,SNAP91,TAGLN
BCL2L1	0.164	other		1.955	1.929		-0.008	0.0675	0.241	BAX,COL6A2,CYCS,Ly6a (includes others),MMP9,MSX1,NEUROD1,PRAP1,SPN,TNF
FIBRINOGEN (complex)		complex	Inhibited	-1.93	-2		-0.035	0.0693	0.241	Ccl3,Ccl4,Mcpt1,TNF
Ifi204 (includes others)	4.683	transcription regulator		-1.936	-1.951		-0.008	0.0693	0.241	Cxcl10,FOXP3,ISG15,TNF
FAR1	0.182	enzyme	Inhibited	-2	-2		0	0.0693	0.241	ILDR2,KCNH3,Serpina3n (includes others),TNP2
SPDEF	0.445	transcription regulator	Inhibited	-2.392	-2.333		0.02	0.0726	0.241	AGR2,CLDN7,COL13A1,COL5A1,COL5A2,COL6A2,LEF1,MUC5AC,SCGB1A1,SERPINE3
KLF5	0.339	transcription regulator		-1.761	-1.8		-0.011	0.0753	0.241	ACTA2,ALPI,CEBPD,FGFBP1,FOXA1,HLF,LAMA1,MMP9,NEGR1,PPP1R1B,S100A9,TAGLN,TCF23,TNF,TWIST1
CA4	-2.351	enzyme	Activated	2.162	2.236		0.033	0.076	0.241	Ctrb1,Ngp,RHCE,RPTN,SPTB
IL32		cytokine	Inhibited	-2.691	-2.745		-0.02	0.0766	0.241	BAX,DCSTAMP,IL10,IL12B,IL1A,MMP9,TDO2,THBD,TNF
YWHAZ	-0.165	enzyme	Activated	2.212	2.236		0.011	0.0775	0.241	ATP5MC1,Cxcl1,NDUFA4,NDUFB8,SMDT1,TSC22D3
BGLAP	-0.136	other	Activated	2	2		0	0.0804	0.241	CASR,CD68,DIO2,TNF
GNAI3	0.185	enzyme		-1.905	-1.982		-0.039	0.0804	0.241	Ccl3,IL3,SPP1,TNF
BCKDHA		enzyme	Inhibited	-1.937	-2		-0.032	0.0804	0.241	ALDOA,FABP4,GAPDH,SEMA3G
SRC (family)		group		-1.915	-1.974		-0.021	0.0804	0.241	CDKN1C,ID1,IL10,IL12B,NEUROD1,PRLR,S100A4,TNF
ANXA1	-0.529	other	Activated	2.589	2.63		0.015	0.0804	0.241	ACTA2,ANGPT2,Cxcl1,IL2RA,LGALS1,SELL,TIFA,TSC22D3
NRF1	0.359	transcription regulator	Inhibited	-2.421	-2.514		-0.026	0.0919	0.271	CCL20,COX4I1,COX5A,COX5B,COX6B1,COX6C,COX7A2,COX7C,COX8A,CYCS,ESM1,FTH1,IL1A
miR-210-3p (miRNAs w/seed UGUGCGU)		mature microRNA		1.915	1.993		0.039	0.0924	0.271	CYGB,EFNA3,HOXA1,NPTX1
WNT4	1.308	cytokine		2.033	1.976		-0.022	0.0941	0.274	ACTA2,ANGPT1,FKBP5,ID1,PECAM1,SPP1,VWF,WNT6
FUT8	0.295	enzyme	Activated	2.184	2.219		0.016	0.0956	0.276	ELN,Gstm5,IGHM,MMP12,TNF
PTH	-0.122	other	Activated	2.22	2.151		-0.016	0.0966	0.279	ALPL,ANGPT1,ANGPT2,APRT,AREG,ATP5F1D,Bglap2/Bglap3,CCN5,Cxcl1,CYP27B1,ID4,KIF26A,LEF1,MGP,MME,MMP9,PPP1R1B,PTH1R,RPL6,Saa3,SEC61B,SFRP4,SPP1,TNF,TRPV5,WIF1
IL7R	1.024	transmembrane receptor	Activated	2.656	2.607		-0.019	0.099	0.283	CD5,CD79A,DPP4,EBF1,FOXP3,GKN2,IGHM,IL2RA,LHX6,PAX5,SELL,SLAMF6
FGFR3	2.347	kinase	Inhibited	-2.221	-2.213		0.003	0.101	0.283	CDKN1C,FRMD3,HK2,HLA-A,MMP9,PECAM1,SPP1,TNF
MAP3K1	0.542	kinase	Inhibited	-2.121	-2.202		-0.029	0.101	0.283	Ctla2a/Ctla2b,HSPB1,IVL,NPPA,RGS4,SPP1,TNF,Wfdc18
CXCL8		cytokine	Inhibited	-2.458	-2.523		-0.018	0.102	0.284	ACTA2,BAX,BPIFB1,Cxcl1,HSPG2,IL2RA,MMP10,MMP9,MUC5B,PAX9,SCGB1A1,SELL,SFTPC,SOCS1,TNF
ERBB2	0.291	kinase	Inhibited	-2.163	-2.295		-0.016	0.103	0.286	ACTA2,ADAM19,AGR2,Aldh1a7,ANG,ANGPT2,AREG,CASR,CCL20,Ccl4,CCN5,CCR3,CCR6,CCR8,CDC20,Ces1d,CHCHD10,CHST3,CKS1B,CLDN7,CLEC3B,CLU,CNTD1,COL5A1,COL5A2,COL6A2,CPS1,CRIP1,Cxcl10,CXCR3,CXCR5,DHH,DRD3,DRD4,EMP3,EPCAM,ERBB4,FOXA1,FUT10,FXYD3,GALR1,GATA3,Gbp9 (includes others),GINS2,GRM3,GRM8,GXYLT2,Gzmf (includes others),H19,H4C3,HEYL,HK2,HSPB1,HSPB8,ID1,IGF2,IL1A,KDR,LGALS1,MAST1,MIF,MME,MMP10,MMP12,MMP9…
MAC (complex)		complex	Inhibited	-2.147	-2.224		-0.034	0.106	0.292	AREG,Cxcl1,FGF1,SPP1,TNF
ZEB2	1.141	transcription regulator	Inhibited	-2.547	-2.53		0.005	0.108	0.296	ALPL,Ccl3,CXCR5,FCER1A,GATM,ID4,MS4A2,MYB,Retnla,SELL
KLF6	-0.437	transcription regulator	Inhibited	-2.993	-3.131		-0.028	0.113	0.305	ADM,ALDOA,Casp1,CCL24,Ccl3,Chil3/Chil4,Cxcl1,Cxcl3,EIF1,GAPDH,GLI1,HK2,IL10,IL12B,IL1A,ITGB8,MMP12,MMP9,NR1D1,PGAM1,Retnla,SERPINB2,SHH,SLC16A3,SOCS1,TLR1,TNF,TNFAIP2
INSIG1	0.527	other		1.879	1.987		0.03	0.114	0.306	ACACB,APOC1,CCL17,CCR6,CD68,Cxcl1,Cxcl10,Cxcl3,FABP4,FABP5,IL12B,S100A8,S100A9
CCL5	-1.677	cytokine	Inhibited	-2.106	-2.202		-0.035	0.115	0.309	Ccl3,Ccl4,CCR3,Cxcl1,F2RL2,GFI1,MMP9,PTGDS,SERPINB2,TNF
JARID2	0.821	transcription regulator		-1.73	-1.767		-0.015	0.116	0.312	ALDOA,GAPDH,HK2,HOXD8,INS,PGAM1,TNF
CXCR4	0.688	G-protein coupled receptor		-1.778	-1.857		-0.027	0.116	0.313	CCL20,DPP4,ID1,IL10,IL2RA,SHH,TFF1,TNF,ZBTB16
PAX5	5.458	transcription regulator		1.943	1.948		0.002	0.117	0.313	BLK,CD79A,EHD3,HK2,IL3,Ly6a (includes others),Mcpt8,PAX5,PGAM1,POU2AF1,Serpina3n (includes others),TNFRSF13C
SPNS2	1.148	transporter	Activated	2.126	2.213		0.039	0.117	0.315	ALDOA,MIF,PGAM1,PRDX5,TNF
ERK (family)		group	Inhibited	-2.755	-2.868		-0.024	0.122	0.325	ACTA2,AREG,BAX,CEBPD,CLU,Cxcl1,DIO2,FABP4,FOXP3,HAS3,HOXA1,IER3,IL10,IL12B,IL17F,MMP9,MS4A1,MUC5AC,PECAM1,RGS4,SELL,SERPINB2,SFTPB,SFTPC,TNF,TUBA1A
TFAP4	0.371	transcription regulator	Activated	2.242	2.219		-0.01	0.125	0.329	CLDN7,CXCL14,GLI2,ID1,IL12B,LEF1,TACR1
FCER1 (complex)		complex	Inhibited	-2.006	-2.1		-0.034	0.125	0.329	Ccl3,Ccl4,CD4,IL10,IL3,IL4,IL5,TNF
HSP90 (family)		group	Activated	2.297	2.226		-0.022	0.129	0.329	CD2,CD28,CD4,CD40LG,CLU,DNAJB1,EPCAM,LCK,SYN1,TNF,WT1,ZAP70
KLF3	0.532	transcription regulator	Inhibited	-3.14	-3.075		0.012	0.133	0.337	APRT,BLOC1S1,BOLA1,BTLA,CCL24,CCL28,CHCHD10,EMID1,GAPT,GFI1,Gimap3/Gimap5,GIMAP8,GNGT2,GPR174,Gstp1 (includes others),H2bc4,H4C9,Ifi27,IGF2BP3,IL4,KLHL6,MATK,MIF,MRPL34,OOSP1,PECAM1,RELN,RPL29,SELL,SLC14A1,SPTB,TMEM108,TNF,TUBA1A,TYROBP
INHBA	-1.566	growth factor	Inhibited	-2.699	-2.799		-0.022	0.133	0.337	ACTA2,BAX,CCL17,CD28,ECSCR,ERBB4,GRIA3,IL10,MASP1,MGP,PPY,PRLR,S100A8,S100A9,SERPINB2,SFTPC,SLC5A8,SOCS1,TAGLN,TMEFF2,Tpsab1,Tpsb2,WNT1
CD247	2.151	transmembrane receptor	Inhibited	-2.058	-2.156		-0.036	0.134	0.338	ANG,CD3E,IL10,IL4,RPS17,SPINK4,SRP14,SSR4
POSTN	-0.313	other		-1.922	-1.977		-0.021	0.135	0.34	ACTA2,ALPI,MEF2C,MMP9,MUC5AC,SPP1,TNF
PI3K (family)		group	Inhibited	-2.55	-2.619		-0.02	0.138	0.341	ACTA2,ADM,CDKN1C,FTH1,GLI1,IL10,IL12B,ISG15,LEP,MMP12,MMP9,SHH,TNF
PER1	1.21	transcription regulator		1.988	1.964		-0.012	0.141	0.341	ALAS2,B2M,DBP,LEP,PER2
COLLAGEN TYPE II (complex)		complex	Inhibited	-2.193	-2.2		-0.003	0.144	0.341	CCL20,CCL24,Ccl3,CRP,IL1A,TNF
A2M		other	Activated	2.415	2.376		-0.017	0.144	0.341	Ccl3,Ccl4,GAP43,PRLR,TNF,WNT1
CBP/P300 (family)		group		-1.917	-1.987		-0.035	0.148	0.341	ID1,IL4,TNF,UBE2C
SPRY1	0.232	other		1.929	1.982		0.027	0.148	0.341	FGF1,FGFR3,ISG15,MYOCD
FCGR2A		other	Inhibited	-2.099	-2.174		-0.035	0.154	0.341	Ifitm3,IL10,ISG15,PECAM1,TNF
AVP	-1.008	other	Inhibited	-2.537	-2.599		-0.024	0.165	0.356	ACTA2,ADM,APLN,BAX,NPPA,S100A6,SCNN1B
HADH		enzyme		1.903	1.912		0.004	0.165	0.356	AASS,ALDH1A3,BAX,IAPP,Ins1,S100A6,TNF
NCSTN	-0.484	peptidase	Activated	2.186	2.236		0.022	0.167	0.358	CD68,CEBPD,Csf2rb2,Ly6a (includes others),Mcpt8
MIR31HG		other	Inhibited	-1.972	-2		-0.014	0.179	0.378	AREG,IL1A,MMP10,MMP12
PLA2R1	2.417	transmembrane receptor		-1.909	-1.987		-0.039	0.179	0.378	ATP5PD,COX5B,NDUFA5,PEBP1
TNFAIP3	-0.455	enzyme		1.709	1.778		0.027	0.181	0.381	BAX,Casp1,CCL20,IL10,IL1A,MMP9,NPPA,TNF
ODC1	-1.832	enzyme		-1.85	-1.912		-0.024	0.186	0.384	AREG,CCL24,FGF11,IL12B,MANF,PDGFRA,TNF
PTPN1	0.226	phosphatase		-2.003	-1.976		0.011	0.186	0.384	Cxcl1,DUSP2,Ins1,LEP,SOCS1,TMEM26,TNF
SPP1	-2.02	cytokine	Inhibited	-2.32	-2.401		-0.019	0.187	0.384	ANGPT1,BAX,CCL20,Ccl3,Ccl4,CD40LG,CDC20,CLDN7,Cxcl1,FOLH1,GPX1,IL10,IL12B,IL1A,Ins1,MMP9,NDUFB9,NDUFS8,RXRG,S100A4,S100A6,SOX8,SPARCL1,SPP1,TNF
USP21		peptidase	Activated	2.279	2.219		-0.027	0.195	0.397	CPS1,GATA3,ISG15,PDGFRA,PRLR
LAPTM5	0.254	other		-1.976	-1.89		0.033	0.198	0.4	CCL28,Ccl3,COL6A2,CXCR5,LAMA1,LAMC3,VWF
CMTM3	-0.741	cytokine		-1.827	-1.897		-0.022	0.204	0.4	ADM,CALCA,DES,DNAJB1,FTL,HSPB1,HSPE1,INHBE,KIF26A,TBX2
NCOA3	0.62	transcription regulator	Inhibited	-1.966	-2.062		-0.031	0.212	0.4	HK2,HOXA1,KDR,LECT2,MMP9,MYH11,SALL4,SFTPB,SLC16A3,TAGLN,TFF1
LGALS3	-1.132	other	Inhibited	-1.976	-2.029		-0.018	0.219	0.4	BAX,Ccl3,Chil3/Chil4,COL5A2,Cxcl1,FABP4,IL10,IL5,MUC5AC,Retnla,SPP1,TNF
HOXD10	-2.845	transcription regulator	Activated	2.142	2.138		-0.002	0.222	0.404	Ceacam1/Ceacam2,Clec10a/Mgl2,CTNNA3,NEFM,RAB40B,RHOC,S100A11,UBL5
HMGB1	-0.819	transcription regulator		-1.819	-1.906		-0.027	0.228	0.413	AFP,BAX,CCL20,CHGA,Cxcl1,H19,IL10,IL1A,MIA,MMP9,PLA2G2A,TNF
CD36	0.988	transmembrane receptor	Inhibited	-2.269	-2.359		-0.028	0.239	0.428	AREG,CCL20,Cxcl10,FABP1,IL10,IL1A,LEP,MMP10,PLN,SERPINB2,TNF
IRF7	-2.785	transcription regulator	Inhibited	-1.95	-2.109		-0.038	0.246	0.435	Cxcl1,Cxcl10,FOXP3,FZD1,Ifi204 (includes others),IFI44L,Ifitm3,IFNK,Igtp,IL1A,ISG15,Ly6a (includes others),Ms4a4c (includes others),PLAC8,S100A8,SOCS1,Tcstv4,TNF
CBX7	1.243	other		1.907	1.98		0.037	0.248	0.435	ALDH1A3,AREG,FER1L6,MMP9
IFNE	-0.395	cytokine	Inhibited	-2.157	-2.236		-0.035	0.255	0.445	ANGPTL3,BST2,IL10,IL4,ISG15
PTGER2	1.034	G-protein coupled receptor	Inhibited	-2.63	-2.72		-0.028	0.267	0.451	AREG,Ccl3,Cxcl10,FOXP3,H2AC4,IL10,IL1A,IL36G,MMP9,SPP1,TNF
CYP1A1	-0.908	enzyme		-1.884	-1.89		-0.002	0.271	0.451	BANF1,CD3E,COX6B1,CYP26A1,Gstm5,IFI27L2,INSC,NDUFA1,Ugt1a6a/Ugt1a6b,Ugt1a7c
CHI3L1	0.128	enzyme		-1.92	-1.941		-0.008	0.271	0.451	ACTA2,C1QA,Casp1,COL6A2,Cxcl1,Gm16867,MMP9,PER2,TMEM158,TMEM254
EPHB4	0.483	kinase	Activated	2.161	2.121		-0.014	0.279	0.451	Cxcl1,Cxcl3,GATA3,IGF2,KDR,KRT16,PAX9,TBX2
CREBZF	-0.52	transcription regulator		-2.049	-1.981		0.034	0.284	0.453	DCT,DIO2,TNFRSF13C,TYR
SMYD3	0.411	enzyme		-1.914	-1.982		-0.034	0.284	0.453	CEBPD,FABP5,FBXO2,TFF1
FHIT	0.831	enzyme		1.885	1.948		0.032	0.284	0.453	GNG13,MMP9,RHOC,TMEM158
C3AR1	-0.163	G-protein coupled receptor	Activated	2.24	2.2		-0.018	0.285	0.455	Ccl3,CD28,Cxcl10,IL10,KRT16,TNF
PAFAH1B1		enzyme		1.855	1.835		-0.006	0.297	0.472	CA11,CDC20,CLSTN3,FBN1,HS6ST3,MMP9,RAB40B,SLC45A1,TNFSF15
ALDH2	-0.177	enzyme		1.938	1.98		0.021	0.313	0.487	ACTA2,CALCA,Gsta1 (includes others),KCNA4,KCND2,NDUFC2
MYO6	0.595	other	Inhibited	-2.062	-2.121		-0.021	0.339	0.497	ACTA2,B2M,COL5A2,COL6A2,IER3,PLA2R1,PRG4,TAGLN
DHX9	0.136	enzyme	Inhibited	-2.147	-2.201		-0.025	0.342	0.499	ACTA2,AGR2,MMP9,RAB3A,RGS4,TNF
ELF3-AS1		other	Activated	2.355	2.438		0.034	0.342	0.499	H2AC4,H2BC13,H3C13,H3C7,H4C3,H4C9
RBMS1		other	Activated	2.05	2		-0.025	0.358	0.519	CHRDL1,COL23A1,GRB10,PTGFR
IGF2BP1	2.397	translation regulator		1.837	1.853		0.003	0.366	0.528	AK4,AMBP,ASCL2,ATP5MC1,ATP5MC3,ATP5PO,BAX,BCAT1,COL5A1,COL6A2,CYCS,CYFIP2,GLI1,IGF2,LGALS1,MIF,NDUFA4,NDUFA6,NDUFS6,NUP62,PEBP1,PPIA,SALL1,SHANK3,TBC1D10C
IMMT		other	Activated	2.384	2.449		0.027	0.371	0.533	ANG,AREG,CCL20,ISG15,MIF,SERPINB2
CSF1	-0.577	cytokine	Inhibited	-1.892	-2.003		-0.026	0.377	0.537	BAX,BST2,CD68,Chil3/Chil4,CIMAP1B,COL23A1,Cxcl1,F2RL2,GRAP2,HK2,HLA-A,IFI44L,IL10,IL12B,IL1A,IL2RB,IL3,ISG15,MMP12,MMP9,Retnla,SERPINB2,Sirpb1c (includes others),SLC16A3,SLCO2B1,SOCS1,SPP1,TDO2,TLR1,TNF,TPT1
USP18	-0.172	peptidase	Activated	2.34	2.425		0.035	0.386	0.537	Ccl3,Cxcl10,IL10,ISG15,SOCS1,TNFAIP2
SLC15A4		transporter		-1.704	-1.837		-0.039	0.387	0.537	CDC20,CRIP1,Cxcl10,DNAAF1,GINS2,Ifi204 (includes others),MXRA7,PPP1R14B,S100A6,SDF2L1,TNF,TUBA1A
miR-7a-5p (and other miRNAs w/seed GGAAGAC)		mature microRNA		-2.025	-1.949		0.039	0.395	0.54	IL2RA,NEFM,SEPTIN3,TWIST1
CXCL12	-0.381	cytokine		-1.804	-1.902		-0.024	0.396	0.54	ACTA2,BAX,CD4,CD40LG,CDKN1C,DPP4,ESM1,ID1,IL1A,IL2RA,Ly6a (includes others),MMP9,RHOC,SHH,SOCS1,TFF1,TNF,WT1,ZBTB16
Samsn1	1.041	other	Inhibited	-2.02	-2.121		-0.036	0.401	0.544	Ccl3,Ccl4,Cxcl1,Cxcl10,IL12B,ISG15,SOCS1,TNF
CD40LG	2.719	cytokine	Inhibited	-2.335	-2.499		-0.033	0.413	0.559	AICDA,APRT,B2M,BAX,CCL17,CCL20,Ccl3,Ccl4,CD207,CD40LG,Chil3/Chil4,CLU,CXCR3,DUSP2,G0S2,GZMB,HK2,IL10,IL12B,IL1A,IL2RA,IL2RB,IL4,ISG15,MIF,MMP10,PALM2AKAP2,SELL,SLC23A1,SOCS1,TNF,TNFAIP2,TNFRSF13C,ZAP70
ZBTB48	0.34	transcription regulator		-1.844	-1.919		-0.039	0.413	0.559	HSPB1,IGF2BP3,SPP1,TMEM100
MIR17HG	-0.621	other	Inhibited	-2.209	-2.111		0.03	0.419	0.566	ACTA2,ALPL,COL5A1,CXCR5,FBN2,FZD1,HSPG2,PDGFRA,PITX2,SP5,TAGLN
EIF2AK2	0.46	kinase	Inhibited	-2.841	-2.946		-0.036	0.423	0.569	BAX,CEBPD,Hspa1b,IL1A,ISG15,MMP9,TM4SF20,TNF,TUBA1A
DACH1	1.421	transcription regulator	Inhibited	-2.037	-2		0.019	0.431	0.569	ID1,MEF2C,PAK3,RELN
UHRF1	-0.212	enzyme		1.89	1.951		0.031	0.431	0.569	CXCL14,MMP9,PTGDS,S100A8
TNFRSF9	-1.044	transmembrane receptor		1.86	1.819		-0.02	0.441	0.569	CCR6,CD28,IL2RA,IL4,IL5,MMP9,TNF
ALKBH5	-0.263	enzyme		-1.848	-1.875		-0.015	0.492	0.606	ACR,ADGRG2,CCL28,CLU,FABP5,GCK,IGF2,LAMA1,PRDX4,RPLP0,UBE2C
ABL1	0.513	kinase		-1.895	-1.951		-0.029	0.503	0.617	CTSL,IER3,MMP9,TFF1
CDK4/6 (family)		group	Activated	2.428	2.449		0.009	0.514	0.627	EEF1B2,HSPB1,RPL10,RPL13,RPL27A,SEC61B
RUVBL1	-0.708	transcription regulator		-1.908	-1.982		-0.037	0.52	0.627	EEF1A1,METTL23,PLAC8,SPACA9
WTAP	0.459	other	Activated	2.45	2.429		-0.008	0.528	0.63	AREG,Ccl3,Cxcl10,IGF2BP1,SLC27A2,TNF
SLC6A4	0.182	transporter	Inhibited	-2.013	-2		0.007	0.537	0.636	Aldh1a1,Cyp4f15,H4c8,OPN1SW
RETN	-1.974	other		-1.846	-1.891		-0.024	0.554	0.654	FABP4,FABP5,NPY,SPP1,TNF
E2F (family)		group	Inhibited	-1.936	-2		-0.032	1	1	CYP27B1,GINS2,H2AC4,MMP9,MYB,NPPA,RPS16,TMEM126A,UBE2C
AMPK (complex)		complex		1.979	1.969		-0.005	1	1	BAX,Cxcl10,MMP9,TNF,TSC22D3
LAS1L		other	Activated	1.958	2		0.021	1	1	BAX,PHLDA3,PLA2G10,PROM2
USP22	0.106	peptidase		1.914	1.913		0	1	1	BST2,FOXP3,HSPB1,IL2RB,Lyz1/Lyz2,TMPRSS6,TNF
CLPP	-0.267	peptidase	Activated	2.131	2.213		0.037	1	1	ALDOA,BAX,Cxcl10,GAPDH,ISG15
RBM5	0.506	other	Inhibited	-2.024	-2		0.012	1	1	ATP5MC3,ATP6V0C,CDK5R2,ISG15
KCNJ2	2.229	ion channel	Activated	2.462	2.345		-0.039	1	1	ADAMTS12,DLC1,FMN2,KCNJ2,LIMCH1,PACSIN1,SPTB,THSD7A,TNXB
RPL13A	-1.794	other	Inhibited	-2.556	-2.53		0.008	1	1	EEF1A1,GPX2,PECAM1,RPL23,RPL30,RPL37A,RPS2,RPS8,S100A8,VWF
FSHR	0.376	G-protein coupled receptor		-1.901	-1.951		-0.026	1	1	FABP5,Hsd3b4 (includes others),Hsd3b6 (includes others),NPPA
COPS5	-0.345	transcription regulator	Activated	2.237	2.244		0.002	1	1	APRT,BAX,CD247,CD81,CDC20,COQ8A,DCTPP1,EDF1,EMCN,GSDME,IL1A,PHLDA3,POP7,RPL18,RPL36,S100A10,S100A4
miR-124-3p (and other miRNAs w/seed AAGGCAC)		mature microRNA		-2.033	-1.905		0.039	1	1	ASPRV1,EYA4,GLI3,JAKMIP1,KLF15,LIMCH1,NEUROD1,OAF,RAVER2,TNF,TSKU
miR-125b-5p (and other miRNAs w/seed CCCUGAG)		mature microRNA		1.679	1.782		0.039	1	1	APLN,BAX,H4C1,HK2,ID1,SCNN1A,TNF
miR-26a-5p (and other miRNAs w/seed UCAAGUA)		mature microRNA		1.902	1.98		0.039	1	1	ADM,BAX,MAP1LC3A,MMP9
LPL	-0.83	enzyme		-1.953	-1.969		-0.008	1	1	ACTA2,FABP4,NPPA,TNF
MMP12	-2.442	peptidase		-1.888	-1.951		-0.032	1	1	MMP9,SHH,SPARCL1,TNF
TGM2	-0.227	enzyme		-1.9	-1.974		-0.017	1	1	ALPL,CCL24,CXCR5,DCSTAMP,EPCAM,ID1,Ins1,MGP,MMP9,PPP1R16B,S100A8,SACS,SELL,SERPINB2,SLC27A2,SPP1,TNF,TNFAIP2,TYROBP
KAT5		enzyme	Inhibited	-2.454	-2.534		-0.022	1	1	AFP,BAX,CA6,Hoxa9,IL10,MANF,NPPA,OGN,PCDH10,PCDH17,PTRH1,SDF2L1,SEPTIN5,SNPH,TFF1
ANGPT2	-2.572	growth factor	Inhibited	-3.482	-3.583		-0.028	1	1	ACTA2,Ccl3,CD68,CRYBB3,EEF1B2,EIF1,FKBP2,HSPA2,IL10,LEP,MIF,MMP9,MYH11,NPPA,SCNN1A,SERPING1,TNF,WNT1
NONO	-0.288	transcription regulator	Inhibited	-1.946	-2.041		-0.029	1	1	BANK1,HAND2,HCAR2,HK2,IFI44L,ISG15,PDE10A,PDE1C,PDE3A,SERPING1,TNFSF15
LYN	1.037	kinase		1.772	1.793		0.008	1	1	Ccl3,Ccl4,CXCR5,CYCS,IL1A,IL4,SOCS1,TNF

## Sheet: tumor_fibroblast
© 2000-2025 QIAGEN. All rights reserved.
Upstream Regulator	Expr Fold Change	Molecule Type	Predicted Activation State	Bias-corrected z-score	Activation z-score	Flags	Bias Term	p-value of overlap	B-H corrected p-value	Target Molecules in Dataset	Mechanistic Network
LARP1	0.25	translation regulator	Activated	7.519	8.406		0.102	3.02e-51	1.89e-47	CTNNB1,EEF1A1,EEF1B2,EEF1D,EEF2,EIF3F,RACK1,RPL10,RPL10A,RPL11,RPL12,RPL13,RPL13A,RPL14,RPL15,RPL17,RPL18,RPL19,RPL21,RPL22,RPL23,RPL23A,RPL24,RPL26,RPL27,RPL27A,RPL28,RPL29,RPL3,RPL30,RPL31,RPL32,RPL34,RPL35,RPL35A,RPL36,RPL36A,RPL37,RPL37A,RPL38,RPL39,RPL4,RPL41,RPL5,RPL6,RPL7,RPL7A,RPL8,RPS11,RPS12,RPS13,RPS14,RPS15,RPS15A,RPS16,RPS18,RPS19,RPS2,RPS20,RPS21,RPS23,RPS24,RPS25,RPS27,RPS27A,RPS28…
CTNNB1	-1.37	transcription regulator		1.424	0.692		-0.061	1.09e-45	4.53e-42	ABCD2,ABCG8,ACADVL,ACAN,ACAP1,ACTB,ADGRG2,AFP,Akr1c14,Aldh1a1,ALDH1A3,AMIGO1,Ang4,APCDD1,APOD,APOM,ARMH4,ASCL2,ASRGL1,ATP5MC3,ATP5PO,BCS1L,BMP2,BMP4,BOLA1,BTF3,C6,CA3,CA9,CACNA1G,CALM3,Ccl4,CCN4,CCNA1,CCND1,CCRL2,CD36,CD4,CDKN1A,CDKN1C,Cdkn2a,CDKN2B,CDX1,CDX2,CENPM,CFD,CHGA,CLDN2,CLDN5,CLU,CMKLR2,CNMD,COX4I1,COX5A,COX6B2,CREG1,CRIP1,CRIPTO,CTNNA2,CTNNB1,Cxcl1,CXCL12,CXCL14,Cxcl3,Cxcl5,CXCL9,CYB5R…	1496 (22)
SPEN	0.533	transcription regulator	Inhibited	-6.44	-7.157		-0.094	4.05e-41	8.45e-38	HES1,RPL10A,RPL11,RPL12,RPL13,RPL13A,RPL14,RPL18,RPL18A,RPL19,RPL21,RPL22,RPL22L1,RPL26,RPL27A,RPL28,RPL29,RPL3,RPL30,RPL32,RPL34,RPL35A,RPL37,RPL4,RPL5,RPL6,RPL7,RPL8,RPL9,RPS10,RPS11,RPS12,RPS13,RPS14,RPS15A,RPS16,RPS17,RPS18,RPS19,RPS2,RPS20,RPS21,RPS23,RPS24,RPS25,RPS26,RPS27,RPS27A,RPS28,RPS29,RPS3,RPS3A,RPS4X,RPS5,RPS6,RPS7,RPS8,RPS9
RICTOR	0.349	other	Activated	9.705	10.42		0.06	9.27e-41	1.66e-37	ATP4A,ATP5F1A,ATP5F1B,ATP5F1D,ATP5F1E,ATP5MC1,ATP5MC3,ATP5MF,ATP5MG,ATP5PD,ATP5PF,ATP5PO,ATP6V0B,ATP6V0C,ATP6V1C2,ATP6V1F,ATP6V1G1,ATP6V1G2,BAX,BSG,CD4,Cd69,CLDN1,COX17,COX4I1,COX4I2,COX5A,COX5B,COX6A1,COX6B1,COX6B2,COX6C,COX7A2,COX7A2L,COX7B,COX7C,COX8A,CTNNB1,CYC1,FABP5,FAU,FOXP3,HK2,Ifi204 (includes others),IFIT2,IL1B,IL4,IL6,IL7R,ISG15,NCAM2,NDUFA1,NDUFA11,NDUFA2,NDUFA4,NDUFA4L2,NDUFA5,NDUFA6…	1398 (22)
MLXIPL	-0.563	transcription regulator	Inhibited	-7.961	-8.891		-0.099	2.01e-39	3.14e-36	ADGRE1,GPD1,GYS2,ITGAX,KHK,MID1IP1,MRC1,PCK1,PLIN1,PNPLA2,PNPLA3,PPARGC1A,RPL10,RPL10A,RPL11,RPL12,RPL13,RPL13A,RPL14,RPL15,RPL17,RPL18,RPL18A,RPL19,RPL21,RPL22,RPL22L1,RPL23,RPL23A,RPL24,RPL26,RPL27,RPL27A,RPL28,RPL29,RPL3,RPL30,RPL31,RPL32,RPL35,RPL35A,RPL36,RPL36A,RPL36AL,RPL37,RPL37A,RPL38,RPL39,Rpl39l,RPL4,RPL41,RPL5,RPL6,RPL7,RPL7A,RPL8,RPL9,RPLP0,RPLP1,RPLP2,RPS10,RPS11,RPS12,RPS13,RPS14,R…	901 (7)
IMMUNOGLOBULIN (complex)		complex	Activated	4.538	4.238		-0.018	7.3e-36	1.01e-32	4930417O13Rik,ACADVL,ACTA1,ACTN2,ACTR3B,ADAM22,ADAM23,ADAMTS2,ADAMTS5,ADGRE1,ADH1C,ADRA1A,ADRA1B,ADRB2,AGAP2,AGPAT2,AGT,AIM2,AKAP5,ALAS2,ALDH1A3,ALDOA,ALS2CL,AMPH,ANGPT2,APLN,APLNR,APOC1,Apol8,Apol9a/Apol9b,AREG,ARPC3,ATCAY,ATF3,ATP13A2,ATP5F1A,ATP5F1B,ATP5F1D,ATP5MC3,ATP5PF,ATP6V1G2,B2M,BACH2,BATF,BAX,BMP2,BMP4,BMP5,BOK,BSCL2,BSG,BSN,BST2,BTK,C1QA,C1QB,C1QC,C6,C7,CACNA1B,CACNA1E,CACNA2D2,CACNA2D…	1205 (14)
FMR1	0.696	translation regulator	Activated	5.049	5.482		0.044	3.06e-32	2.94e-29	ALDOA,ATF3,ATP5IF1,ATP5MG,BCAS1,BSN,CFL1,CLSTN2,CLSTN3,CNTNAP4,CTNNB1,DLGAP1,DLGAP3,EEF2,Erdr1x,GAP43,GAPDH,GRIA1,GRIA2,GRIN1,GRIN2B,GRM3,IRX2,KCND2,MMP9,MRPL11,MRPL12,MRPL20,MRPL23,MRPL34,MRPL36,MRPS21,NPTX1,PCDH10,Pcdhb11,PFN1,PLAT,PPIA,RAB26,RACK1,RPL10A,RPL11,RPL12,RPL13,RPL13A,RPL14,RPL17,RPL18,RPL18A,RPL19,RPL22,RPL23,RPL26,RPL28,RPL3,RPL30,RPL31,RPL32,RPL34,RPL36,RPL37,RPL37A,RPL39,RPL4,RP…	1022 (11)
AGT	-1.82	growth factor		1.558	0.659		-0.054	6.73e-31	6.01e-28	AC159649.3,ACAN,ACE2,ACHE,ACP5,ACTA1,ACTB,ACTG1,ADAM12,ADAM23,ADAMTS2,ADAMTS5,ADAMTSL2,ADGRE1,ADH1C,AGT,AGTR2,AHNAK2,AKAP5,ALAS1,ALDH1A3,Aldh1a7,ALKAL2,Alox15,ALOX5,ANGPT2,ANGPTL1,ANGPTL4,ANGPTL8,APCS,APLN,AREG,ASPM,ATF3,ATP1B1,ATP2A1,ATP5F1B,BAX,BMP2,BMP6,BOK,BSG,BTK,BUB1,C4a/C4b,CA3,CALCA,Calcb,CALR,CAMK2B,CASP3,CASQ1,Ccl3,Ccl4,CCN3,CCN4,CCN5,CCND1,CCR3,CD36,CD68,CD9,CDC20,CDH5,CDKN1A,CDKN1C,Cd…	1695 (21)
IFNG	2.323	cytokine		1.26	0.385		-0.045	2.21e-30	1.84e-27	ABLIM3,ACE2,ACMSD,ACTB,ADGB,ADGRA1,ADGRG1,ADGRG2,AGT,AHCY,AIM2,ALDH1A3,ALKAL2,ALPL,ANGPTL4,APOL6,AQP11,AREG,ARG2,Art2a,ATF3,ATP1B1,ATP5F1D,ATP5F1E,ATP5MC3,AUTS2,AZGP1,B2M,BACH2,BATF,BATF2,BAX,BCL11A,BLNK,BMP2,BMP4,BMP6,BRCA2,BRIP1,BST2,BTG1,BUB1,C15orf48,C1QA,C1QB,C1QC,C4a/C4b,CALCA,CALHM6,CAMK4,CASP3,CCL17,CCL20,Ccl3,Ccl4,Ccl8,CCNA1,CCND1,CCR3,CCR6,CCRL2,Cd163,CD2,CD24,CD27,CD276,CD33,CD36,CD4,C…	1184 (14)
NFAT5	0.113	transcription regulator	Inhibited	-3.047	-2.74		0.024	2.75e-30	2.15e-27	ACAN,ACTN2,ADGRE1,AKR1B1,ALAS2,ALPL,AQP3,AREG,Art2b,B3GAT1,BLNK,BMP2,BTK,C1QA,C1QB,C1QC,CARD11,CARD14,CASP3,CCL20,CCL21,Ccl4,CCN4,CCR3,Cd163,CD19,CD22,CD24,CD247,CD27,CD28,CD33,CD36,CD3D,CD3G,CD4,CD40LG,CD55,CD68,Cd69,CD7,CD74,CD79A,CD79B,CD80,CD8B,CDKN1A,CFL1,CLDN7,CLIC3,CLU,CREB3L4,CSF1,CSF2,CSNK2B,CX3CR1,Cxcl1,CXCL12,CXCL16,Cxcl3,Cxcl5,CXCL9,CXCR3,CXCR4,CXCR6,DDIT4,DNAJB9,EDA,EDA2R,EDAR,EDARAD…	1328 (20)
STAT3	0.418	transcription regulator	Inhibited	-3.484	-4.19		-0.049	4.78e-30	3.52e-27	ACHE,AGRP,AGT,AHSG,ALAS2,ALDH1A3,ALPL,ANGPT2,ANGPTL4,APEX1,APLN,APOA4,AREG,ARG2,ASCL2,BACH2,BATF,BMP2,BOC,BST2,BTLA,CA9,CALHM6,CASP3,CCL17,CCL20,Ccl3,Ccl4,Ccl8,CCND1,CCR6,CCRL2,CD226,CD40LG,Cd69,CD74,CD80,CD83,CD9,CDH5,CDKN1A,CDKN1C,CDKN2B,CDON,CDX2,Chil3/Chil4,CHL1,CLCA2,CLIC5,CMPK2,COBL,COL24A1,CRP,CSF2,CTF1,CTSL,CX3CR1,Cxcl1,CXCL12,CXCL14,Cxcl3,Cxcl5,CXCL9,CXCR3,CXCR4,CXCR5,CXCR6,CYP26A1,DANCR…	1328 (14)
MAPT	-1.248	other		-1.357	-1.629		-0.059	6.48e-30	4.5e-27	A2m,ACTA1,ACTB,ACTG1,ADD2,ALDOA,ALPL,AMPH,ARF5,ARF6,ARL11,ASPG,ATF3,ATG16L2,ATOX1,ATP1B1,ATP4A,ATP5F1A,ATP5F1B,ATP5F1D,ATP5F1E,ATP5MC1,ATP5PD,ATP5PF,AU020206,BSG,BSN,C1QA,C1QB,C1QBP,C1QC,C4a/C4b,CASP3,CCL17,Ccl3,Ccl4,CCND1,CD22,CD48,CD63,CD74,CD84,CD9,CDKN1A,Cdkn2a,CELA1,CFL1,Chrna7,CKB,CKMT1B,CLU,CNTNAP4,CORO1A,COX4I1,COX5A,COX6C,COX7A2,CPLX2,CRYAB,Cxcl1,CXCL12,CXCL16,Cxcl3,CXCL9,CYCS,CYFIP2,DBI…	1574 (23)
GATA2	1.106	transcription regulator		-0.115	-0.377		-0.028	5.31e-29	3.5e-26	1700010L04Rik,ACHE,ADGRG1,ALAS2,ALOX5,ANGPT2,ARHGEF5,ARPP21,AZGP1,Bex6,C1QC,CALCA,CAMP,CCDC68,Ccl3,CCN3,CCND1,CCR3,CCR8,Cd177,CD226,CD33,CD36,Cd69,CD96,CDH5,CDKN1A,CEL,Ces1d,CHGA,CHST13,CLDN18,CLEC4G,CLNK,CLPS,Cma2/Mcpt9,COL17A1,CPA1,CPA3,CSF1,Csta1 (includes others),Ctrb1,Cxcl1,CXCL12,Cxcl3,CXCR4,Cym,Cyp2c40 (includes others),CYP2F1,DIO2,DLK1,DMBT1,DUSP15,E2F2,EMCN,EPHA3,F2RL2,FCRLA,FYB2,GATA2,G…	1409 (21)
YAP1	0.275	transcription regulator		-1.12	-1.545		-0.038	8.39e-29	5.25e-26	ACAN,ACTG1,ADGB,ADRB2,ANGPTL4,ANLN,AREG,ARHGEF6,ASCL2,ATF3,BAX,BMP2,BMP4,BMPR1B,BRI3,BST2,C19orf53,CASP3,CAVIN2,CCN5,CCND1,CCRL2,CD24,CD36,CD74,CD80,CDC20,CDCA5,CDKN1A,CDKN1C,CDKN2B,CDX2,CEP131,CEP85,Chil3/Chil4,CLDN1,CLDN2,CLDN4,COL11A1,COL7A1,COL9A2,CSF1,CSF2,CTNNB1,CTSL,Cxcl1,CXCL12,Cxcl3,CXCR4,CYTIP,DDX56,DIAPH3,DNASE1L3,DSTN,E2F4,E2F7,EGR2,EMCN,EOMES,ESR1,FDPS,FMOD,FOS,FOXM1,FTL,GNG2,GPRC5A,…	1549 (26)
TNF	-4.521	cytokine	Inhibited	-2.116	-2.94		-0.038	1.18e-26	7.03e-24	ABCC2,ABCD2,ACADVL,ACAN,ACKR3,ACP5,ACSL3,ACTA1,ACTB,ADAMTS5,ADGRE1,ADRB2,AGT,AKR1B1,ALDH1A3,Aldh1a7,ALOX5,ALS2CL,ANGPT2,ANGPTL1,ANGPTL4,ANKRD55,APBB1IP,APCS,APLN,APOA1,APOL6,AQP3,ARHGAP22,ARHGEF5,ARHGEF6,ARSI,ASCL2,ATF3,ATP2B4,ATP5PF,AW112010,B2M,BAX,BMP2,BMP3,BMP4,BMP6,BST2,BTG1,BTG2,C15orf48,C1QTNF12,C4a/C4b,CA2,CALCA,CALCR,CALHM6,CALR,CAMP,CASP3,CBR3,CCL17,CCL20,CCL21,CCL24,Ccl3,Ccl4,Ccl8,CCN3…	1428 (16)
APP	0.296	other		-1.424	-1.861		-0.037	6.35e-26	3.61e-23	ACHE,ACTA1,ACTB,ACTG1,ACTN2,ALDOA,Alox15,AMPH,APH1A,ARF5,ARF6,ARL11,ATG16L2,ATOX1,ATP1B1,ATP4A,ATP5F1A,ATP5F1B,ATP5F1D,ATP5F1E,ATP5PD,ATP5PF,BACE2,BAX,BMP4,BMP6,BMP8B,BSG,C1QA,C1QB,C1QBP,C1QC,C4a/C4b,CALR,CASP3,CCL20,Ccl3,Ccl4,CCNA1,CCND1,CD68,Cd69,CD74,CDH5,CDKN1A,Cdkn2a,CFL1,Chil3/Chil4,Chrna7,CITED2,CKB,CKMT1B,CLDN1,CLDN5,CLIC1,CLU,CMPK2,COX4I1,COX5A,COX6C,COX7A2,CPLX2,CRABP1,CRLF1,CSF1,CSF2,C…	1682 (21)
TCF3	-0.401	transcription regulator		0.146	-0.126		-0.027	4.41e-25	2.4e-22	ABCC8,AGRP,Aldh1a7,ANLN,AREG,ATF3,ATOH8,AZGP1,BACH2,BLNK,BTBD18,BTNL2,BUB1,CA2,CASP3,CCR8,CCR9,CD2,Cd200r2/Cd200r4,CD3D,CD3E,CD3G,CD4,CD5,CD55,CD79A,CD79B,CD8B,CDC20,CDH5,CDK20,CDKN1A,CDKN1C,Cdkn2a,CDKN2B,CDKN2C,CELA1,Clec2d (includes others),CPA1,Ctrb1,CTSE,CTSL,CXCR6,DGKE,DNTT,DSTN,DTX1,E2F4,EPCAM,ESR1,FGD2,FGFR2,FKBP11,FLT3,FOXP3,GATA2,GATA3,GFI1,GIMAP4,GRIA1,H1-0,H2-M1/H2-M9,HCST,HMMR,HSD11B1…	889 (21)
IL1B	-1.076	cytokine		-0.79	-1.45		-0.039	7.03e-25	3.66e-22	A2m,ABCC2,ACAN,ACHE,ACKR1,ACP3,ADAM12,ADAMTS3,ADAMTS5,ADRB2,AKR1B1,Aldh1a1,Alox15,ALPI,ALPL,ANGPTL4,APCS,APOL6,ARG2,ATF3,B2M,BAX,BBLN,BMP2,BMP4,BTG2,C19orf25,C4a/C4b,CALCA,CASP3,CAV2,CCL17,CCL20,CCL24,Ccl3,Ccl8,CCND1,CCR6,CCR8,CCRL2,Cd177,CD24,CD4,CD40LG,CD55,Cd69,CD74,CD80,CD83,CDH17,CDKN1A,CDKN1C,CDX1,CFI,CHGB,Clca3b,Clca4a/Clca4b,CLDN1,CLIC5,CLU,CMPK2,CNR2,COL10A1,CRP,CRYAB,CSF1,CSF2,CTNNB1,CX…	1475 (18)
TGFB1	-0.463	growth factor	Inhibited	-1.587	-2.2		-0.031	1.89e-23	9.07e-21	2610318N02Rik,AASS,ABCC2,ABLIM3,ACAN,ACKR1,ACP3,ACP5,ACSL3,ACSL6,ACSM3,ACTA1,ACTG2,ADAM12,ADAMTS2,ADAMTS3,ADGRA1,ADGRG2,ADRA1D,ADRB2,AFP,AGR2,AGTR2,AIM2,AKR1C2,ALDH1A3,ALDOA,ALOX5,ANGPTL4,APLN,APLNR,AQP11,AQP3,AREG,ARHGAP22,ARHGAP24,ARHGAP27,ASPM,ATF3,ATP1B1,AUTS2,AV039307,B2M,B3GALT2,B4GAT1,BAX,BMP2,BMP4,BMP6,BRCA2,BRIP1,BSG,BTG1,BTG2,BUB1,C1QA,C1QB,C1QC,CALCA,CALCR,CALR,CAMP,CASP3,CAV2,CAVIN2,C…	1856 (18)
NFE2L2	-0.187	transcription regulator	Inhibited	-2.327	-2.924		-0.043	4.02e-23	1.79e-20	ABCC2,ACE2,ACP5,ACTG1,AGT,ALAS1,ALAS2,ALDOA,ANG,Anxa2r1/Anxa2r2,APCS,APEX1,APOA4,AREG,ATF3,B2M,BMP2,C15orf48,C1QA,C1QC,C4a/C4b,CA3,CALM3,CBR1,CCL20,Ccl3,Ccl4,CCR9,Cd209f,CD247,CD36,CD68,CD74,CD8B,CDKN1A,CDKN2C,CELA1,CFD,CHGB,CLDN1,Clec10a/Mgl2,Clec4a2,CNMD,COQ7,COX4I1,CREB3L4,CREG1,CRP,CSF1,Cxcl1,Cxcl5,CXCL9,DAD1,DCSTAMP,DCTN3,DDIT4,DSTN,DYNLL1,EIF3G,EMCN,EVI2A,FABP1,FABP5,FGF13,FKBP5,FMO1,FMO2,F…	1159 (14)
FOXA2	-2.113	transcription regulator		-1.183	-1.516		-0.035	8.72e-23	3.76e-20	ABCC8,ABCG5,ABCG8,ACADVL,ACSL6,ACSM3,ACTG2,ADH1C,AFP,AGR2,Akr1c14,ALAS1,ALDH1A3,Alox15,ALOX5,ANGPTL3,ANGPTL4,APOA1,APOA4,APOA5,APOC3,APOL6,APOM,ASTN1,ATP1B1,BCAS1,BMP4,BMP5,C9orf152,CA3,CAPN5,CCL17,CCL24,Ccl8,CCND1,CD36,CD55,CDKN1A,CDX2,CIMAP3,CLCA1,CLDN4,CNTN1,COL11A1,COL17A1,CPM,CPN1,CTNNB1,CXCR4,CYP26A1,Cyp2c65/Cyp2c66,CYSLTR2,DDIT4,DGAT2,DIO2,DLK1,ELOVL2,EN1,EPCAM,ERBB4,FABP1,FABP3,FABP5,FGF1…	1699 (24)
PSEN1	0.384	peptidase		1.662	1.738		0.012	9.81e-23	4.09e-20	ABCC6,ACTA1,ACTB,ACTG1,ALDOA,AMPH,ARF5,ARF6,ARHGDIG,ARL11,ATG16L2,ATOX1,ATP1B1,ATP4A,ATP5F1A,ATP5F1B,ATP5F1D,ATP5F1E,ATP5PD,ATP5PF,BAX,BSG,C1QA,C1QB,C1QBP,C1QC,CASP3,Ccl3,Ccl4,CCND1,CD74,CD9,CDX1,CFL1,Chrna7,CKB,CKMT1B,COX6C,COX7A2,COX8A,CPLX2,CTNNB1,CX3CR1,Cxcl1,CYCS,CYFIP2,CYTIP,DBI,DBP,DGKE,DSCAML1,DSTN,EIF5A2,ELOVL4,ENPP2,Erdr1x,ERMP1,FAM32A,FASLG,FBL,FOLH1,FOS,GABARAPL1,GABARAPL2,GAPDH,GAS5,…	1552 (21)
TGFBR2	0.302	kinase		0.172	0.698		0.046	2.48e-22	1e-19	ACSL3,ADAMTS5,ADCY1,ADGRE1,Alox15,ALOX5,ANGPTL4,AREG,BACE2,BATF,BMP5,BMP6,BUB1,C15orf48,Ccl3,Ccl4,CCND1,CCT5,Cd69,CD83,CDC20,CDHR1,CDKN1A,Cdkn2a,CDKN2B,CENPE,CFL1,CKB,CLU,CRABP1,CRYAB,CSF1,CSF2,CTNNB1,CX3CR1,Cxcl1,Cxcl5,CXCL9,DDIT4,DGAT2,DNLZ,DSG2,EGR2,ENHO,EPOP,FAM110A,FAM25A,FGF7,FGF9,FGFBP1,FGFR2,FGG,FKBP5,FMOD,FOXA1,GAL,GATM,GFAP,GPR18,HEXIM2,HILPDA,HK2,HSD11B1,ICA1L,ICOSLG,ID1,ID3,IGF1,IGFBP…	1319 (17)
IL4	-2.33	cytokine		-0.591	-1.546		-0.058	2.83e-22	1.1e-19	ACP5,ACSL6,ACTB,ACTG1,ADCY1,ADGRE1,ALAS1,ALOX5,ANKRD55,APH1A,APOL6,APRT,AREG,ARG2,ATP2A1,AUTS2,BACE2,BANF1,BATF,BAX,BCL11A,BST2,C15orf48,CA2,CALCR,CASP3,CCL17,CCL20,CCL24,Ccl3,Ccl4,CCND1,CCR3,CCR6,CCR8,CCR9,CCRL2,Cd163,CD2,CD22,CD24,CD276,CD33,CD36,CD40LG,CD5,CD55,CD6,Cd69,CD72,CD74,CD79A,CD79B,CD80,CD83,CD8B,CDKN1A,CENPB,Chil3/Chil4,CHST3,CHST7,CITED2,CKB,CLDN2,CLDN5,Clec10a/Mgl2,CLEC4G,Cmah,CMP…	1203 (17)
TCR (complex)		complex		-0.69	-1.343		-0.067	3.75e-22	1.42e-19	AIM2,ALDOA,APOA4,APOC3,APOD,ARPP21,ATP5F1B,ATP5PD,BACH2,BATF,BSG,BTLA,CCL17,Ccl3,Ccl4,CCND1,CCR3,CCR6,CCR8,CCR9,CD27,CD28,CD4,CD40LG,CD5,CD6,Cd69,CD8B,CSF2,CXCL9,CXCR3,CXCR4,CXCR5,CYTIP,ECH1,EGR2,EOMES,FASLG,FBL,FOS,FOXP3,GATA3,GFI1,GZMB,HSD17B10,ICOS,ID3,IFIH1,IFIT2,IL12RB1,IL12RB2,IL16,IL1RL1,IL23A,IL24,IL2RA,IL3,IL4,IL6,IL7,IL7R,ISG15,ITGB7,JUN,JUNB,Klra4 (includes others),KLRG1,LAT,LCK,LCP2,L…	996 (17)
UQCC3	-3.497	other						5.93e-22	2.12e-19	ALDOA,ATP13A2,ATP1B1,ATP2B4,ATP5F1A,ATP5F1B,ATP5F1D,ATP5F1E,ATP5MC1,ATP5MC3,ATP5ME,ATP5MF,ATP5MG,ATP5PD,ATP5PF,ATP5PO,ATP6V0B,ATP6V0C,ATP6V0E1,ATP6V1C2,ATP6V1F,ATP6V1G1,COX14,COX17,COX20,COX4I1,COX5A,COX5B,COX6A1,COX6B1,COX6C,COX7A2,COX7A2L,COX7B,COX7C,COX8A,GAPDH,HK2,NDUFA1,NDUFA11,NDUFA13,NDUFA2,NDUFA4,NDUFA4L2,NDUFA5,NDUFA6,NDUFA7,NDUFA8,NDUFB1,NDUFB10,NDUFB11,NDUFB2,NDUFB3,NDUFB5,NDUFB7,NDUFB…	1042 (7)
AHR		ligand-dependent nuclear receptor		-0.176	-0.525		-0.029	9.85e-22	3.35e-19	A2m,ACKR3,ACP5,ACTA1,ADAMTS2,ADAMTS5,ADGRE1,Adh6-ps1,AHSG,AKR1C2,ALDH1A3,ALDH1B1,ALDOA,ALOX5,Aox2,Aox4,AREG,ARG2,ARHGEF16,ATF3,ATOH8,ATP1B1,ATP4A,B2M,BAX,BMPR1B,BTG2,C1QA,C1QB,C1QC,CAPN5,CARD11,CBR1,CBR3,CCL20,CCL21,CCN5,CCND1,CCR6,CCR9,CD247,CD28,CD36,CD3D,CD3E,CD3G,CD4,CD40LG,CD74,CD84,CD8B,CDC25C,CDKN1A,Cdkn2a,CDKN2B,CDKN2C,CDON,CELA1,CERS4,Ces2c,CLCA1,Clca3b,COL11A1,COL14A1,COLQ,COX8A,CPA4,CP…	1269 (15)
PCSK9	-2.941	peptidase		0.102	-0.063		-0.047	9.92e-22	3.35e-19	3830403N18Rik/Xlr,ADSS1,ANKRD33B,APEX1,AREG,ARG2,BIN2,BRIP1,C1QA,C1QB,C1QC,C4a/C4b,CAV2,Cbr2,CD24,CD36,CD4,CD68,CD9,CDKN1A,Ceacam1/Ceacam2,CGAS,Chil3/Chil4,Clec10a/Mgl2,CLSPN,Cmah,CORO1A,CSTB,CXCL12,CXCL16,Cxcl3,CXCL9,CYTIP,DOK2,DPEP2,Gimap6,Gm19951,GNGT2,GPR34,GPR65,H1-2,H2-Eb1,H4c4,HES1,Ifi204 (includes others),Ifit3/Ifit3b,Ifitm3,Ifitm6,IGFBP5,IKZF1,IL1B,IL1RL1,IL36G,IL6,IL7R,IRAG2,ISG15,ITGAL…	1298 (20)
MYCN	-1.916	transcription regulator	Inhibited	-6.444	-6.641		-0.018	5.33e-21	1.75e-18	ABCD2,ACTB,ACTG1,ADAM12,ADAM23,ADAMTS5,ALDOA,APEX1,APH1A,B2M,BAX,BCL11A,CCND1,CDH5,CDKN1A,CITED2,CLU,DSCAM,DUSP7,E2F2,EEF1A1,EEF1D,EEF2,EIF5A,EPHA5,FASLG,FAU,FBL,FGFR2,FOXA2,GAPDH,GATA2,HES1,HEY1,HK2,HLA-A,HMGA1,HSP90AB1,JUNB,LGALS1,LIF,LRRN3,MIR17HG,MYCN,NACA,ODC1,PMAIP1,PSENEN,PSMA7,PSMB6,PTMA,PTPRO,RCAN2,RELN,RGS5,ROMO1,RPL10,RPL11,RPL12,RPL13,RPL13A,RPL17,RPL18,RPL18A,RPL19,RPL21,RPL22,RPL23,…	1441 (19)
MYC	0.305	transcription regulator	Inhibited	-5.762	-6.578		-0.048	8.26e-21	2.65e-18	ACAN,ACTA1,ACTB,AHCY,ALDOA,ALOX5,ANGPT2,ANGPTL4,APCDD1,APEX1,APOC1,APOC3,ARHGAP22,ARHGAP25,ASCL2,ATP13A2,ATP5IF1,ATP6V0B,BAX,BUB1,C1QBP,CABLES1,CASP3,CCN4,CCNA1,CCND1,CD19,CD24,CD48,CD55,Cd69,CD9,CDC20,CDC25C,CDKN1A,CDKN1C,Cdkn2a,CDKN2B,CDX2,CEP85,CHRNB1,CLDN1,CLDN7,CLEC3B,CLU,CNP,COL14A1,COX5A,COX5B,COX6A1,COX6B1,COX7A2L,CRIP1,CRIPTO,CRYAB,CSF1,CST6,CSTB,CTNNB1,CXCL9,CXCR4,CYCS,CYFIP2,CYP26A1,Cy…	1374 (19)
IL10RA	-0.284	transmembrane receptor		-0.132	-0.168		-0.003	6.1e-20	1.86e-17	ACER1,ACSM3,ADH1C,Akr1c14,ALOX5,ARG2,Art2b,BATF2,BAX,BMP2,BMP4,BOC,CA2,CALHM6,CCN3,CD24,CD36,Cd69,CELA1,CERS4,Ces1f,Ces2g,COL14A1,CTSE,CXCL9,CYFIP2,Cyp2c40 (includes others),CYP2F1,DCSTAMP,DDIT4,DPT,EMP2,FABP5,FASLG,FCRL2,FERMT1,FHL1,FOXF1,FOXP3,Gbp5,Gbp9 (includes others),Gm1123,GPR18,Gsta4,Gstm1,Gstm2,HCAR2,HGFAC,HLA-A,HMCN1,HSPA8,HTR4,Ifi204 (includes others),IL12RB1,IL1A,IL1B,IL1RN,IL23A,IL6,…	732 (15)
DNMT1	0.454	enzyme		-1.349	-0.88		0.076	9.51e-20	2.83e-17	ACTB,ADCY2,ADCY8,ADRA1D,AIM2,ALDH1B1,ALOX5,ALS2CL,APBB1IP,APC2,ARG2,ARTN,ASIP,ASRGL1,ATF7IP2,BLNK,BMPR1B,CA9,CACNA1B,CACNA1E,CACNA1G,CACNA1I,CACNA2D2,CAV2,CCND1,CDC25C,CDKN1A,CDKN1C,CDKN2B,CHAC1,CHRM2,CIDEA,COL6A5,COX7C,CSF1,DCC,DOCK2,DSCAM,DYRK3,EFNB1,EPHA3,EPHA5,ERBB3,ERBB4,ESR1,F2RL1,FEN1,FKBP11,FOXA1,FOXF2,FOXP3,GATA2,GATA5,GATM,GNA15,GNG2,GNG7,GPX4,GPX7,GRIA1,GRIA2,GRIA4,GRIN2B,GZMB,HES1,HFM…	1691 (24)
STAT5B	0.731	transcription regulator		-1.213	-1.6		-0.035	1e-19	2.92e-17	ABCD2,ACSL6,ADGRE1,ADGRG1,Adh6-ps1,AGPAT2,ALAS2,Aox3,BAX,C14orf39,CA2,CASP3,CBR1,Cbr2,Ccl3,Ccl8,CCND1,CD24,CD248,CD27,CD276,CD63,CD74,CD80,CD81,CD83,CD9,CDKN1A,CDKN1C,CHRNA2,CIDEA,CITED2,CKMT2,CYP26B1,Cyp2c29 (includes others),Cyp2c65/Cyp2c66,Cyp2d9 (includes others),Cyp3a11 (includes others),DGAT2,ESAM,ESR1,ESR2,Fbxw26 (includes others),FMO2,FOS,FOXP3,GAB3,GABARAPL1,GATA2,Gbp9 (includes others),…	1175 (13)
IL33	-0.284	cytokine		-0.783	-1.486		-0.067	5.52e-19	1.54e-16	ACTB,ALDH1A3,ALDOA,ANKRD37,AREG,ARHGAP30,ARLN,ATP5F1E,ATP5MJ,ATP8B4,BATF,BAX,CALCA,CCL17,Ccl3,Ccl4,CCND1,CD28,CD36,Cd69,CD72,CD80,CD83,Chil3/Chil4,CIDEA,Clec4a2,COX7A2,CSF2,CSTB,Cxcl1,CXCL16,Cxcl3,DGAT2,DOCK2,EGR2,ELMO1,ERN2,FA2H,FER1L6,FGD2,FOXP3,FTL,GATA3,GFI1,Gimap3/Gimap5,GJB1,GPR65,Gstm1,Gvin1 (includes others),HBA2,HCAR2,HILPDA,HSPE1,ICOS,IER3,Ifitm1,IGHM,IKZF3,IL17RB,IL1A,IL1B,IL1RL1,IL1RN…	1145 (19)
KRAS	0.226	enzyme		-1.626	-1.676		-0.006	5.76e-19	1.57e-16	1700027J07Rik,ACP5,ACTA1,ADAMTS5,ADGRL3,ADH4,AFP,AGR2,AGT,AKAP5,Akr1b7,Akr1c14,ALDOA,ALOX5,AMPH,ANGPTL4,APOC1,AREG,ARG2,ARPC3,ASCL2,ATF3,ATOH8,ATP1B1,B2M,B3GALNT1,B4GAT1,BMP2,BMP4,BMP6,Bmyc,BSG,BTC,CASP3,CAV2,CAVIN2,CBR3,CCDC8,CCN4,CCND1,CCT5,CD24,CD33,CD74,CD80,CD81,CDKN1A,Cdkn2a,CDKN2B,CDKN2C,Ceacam1/Ceacam2,CELSR2,Ces3a,CFL1,Chrna7,CHST3,Clec10a/Mgl2,CLIC5,CLU,CNTN3,COL4A3,COL7A1,CPM,CRYAB,CTN…	1616 (20)
STAT5A	0.685	transcription regulator		-0.31	-0.508		-0.028	9.23e-19	2.46e-16	ADGRE1,AGR2,ASCL2,BAX,BCL11A,C15orf48,C9orf152,CALR,CASP3,Cbr2,Ccl3,Ccl8,CCND1,CD24,CD36,CD68,CD74,CD80,CD83,CD9,CDC25C,CDH17,CDKN1A,CFL1,CGAS,CPA4,CXCR3,DYNLRB1,EOMES,ESR1,ESR2,FASLG,FGFBP1,FOS,FOXA1,FOXQ1,GCNT3,GJB1,Glycam1,GPNMB,GRHL3,GSTT1,GYS2,GZMB,GZMK,H1-2,H2-Eb1,H2-Eb2,HENMT1,ID1,Ifitm1,Ifitm2,IGF1,IL12RB2,IL24,IL2RA,IL2RB,IL4,IL6,IL6R,IL7R,ITGAX,KLF10,Klra4 (includes others),Klrb1c (incl…	1057 (15)
BHLHE40	0.303	transcription regulator		-1.093	-1.762		-0.062	1.54e-18	3.92e-16	AFF3,ALOX5,ATF3,ATP1B1,B2M,BTG1,C15orf48,CALCA,CASP3,CCN4,CCRL2,CD24,Cd69,CD74,CD80,CD9,Clca3b,Cmah,CNP,CNTN1,CRLF2,CSF2,CTNNB1,CTSL,Cxcl3,CXCL9,CXCR5,DAPL1,DMBT1,EOMES,EPSTI1,FABP2,Gbp9 (includes others),Gkn3,GPR18,Gstm5,GZMB,GZMK,H2bc4,HBEGF,HCLS1,HILPDA,HK2,ID1,IER3,Ifi204 (includes others),Ifi27,IFIH1,Ifitm1,Ifitm2,IL12A,IL12RB1,IL12RB2,IL2RA,IL2RB,IL6,IL6R,IPCEF1,ITGA4,IZUMO1R,JCHAIN,KLRK1,K…	1161 (16)
RCN3	-0.558	other	Inhibited	-3.756	-3.731		0.004	2.36e-18	5.91e-16	ATF3,BOK,CALR,CDKN2C,CLU,CXCR4,FAU,ID4,MAL,PTN,PTPRZ1,RPL11,RPL12,RPL13,RPL13A,RPL22L1,RPL23,RPL27,RPL3,RPL31,RPL4,RPL5,RPL8,RPL9,RPS12,RPS14,RPS18,RPS24,RPS25,RPS28,RPS29,RPS3,RPS6,RPS8,SHH,XBP1
CLCF1	-1.015	cytokine	Activated	4.735	5.23		0.078	2.62e-18	6.42e-16	ATP5F1A,ATP5F1B,ATP5F1D,ATP5F1E,ATP5ME,CHCHD10,CIDEA,COX4I1,COX5A,COX7A2L,COX7C,DIO2,IDH3B,MSR1,MT-ATP6,mt-Atp8,MT-CO1,MT-CO3,MT-CYB,MT-ND1,MT-ND2,MT-ND3,MT-ND4L,MT-ND5,MT-ND6,NDUFA1,NDUFA11,NDUFA13,NDUFA6,NDUFB11,NDUFB7,NDUFB8,NDUFB9,NDUFC1,NDUFS6,NDUFS7,POMC,PPARGC1A,TIMM10,TIMM13,UQCRQ	512 (7)
LH (complex)		complex	Inhibited	-5.987	-6.487		-0.052	4.6e-18	1.11e-15	ACP3,ACP5,ACTA1,ACTB,ACTG2,ADGRG1,ALPL,AREG,ARHGEF5,ATP5IF1,BTC,CD55,CDKN1A,CDKN1C,Cdkn2a,CDKN2C,CMTM2,CTNNB1,CXCR4,CYFIP2,DYRK3,EEF1A1,EEF1B2,EEF2,EIF3F,EZR,FGFR2,FKBP5,FOS,HK2,HSD11B1,IL6,JUN,JUNB,KRT18,MAP1LC3B,MMP9,MSMO1,NOL3,NPC2,NTF3,PDLIM3,PGRMC1,PIK3CD,PLAT,PMAIP1,PPP2R5B,PTP4A1,PTPRN,PTX3,RGS4,RGS5,RGS7,RHOB,RPL10,RPL10A,RPL12,RPL13,RPL13A,RPL15,RPL17,RPL18A,RPL21,RPL23,RPL23A,RPL24,RPL2…	1688 (20)
SMARCA5	0.144	transcription regulator		0.737	1.155		0.053	5.21e-18	1.23e-15	1700048O20Rik,ALDH1B1,ATP2B4,ATP8B4,B2M,BAX,BLK,CACNA1E,CAMK4,CD81,CDKN1A,CPA3,CRIP1,DTX1,DYRK3,ESM1,FKBP5,FUCA1,Gbp9 (includes others),GFRA1,Gm4724 (includes others),Gvin1 (includes others),H4C9,HES1,HLA-A,Ifitm2,IKZF3,IL12RB2,IL17RB,IL2RA,IL3,IL7R,KBTBD11,LPAR6,Ly6a (includes others),NINJ1,NKG7,NLRC5,PADI4,PCSK1,PHLDA1,PHLDA3,PLAC8,PMAIP1,PRSS57,PTCRA,RPS27L,SAC3D1,Scart2,Serpinb1a,SLAMF1,SLC27…	1107 (14)
IL3	-4.454	cytokine		-0.492	-0.988		-0.064	7.96e-18	1.84e-15	ADGRE1,AREG,BMP2,BTG2,C1QA,CALM1,CALR,CASP3,CCL17,CCN3,CCND1,CCR3,CCT5,CD247,CD3D,CD3G,CD40LG,CD48,CD63,CD68,CD80,CD83,CDKN1A,Chil3/Chil4,CITED2,CSF1,CSF2,CTNNB1,CXCL9,CXCR4,DAD1,DOK2,ECH1,EEF1A1,EGR2,EIF3G,EMP3,FCER2,FOS,GATA2,GNAO1,GPR21,GPX1,GZMB,HBA2,HBEGF,HK2,HLA-A,HNF1A,HRAS,HSPA2,IGF1,IL17RB,IL1B,IL1RL1,IL2RA,IL3,IL4,IL5RA,IL6,IMPDH2,ITGAX,ITGB7,JCHAIN,JUN,JUNB,LCN2,LIF,LTA,LTF,Ly6a (inclu…	1205 (16)
CAB39L		kinase	Inhibited	-4.901	-5.472		-0.104	8.15e-18	1.85e-15	ATP5F1E,ATP5MC3,ATP5ME,ATP5MF,ATP5MG,ATP6V0E1,CDKN1A,COX17,COX4I1,COX5B,COX6C,COX7C,COX8A,NDUFA1,NDUFA13,NDUFA4,NDUFB10,NDUFB11,NDUFB2,NDUFB3,NDUFB5,NDUFB8,NDUFB9,NDUFC1,NDUFS5,NDUFS6,UQCR10,UQCR11,UQCRB,UQCRQ	1336 (13)
STAT1	0.824	transcription regulator		0.563	-0.144		-0.067	1.73e-17	3.67e-15	AGT,ALAS2,ALDH1A3,ANGPT2,APOA1,APOL6,B2M,BATF2,BAX,BST2,BTG1,CALHM6,CASP3,CCL20,Ccl3,Ccl4,Ccl8,CCND1,CCR6,CCRL2,CDH5,CDKN1A,Ceacam1/Ceacam2,Chil3/Chil4,CLIC5,CMPK2,CSF2,CX3CR1,Cxcl1,CXCL9,CXCR3,CXCR4,Cyp2c29 (includes others),Cyp2d9 (includes others),Cyp3a11 (includes others),CYSLTR2,DCSTAMP,DPP4,DUOX2,EPSTI1,FASLG,FGF7,FOS,FOXP3,GATA3,Gbp2b,Gbp5,Gbp9 (includes others),GRIN1,GRIN2B,GZMB,H2-Eb1,HB…	1019 (15)
IL21	0.844	cytokine	Activated	3.294	2.691		-0.072	1.97e-17	4.1e-15	ARG2,BACH2,BATF,BSG,CALHM6,CASP3,CCL17,CCL20,CCL24,Ccl3,Ccl4,CCRL2,CD2,CD22,CD27,CD28,CD40LG,CDKN1A,CLIC5,CMPK2,CSF2,CXCL9,CXCR3,CXCR5,DPP4,EOMES,FASLG,FOXP3,GATA3,Gbp5,Gbp9 (includes others),GZMB,H2-Eb1,HCST,HERC6,Ifi204 (includes others),Ifit1,Ifit1bl1/Ifit1bl2,IFIT2,Ifit3/Ifit3b,Ighg2b,IL12RB2,IL21R,IL23A,IL23R,IL2RA,IL2RB,IL4,IL6,IL7R,ISG15,ITGAX,Klra4 (includes others),Klrb1c (includes other…	1125 (15)
STK11		kinase	Inhibited	-2.665	-2.826		-0.015	4.56e-17	9.34e-15	AHCY,ALDOA,ARF5,ASTN1,ATF3,ATP5F1D,ATP5F1E,ATP5MC1,ATP5MC3,ATP5ME,ATP5MF,ATP6V0E1,ATP6V1F,AVIL,BMP2,BMP5,BTF3,CCND1,CD36,CDH8,CDKN1A,CHGB,CLDN1,CNTN1,COX5A,COX5B,COX6A1,COX6B1,COX7A2,COX7C,COX8A,CPS1,CTNNB1,Cxcl1,Cxcl3,Cxcl5,CYC1,DCTPP1,ELOVL2,ESR1,FGFR2,FGG,FOSL1,FOXP2,GAPDH,GFI1,HHIP,HILPDA,ID1,IFIT2,IGFBP5,IL1A,IL1B,IL23A,IL2RB,IL6,IMPDH2,IYD,JUNB,LIF,MAP1LC3B,MCAM,MMP9,MPST,NCAM2,NDUFA11,NDUF…	1455 (22)
NKX2-1	-1.512	transcription regulator		-1.545	-1.793		-0.054	5.9e-17	1.19e-14	AGR2,AGT,AGTR2,AREG,BMP4,CA8,CD74,CDKN2B,CHAD,Chrna7,CKS1B,CLDN18,CLU,CNMD,CREB3L4,CTNNB1,DIO2,DPP4,EDIL3,EMP2,ENPP2,ESAM,FAM3D,FOXF2,FOXQ1,FXYD3,GJB3,GLCCI1,Gsta4,H2-T3,HLA-A,IER3,IL7,INMT,LCK,LCN2,LEF1,LMO3,LRG1,LRP2,Lyz1/Lyz2,MATN4,MIA,MYB,MYH11,NAPSA,PARD6B,PGLYRP1,PLA2G1B,PNLIPRP1,POMC,RBPJL,Reg3g,RET,ROS1,RRM2,Saa3,SATB1,SCGB1A1,SERPINE1,SFTPB,SFTPC,SFTPD,SHH,SLC34A2,Sprr2a1/Sprr2a2,TCF7,TF…	1081 (13)
TLE3	0.377	other		0.625	0.822		0.083	7.12e-17	1.41e-14	ATP5F1A,ATP5F1B,ATP5F1D,ATP5F1E,ATP5MC3,ATP5ME,ATP5MF,ATP5MG,ATP5PD,ATP5PF,ATP5PO,CIDEA,CTNNB1,CYC1,CYCS,DEGS2,DIO2,DSG2,ETFB,MBNL1,MT-ND1,MT-ND2,MT-ND3,MT-ND4,MT-ND5,MT-ND6,MYB,NDUFA1,NDUFA11,NDUFA13,NDUFA2,NDUFA5,NDUFA6,NDUFA7,NDUFA8,NDUFB10,NDUFB11,NDUFB2,NDUFB3,NDUFB5,NDUFB7,NDUFB9,NDUFC1,NDUFC2,NDUFS5,NDUFS6,NDUFS7,SOX9,TAGLN2,TGFB2,TIMMDC1,UCP2,UQCR10,UQCR11,UQCRB,UQCRFS1,UQCRH,UQCRQ
AR	0.349	ligand-dependent nuclear receptor	Inhibited	-1.529	-2.004		-0.036	8.79e-17	1.69e-14	AASS,ACTA1,Akap17b,Akr1b7,Aldh1a1,ALDOA,ALG5,AQP3,ARG2,ARMC12,ATP13A2,ATP2A1,ATP4A,ATP5F1A,AZGP1,B3GAT1,BMP4,BSG,BUB1,C12orf57,CA7,CACNA1I,CADM3,CALCA,CASQ1,CAV2,CAVIN2,CCL17,CCL24,Ccl3,CCNA1,CCND1,CD24,CD36,CDC25C,CDCA5,CDKN1A,CDKN1C,CDKN2B,CENPE,Ces1e,Chil3/Chil4,CHRNA1,CHRNB1,CHRNG,CLDN3,COX4I1,COX5A,COX5B,COX6A1,COX6B1,COX6C,COX7B,COX7C,COX8A,CTNNB1,CXCL12,CYC1,Cyp2d22,Cyp2j13,DANCR,DAPL1,DCT…	1577 (21)
FOS	-2.46	transcription regulator	Inhibited	-1.762	-2.062		-0.033	1.26e-16	2.4e-14	ABCG5,ABCG8,ACP5,ACTG1,ADAM12,ADD2,AGT,ALAS1,ALDH1A3,AMIGO1,APLN,AQP3,ARPC5,ATF3,BRCA2,CA2,CAMP,CASP3,CCL20,Ccl8,CCND1,CD164,CD68,CDON,CERS4,CFD,CHGA,CHODL,CLDN2,CLU,CRABP1,CRB3,CTSH,CXCL16,CXCL9,CYCS,DIO2,E2F7,EGR2,EMB,ESM1,EZR,FASLG,FETUB,FLRT2,FOS,FOSL1,FOXA1,FOXC1,FTH1,GAS2,GAS5,Gkn1,GRIK2,Gsta1 (includes others),HBA2,HK2,HMMR,HPGDS,HSD17B10,Hsd3b6 (includes others),IBSP,IGFBP5,IKZF1,IKZF3,IL…	1420 (20)
TCF7	1.425	transcription regulator		0.675	0.805		0.012	1.76e-16	3.26e-14	ACSBG1,ADAM23,AIRE,Akr1c12/Akr1c13,BATF,BLK,CCDC3,Ccl3,Ccl4,CCR6,CCR9,CD101,CD19,CD24,CD27,CD3E,CD3G,CD4,Cd69,CD79A,CD79B,CD83,CDC20B,CDKN1A,CDKN1C,CHCHD10,CNR2,CSF2,CTNNB1,CX3CR1,CXCR3,CXCR5,DEPDC1B,DHCR24,DNASE1L3,DTX1,EGR2,EN1,ENPP2,EOMES,FASLG,FCRLA,FDPS,FLT3,FOS,FOSL1,FOXA1,FOXA2,FOXP3,GATA3,GGT1,GNAO1,GPA33,GPR83,GPRASP2,GPRC6A,GPX1,GZMB,H2-Eb2,HES1,ICOSLG,ID3,Ifitm3,IGF1R,IKZF3,IL12RB2,IL1…	1551 (25)
CREB1	0.395	transcription regulator	Inhibited	-1.739	-2.163		-0.037	1.77e-16	3.26e-14	AANAT,Abca8a,ACHE,ADGRA1,ADRA1A,ALAS1,ALKAL2,ALOXE3,AQP11,ARPC3,ATF3,ATP2B4,ATP5ME,ATP6V0B,BRINP2,BTG2,CA10,CALCA,CAMK4,CAPN5,CCDC85A,CCNA1,CCND1,CD3D,CD4,CD68,CD79A,CD9,CDH8,CDKN1A,CHGA,CHGB,Chil3/Chil4,CHRNA1,CIART,COCH,COL24A1,COX8A,CPEB1,CTNNA2,Cxcl1,CXCR4,CYFIP2,DGKA,DIO2,DMBT1,EBP,EDIL3,EGR2,EMP2,ESRRG,FABP2,FAM3B,FGF13,FGFR2,FOS,FOXP3,GABARAP,GAL,GAP43,GFRA1,GLDC,GPNMB,GPR3,GPR83,GRIA1,GRI…	1236 (23)
TFRC		transporter		-1.607	-1.424		0.024	2.56e-16	4.63e-14	ADGRG1,ATF3,ATP5F1A,ATP5F1B,ATP5F1D,ATP5F1E,ATP5MC3,ATP5ME,ATP5MF,ATP5MG,ATP5PD,ATP5PO,CASP3,CDC20,CDKN1A,CHAC1,DDIT4,FOS,FTH1,FTL,GGT1,GPX7,Gstt2,HK2,JUN,LY75,MMP12,MT-ND2,MT-ND4,MT-ND4L,MT-ND5,NDUFA1,NDUFA11,NDUFA13,NDUFA2,NDUFA4,NDUFA7,NDUFA8,NDUFB1,NDUFB10,NDUFB2,NDUFB3,NDUFB5,NDUFB7,NDUFB8,NDUFB9,NDUFS5,NDUFS6,PMAIP1,PTN,SLC2A1,SNCA,SOX11,Sprr1a,STC2,TGFB2,TNFRSF12A,TNFSF10,TREML2,UQCR11,UQC…	996 (16)
STAT6	0.265	transcription regulator		-0.6	-0.902		-0.028	2.59e-16	4.63e-14	ACP5,ACTB,ADAM11,ANKRD55,AREG,AUNIP,BAX,BRIP1,BST2,CA2,CCL17,CCL20,CCL24,Ccl3,CD2,CD24,Cd69,CD72,CD79B,CD80,CDKN1A,CEL,Chil3/Chil4,CIDEB,CLDN2,CLPS,CLSPN,Cmah,CMPK2,CNR2,CRIP1,CTSE,Cxcl1,DCSTAMP,DDIAS,DGKA,DOCK10,DUOX2,E2F7,EGR2,EME1,Erdr1x,EVC,EXO1,FABP1,FANCD2,FBXO5,FCER2,Fcrl1,FKBP5,FLRT2,FOXM1,FOXP3,GATA3,GATM,Gbp2b,Gbp5,Gbp9 (includes others),GCSAM,GFI1,Gm28609,GNA15,GZMB,HBA2,HLA-DMB,HRH1,I…	1261 (17)
SOD1	-1.313	enzyme	Activated	2.071	2.286		0.06	1.67e-15	2.85e-13	ACTB,ADAM33,ADCY2,ADGRE1,AGRP,Alox15,ALOX5,APEX1,ATP6V1G2,B2M,BAX,BMP4,BUB1,C1QA,CA7,CADM2,CALCA,CASP3,CCND1,CD36,CD68,CD80,Cdkn2a,CKB,CLU,CRTAC1,CRYAB,CTNNA3,CTNNB1,CX3CR1,CXCR4,CYP2F1,DCC,DLGAP3,ESM1,EZR,FASLG,FOS,FTH1,GABRA4,GFAP,GNG5,GNG7,GPX4,GRIA1,GRIA4,GRIN1,GSG1L,Gsta1 (includes others),Gstm1,Gstm2,Gstm5,Gstp1 (includes others),GUK1,HCN2,HSBP1,HSPA8,Ifi204 (includes others),IFIH1,IGF1,IL1…	1109 (18)
HTT	0.398	transcription regulator		-0.876	-0.992		-0.021	2.11e-15	3.56e-13	ACKR1,ACSL3,ACTA1,ACTN2,ADAM23,ADAMTS2,ADAMTS5,ADCY2,ADCY8,AGT,ALDOA,APOA1,ARPP21,ATF3,ATP5F1A,ATP5F1B,ATP5MC1,ATP5MF,ATP5PO,ATP6V0E1,B2M,B4GAT1,BMP3,CACNA2D3,CAMK2B,CAMK4,CASP3,CBR1,CCN4,CCND1,CCR6,CD24,CD74,CD9,CDH8,CDHR5,CDKN1A,CHRNA1,CHST9,CITED2,CKB,CLDN1,CLDN6,CNR2,COCH,COX4I1,COX4I2,COX6A1,COX6B2,COX7B,CPLX2,CRYAB,CSN3,CTNNB1,CXCR5,CYC1,CYCS,CYFIP2,DBP,DGKB,DGKI,DIO2,DNAJB1,DPM2,DPYD,DRD3,…	1623 (23)
IL2	1.372	cytokine		1.185	0.506		-0.059	3.16e-15	5.26e-13	4930417O13Rik,ACSL3,ACSL6,ALDOA,AREG,ARHGAP25,ARHGEF6,AUTS2,BATF,BAX,BMP2,BUB1,CACNA1E,CALCA,CAPN5,CARD9,CASP3,CCL17,Ccl3,Ccl4,Ccl8,CCND1,CCR3,CCR6,CCR8,CCR9,CD2,CD22,CD247,CD28,CD3D,CD3G,CD40LG,CD5,Cd69,CD74,CD80,CD83,CD8B,CD9,CDKN1A,CDKN1C,CDKN2C,CGAS,CLSPN,CSF1,CSF2,CTSL,CX3CR1,CXCL12,CXCL9,CXCR3,CXCR4,CXCR5,CXCR6,CYCS,Cyp2c65/Cyp2c66,CYTIP,DDIT4,DHCR24,DPP4,DSG2,DTX1,DUSP7,E2F4,ENPP2,EOMES,FA…	1146 (15)
WNT3A	-1.886	cytokine		2.006	1.541		-0.044	5.37e-15	8.84e-13	ACADVL,ACAN,ADAMTS14,ALDH1A3,ALPL,AQP3,ATP1B1,ATP5MC3,ATP5PO,BCS1L,BMP2,BMP4,CACNA1G,CALR,CAMK4,Ccl3,CCN4,CCN5,CCND1,CD68,CDK15,CDX1,CFD,COLEC12,COX4I1,COX5A,COX6B2,CTNNB1,Cxcl1,CXCL12,CXCL9,CYC1,CYP2F1,DDIT4,DLK1,ECRG4,EFNB1,EGR2,EIF3F,EN1,EOMES,EPHA5,ERBB3,FCMR,FGF18,FMOD,FOXM1,FOXQ1,FZD1,GAP43,GPA33,GPNMB,HAS3,HHIP,ID1,IGF2BP1,IGFBP5,IL1A,IL1B,IL6,IL7,JDP2,JUN,LCN2,LEF1,LGALS12,LRRC17,MEF2C,MM…	1450 (20)
POLG		enzyme						9.74e-15	1.58e-12	COX7A2L,EEF1B2,IL1B,MT-CO2,MT-CO3,NPY,POMC,RACK1,RPL13,RPL14,RPL23,RPL27A,RPL32,RPL36A,RPL5,RPL7,RPS16,RPS19,RPS24,RPS25,RPS27A,RPS5,TPT1,USE1	936 (11)
MAFA	-1.078	transcription regulator		-0.516	-0.446		0.02	1e-14	1.61e-12	1810009J06Rik/Gm2663,ABCC8,ADCY1,ADCY2,ALDH1A3,CACNA1E,CACNA1G,CCL24,Ccl8,CD68,CDKN1A,CHGA,CHGB,Chrna7,CLCF1,Cxcl1,CXCL12,Cxcl5,CXCR4,CXCR6,DLK1,EDAR,ERBB3,ESR1,FLT3,G6PC2,GCG,GLP1R,GNA15,Gsta1 (includes others),HRH1,HRH2,HTR2A,IAPP,IGFBP5,IGHM,IL17RB,IL1A,IL2RB,IL6,IL7,INS,JAKMIP3,JCHAIN,LARS2,LGALS3BP,LGI3,MIF,OXTR,PAX6,PDX1,PLCD3,PLN,Prss1 (includes others),PTGFR,PTPRN,PYY,RBP4,RYR2,SERPINE1,S…	1039 (18)
NR1H3	-0.408	ligand-dependent nuclear receptor		-0.698	-0.85		-0.022	1.15e-14	1.8e-12	ABCG5,ABCG8,ACSL3,ADGRE1,ADRB2,ANGPTL3,ANLN,APCS,APOA1,APOC1,APOC3,APOD,APOM,AREG,ARG2,ATF3,BST2,C1QA,CCL17,CCL24,Ccl3,Ccl4,Ccl8,CCR3,CD4,CD55,CD68,CDKN1A,CIDEA,CKS1B,CLSPN,CRP,CX3CR1,Cxcl1,CXCL16,CYTIP,Ddx60,DIO2,DLL4,E2F7,ESR2,FDPS,FOXM1,GNGT2,GPX1,GRAP2,Gsta1 (includes others),Gsta4,Gstm1,Gstp1 (includes others),HSD11B1,IFIT2,IL12RB1,IL1B,IL1RN,IL4,IL6,ITGAL,KIF20A,KIF2C,KIF4A,KNL1,Lair1,LCP2,…	1684 (23)
C3	-0.244	peptidase	Inhibited	-2.18	-2.707		-0.071	1.35e-14	2.08e-12	APCS,AQP3,C1QA,CASP3,Ccl3,CD55,CHRM2,CLDN1,CRP,CSF1,Cxcl1,CXCL16,Gm42047,Gstm5,HTR2A,HTR2B,Ighg2b,IL1A,IL1B,IL4,IL6,JUN,LCN2,LEP,MUC1,NOS2,PDIA2,PTPRC,RBFOX3,RHOB,RPL10,RPL22,RPL23A,RPL24,RPL30,RPL35,RPL35A,RPL36A,RPL37,RPL37A,RPL38,RPL39,RPL41,RPS15A,RPS16,RPS2,RPS21,RPS26,RPS27A,RPS29,RPS3,RPS3A,RPS4X,SELL,SNCA,THBD,TNF,UCHL1,UCP2,ZBP1	801 (16)
DDX5	-0.61	enzyme	Inhibited	-3.611	-3.661		-0.007	1.45e-14	2.22e-12	ATP5MC1,ATP5MC3,ATP5ME,ATP5MG,ATP5PD,ATP5PF,BAX,BMP6,CCL17,CCL20,CCND1,CDKN1A,COX5A,COX5B,COX6C,COX7A2,COX7B,COX7C,CSF2,CTNNB1,CXCR4,CYCS,FLT3,FOS,FOSL1,IL12RB2,IL1A,IL1B,IL1RN,IL23A,IL23R,IL4,IL6,JUN,LCN2,MMP9,MT-CO2,NDUFA1,NDUFA2,NDUFA4,NDUFA5,NDUFA6,NDUFB1,NDUFB2,NDUFB3,NDUFB5,NDUFS5,NDUFS6,PIK3CD,PIK3CG,S100A14,STAT4,TNFSF15,UQCR10,UQCRB,UQCRH,UQCRQ,VAV3	1495 (23)
PPARA	0.735	ligand-dependent nuclear receptor	Inhibited	-2.666	-2.906		-0.022	1.82e-14	2.75e-12	ABCD2,ABCG5,ABCG8,ACAA1,ACADVL,ACOT6,ACTA1,AHCY,Akr1b7,ANGPTL4,APCS,APEX1,APOA1,APOA4,APOA5,APOC3,APOM,AQP3,ARHGDIG,ATP1B1,ATP5F1B,BAIAP2L2,BAX,BOK,C1QA,C1QB,C2cd4b,C6,CA9,CCND1,CD24,CD36,CD63,CDKN1A,Cdkn2a,CDKN2C,Ceacam1/Ceacam2,CFI,CGAS,CHRNA2,CIDEA,CKB,Clec2d (includes others),CLXN,CNTN1,COX4I1,COX6B2,CPS1,CTF1,CTSE,CTSL,CXCL12,CYBA,CYCS,Cyp2c29 (includes others),Cyp2c40 (includes others),Cyp2…	1477 (20)
PRDM1	0.555	transcription regulator		0.155	0.394		0.025	2.07e-14	3.05e-12	ADGRG1,AFF3,AFP,AIM2,ALPL,ANGPTL4,APOM,AQP3,ARG2,BCL11A,BMP5,BTK,BTLA,CA9,CABP5,CCL20,CD19,CD22,CD48,CD74,CD79A,CLDN1,CPA4,CRP,CSF2,Cxcl1,Cxcl5,CXCR4,Cyp2d9 (includes others),Cyp2j13,DBNDD1,DDIT4,EGR2,ESR1,FAR2,FCER2,FGG,FOS,FOSL1,FTH1,Gimap7,Gsta1 (includes others),Gsta4,GZMB,HLA-A,HLA-DMB,ICOSLG,ID3,Ifi202b,IFIT2,IFNLR1,IGF1R,IGHM,IL1A,IL1B,IL24,IL6,ISL1,ITGA4,JCHAIN,KHDRBS3,LAT,LAX1,LGALS1,Lyp…	1143 (17)
TEAD1	0.556	transcription regulator	Inhibited	-5.29	-6.013		-0.088	2.32e-14	3.37e-12	ACADVL,ACTA1,ATP5F1A,ATP5F1B,ATP5F1D,ATP5MC1,ATP5MC3,ATP5MF,ATP5MG,ATP5PD,ATP5PF,ATP5PO,CCND1,CDKN1A,COX4I1,COX5A,COX5B,COX6C,COX7A2L,COX7B,COX7C,CYC1,CYCS,ECH1,ETFB,FABP3,FIBIN,FJX1,IGFBP5,IL6,MSLN,NDUFA1,NDUFA11,NDUFA13,NDUFA2,NDUFA4,NDUFA5,NDUFA6,NDUFA7,NDUFA8,NDUFB10,NDUFB2,NDUFB3,NDUFB5,NDUFB7,NDUFB8,NDUFC1,NDUFC2,NDUFS5,NDUFS6,NDUFS7,NDUFS8,NPPA,NRXN2,PPARGC1A,PPP1R1A,PTPRO,SYT4,TGFA,TNF,TN…	1394 (23)
NPR3	0.985	G-protein coupled receptor	Activated	3.855	4.322		0.083	3.24e-14	4.55e-12	ATP5F1A,ATP5F1E,ATP5MC3,ATP5ME,ATP5PO,CIDEA,COX4I1,COX4I2,COX6B1,COX6C,COX7C,IL6,MT-CO1,NDUFA1,NDUFA11,NDUFA13,NDUFA2,NDUFA4,NDUFB10,NDUFB3,NDUFB5,NDUFB8,NDUFB9,NDUFS5,NDUFS7,PPARGC1A,SLC12A3,TNF,UQCR10,UQCRB,UQCRH,UQCRQ	1085 (15)
PRKCG	0.911	kinase						4.85e-14	6.59e-12	ABCD2,ATP5F1A,ATP5F1D,ATP5MC3,ATP5MF,CAMK4,CCND1,CNTN1,COX4I1,COX4I2,COX5A,COX6A1,COX6B1,COX8A,CYC1,ENHO,GRID2,MAP2,NDUFA1,NDUFA13,NDUFA2,NDUFA5,NDUFA7,NDUFB11,NDUFB3,NDUFB8,NDUFB9,NDUFS7,NDUFS8,NPY,OXTR,SACS,UQCR10,UQCR11,UQCRQ	1219 (10)
NTRK1		kinase	Inhibited	-3.802	-3.754		0.005	5.92e-14	7.96e-12	ABI3BP,ADAMTS5,ADAMTSL2,ADGRL3,ALDH1L2,BRIP1,CALCA,CALR,CARD11,CARD9,CCDC88B,CCND1,CDK2AP2,CDKN1A,CDKN1C,CHGA,CHGB,CNTNAP4,COL6A6,CPA4,EPHA6,EYA4,FANCD2,FAT3,FBXO2,FGF7,FGFR2,FOS,FOXC1,GFRA2,GFRA3,GPNMB,GRIA4,HES1,HEY1,HPSE2,HRH1,HSPB7,ID4,IGF2,ITGBL1,KNL1,LGALS1,LTBP1,MANF,MAOA,MAOB,MAPK10,MATN2,MGP,MMP9,MT-ND4L,MT-ND6,MTHFD1L,MYB,MYDGF,NDUFA4L2,NEGR1,NEIL3,NELL2,NME3,NPR1,NRG3,NTRK3,PDIA6,PEG10…	1259 (22)
GLI1	0.72	transcription regulator		1.552	1.605		0.004	6.23e-14	8.29e-12	ACADVL,AHNAK2,AKR1C2,ALOX5,ANG,ARL14,ARPC5,ASPM,ATF3,ATP6V1C2,B3GALNT1,BAX,BRCA2,C11orf96,C19orf33,C1orf116,CADPS,CAV2,CCND1,CCSAP,CD24,CDKN1A,CHST13,CLIC5,CLU,CMPK2,CNIH4,COL10A1,CSF1,CST6,DBP,DEGS1,DIO2,EIF5A2,ELAVL2,EMB,ENDOD1,ENPP5,EPS8L3,EZR,FAM110C,FANCD2,FASLG,FHL1,FLT3,FOLH1,FOS,FOXA2,FOXM1,FOXQ1,FOXS1,GATA5,GJA3,GMFG,GPA33,GPRC5A,H1-0,H4C3,HENMT1,HEPH,HES1,HHIP,IBSP,ID1,ID3,IER3,IGF1,IGF…	1627 (24)
NR3C2		ligand-dependent nuclear receptor		0.526	0.327		-0.028	7.17e-14	9.45e-12	6430562O15Rik,ABCC9,AGT,AOAH,APOC1,AQP3,ATP1B1,BAX,BMP4,CACNA2D3,Ccl3,CD36,CD83,Chil3/Chil4,CHST10,CMYA5,Cxcl5,CXCR4,CYFIP2,DDIT4,DIO2,FAT4,FCRL2,FKBP4,FKBP5,FOSL1,GPR83,GPX1,Gsta4,H2bc13,HK2,HRC,IDH3B,IGF1,IGF1R,IL1B,IL6,JUNB,KBTBD11,KRT16,KRT17,LCN2,LRG1,MAP2,MMP10,MMP12,NOS2,NOX4,NPPA,NRIP3,NRXN1,NSMCE3,NTF3,PLAT,PLIN4,PPIB,PRDX4,PROCR,PTGDS,PTPRCAP,PTX3,Reg3g,S100A8,S100A9,SERPINE1,SLC10A6,SV…	1562 (19)
ELAVL1	0.185	other		2.028	1.795		-0.024	8.83e-14	1.15e-11	1810009J06Rik/Gm2663,9930111J21Rik1/Gm12185,ACHE,ADGRE1,Akr1c14,APOD,ARF5,ARG2,ATF3,B2M,BATF,BCHE,Bmyc,BST2,CASP3,CCL20,CCL24,Ccl8,CCND1,CD36,CD63,CD68,CD83,CDC20,CDKN1A,CDKN1C,CENPE,Ces2b,CFD,CLDN1,CLDN3,COX5B,Csprs (includes others),CTNNB1,Cxcl1,CXCL9,CYBA,Cyp2c29 (includes others),ELOVL2,F830016B08Rik,FOS,FOXA1,FOXM1,FOXP3,GATA3,Gbp9 (includes others),GLP1R,GLS2,Gvin1 (includes others),H19,H2-…	1241 (18)
RXRA	0.514	ligand-dependent nuclear receptor		0.273	0.329		0.006	1.06e-13	1.35e-11	ABCC2,ABCD2,ACSL3,ADH1C,AHCY,Aldh1a1,ALPI,ANGPTL3,APOA1,APOA5,APOC3,APOM,ARG2,C1QA,C4a/C4b,CCL17,CCL20,Ccl8,CCND1,CCR9,Cd200r2/Cd200r4,CD36,CDKN1A,CIDEA,CLU,COLEC12,CRYAB,CTSH,CXCR5,CYP26A1,Cyp3a11 (includes others),CYSLTR2,Ddx60,DLK1,EEF2,EHD3,EME2,ENPP5,FABP1,FABP2,FABP3,FABP5,FABP6,FGG,FLT3,FOS,FOXA1,FTL,GABRA4,GFI1,GPD1,GPX1,Gstm2,HBEGF,HES7,HSD11B2,IER3,IGF1,IL1A,IL1B,IL1RAPL2,IL23A,IL4,IL6,…	1346 (22)
CG (complex)		complex		-0.108	-0.851		-0.065	1.22e-13	1.55e-11	8030451A03Rik,ACP3,ACTB,Akr1b7,Aldh1a7,ANGPTL4,APCDD1,APLN,APLNR,AREG,ARHGAP22,B2M,BAX,BMP2,BMP4,BMP6,BMPR1B,BRCA2,BTC,BTG1,BTG2,C3orf80,CAMK4,CCL20,CCND1,CD24,CDKN1A,CLU,COL11A1,CPM,CRYAB,CSF1,CTSL,CXCL12,CXCR4,CYP26A1,DBI,DMD,DPT,DUOX2,E2F7,EBP,ELAVL2,EMB,EMCN,ENPP2,EPHA3,EPHA7,EPSTI1,ESM1,ESR2,F2RL1,FABP5,FAM110C,FAM3D,FASLG,FAT4,FGF12,FGF7,FGF9,FHL1,FJX1,FKBP5,FLRT2,FOS,FOSL1,FZD1,GAL,Gbp9 (i…	1736 (22)
SMARCA4	0.244	transcription regulator		0.427	-0.445		-0.077	1.49e-13	1.84e-11	ABLIM3,ACE2,ACTA1,ADGRG1,AFP,AGR2,AGT,AIM2,ALDH1A3,ANXA10,APOA1,AREG,ARHGAP30,ATP2A1,ATP2B4,AZGP1,BATF,BMP4,BTG4,C19orf33,C2CD6,C6orf141,CASP3,CCND1,CCR6,CCR8,CCRL2,CD19,CD63,CD74,CDK20,CDKN1A,Cdkn2a,CDKN2B,CHODL,CLCF1,CLDN1,CNP,CNTN1,COL7A1,CPM,CPS1,CSF1,CTNNB1,CTSH,CXCR3,CXCR4,CXCR5,CXCR6,CYB5R2,CYP26A1,DUSP13B,EFNB1,EMP3,EPHA1,FABP6,FGF9,FGFBP1,FGFR2,FGG,FKBP5,FMO2,FOS,FOXA2,GAPDH,GMFG,GPM6A,G…	1417 (22)
HISTONE H3 (family)		group		-0.898	-1.067		-0.085	1.55e-13	1.9e-11	1700056E22Rik,ABCD2,ACKR3,ACRV1,ACTA1,ADD2,ADRA1A,ADRA1B,AFP,ALDOA,ARHGEF5,ASCL2,ATF3,ATP5ME,ATP5MF,ATP5PF,B2M,BAX,BMP4,CA9,CACNA1G,CACNA2D3,CCND1,CCR3,CD9,CDKN1A,Cdkn2a,CDKN2B,CDKN2C,CDX2,CHAC1,CLPS,COMP,COX4I1,COX6C,COX7A2L,CSF2,CTNNB1,Cyp3a11 (includes others),DDIT4,DEPP1,DNAJB9,DNTT,EEF1A1,EFNA1,EML5,EOMES,ESR1,ESRRG,FASLG,FGFR2,FKBP4,FKBP5,FOS,FOXA1,FOXA2,FOXM1,FOXP3,GAPDH,GAS2,GATA2,GATA3,G…	1392 (24)
NOTCH3	-0.837	transcription regulator		1.411	1.211		-0.026	1.89e-13	2.28e-11	ACTN2,ANGPT2,APOD,ATP1B1,ATP2B4,ATP5F1E,CASP3,CCN3,CD24,CD36,CDKN1A,CDKN1C,CHCHD10,COL14A1,COX6C,COX8A,Cst3,CTNNB1,DSTN,DTX1,FOXP3,GPHN,HES1,HEY1,Hspa1b,ID1,IL6,ITGA11,ITGA8,ITGAX,LGALS1,MAOB,MMP9,MSR1,MT-CO1,MT-ND3,MT-ND4,MUC5AC,MYH11,NALCN,NDUFA11,NDUFA13,NDUFA4,NDUFA4L2,NOS2,NRARP,NRGN,PGAM1,PLN,PRKCQ,PTCRA,PTX3,RBFOX3,RGS5,RPL34,RPL37A,RPS27,RPS29,S100A11,S100A6,SGCD,TMSB4X,TNNT2,UBB,UQCRH	1316 (18)
IL13	-4.621	cytokine	Inhibited	-1.752	-2.255		-0.046	2.42e-13	2.88e-11	ACADVL,ACE2,ACKR3,ACP5,ADAM28,Alox15,ARG2,ATF3,AVPI1,BATF,BAX,CA2,CALCR,CASP3,CCL17,CCL20,CCL24,Ccl3,Ccl4,Ccl8,CD101,CD247,CD36,CD37,CD3E,CD4,CD48,CD72,CD80,CDH26,CFI,Chil3/Chil4,CIDEA,CIDEB,CLCA1,CLDN2,Clec10a/Mgl2,CTSH,CTSL,Cxcl1,Cxcl5,CXCR4,DHCR24,DIPK2B,DMBT1,DMXL2,DUOX1,EGR2,ENPP2,ERBB4,EZR,FABP5,FCER2,FCRL2,FEZ1,FGD2,FGG,FOXA2,FXYD3,FXYD4,GATA3,GJB1,GP2,GPNMB,GPX4,GRIN1,HBEGF,HRH1,HSD11B1,I…	1457 (19)
MHC II (family)		group						3.36e-13	3.97e-11	Ccl3,Ccl4,CD74,EEF1A1,FTH1,GFER,H2-Eb1,HBA2,Ifitm2,Ighg2b,Ighg2c,IGKC,IL1B,JCHAIN,Rnaset2b,RPL19,RPL23,RPL38,RPL7,RPLP0,RPLP1,RPS2,RPS28,RPS29,TNF,TPT1,Wfdc17,ZFP36	742 (10)
ZFHX3	0.376	transcription regulator		-0.907	-0.971		-0.019	3.85e-13	4.42e-11	AFP,Alox15,APOA1,CCND1,DOHH,EPCAM,F2RL1,GBX1,Gstp1 (includes others),HCN1,HLA-A,HRAS,ID3,Ifit1,Ifitm3,IL2RA,KRT18,KRT7,LHX6,LRRC17,MIF,NAA38,NDUFS7,NPR1,POLR2I,POMC,POU1F1,PROK2,PROKR2,ROMO1,RPL37,RPLP1,RPLP2,RPS12,RPS14,RPS28,SCN4B,SEMA3A,Serpina1a (includes others),SIM1,SLC5A7,SP9,TBR1,TUBA1A,TUBA1B,Tubb2b,UBB,UQCR10,VIPR2
ESR2	4.891	ligand-dependent nuclear receptor		0.741	0.353		-0.031	4.61e-13	5.15e-11	8030451A03Rik,ACER1,ACKR3,ACSL3,ADAMTS5,ADRB2,AGR2,AGT,ALDH1A3,ANGPT2,APEX1,AQP3,AREG,ATF3,BANF1,BMP2,BMP4,BMP5,BRCA2,BST2,BTG2,C3orf80,CA2,CADM3,CALCA,CCL20,CCN3,CCN5,CCND1,CD3E,CD79A,CDKN1A,CDKN1C,CDKN2C,Ces1d,CKS1B,CLDN1,CLDN2,CLDN4,CLIC5,CLU,COL11A1,COL7A1,COMP,CPM,CRLF1,CSF1,CSF2,CTNNA2,CTNNB1,CTSH,CXCL12,CXCL16,CXCL17,CYP26B1,DBI,DHCR24,DHH,DMTN,DOCK10,DOCK8,DPYSL4,DSC2,ELAVL2,Elobl,EMB,EMP…	1676 (19)
SMAD4	0.241	transcription regulator		0.663	0.485		-0.019	4.73e-13	5.24e-11	ACAN,ACKR1,ACKR3,AFP,AGR2,AIM2,ALPL,ANGPT2,ANGPTL4,APLN,APLNR,APOA1,APOA4,APOC3,AREG,ATP5IF1,BAX,BMP2,BMP4,BMP5,BTLA,BUB1,CASP3,CCL20,CCL21,CCL24,Ccl8,CCND1,CD79A,CDC20,CDC25C,CDH5,CDKN1A,Cdkn2a,CDKN2B,CDX2,CENPE,CITED2,CLDN7,Clec2d (includes others),CNMD,COCH,COL10A1,COL7A1,CSF1,CTNNB1,CXCL14,CXCL17,Cxcl3,Cxcl5,CXCL9,DNER,DSC2,DSG2,EFNB1,FASLG,FBXW10,FGF23,FGFR2,FOS,FOSL1,FOXP3,H2-M1/H2-M9,HMCN1…	986 (18)
PDX1	-1.334	transcription regulator		-0.001	-0.198		-0.028	1.33e-12	1.44e-10	ABCC8,ACE2,ACTB,ACTG1,AKR1B1,ATF3,ATP5F1E,ATP5PD,ATP5PF,CCND1,CHGB,CKB,CKMT1B,CSNK2B,Cxcl1,CXCR4,CYB5R3,DLK1,ECH1,EFNA1,ERO1B,FFAR1,G6PC2,GAP43,GCG,GFAP,GIP,GLP1R,HAP1,IAPP,ID1,ID3,IER3,IGF1R,IL1B,IL6,INS,INSIG1,JUN,JUNB,KLF10,KRT18,KRT8,MALAT1,MAOA,MAOB,MAP2,MT-ND1,Mt1,NDUFB9,NKX6-1,NPTX2,PAX6,PCSK1,PDIA6,PDX1,PDZK1IP1,PMAIP1,PPP1R1A,PTP4A1,RSAD2,SLC2A1,SLC2A2,SPP1,ST18,TGFBR3,TRIM63,TRPC6,TSPAN…	1406 (21)
KITLG	0.545	growth factor		-0.426	-0.934		-0.083	1.43e-12	1.53e-10	ACHE,ACTB,ALOX5,B2M,BTG1,CA2,CALCA,CASP3,CAVIN2,Ccl3,CD24,CD247,CD3D,CD3G,CD68,CDKN1A,CDKN2B,CLIC1,CLU,CREG1,CSF1,CSF2,Cxcl1,CXCL12,CXCR4,DALRD3,DHCR24,EEF1A1,F2RL2,FABP5,FOS,FTH1,GFAP,GP9,GRIA2,IGF1R,IGHM,IL16,IL1A,IL1B,IL1RL1,IL1RN,IL3,IL4,IL6,ITGA2B,LTF,LY6E,MAPK11,MARCO,MEF2C,MID1IP1,MME,MPL,MS4A2,MYB,NPPA,OSBPL1A,OSM,PAX6,PDGFB,PLCL2,Plscr1,Ppbp,PRKCB,PRKCE,PRKCQ,PSMB5,PTPRR,RHAG,RING1,RPL7,…	1359 (17)
IL6	1.458	cytokine		-1.178	-1.875		-0.054	1.94e-12	2.04e-10	A2m,ABCC2,ACP5,ACTA1,ADAMTS5,ADGRE1,AFP,AGRP,AGT,AIM2,ALAS1,ANG,APCS,APOA1,AREG,ATF3,ATP2A1,BACH2,BATF,BAX,BMP2,BMP6,BST2,BTC,BTG2,BUB1,CALCA,CALCR,CASP3,CCL20,CCL24,Ccl3,Ccl4,CCNA1,CCND1,CCR3,CCR6,CD36,CD48,CD68,CD74,CD79A,CD80,CD83,CDC20,CDC25C,CDKN1A,Cdkn2a,CDKN2B,CDX2,CENPE,CFD,Chil3/Chil4,CLDN2,Clec10a/Mgl2,CLU,COMP,COX4I1,CPS1,CRLF1,CRP,CRYAB,CSF1,CSF2,Cst3,CTNNB1,CX3CR1,Cxcl1,Cxcl5,CXCL9,C…	1074 (13)
LEF1	1.132	transcription regulator		0.7	0.567		-0.014	1.94e-12	2.04e-10	ACAN,ACSBG1,ACTG2,ADAM23,AIRE,BLK,CACNA1G,CARD11,CARD9,CASP3,CCDC3,Ccl4,CCN4,CCND1,CCR9,CD101,CD19,CD24,CD79A,CD79B,CD83,CDC20B,CDKN1A,CDKN1C,Cdkn2a,CDX1,CHCHD10,COL11A1,CX3CR1,CXCR4,DEPDC1B,DNASE1L3,EN1,ENPP2,FASLG,FCRLA,FGF18,FLT3,GATA3,GCG,GNAO1,GPR83,GPRASP2,GZMB,H2-Eb2,HES1,HES7,ICOSLG,Ifitm3,IGF1R,IL12RB2,IL4,IL6,IL7R,IZUMO1R,JUN,Klri2,Lair1,LAMA3,LCK,LEF1,LHX6,Ly6a (includes others),LY6D,L…	1670 (26)
IL15	0.154	cytokine		-0.591	-1.09		-0.053	2.04e-12	2.12e-10	ACTG2,ALDOA,AQP3,B3GAT1,BST2,BTG1,CALM1,CASP3,CCL17,Ccl3,Ccl4,CCND1,CCR9,CD2,CD226,CD28,CD33,CD40LG,CD5,CD55,Cd69,CD74,CD80,CD83,CD84,CD8B,CD96,CDKN1A,CDKN2B,CKS1B,CLNK,CORO1A,COX6C,CSF1,CSF2,CX3CR1,Cxcl1,CXCL12,CXCR4,CXCR6,DDT,DPP4,EBP,EGR2,EOMES,FASLG,FMO3,FOXP3,FYB1,GABARAPL2,GAPDH,GATA3,GLDC,GPRC5A,GRIA4,GZMB,Gzmf (includes others),GZMK,HBEGF,HCST,HK2,HMCN1,HSPA8,HSPE1,ICOS,ID4,IGF1R,IL12RB1,…	1051 (18)
IGF1	1.419	growth factor		-0.635	-1.228		-0.05	2.11e-12	2.18e-10	A2m,Abca8a,ACAN,ACTA1,ACTN2,ADAMTS2,AGAP2,AGTR2,AKR1B1,ANGPT2,APH1A,ATP2A1,BATF,BAX,BMP2,BMP4,BSG,BTG2,C1QA,C4a/C4b,CAMP,CASP3,CAVIN2,Ccl3,Ccl4,Ccl8,CCN5,CCND1,CD74,CDKN1A,Cdkn2a,CHGA,CITED2,CLU,CNP,COBL,COL14A1,CRYAB,CSF1,Csprs (includes others),CTNNB1,Cxcl5,CYBA,CYFIP2,DDIT4,DHH,DMD,EGR2,ESR1,ESR2,FGF23,FJX1,FMNL1,FOS,FOXA1,FOXG1,FOXP3,GALR2,GAP43,GAPDH,GATA2,GDF10,GFAP,GPD1,GRIN1,GRIN2B,GRM7,H…	1765 (27)
NRP1	0.575	transmembrane receptor		1.547	1.384		-0.025	2.15e-12	2.2e-10	AREG,ARHGAP45,BTG1,C1QB,CCL20,CCND1,CD5,CD74,CTNNB1,Ctrb1,CYTIP,DDAH2,DNAJB1,EIF1,EIF5A,ERBB4,FOS,GATA3,H3-3A,HSP90AB1,HSPA8,ICOS,ID1,IL1B,IL2RB,IL6,INPP4B,IZUMO1R,JUNB,LARS2,LAT,LEF1,Lyz1/Lyz2,MALAT1,MT-CO2,MT-CO3,MT-ND2,MT-ND4,PTMA,SMC4,TNC,TNF,TNFRSF18,TNFRSF9,ZAP70	1250 (20)
SP1		transcription regulator		-0.037	-0.849		-0.087	2.27e-12	2.31e-10	ABCC8,ABCD2,ADRA1B,ADRA1D,Akr1b7,ALAS2,ALOX5,ALPL,APOA1,APOC3,ATF3,ATP5F1B,ATP6V0C,BACE2,BAX,BMP4,BSG,C1QBP,CAMP,CASP3,CCL20,CCND1,CD28,CD55,CD79B,CDC25C,CDH5,CDKN1A,CDKN2B,CDKN2C,Ces1d,Ces2c,CHGA,CITED2,CKB,COL7A1,CRYAB,CRYBB3,CSTB,CXCL12,CXCR4,CYBRD1,CYC1,CYP26A1,Cyp2d9 (includes others),DHCR24,DIAPH3,DLL4,DMD,EDA,ESR1,EXO1,EZR,FABP6,FASLG,FBXL2,FGFBP1,FOS,FOSL1,FOXF2,FOXM1,FOXP3,GABRA4,GPX4,GR…	1570 (24)
NFKBIA	-0.198	transcription regulator		1.676	1.407		-0.027	2.36e-12	2.38e-10	ACKR3,ADAMTS5,APOA1,ASCL2,ATP5MF,AZGP1,BAX,BCL11A,BMP2,BOK,BTG2,CAMP,CCL20,CCL21,Ccl3,CCND1,CCR3,Cd69,CD74,CD80,CDKN1A,CDKN1C,CKS1B,CLU,CRYAB,CSF1,CSF2,CTNNB1,Cxcl1,CXCL12,Cxcl5,CXCR4,CYBA,DUOXA2,ECSCR,ENPP2,EOMES,ESM1,FASLG,FOS,FOXF2,FOXM1,GAS5,Gbp2b,Gm45924,GRIN1,Gstm1,GSTT1,GZMB,GZMK,HES1,HEY1,HK2,HLA-A,HMGA1,HOXD3,HSPA8,ID1,ID3,IER3,Ifi204 (includes others),Ifit1,IGF2,IGF2R,IL12A,IL1A,IL1B,IL…	1140 (15)
FOXO1	0.837	transcription regulator		0.649	0.165		-0.049	2.5e-12	2.5e-10	ACAN,AGRP,AGT,ALAS1,ALOX5,ANGPT2,ANGPTL4,ANLN,APLN,APOA5,APOC3,APOM,ASPM,ATP5F1B,BANK1,BAX,BLNK,BRIP1,C1QA,CA2,CAMK4,CCL20,CCN3,CCND1,CD36,CD79B,CDH5,CDKN1A,CDKN1C,Cdkn2a,CDKN2B,CDKN2C,CERS4,CIDEA,CITED2,CKMT2,CLDN5,COMP,CTSE,CTSL,CYCS,DCSTAMP,DDIT4,DEPDC1,DEPP1,DIO2,DNAJC19,EDA,EDA2R,EFHD1,EGR2,EOMES,FABP2,FABP5,FASLG,FDPS,FGF18,FGF23,FMOD,FOS,FOXA2,FOXC1,FOXM1,FOXP3,GABARAPL1,GATA2,GCG,GPD1,GPX…	1394 (21)
ZBTB16	3.553	transcription regulator		1.417	1.47		0.006	2.57e-12	2.55e-10	BACH2,BMP2,CASP3,CCND1,CCR6,CD2,Cd200r2/Cd200r4,CD24,CD3D,CD3E,CD3G,CD55,CD74,CD81,CD83,CDKN1A,Clec4b1,CSF2,CXCR3,CXCR6,Cyp3a13,DDIT4,DGKE,DTX1,EGR2,EMB,F2RL1,FABP2,FASLG,GALE,GATA3,GATM,GP9,HOXD9,HRAS,ICOS,ICOSLG,ID3,IL12RB1,IL17RB,IL1A,IL21R,IL23R,IL2RA,IL4,IL6,IL7R,KDM6A,KLHL6,Klrb1c (includes others),KLRK1,LDHC,Ly6a (includes others),LY86,ME3,MMP9,MPL,NDUFB5,NOS2,ODC1,PAX5,PDGFB,POLE3,SATB1,S…	1645 (26)
INSR		kinase	Inhibited	-2.513	-2.943		-0.037	2.86e-12	2.82e-10	ACADVL,ACSL3,ACSL6,ACTA1,AFP,AGR2,Akr1b7,Aldh1a1,ALDOA,ALPI,ALPL,AMPH,Ang4,APOA1,AREG,ARPC5,ATF3,ATP1B1,ATP5F1A,ATP5F1B,ATP5F1D,ATP5MC1,ATP5MC3,ATP5MF,ATP5MG,ATP5PD,ATP5PF,ATP5PO,BMP4,C1QA,C1QB,C1QC,CACNA1B,CADPS,CBR1,Ccl4,Ccl8,CCND1,CD24,CD36,CD83,CDKN1A,CDKN2C,CDX2,Ces1f,CFL1,CITED2,CKMT1B,CKMT2,CLCA1,CORO1A,COX4I1,COX5B,CRY1,CSTB,CTSL,CX3CR1,CXCR4,CYC1,CYCS,CYFIP2,DDR2,Defa29 (includes others)…	1485 (22)
RBPJ	0.904	transcription regulator		-1.272	-1.505		-0.027	3.07e-12	2.98e-10	APLN,B2M,BMP2,BMP3,BTG2,CAMP,Ccl3,Ccl4,Ccl8,CCND1,CD74,CD80,CDKN1A,CDKN1C,CELA1,CLU,CORO1A,CPA1,CRIPTO,CRP,CSF1,CSF2,CTNNB1,Ctrb1,CXCL12,CXCL16,Cxcl5,CXCL9,DLL4,DNTT,DTX1,FDPS,FGF13,FGF18,FGF7,FGF9,FOS,FOXN1,GDF10,H2-T3,HES1,HEY1,HLA-A,HLA-DOA,HLA-DOB,HMMR,HOXD3,IGF1,IGF2,IL12A,IL16,IL1A,IL1B,IL1RN,IL3,IL4,IL6,IL7R,ITGAL,JUN,LEF1,LIF,MDK,MMP13,NLRC5,NRARP,NTF3,NTF4,PDGFB,PIK3CG,PLAC8,Plscr1,PTCRA…	779 (15)
SRF	0.201	transcription regulator		0.72	0.248		-0.055	3.07e-12	2.98e-10	A2m,Abca8a,ABRA,ACTA1,ACTB,ACTG1,ACTG2,ATAT1,ATF3,BATF,BMP2,C1QL3,CAMP,Cd177,CD19,CDH9,CDKN1A,CDKN2B,CENPB,CFL1,CLDN1,CLDN15,CLDN3,CLDN5,Cmah,CPA3,CPM,CTNNB1,CXCR4,Cyp2d9 (includes others),DHCR24,DMD,DMKN,DSTN,EGR2,EZR,FABP5,FGF12,FHL1,FOS,FOSL1,FOXP3,FOXQ1,GFI1,GP9,GPM6A,Gstm1,GTF2H5,HES6,HIF3A,IER2,IGF1,IGHM,Igkv1-117,IL4,IL6,ITGA2B,JUN,JUNB,LAMA3,LCN2,LIF,LMCD1,LMOD1,LTF,MALAT1,MAPK10,MAPK13,M…	1380 (22)
Cdkn2a	-1.015	other		-0.304	-0.615		-0.047	3.18e-12	3.03e-10	A2m,BACH2,BAX,BCL11A,BMP4,BTG2,CCL24,Ccl3,Ccl4,Ccl8,CCND1,CCR6,CCR8,CCR9,CD19,CD40LG,CD79A,CD79B,CDKN1A,Cdkn2a,CDKN2B,CDKN2C,CRP,CSF1,CXCL14,Cxcl5,CXCL9,CXCR5,DNTT,EFNA1,EGR2,FBL,FGF13,FLT3,FOXA1,GABARAP,GATA3,GFRA2,ID1,IGF1R,IGFBP5,IKZF1,IL1A,IL1B,IL3,Il36a,IL5RA,IL6,IL6R,IL7,IL7R,ITGA4,ITGAL,ITGAX,Itgb2l,JUN,Kifc1/Kifc5b,LEF1,LTA,MMP9,MS4A1,NLRP3,NOX4,ODC1,PAX5,PEG3,PLAGL1,POU2AF1,S100A6,TGFA,T…	1254 (19)
CD3 (complex)		complex		-0.518	-1.362		-0.077	3.39e-12	3.19e-10	ACP3,ACTG2,ALAS1,ANG,AQP3,BATF,BST2,BTG1,CALM1,CASP3,CCL17,CCL20,Ccl3,CCND1,CCR6,CCR9,CD2,CD226,CD247,CD27,CD28,CD3E,CD4,CD40LG,CD5,Cd69,CD74,CD80,CD83,CD8B,CKS1B,CNIH4,CORO1A,CORT,COX5A,COX6C,CRLF2,CSF2,CXCR3,CXCR4,CXCR6,CYBA,CYC1,CYCS,DAD1,DDT,DOCK2,DPP4,E2F4,EBP,EDIL3,EGR2,EIF1B,EOMES,FASLG,FBL,FDPS,FKBP2,FMO3,FOS,FOXP3,FTL,FYB1,GABARAPL2,GAPDH,GATA3,GFI1,GFUS,GLDC,GPRC5A,GZMB,GZMK,H19,HINT1,H…	976 (18)
HIF1A	0.271	transcription regulator		0.488	-0.114		-0.053	3.39e-12	3.19e-10	ABCC8,ACAN,AGT,ALDOA,ANGPTL4,ANKRD37,APLN,ATP5F1A,ATP5F1B,ATP5MC3,ATP5PF,ATP5PO,BACH2,BAX,BCS1L,BMP2,BRINP2,BSG,CA9,CAVIN2,Ccl3,Ccl4,CCN3,CCND1,CCRL2,CD164,CD24,CD36,Cd69,CDKN1A,CDKN1C,Cdkn2a,CITED2,CLDN1,CORO1A,COX4I1,COX4I2,COX5A,COX6B2,COX6C,COX8A,CSF1,CSF2,CTNNB1,Cxcl1,CXCL12,Cxcl3,CXCL9,CXCR4,CYC1,DDIT4,Defa3 (includes others),DLL4,DTX1,EIF5A,EIF5A2,ELF3,EPHA5,ERBB4,ESRRG,FHL1,FOLH1,FOS,GAPD…	1484 (17)
RB1	0.519	transcription regulator	Inhibited	-2.634	-2.727		-0.009	3.74e-12	3.49e-10	ACTB,ACTN2,ALG5,ALPL,ANGPT2,ATF3,ATP1B1,ATP5F1A,ATP5ME,ATP6V1F,BAX,BUB1,CASP3,CCL20,Ccl3,CCNA1,CCND1,CD83,CDC25C,CDCA5,CDKN1A,CDKN1C,Cdkn2a,CDX1,CDX2,CENPK,CHRNA1,CHRNB1,CITED2,CLDN3,COA3,COQ7,COX14,COX17,COX4I1,COX6A1,COX6B1,COX7A2,CPA4,CSF2,Cxcl1,CXCL9,CXCR6,DEPDC1,DIO2,DLK1,DYNLRB1,E2F2,E2F4,E2F7,EHD3,EOMES,EZR,FABP2,FBXO5,FEN1,FOS,FOSL1,FOXN1,GADD45GIP1,GPR142,GPR156,GPR4,GPR83,GPRC5A,GRPEL1,…	1395 (21)
NR3C1	0.697	ligand-dependent nuclear receptor		1.971	1.911		-0.005	3.91e-12	3.62e-10	ACAA1,ACAN,ACSF3,ACSL3,ACTB,ACTN2,ADGRE1,ADH1C,ADRA1D,ADRB2,AGT,AHSG,ALAS2,ANGPTL4,ARF6,ATP1B1,B2M,BAX,BE692007,BMP2,BOK,BTG1,BTK,CACNA2D3,CARD14,CAVIN2,CBR1,CCL17,CCL20,Ccl3,Ccl4,CCND1,CCRL2,Cd163,CD40LG,CD83,CDKN1A,CDKN1C,CHAC1,CHGB,CIDEA,CKS1B,CLCF1,CLDN5,COCH,COX7C,CPS1,CRYAB,CSF1,CSF2,CTNNB1,CX3CR1,Cxcl1,CXCL12,Cxcl3,Cxcl5,CXCL9,CXCR4,CXCR6,CYC1,Cyp3a11 (includes others),DAD1,DBI,DDIT4,Ddx60…	1279 (12)
PTEN	0.6	phosphatase		0.624	0.733		0.009	5.3e-12	4.87e-10	ABCA9,ABTB1,ACKR3,ADAMTS14,Akr1c12/Akr1c13,ALDH1A3,ANGPT2,APLN,ATF3,ATP5F1A,ATP5MC1,ATP5ME,BACE2,BAX,BRIP1,BTG1,BTG2,BUB1,CA2,CA3,CA8,CADM3,CADPS,CAMK2B,Ccl3,Ccl4,Ccl8,CCND1,CD80,CDC20,CDH5,CDKN1A,Cdkn2a,CDKN2B,CENPE,CFD,CITED2,CKS1B,CLDN1,CLDN23,COL10A1,COL14A1,COL9A2,COX5A,COX8A,CST6,CTNNB1,CTSL,CX3CR1,Cxcl1,CXCL14,CXCL17,Cxcl3,CXCL9,CXCR4,CXCR5,CXCR6,DEGS1,DGAT2,DLL4,DRAP1,DTX1,EBP,EGR2,EN1,ER…	1565 (21)
EIF6	-0.258	translation regulator	Activated	4.48	4.33		-0.022	5.69e-12	5.2e-10	ACADVL,ACSM3,APOA4,ATP4A,ATP5F1E,ATP5ME,ATP5PD,ATP5PF,ATP5PO,BMP5,CD36,COX4I1,COX5B,COX6C,COX7B,COX7C,COX8A,Cyp2c29 (includes others),DHCR24,ETFB,FABP1,FDPS,FGF9,HK2,LAMB3,MRPL36,MRPS21,MRPS24,NDUFA2,NDUFB7,NDUFB9,NDUFC1,NR1I3,NUDT14,PIK3CG,ROMO1,RPL35,RPL36,RPL37,RPS15,RPS27,RPS28,SOD1,SORBS1,TOMM20,TOMM7,UQCRH,UQCRQ
SIRT1	0.357	transcription regulator		0.287	0.638		0.034	6.41e-12	5.76e-10	ABCC2,ACAN,ACAP1,ACTB,ADAMTS5,AFP,AGT,APLN,APOC1,AQP11,BAX,CCND1,CD36,CD63,CD72,CD74,CD79B,CD81,CD83,CD9,CDKN1A,Cdkn2a,CDKN2B,CDKN2C,CELA1,CLCA1,Clec10a/Mgl2,CMPK2,COL10A1,CORO1A,COX4I1,CPA1,CPB1,Csprs (includes others),CTNNB1,CYCS,DBP,DDAH2,Ddx60,ERMP1,ESR1,EVPL,FCMR,FGF7,FOXP3,GABARAPL1,GATA5,Gbp2b,Gbp9 (includes others),GPX4,Gsta1 (includes others),Gstm1,Gstm2,Gstm5,H2-Eb1,H2AZ1,HCRTR2,HK2,HLA…	1418 (20)
LEP	3.6	growth factor	Inhibited	-1.683	-2.163		-0.046	6.63e-12	5.93e-10	ABCG5,ABCG8,ACADVL,ACER1,ACSL3,ADGRE1,AGRP,AKR1C2,ALDOA,ANGPT2,ANGPTL4,APOA1,APOA4,APOM,AQP3,ATP5F1A,BAX,BMP2,BMP4,BOK,CA3,CASP3,Ccl3,CCND1,CD36,CD63,CD68,CDKN1A,CEL,CFD,Chil3/Chil4,CIDEA,CPS1,CRHR2,CRP,CSF2,CTSL,CYBA,Cyp2c29 (includes others),Cyp2d9 (includes others),CYP2F1,Cyp3a11 (includes others),DLK1,DLL4,ECH1,EGR2,ESR1,ESR2,FABP3,FASLG,FGF23,FGFR2,FKBP5,FOS,FOXP3,GAL,GAP43,GAPDH,GCG,GFAP,GH…	1521 (21)
TXNIP	-1.043	other	Activated	3.673	3.988		0.041	7.29e-12	6.47e-10	ADGRE1,ALDOA,ATG16L2,C1QBP,Ccl3,CCND1,CD36,CDH5,CDKN1A,Cxcl1,DDIT4,FABP2,FAM222A,FAU,FDPS,GAPDH,H2AZ1,HK2,HSPE1,IAPP,IL1B,IL2RB,IL6,KRT23,LSM7,NLRP3,NOX4,NPHS2,PGLYRP2,PPARGC1A,RPL10A,RPL11,RPL17,RPL24,RPL31,RPL32,RPL34,RPL35A,RPL36,RPL37,RPL37A,RPL38,RPL41,RPLP1,RPS15,RPS16,RPS20,RPS21,RPS23,RPS24,RPS25,RPS29,SLC2A1,SNRPD1,SNRPD2,TM7SF2,TNF,TOMM5,TPI1,TXNIP	1479 (22)
MEF2C	1.587	transcription regulator		-0.647	-1.152		-0.071	7.69e-12	6.74e-10	ABRA,ACE2,ACTA1,ACTN2,ATF3,ATP2A1,ATP5F1E,ATP5MG,ATP5MJ,BACH2,BCAS1,BLK,CALR,Ccl3,Ccl4,Ccl8,Cd177,CDKN1A,Chil3/Chil4,CKB,CLSTN2,COL10A1,COL11A1,COX17,Cxcl1,Cxcl5,CXCR4,CXCR6,EGR2,FOS,FTH1,GFAP,HSPB7,IBSP,IKZF1,IL6,JUN,JUNB,MEF2C,MMP10,MMP12,MMP13,MMP25,MYL11,MYOZ2,NDUFA5,NDUFB8,NPPA,PDLIM3,PLAGL1,PLN,PPARGC1A,RAB37,RYR2,S100A8,S100A9,SCN5A,SFRP2,SIK1,SMYD1,SRPK3,TNNI1,TNNT2,TTN,ZFP36	1330 (25)
CDX1	5.65	transcription regulator	Activated	3.241	3.271		0.005	7.71e-12	6.74e-10	ATP4A,CCND1,CDX1,CDX2,CLDN1,CLDN18,CLDN2,CLU,CTSE,Cxcl1,FOXQ1,FXYD3,GIP,Gkn1,GKN2,Gkn3,HEPH,IL1B,IL6,KCNJ15,KRT23,MS4A12,MUC1,MUC4,MUC5AC,NLRP3,PGC,RBL1,SI,SLC10A2,TFF2,TNF,TREH,TRIM31	1517 (25)
ETV5		transcription regulator		-0.073	-0.06		0.002	8.28e-12	7.19e-10	AKAP5,BAX,BST2,CAVIN2,CCND1,CDKN1A,CLDN1,CLDN3,CLDN4,CLDN7,CLIC5,COL4A3,CTNNB1,CXCL12,CXCR4,EMP2,FOXM1,FXYD5,GALNT3,IL6,KRT13,KRT16,KRT19,KRT23,KRT7,LCN2,LCP2,LGI3,Lyz1/Lyz2,MAP1LC3B,Mcpt1,Mcpt2,MID1IP1,MUC5AC,MYB,NCAM2,PKP2,PMP22,RET,Retnla,S100A14,S100A6,SAMHD1,SELENOS,SFTPB,SFTPC,SHH,SLC34A2,SPP1,TINAGL1,TJP2	1115 (24)
CEBPB	-0.509	transcription regulator		-0.491	-1.387		-0.075	8.73e-12	7.51e-10	ADH1C,AGT,Akr1b7,Aldh1a1,AMELX,APCDD1,APCS,APLN,APLNR,APOC3,ASF1A,B9D1,BLNK,BRCA2,C1QA,C1QC,CASP3,CCL20,Ccl3,Ccl4,CCND1,CCRL2,Cd163,CD74,CD80,CDC20,CDC25C,CDKN1A,CDKN2B,CDKN2C,CENPE,CENPM,CFD,CLU,COL10A1,CRP,CTNNB1,Cxcl1,CXCL16,CXCR4,Cyp2d9 (includes others),DCTPP1,DDX39A,DEGS1,DEPDC1,DGAT2,DHRS1,DIAPH3,DMD,DSCC1,Dynlt1b (includes others),EDIL3,EMCN,EPHA7,F8,FGFR2,FHL1,FKBP6,FOS,FTL,FZD1,GABARAPL…	1421 (20)
VEGFA	-0.82	growth factor		-0.431	-1.13		-0.076	8.77e-12	7.51e-10	ACHE,ALAS1,ANGPT2,ARG2,ATP5MC3,ATP5MF,ATP5PO,BATF,BAX,BMP2,BMP4,BTK,BTLA,CASP3,Ccl3,CCND1,CCRL2,CD36,CD55,CD68,CD80,CD83,CDC25C,CDH5,CDKN1A,CITED2,CLDN5,CLDN7,COX5B,COX6B1,COX8A,CSF2,Cst3,CSTB,CTNNB1,CTSL,Cxcl1,CXCL12,Cxcl5,CXCR4,DLL4,E2F2,EOMES,ESM1,FASLG,FOS,GRIA2,HBEGF,HES1,HEY1,ID1,ID3,IGFBP5,IL1B,IL6,ITGA4,JUNB,KLRG1,LEF1,MEF2C,MEOX2,MMP10,MMP12,MMP9,MRPL23,MRPS12,MYCN,NDUFA1,NOS2,NRGN,OCLN,…	1146 (18)
MMP9	-2.561	peptidase		-0.849	-1.065		-0.027	1.01e-11	8.52e-10	ACP5,ADAM23,ADGRE1,BAX,C1QA,CALCA,CALCR,Ccl3,CCND1,CCR8,CD226,CD68,CD74,CDKN1A,CLDN5,CLIC5,Cmtm2b,CSF2,CTNNB1,CX3CR1,Cxcl1,CXCL12,CXCR3,CXCR4,FOS,FOXF2,GAP43,HES1,HTR1B,IL1A,IL1B,IL1RN,IL23A,IL4,IL6,IL7R,L1CAM,LY6E,Lyz1/Lyz2,MDK,MMP12,MMP13,MMP9,MUC5B,OCLN,PFN1,PRDX1,RCAN2,RPL10A,RPL29,RPS11,RPS6,SDC1,Serpina1a (includes others),SERPINE2,Sft2d1rt,ST8SIA6,STAP1,SYNPO2,TMEM176A,TMEM267,TNF,Tuba4a,T…	1333 (17)
JUN	-1.059	transcription regulator	Inhibited	-2.366	-2.981		-0.064	1.2e-11	9.9e-10	ACP5,AFP,ALAS1,APEX1,APOC3,APOM,ARTN,ATF3,BAX,BTG1,C1QB,CA3,CAMP,CCL20,Ccl8,CCN3,CCND1,CD164,CD247,CD68,CDC20,CDKN1A,Cdkn2a,CFD,CHGA,CHL1,CLDN2,CLU,COL24A1,CSF1,CSF2,CTSL,CXCL16,CXCL9,CYCS,DIO2,E2F7,EEF2,EZR,FASLG,FOS,FOSL1,FOXA1,FOXA2,FOXC1,FTH1,FTL,GAP43,GIP,Gsta1 (includes others),HES1,HEY1,HK2,HMGA1,IBSP,Ifi204 (includes others),IGF1,IGF1R,IGF2,IGF2R,IGFBP2,IL1A,IL1B,IL1RL1,IL23A,IL24,IL27,IL…	1549 (22)
Scd1	0.424	enzyme	Activated	3.73	3.939		0.028	1.32e-11	1.08e-09	ACADVL,ADH1C,Adh6a,AGPAT2,AHSG,Aldh1a1,ALDH1A3,ANGPTL4,ATF3,Ccl3,CD36,CERS4,Cxcl5,DEGS1,DEGS2,DGAT2,DHCR24,DIO2,FA2H,FABP5,FOS,GATA3,GCG,HBEGF,Ifit1,IGFBP2,IL1B,IL1RN,Il36a,IL6,IVL,JUN,KRT16,KRT17,LCN2,LEF1,LEP,LIFR,LRAT,MUSK,NOS2,PCK1,PEMT,PNPLA2,PPARGC1A,RBP1,Rdh1 (includes others),RDH10,RDH5,S100A8,S100A9,Saa3,Scd2,Scd4,SGMS2,SLC2A1,SPHK2,SPP1,STRA6,SULT2B1,TGFA,TMEM26,TNC,TNF,TNFRSF9,UCP2,XBP1	1339 (19)
FOXA1	-5.996	transcription regulator		1.033	1.316		0.038	1.72e-11	1.39e-09	ACKR3,ACTG2,ADH1C,AFP,AGR2,Akr1c14,ALDOA,ALPI,AQP3,ASTN1,ATP5PF,BMP2,BTG1,CDKN1A,CDX2,CITED2,COL9A2,CPS1,DDIT4,DPYSL4,DSCAM,EFHD1,EN1,EPB41L3,ERBB3,ESR1,FABP2,FGFR2,FKBP4,FKBP5,FOXA1,FOXA2,FOXC1,GAPDH,GCG,GFRA4,H19,HHIP,HK2,HNF1A,IL6,ISL1,JUN,KDM6A,KRT16,LAMA3,LAMB3,LAMC2,MBNL1,MGP,MUC4,MUC5AC,MUC5B,MYH11,NPTX2,NPY,PAX6,PCK1,PPP1R14C,PYY,SCGB1A1,SFTPC,SHH,SLC10A6,SLC12A1,SLC2A1,SLC6A15,SLPI,SOD1,…	1795 (26)
LIF	-1.236	cytokine	Inhibited	-3.105	-3.311		-0.026	1.77e-11	1.43e-09	AFP,AHSG,AREG,BATF,BMP2,C16orf89,CALCA,Ccl3,CCND1,CD9,CDH5,CDKN1A,COCH,CRP,Cxcl1,CYP26A1,E2F2,ELF3,ENPP2,FGG,FOS,FOXA2,FOXF1,FOXP3,GAL,GFAP,H19,HBEGF,HES1,HEY1,HK2,IBSP,IGF1,IL1B,IL2RA,IL6,IL7,JUN,JUNB,KLF10,Klrb1c (includes others),LEP,LIFR,MEF2C,MMP13,MT-ATP6,mt-Atp8,MT-CO1,MT-CO2,MT-CO3,MT-CYB,MT-ND1,MT-ND2,MT-ND3,MT-ND4,MT-ND4L,MT-ND5,MT-ND6,NPPA,NPY,PAPPA2,PAX6,POMC,PRDM14,PRPH,RASA3,Reg2,Re…	1057 (20)
DUSP1		phosphatase		-0.081	0.1		0.024	1.84e-11	1.47e-09	ACP5,APOL6,ATF3,ATP2A1,BMP2,CALCR,CAMP,CCL20,Ccl3,Ccl4,CCN5,CGAS,CIDEA,Clec10a/Mgl2,CMPK2,CSF2,Cxcl1,Ddx60,FOS,FOSL1,IER3,Ifi204 (includes others),IFIH1,Ifit1,Ifit1bl1/Ifit1bl2,IFIT2,Ifit3/Ifit3b,Ifitm3,Ifitm6,IL12RB2,IL1A,IL1B,IL1RN,IL23R,IL6,ISG15,JUN,JUNB,LTF,MRC1,MT-CO1,MUC5AC,Mx2,NOS2,OLR1,OSM,PDGFB,PLAT,PLIN2,PPARGC1A,PRR7,RETSAT,RSAD2,S100A9,SERPINB2,SERPINE1,SH2D2A,TGFB2,THBD,TNF,VNN1,Wfd…	1087 (15)
RAF1	0.276	kinase	Inhibited	-3.642	-4.386		-0.092	2.22e-11	1.75e-09	AREG,BTG1,CA2,CALCA,CCN5,CCND1,CD37,CD74,CDKN1A,CDKN2B,CDON,CLDN1,CRP,CRYAB,CSF2,CTNNB1,CTSH,CTSL,CXCR5,DIO2,EMCN,EMP3,ESR1,FGFBP1,FOS,HBEGF,HMGB3,HSD11B2,ID3,IER2,IER3,IGF1R,IL12A,IL1B,IL23A,IL6,INS,ITGB4,JUN,LAD1,LAMA3,LDHC,LIF,LIFR,MAOB,MMP13,MMP9,MZF1,NINJ1,NPPA,NPY,OCLN,OPCML,PCK1,PHLDA1,PHLDA2,PLAT,PLEC,PTHLH,RAN,RET,RPS2,RRM2,SDC1,SERPINB2,SH2D1A,SLC16A7,SLC26A2,SMAGP,SNRPD1,TNF,TNNI1,TSPO…	1031 (18)
OGA		enzyme		1.781	1.894		0.01	2.26e-11	1.78e-09	ABCC9,ABLIM3,ACTG1,ADAMTS17,ADAMTS5,ADGRG2,AGTR2,AHNAK2,ATP5ME,ATP5MG,AZGP1,BAX,C1QA,C1QB,CACNA2D3,CADPS,CAVIN2,CCL20,Ccl3,CCND1,CD24,CD36,CD48,CD55,CD68,CDKN1A,CDKN1C,CDKN2B,CDKN2C,CLDN1,CLDN7,CMTM8,CNTNAP3,COL10A1,COX6C,CRABP1,CTNNB1,CX3CR1,CXCL16,CXCR3,CYFIP2,EFNB1,EGR2,ERBB3,FABP3,FDPS,FGF13,FGF18,FGF9,FGFBP1,FOXG1,GALNT4,GDF10,GFRA3,GP9,GPR21,GPR34,HIGD1A,HPGDS,HSD3B7,HSP90AB1,Ifit3/Ifit3b,I…	1622 (24)
AKT (family)		group	Inhibited	-1.917	-2.271		-0.036	2.38e-11	1.86e-09	AFP,AQP3,ATP5F1A,ATP5F1D,BAX,BMP2,BTG2,CCND1,CD164,CD33,CD36,CD40LG,CD63,CDKN1A,CDKN1C,CELSR2,CHST3,CIDEA,COPS6,COQ7,COX4I1,CPM,CSF2,CTNNB1,CXCL12,CXCR4,DGKA,DHCR24,DLL4,E2F2,E2F4,EGR2,ERBB3,ESR1,FASLG,FKBP5,FOS,FOSL1,FOXM1,FOXP3,GATA2,GCG,GPX4,HES1,HIF3A,HIGD1A,HK2,IER3,IGF1,IGF1R,IGF2,IGFBP2,IL1B,IL27,IL2RB,IL4,IL6,IL7R,JUN,L1CAM,LAMA3,LAMB3,LAMC2,LCN2,LEF1,LEP,MAP2,MCAM,MGAT4B,MME,MMP12,MMP9,M…	1371 (17)
HFE	1.421	transmembrane receptor		1.767	1.861		0.014	2.4e-11	1.86e-09	ALPL,ANGPTL4,APOA4,APOC3,B2M,BMP6,CAPN5,CD74,CEL,CELA1,CLPS,CPA1,CPB1,Ctrb1,CTRL,CTSE,CXCL9,CYBRD1,CYP26B1,Cyp2d26,Cyp3a11 (includes others),Defa29 (includes others),Defa3 (includes others),Gsta1 (includes others),Gstt2,H2-Eb1,Hamp2,HEPH,HSP90AB1,HSPA8,IL6R,INS,Klk1b1 (includes others),LCN2,LIF,Lyz1/Lyz2,Mt1,PHLDA1,PLA2G1B,PNLIPRP1,Pnliprp2,Prss2,Reg2,Reg3b,RNF186,Saa3,SELENOS,SLC2A2,TF,Try4/Try5…	1029 (12)
IL10	4.509	cytokine	Activated	2.677	2.549		-0.012	2.83e-11	2.13e-09	ABLIM3,APCS,ARG2,BAX,BMP2,BMP6,BRCA2,CAMP,CASP3,CCL17,CCL20,Ccl3,Ccl4,Ccl8,CCR6,CCR8,Cd163,CD2,CD24,CD28,CD36,CD55,CD63,CD68,CD72,CD74,CD80,CD83,CDKN1A,Chil3/Chil4,CLCA1,CSF1,CSF2,CTSE,CTSH,CTSL,CX3CR1,Cxcl1,CXCL12,CXCL16,Cxcl5,CXCL9,CXCR3,CXCR4,DEPP1,E2F2,FASLG,FCER2,FCRL2,FKBP5,FLRT2,FOS,FOXP3,GNGT2,GZMB,H2-Eb1,IFI30,IFIT2,IL12A,IL12RB2,IL17RB,IL1A,IL1B,IL1RL1,IL1RN,IL23A,IL24,IL27,IL3,IL4,IL6,…	1197 (15)
SNCA	2.575	enzyme		-0.729	-0.668		0.008	3.27e-11	2.45e-09	ABLIM3,ADRA1A,AGT,Aldh1a1,Alox15,ANKRD55,ASIC2,B2M,BAX,BST2,BTC,C1QA,C1QL3,CACNA2D2,CALCA,CASP3,CCN3,CD22,CD68,CD74,CDC20,CDH9,CDHR1,CFL1,CHAC1,CHGB,Chil3/Chil4,CHL1,CHRM2,CHRNA2,CHRNG,COBL,CTNNB1,CXCR4,CYBA,DLK1,DMXL2,DNAJB9,DPP10,EFNA1,EZR,FGF13,GABRA4,GAP43,Gbp5,GFAP,GLDC,GLRA1,GRIN2B,GUCY2C,GZMB,GZMK,H2-Eb1,HES1,HPCA,HPCAL4,HSBP1,Hspa1b,IGF1,IL1A,IL1B,IL2RA,IL4,IL6,ISG15,ITGAX,KCNA7,KCNIP4,KC…	1457 (17)
TAFAZZIN	0.152	enzyme		-0.811	-1.097		-0.032	3.35e-11	2.49e-09	ACTA1,ADAMTS5,ADGB,ADRA1B,ADRB2,AHNAK2,AMPH,ANGPTL4,ASCL2,ATP1B1,B2M,BANK1,BAX,BTLA,C7,CASP3,CAV2,Ccl3,CCND1,CCRL2,CD19,CD22,Cd69,CD72,CD74,CD79B,CD80,CEP85,Chil3/Chil4,CHRM2,COX4I2,CRHR2,CRYAB,Cxcl1,CXCL12,CXCR4,CYTIP,DDIAS,DMD,DNASE1L3,EGR2,EMCN,ENPP2,ESM1,F2RL1,FCER2,Fcrl5,FCRLA,FDPS,FOXC1,GPX1,GREM1,Gstm1,Gstt2,HLA-A,HRC,HSP90AB1,HSPA8,HSPE1,IFIT2,IGFBP5,IGHM,IGKC,IL16,IL1B,IL6,INSIG1,ITGAL,K…	1063 (14)
TRIM26		enzyme		0.292	0.771		0.097	3.36e-11	2.49e-09	Alox15,Ccl3,Ccl4,Ccl8,Clec2d (includes others),Clec4a2,Clec4a4,Clec4b1,Cxcl1,CXCL12,CXCL14,CXCL16,Cxcl3,Cxcl5,CXCL9,Havcr1,IL12A,IL16,IL1A,IL1B,IL23A,IL27,IL4,IL6,IL7,LCN2,MRC1,NOS2,NOX4,S100A8,SOD1,TLR1,Tlr11,Tlr12,TLR6,TLR7,TLR9,TNF	1282 (19)
ATG7	0.222	enzyme		-1.785	-1.842		-0.007	3.61e-11	2.66e-09	Abcg3,AGR2,ALDOA,ALOX5,Ang4,AOAH,ARPC3,C4a/C4b,CALR,CAMP,CASP3,CD74,CDH5,CDKN1A,CLDN1,CMPK2,COX5A,CRLF2,CX3CR1,DNASE1L3,ESR1,FKBP2,FTH1,FTL,FYB1,GFRA4,Gstm1,H2-Eb1,H2ac24,H2ac6,HCAR2,HK2,HLA-A,HLA-DOA,ICOSLG,IFIH1,Ifitm6,IL1B,IL4,IL6,ITLN1,IVL,JUN,LCN2,LORICRIN,LTF,Ly6a (includes others),Lyz1/Lyz2,MANF,MARCO,MSR1,NINJ1,NPPA,NR0B2,PDIA6,PIGX,Pirb (includes others),PRDX1,ROBO3,RPN1,S100A6,SDF2L1,SL…	1147 (17)
BCL6		transcription regulator	Activated	1.875	2.062		0.026	3.89e-11	2.85e-09	ACAA1,ACADVL,ACAN,BACH2,BAX,BLNK,BMP2,C1QTNF12,CASP3,Ccl3,Ccl4,CCND1,CCR6,CCR8,CD19,CD2,Cd69,CD72,CD79B,CD80,CDKN1A,Cdkn2a,CDKN2AIP,CGAS,Clec10a/Mgl2,CSF1,CXCR5,DCSTAMP,DOCK10,FCER2,Fcrl1,FMOD,FOXP3,FTH1,GABARAPL1,GATA3,GOLM1,GPX4,Gstm1,GZMB,HAPLN1,HERC6,HOXD9,IGF1,IL12A,IL1A,IL1B,IL21R,IL23A,IL24,IL2RA,IL2RB,IL4,IL6,IL6R,IL7R,ITPRIP,JUNB,Ly6a (includes others),MGP,MIR17HG,MRC1,MYB,MYOZ2,NOS2,ODC…	1024 (15)
TYK2		kinase		1.103	0.64		-0.072	4.1e-11	2.98e-09	APOL6,B2M,CD36,CD3D,CD3E,CD3G,CD4,CD74,CMPK2,CXCL9,CXCR3,DDAH2,Ddx60,ENPP2,Gbp9 (includes others),GPR18,Gvin1 (includes others),HLA-A,Ifi204 (includes others),Ifit1,IFIT2,Ifit3/Ifit3b,IGHM,IL12A,IL12RB1,IL12RB2,IL1B,IL23A,ISG15,Klrc1,Klrd1,LIFR,LTA,Mcpt1,Mcpt2,MELK,NLRC5,PNLIPRP1,Pnliprp2,POLA1,PSME2,RSAD2,Slfn8/Slfn9,STAT4,TAP2,Tgtp1/Tgtp2,UCHL1,UPP1,WDHD1	959 (16)
CITED2	-1.206	transcription regulator		-1.938	-1.215		0.086	4.33e-11	3.13e-09	ANGPTL4,B2M,C15orf48,CALHM6,Ccl8,Cd69,CD80,Cdkn2a,CDKN2B,CDX2,Chil3/Chil4,CITED2,Clec10a/Mgl2,CLIC5,CMPK2,Cxcl1,CXCL9,DNASE1L3,ENDOD1,FOXP3,Gbp5,Gbp9 (includes others),GNG11,Gpr141,HCAR2,HLA-A,Ifi204 (includes others),IFIH1,Ifit1,IFIT2,Ifit3/Ifit3b,IL1A,IL1B,IL1RN,IL6,ISG15,ITGA4,Klra4 (includes others),KLRK1,LCP2,MARCHF1,MMP13,MRC1,Ms4a4b (includes others),Mx2,NOS2,OSM,Phf11d (includes others),P…	712 (12)
ZHX2	0.232	transcription regulator	Activated	4.321	4.635		0.055	4.5e-11	3.24e-09	ATP4A,ATP5F1D,ATP5F1E,ATP5MC1,ATP5MC3,COX20,COX5A,COX5B,COX7B,COX7C,CYC1,CYCS,IL6,mt-Atp8,MT-CO2,MYH11,NDUFA2,NDUFA4,NDUFA6,NDUFA7,NDUFB2,NDUFB3,NDUFB8,NDUFB9,NDUFC1,NDUFS6,PPARGC1A,TNF,UQCR10,UQCR11,UQCRB,UQCRFS1,UQCRH	999 (13)
DMD	1.262	other		0.663	0.514		-0.043	7.86e-11	5.56e-09	ACHE,ACTG1,ARPP21,ATP2A1,BLNK,BTG2,C1QB,CAMK2B,CASQ1,CDKN1A,CENPM,CKMT2,CLIP4,Cmah,CMYA5,CNKSR1,CSRNP3,CYFIP2,DMD,EEF1A1,FTH1,GALNT17,GATM,GDAP1,GPD1,GSDME,H19,HSPA8,HTR2B,Ifit1,IGF1,IGF2,IL12A,IP6K3,KCNA7,KCNK3,KCNN3,KRT18,KY,LIF,Lyz1/Lyz2,MALL,MAOB,MEF2C,Mpeg1,MT-ND1,MYBPC2,MYT1L,NOG,OBSCN,OPN3,PACSIN1,PAMR1,PPARGC1A,PPP1R14C,PSTPIP2,RCSD1,RIPOR2,S100A10,SCN1B,SCN3B,Serpina1a (includes others),…	701 (9)
BCR (complex)		complex	Inhibited	-2.11	-2.87		-0.089	8.23e-11	5.76e-09	ALDOA,APBB1IP,ATF3,ATP6V0B,ATP6V0C,ATP6V1C2,ATP6V1F,ATP6V1G1,BANK1,BATF,BTK,C15orf48,CACNA1I,CALR,CASP3,CCND1,CCR6,CD22,CD27,CD5,Cd69,CD7,CD80,CDKN1A,Cdkn2a,CDKN2B,CLCF1,COX17,COX5A,COX6A1,COX6B1,COX6C,COX7A2,CTNNB1,CXCR4,CXCR5,CYC1,DCTPP1,EGR2,FCER2,FCMR,Fcrl1,FOS,FTH1,GAPDH,GZMB,HK2,HSPE1,ICOSLG,IL12RB1,IL23A,IL24,IL2RA,IL2RB,IL4,IL6,ITGA4,ITGAX,JUNB,LCK,NDUFA11,NDUFA13,NDUFA6,NDUFA7,NDUFB2,NDU…	1237 (19)
TCF4	0.165	transcription regulator		-0.904	-1.137		-0.028	8.24e-11	5.76e-09	ANGPTL4,APCS,APH1A,ARHGEF6,BACH2,CASP3,CCL21,CD2,CD55,CD9,CDC20,CDKN1A,CDKN1C,CDKN2B,CDX2,CELA1,Clec2d (includes others),CLSTN2,CTSE,DPT,DSTN,EPCAM,EYA1,FASLG,FGD2,FKBP11,GIMAP4,GP9,GPX4,GRB14,GRB7,GRPEL1,H1-0,HCST,HES1,HES7,HMMR,HS3ST2,HSD11B1,HTR2B,ID3,Ifi204 (includes others),Ifi27,IGF2,IGFBP5,IL12A,IL16,IL1B,IL23A,IL3,IL6,IL7,LEPROTL1,Ly6a (includes others),LY6D,MANF,MEF2C,MZB1,NANOS1,NCAPG,N…	699 (14)
KDM1A		enzyme		-0.491	-0.404		0.014	8.32e-11	5.78e-09	A2m,AFP,AGT,ATF3,AU020206,AZGP1,BMP2,BRCA2,BRIP1,BST2,C1orf116,C1QB,C4a/C4b,Ccl3,Ccl4,CD22,CD48,CD63,CD74,CD84,CD9,CDH4,CDKN1A,CENPK,CLDN7,CTNNB1,CXCL16,Cxcl3,CXCL9,DDR2,Ddx60,DOCK2,EOMES,EPSTI1,FOXA2,FOXM1,GALNT15,GAP43,GATA3,GATA5,Gbp5,GFAP,Glycam1,GPNMB,H2-Eb1,HAS3,HFE,HLA-A,HSD11B1,Ifi204 (includes others),Ifi27,Ifit1,Ifit3/Ifit3b,Ifitm3,IGF1R,IGFBP2,Iigp1c,IKZF3,IL1RN,IL21R,ISG15,ITGAX,KCNAB…	1602 (24)
MRTFA	0.326	transcription regulator		1.874	1.541		-0.044	8.74e-11	6.04e-09	ACTA1,ACTB,ACTG1,ACTG2,ALDOA,ANLN,ATAT1,CAMP,CAVIN2,CCN5,Cd177,CD24,CLDN15,COL9A2,CPA3,CXCL12,Cxcl5,CXCL9,CXCR4,CYBA,CYFIP2,DHCR24,DIAPH3,DMKN,EGR2,EPCAM,EPHA7,EZR,FABP3,FHL1,FIBIN,FLRT2,FOS,GAS2,GFI1,Gstm1,HLA-A,ID1,Ifitm1,ITGA11,IVL,LCN2,LTF,MAP2,MAPK13,Mcpt8,MGST2,MMP16,MMP9,MPL,MYH11,NPPA,PFN1,PGLYRP1,Ppbp,PRSS57,RPS6KA6,S100A8,S100A9,Saa3,SEMA3D,SERPINB2,SERPINE1,SLPI,SORBS1,SYNPO2,TBX1,TFF1…	1367 (26)
TBX21	1.011	transcription regulator		1.435	1.293		-0.027	1.08e-10	7.41e-09	BUB1,Ccl3,CD24,CD83,CDCA5,CENPE,CHST3,CLSPN,CX3CR1,CXCL9,CXCR3,CXCR5,E2F7,EOMES,EXO1,FASLG,FOXA1,GATA3,GZMB,ICOS,ICOSLG,IKZF1,IL12RB1,IL12RB2,IL1RL1,IL23R,IL2RB,IL4,IL6R,IL7R,ITK,Klrd1,KLRG1,KLRK1,MARCO,MYB,NKG7,PDCD1,SELL,SLAMF7,SPP1,STAT4,TBX21,TCF7,THEMIS,TNF,TNFSF11,UBE2C	1209 (17)
RARA	0.186	ligand-dependent nuclear receptor		0.105	0.108		0	1.1e-10	7.48e-09	AASS,ABCC2,ADH1C,ALOX5,APOA1,APOC3,APOM,ASPM,CCNA1,CCND1,CCR9,CD24,CD7,CD84,CD9,CDKN1A,CDX1,CENPM,CNGA2,COBL,CPSF4L,CTNNA3,CXCR5,CYP26A1,CYP26B1,E2F7,EGR2,EIF5A2,FASLG,FGF12,FOS,FOXC1,FOXP3,GAP43,GATA3,GJB4,H4C3,Ifit1,IL12RB1,IL12RB2,IL16,IL1A,IL23R,IL3,IL4,IL5RA,IL6,IL6R,ITGA4,JUN,JUP,KLF8,KNL1,KRT20,LGALS1,LGALS3BP,LIFR,LMO3,LTF,LY6G6D,LY6G6E,LYPD1,MALL,MAOB,MGP,MYCN,NCAPG,NKX6-3,NR2F1,NTN1,PBK…	1560 (25)
DDRGK1	2.356	other	Activated	4.887	5.385		0.093	1.14e-10	7.73e-09	CASP3,COX4I1,COX5A,COX6C,COX7B,CYC1,MT-ND3,MT-ND5,NDUFA13,NDUFA2,NDUFA5,NDUFA6,NDUFA7,NDUFA8,NDUFB1,NDUFB10,NDUFB11,NDUFB3,NDUFB7,NDUFB8,NDUFB9,NDUFC2,NDUFS5,NDUFS6,NDUFS7,NDUFS8,UQCR10,UQCRH,XBP1
PSMB11	0.736	peptidase		0.569	1.15		0.084	1.15e-10	7.75e-09	ABI3BP,ADCY2,BMPR1B,Ccl8,CCND1,CD2,CD28,CD5,CDH4,CHAD,CLDN2,CLDN23,CLDN3,CLDN4,CLDN7,Col6a4,CTSL,CXCL12,CXCL17,Cxcl5,CXCL9,GFAP,Hspa1b,IL23A,ITGB7,L1CAM,LIFR,LY75,MAPK11,MT-ATP6,MT-CO1,MT-CO3,MT-ND1,MT-ND2,MT-ND5,MT-ND6,OCLN,PIK3CG,PIK3R5,PMAIP1,PRKCB,PTPRC,RHOB,ROBO2,TGFB2,TNFRSF12A,TNFSF10,VAV1,VIT	1036 (7)
ESRRA	0.423	transcription regulator	Inhibited	-1.959	-2.677		-0.076	1.21e-10	8.1e-09	ABCC9,ABRA,ACADVL,ACE2,ACKR3,ACTA1,ACTN2,ADRB2,AGT,ALAS1,ALDOA,ANGPTL4,APLN,APLNR,APOA4,ARHGAP24,ATP5F1B,ATP5MC1,ATP5MC3,ATP5MF,ATP5PF,ATP5PO,CASQ1,CCL17,CCL20,CD36,CDH5,CKB,CKMT2,COX5A,COX5B,COX7A2L,COX7C,COX8A,CRHR2,CTNNB1,CTSH,CX3CR1,CXCL12,CXCR4,CYC1,CYCS,ECH1,ECSCR,EFNA1,EGFL7,EMP2,ESM1,FABP1,FABP2,FABP3,FASLG,FRAT2,GAPDH,GAPDHS,GRB7,GZMB,HK2,HRC,Hsd3b6 (includes others),IBSP,IGF2,IHH,IKZF3,…	1588 (22)
ERBB2	-0.254	kinase		-1.219	-1.76		-0.043	1.58e-10	1.04e-08	ACAA1,ACKR3,ACTA1,ACTB,ADAM12,ADAMTS5,ADGRL3,ADIG,AGR2,AGTR2,ALAS1,Aldh1a7,Alox15,ANG,ANGPT2,ANGPTL4,APLNR,AREG,ARHGEF5,ASPM,ATF3,B4GAT1,BRIP1,BTG2,BUB1,CAVIN2,CCL20,Ccl4,CCN5,CCND1,CCR3,CCR6,CCR8,CCRL2,CD164,CD33,CD36,CD9,CDC20,CDC25C,CDC42SE1,CDCA5,CDKN1A,Cdkn2a,CDKN2B,CDKN2C,CDON,CELSR2,CENPE,Ces1d,CHCHD10,CHST10,CHST3,CKS1B,CLDN1,CLDN3,CLDN4,CLDN7,CLEC3B,CLU,CNR2,CNTD1,CNTN3,COL7A1,CPM,CPS1,C…	1452 (19)
ITK	5.472	kinase		0.86	0.47		-0.066	1.59e-10	1.05e-08	ARAP3,BAX,CCR8,CD4,CD7,CPNE7,CX3CR1,CYSLTR2,EOMES,FASLG,FOS,FOXP3,GATA3,GZMB,HLA-A,IL2RB,IL4,Klra4 (includes others),Klrb1c (includes others),Klrc1,Klrc2/Klrc3,Klrd1,KLRK1,LPAR6,Ly6a (includes others),PREX1,PRKCB,SAMD3,Serpina3g (includes others),SLAMF7,SLC2A1,STAT4,STYK1,TBX21,TF,TNF,TNFSF10,Xcl1,ZBTB16	1158 (18)
GATA3	4.844	transcription regulator		0.959	0.858		-0.013	1.67e-10	1.09e-08	Aldh1a7,ANGPTL4,BATF,BCL11A,BOK,CCND1,CCR3,CCR8,CD3D,CD3E,CD4,CDKN1A,CDKN2C,CDX2,CPA3,CST6,CXCR4,CXCR6,DTX1,ELOVL4,EOMES,ESR1,EVPL,FOS,FOSL1,FOXP3,FTL,GATA3,GRHL3,ICOS,ID4,IKZF3,IL12RB2,IL17RB,IL1RL1,IL24,IL2RA,IL2RB,IL3,IL4,IL6,IL7R,ITGAL,ITK,IVL,KRT17,Lair1,LORICRIN,LTA,NKG7,NPPA,PAX5,PDCD1,Prl2c2 (includes others),PTCRA,RET,S100A8,S100A9,SERF1B,SLC27A2,SLC2A1,SLPI,Sp110 (includes others),SPIB,…	1400 (21)
CEBPA	-0.216	transcription regulator	Inhibited	-2.279	-2.635		-0.034	1.72e-10	1.12e-08	ADH1C,AGPAT2,AGT,AKR1B1,AKR1C2,AMELX,APCDD1,APLN,APLNR,APOA4,APOC3,ARG2,ARHGEF5,B9D1,BTG1,BTG2,CA2,CAMP,CCL20,CCND1,CD19,CD3G,CD7,CDH5,CDKN1A,CFD,COL10A1,COX4I1,CPS1,CREG1,CSF1,CXCR4,CYCS,Cyp2c65/Cyp2c66,DGAT2,EDF1,EGR2,EMCN,EPHA7,EVPL,F8,FHL1,FOS,FOXA2,FOXM1,FZD1,GAL,GAPDH,GATA2,GGH,GP9,GRHL3,HMGA1,HMMR,HNF1A,HSD11B1,ID1,IER3,IGF1,IKZF3,IL12A,IL1RN,IL4,IL6,IL6R,ISG15,ITGAL,ITGAX,IVL,JCHAIN,JUN,J…	1392 (22)
IRF2BP2	-0.665	transcription regulator	Inhibited	-4.074	-3.347		0.103	1.76e-10	1.14e-08	9930111J21Rik1/Gm12185,AHSG,ANO4,APOA1,Bcl2a1c,C4a/C4b,Ccl3,Ccl8,CD3G,CD72,Csprs (includes others),CXCL9,CYTIP,DNASE1L3,FABP1,FETUB,FYB1,Gbp5,Gbp9 (includes others),HCN1,HERC6,HLA-A,Ifi204 (includes others),Ifitm1,Ighg3,IGHM,Iglv1,Iigp1c,IL4,JCHAIN,LY6D,LY86,MMP13,Mpeg1,Ms4a6b,MYBL1,NKG7,NLRC5,Pirb (includes others),PTPN22,S100A8,Serpina1a (includes others),SLA,SLAMF7,STAP1,STAT4,TBX15,Tgtp1/Tgtp…
ACOX1	-0.208	enzyme	Activated	3.653	3.793		0.019	1.88e-10	1.21e-08	ACADVL,Akr1c12/Akr1c13,APCS,CBR1,CD36,CD63,CDKN1A,Ces3a,CSTB,CTSE,CTSL,CXCL12,CYP26A1,Cyp2c29 (includes others),Cyp2d9 (includes others),Cyp3a25 (includes others),Cyp4f14,DPP4,FABP2,GPX4,Gstp1 (includes others),H2-Eb1,HSD11B1,Hsd3b6 (includes others),IGF1,IGFBP2,ITLN1,KRT23,KRT8,LCN2,LGALS3BP,LONP1,LY6D,MFGE8,NUPR1,OTC,PAH,PHLDA1,PIGP,PIPOX,PLIN2,Plscr1,PXMP2,RPL12,RPL36,RPS24,Saa3,Selenbp1/Selen…	1382 (13)
MYB	8.587	transcription regulator		1.933	1.575		-0.047	1.93e-10	1.23e-08	ACAP1,ADAM12,ATF3,B2M,BANK1,BAX,BLNK,C15orf48,CAMK2B,CCL17,Ccl3,CCNA1,CCND1,CD4,CDKN2B,CSF2,Cxcl1,CXCL12,CXCL16,Cxcl5,CXCR4,DNTT,ESAM,FOXM1,GATA3,GFI1,Gimap3/Gimap5,Gimap7,GPR18,Grap,HK2,HSPA8,IGF1,IGF1R,IGF2,IGFBP5,IL1A,IL2RA,IL4,IL6,IL7R,ITGA2B,JUN,LCN2,LIF,MFAP3L,MYB,MZB1,PAX6,POLA1,Ppbp,Prn/Prnd,PTCRA,PTPN22,RBL1,RGS8,SDC1,Serpina3g (includes others),SHH,SLC16A3,SLC16A4,SLC25A3,SLC27A2,SPP1,T…	1108 (16)
Siglecf	1.56	other	Inhibited	-3.461	-3.962		-0.104	2.05e-10	1.3e-08	ANKRD37,ARLN,ATP5F1E,ATP5MJ,BAX,Clec4a2,COX7A2,CSTB,FTL,HILPDA,HSPE1,MIEN1,MIF,MRPL54,NHP2,Nme1,PRDX1,RANBP1,RPS14,RPS27L,SCAND1,TPI1,UQCC2,UQCRQ
THRB	0.254	ligand-dependent nuclear receptor		1.498	1.322		-0.023	2.38e-10	1.5e-08	1700027J07Rik,ABCD2,ACHE,ACP5,ACTA1,ALPI,ANGPTL3,APOA1,APOA5,APOC3,APOM,ATP5MG,BTG2,CASP3,CCL17,CCN4,CCND1,CCR6,CD33,CFD,Clec10a/Mgl2,CSF2,CTNNB1,CTSH,Cxcl1,CXCR4,DAD1,DHCR24,ERBB3,FDPS,FOS,FOSL1,FOXN1,FZD1,GCG,GPX4,H1-2,H2bc4,H3C13,HEXIM1,HLA-DMB,ID1,Ifit1,IGF1R,IGFBP2,IGHM,IL1A,IL1B,IL24,IL3,IL4,IL6,IL7,JUN,Klrb1c (includes others),LEF1,Lyz1/Lyz2,MMP13,MMP9,NLRP3,NOX4,NPPA,NRGN,PCK1,PCP2,PENK,P…	1424 (21)
IL7	1.018	cytokine		1.363	0.952		-0.062	2.54e-10	1.59e-08	BAX,BLNK,BTLA,CASP3,CCR9,CD19,CD2,CD247,CD3D,CD3G,CD8B,CDKN1A,CSF1,CSF2,Cxcl1,CXCR4,DNTT,DPP4,E2F2,FOXP3,GATA3,GFI1,GZMB,HCST,ICOS,IGHM,IL24,IL2RA,IL4,IL6,IL7,IL7R,ITGB7,KLRG1,KLRK1,LEF1,LIF,LTA,Ly6a (includes others),MMP13,MMP9,NTN1,PAX5,PDCD1,PMAIP1,PTPRC,SELL,SLC2A1,TCF7,TNF,TNFRSF9,TNFSF10,TNFSF11,UPP1,XBP1	936 (17)
Hbb-b1		transporter	Inhibited	-2.84	-3.333		-0.082	2.83e-10	1.76e-08	ATP5MC1,ATP5MF,ATP5PO,C1QA,CALCA,CD74,COX6C,COX8A,CXCL9,CXCR3,CXCR5,CXCR6,CYBA,CYC1,FTH1,FTL,HFE,IL16,IL1B,IL2RB,LY86,MASP2,Mt1,NDUFA11,NDUFA13,NDUFA4,NDUFA5,NDUFA6,NDUFA7,NDUFB11,NDUFB7,NDUFB8,NDUFB9,NDUFC1,NDUFS7,NDUFS8,PRLR,RET,TF,UCP2	1320 (18)
DYRK1B	-1.373	kinase	Activated	4.05	4.447		0.07	2.88e-10	1.78e-08	ACTA1,ATP5F1A,ATP5F1B,ATP5F1E,ATP5MC1,ATP5MC3,ATP5ME,ATP5MG,ATP5PD,ATP5PO,ATP6V0B,CCND1,COX4I1,COX5A,COX5B,COX7A2,COX7B,COX7C,MT-CO1,NDUFA1,NDUFA13,NDUFA4,NDUFA4L2,NDUFA5,NDUFB11,NDUFB7,NDUFB8,NDUFB9,NDUFC2,NDUFS6,NPPA,PPARGC1A,UQCRFS1,UQCRH	1053 (22)
IKZF1	2.264	transcription regulator		0.314	0.863		0.064	2.91e-10	1.79e-08	ABCA9,ALAS2,B2M,BLNK,BRCA2,CAV2,Ccl3,Ccl4,CCND1,CD3D,CD68,CD79B,CDKN1A,CITED2,CNR2,CPNE7,CSF1,CSF2,Cxcl1,CXCR3,DEPP1,DIPK1A,DNTT,DTX1,EPSTI1,EXOC3L1,FASLG,FGF13,FLT3,FOS,GATA2,GATA3,GP9,GZMB,HES1,HK2,Ifi204 (includes others),IGF1,IKZF1,IKZF3,IL1A,IL23A,IL23R,IL27,IL2RA,IL2RB,IL3,IL4,IL6,IL7R,INAFM2,ITGA2B,JUP,Krt79,LCK,MAP2,NLRP3,NRARP,PAX5,PGAM1,Pirb (includes others),POMC,POU2F2,PRKCQ,PRRT3,PTC…	1407 (20)
PPARGC1A	1.578	transcription regulator	Inhibited	-2.05	-2.357		-0.028	3.02e-10	1.85e-08	4833422C13Rik,A2m,ACADVL,ACSL6,ADAMTS2,ADAMTS5,ADGRG1,AGT,ALAS1,ANG,ANGPTL1,APOA4,APOC3,APOD,ATP1B1,ATP5F1A,ATP5F1B,ATP5MC1,ATP5MC3,ATP5MF,ATP5PD,ATP5PF,ATP5PO,BAX,BMP4,CACNA2D2,CALM1,CCN4,CD36,CD68,CDKN1A,CIDEA,CIDEB,CKMT2,CNGA1,COMP,COX4I1,COX5A,COX5B,COX6C,COX7B,CPN1,CRP,CTNNB1,CXCL14,CYCS,DIO2,DPT,ELMO1,FABP3,FANCD2,FDPS,FIBIN,FOS,GFRA1,Gm13054,GNAO1,GPX1,HAPLN1,HCN2,HK2,IGF1,IGFBP5,IL1A,IL1B…	1758 (23)
TP63	2.103	transcription regulator		-1.564	-1.619		-0.004	3.04e-10	1.85e-08	A2m,ADAMTS18,ADAMTS2,ADRB2,AGR2,Akr1cl,ALDH1A3,ALOXE3,AREG,ATOH8,B9D1,BAX,BMP3,BMP4,BOK,BST2,C2orf80,CAMK4,CAPN6,CASP3,CAVIN2,CCND1,CDC25C,CDKN1A,CDKN1C,Cdkn2a,CDKN2B,Ceacam1/Ceacam2,CGN,CITED2,CLDN3,COL11A1,COL14A1,COL17A1,COL4A3,COL9A2,CRYAB,CTNNB1,CTSH,CXCL17,CXCR4,CYP26B1,CYP2F1,DDIT4,DNAJB1,EGR2,ELAVL2,EPHA3,ERBB3,FDPS,FERMT1,FGF13,FGFR2,FJX1,FOS,FOSL1,FOXA2,FOXF1,FOXQ1,FUCA1,GAL,GAPDH,GCNT3…	1281 (16)
EGF	0.341	growth factor	Inhibited	-4.189	-4.922		-0.063	3.34e-10	2.01e-08	ACSL3,ADRB2,AFP,AMIGO1,ANGPTL4,APLN,APOA1,AQP3,AREG,ARF6,ARHGAP22,ARL14,ARTN,ATF3,BAX,BTG2,CASP3,CAVIN2,CCL17,CCL20,CCND1,CDC25C,CDH4,CDH5,CDKN1A,CDX2,CHGB,CLDN2,CLDN3,CLDN7,CLU,CNIH3,COL17A1,COL9A2,COMMD3,CRIPTO,Ctrb1,Cxcl1,CXCL14,Cxcl5,CXCR3,CXCR4,DAD1,DIO2,DPP4,EEF1A1,EGR2,ELF3,EOMES,EPCAM,ERBB3,ESM1,ESR1,ESR2,EZR,FOS,FOSL1,FOXA2,FOXM1,FUT2,GAL,GATA2,GCG,GFAP,GPR4,GRB7,Gsta4,HAS3,HBEGF,HES1,HR…	1453 (19)
ARID1A	0.381	transcription regulator		0.778	0.627		-0.016	3.57e-10	2.14e-08	ACTA1,ALOX5,ALPL,APLN,ASCL2,ATP5F1D,ATP5PF,BMP2,BMP4,CA9,CAV2,CAVIN2,CBR3,Ccl3,Ccl4,CCN4,CCN5,CD24,CD28,CD55,CD83,CDH5,CDKN1A,CDKN1C,CDKN2B,CDKN2C,Ceacam1/Ceacam2,CHCHD1,Chrna7,CHST10,CKB,Clec2e/Clec2h,CLIC3,CLU,COL7A1,COLEC12,COX6B1,COX6C,CSF1,Cxcl3,CYB561D2,CYBA,DLL4,DNLZ,EDIL3,EPCAM,ERBB3,ESAM,ESM1,ESR1,EZR,FGFBP1,FHL1,FOS,FOXA1,FZD1,GABRA4,GATA3,GNA15,GPR83,GRIN2B,GSDME,Gsta4,HES1,HTR2B,IGF2,…	1446 (19)
PPARG	-0.526	ligand-dependent nuclear receptor		0.403	0.076		-0.031	3.85e-10	2.28e-08	AASS,ACAA1,ADIG,ADRB2,AGPAT2,AGT,AIM2,ANGPTL4,APH1A,APOA1,AQP3,ATP4A,ATP5PO,BAX,CA2,CAV2,CAVIN2,CCL17,CCND1,CD36,CD68,CDKN1A,CDKN1C,CDKN2C,Ces1d,CFD,CIDEA,CPLX2,CTF1,CTNNB1,CTSL,Cxcl1,CXCL14,Cxcl3,Cxcl5,CYBA,CYCS,CYP26A1,DGAT2,DGKA,DLK1,FABP1,FABP2,FABP3,FABP5,FDPS,FFAR1,FOSL1,FOXA2,FZD1,GABARAPL2,GAPDH,GATA2,GCG,GFAP,GPD1,GYS2,HCAR2,HES1,HK2,HSD3B7,IGF1,IGFBP5,IHH,IL12A,IL1B,IL23A,IL2RA,IL36G,IL…	1463 (24)
RNA POLYMERASE II (complex)		complex	Inhibited	-1.791	-2		-0.104	3.93e-10	2.31e-08	ACP5,ACRV1,ACTB,ADAM23,AGPAT2,ALAS1,ALPL,ANGPTL4,APOC3,APOM,ATP13A2,B2M,BLNK,CBR1,CD3E,CD4,CD80,CD83,CDKN1A,Cdkn2a,CLDN3,CSF1,CXCR4,CXCR5,DCTPP1,ESR1,FGG,FOS,FOSL1,FOXC1,GAPDH,HCST,HNF1A,HSD11B2,ID1,Ifit1,IGF1,IL1B,IL1RN,IL2RA,IL4,IL6,INS,JUN,JUNB,KCNAB2,KCNJ9,L1CAM,MAL,MEF2C,MMP9,Mt1,MYCN,NOS2,PCDHGC3,PCK1,PDZK1,PNPLA2,POMC,PRLR,PRR15L,RDM1,RPL10A,RPL12,RPL13A,RPS21,RPS3,RPS6,SCGB1A1,SLC27A2,SLC…	1427 (19)
ID2	-0.489	transcription regulator		0.997	1.086		0.014	3.93e-10	2.31e-08	ASCL2,BATF,BTG2,CCND1,CCR8,CCR9,CD19,CD27,CD40LG,CD79A,CD83,CDK20,CDKN1A,CDKN1C,Cdkn2a,CDKN2C,CSF1,CTNNB1,CXCR3,CXCR4,CXCR5,CXCR6,DGKA,DLL4,DTX1,E2F2,EEF1D,EGR2,EOMES,GATA3,GFI1,ICOSLG,ID3,IKZF3,IL17RB,IL1RL1,IL20RB,IL2RB,IL4,IL6R,IL7R,JDP2,KLRG1,LGALS1,LTA,MCAM,MYB,NFKBIE,PDCD1,PIK3R5,POU2F2,PTPN22,PTPN5,SDC1,SELL,SH2D1A,SLAMF1,SLAMF6,SMOC2,SOX9,STAT4,TCF7,TF,TGFBR3,TNFRSF19,TNFRSF25,TNFSF10,TNF…	1159 (23)
CFTR	-0.691	ion channel	Activated	3.633	3.77		0.023	4.1e-10	2.4e-08	ACAA1,BLNK,CFI,Cma2/Mcpt9,CPA3,Cyp2c40 (includes others),Cyp2d26,Cyp2d9 (includes others),Cyp3a11 (includes others),Cyp3a25 (includes others),DMBT1,FABP2,FDPS,GPX2,Ifi204 (includes others),IFIT2,IL1A,IL1B,IL6,LRG1,Mcpt1,Mcpt2,MT-ATP6,MT-CO1,MT-ND2,MT-ND4,MT-ND4L,MT-ND5,NOS2,OSBPL1A,OXCT1,PGLYRP1,Pla2g5,Reg3g,S100A8,Saa3,Scd2,SLC27A2,SLC9A3,Slfn3/Slfn4,SPINK4,TMSB10,TNF	1264 (19)
INSULIN (family)		group	Inhibited	-1.972	-2.289		-0.026	4.42e-10	2.56e-08	ABCC8,ACTA1,ACTB,ADAM12,ADH1C,AGRP,AGT,AGTR2,ALAS1,ALDOA,ANGPTL4,APLN,APLNR,APOA1,APOA5,APOC3,APOM,ARG2,ATF3,ATP5F1D,ATP5F1E,ATP5MC1,BAX,BSCL2,C1QTNF12,CA3,CACNA1B,CAV2,CCND1,CCT5,CD36,CDKN1A,CDKN2B,CDX2,CFD,CIDEA,COL4A3,COX4I1,COX5B,COX7A2,COX7C,CRYAB,CTNNB1,CYCS,Cyp2c65/Cyp2c66,Cyp2d9 (includes others),DBI,DDIT4,DGAT2,DLK1,DUOX1,DYNLL1,E2F4,EGR2,ENPP2,FABP3,FFAR1,FGF23,FKBP2,FOS,FOXA1,FOXA2,FTL…	1627 (21)
SPI1	0.396	transcription regulator		2.262	1.852		-0.054	4.46e-10	2.57e-08	ACP5,ACTB,ADGRE1,BAX,BCL11A,BLNK,BTK,C1QC,CCL17,CCND1,CCR6,CD19,CD3E,CD40LG,CD68,CD72,CD79A,CD79B,CDKN1A,CDKN1C,CMPK2,COX4I1,COX6B1,COX7A2L,CSF1,CTSE,CXCL14,CXCL17,CXCL9,DCSTAMP,E2F2,EGR2,FASLG,FBL,FOS,FTH1,GATA2,GFI1,GPX1,HES1,HK2,HSPA8,ID3,Ifit1,IFIT2,IKZF1,IL12A,IL1B,IL1RN,IL24,IL27,IL2RA,IL4,IL6,IL7R,ISG15,ITGA4,JDP2,JUN,Klra4 (includes others),LEF1,LTF,LY6E,Lyz1/Lyz2,Mcpt1,Mcpt2,MEF2C,MME,MR…	911 (17)
PTPN2	0.463	phosphatase		1.162	0.845		-0.054	4.56e-10	2.62e-08	BST2,C4a/C4b,CAMP,CASP3,CCL17,Ccl3,CCND1,CD81,CIDEA,COCH,CXCL9,HERC6,Hspa1b,Ifit1,IFIT2,Ifit3/Ifit3b,IGF1,IL12A,IL1B,IL1RL1,IL23R,IL6,KRT16,LCN2,MARCO,MT-CYB,MT-ND6,Mx2,NOS2,PPARGC1A,RSAD2,SIRPA,SSC5D,TLR7,TMEM26,TNF,TNFRSF9,TRPM2	1046 (12)
CYBB	0.777	enzyme		2.248	1.95		-0.056	4.84e-10	2.76e-08	ACAP1,C6,CACNA1I,CAMP,Ccl8,Cd163,Cd209f,CD33,CD79A,CD83,CDKN1A,CHST3,Clec10a/Mgl2,COL14A1,CSF2,CX3CR1,Cxcl1,CXCL12,CXCR5,CYBA,DUOX1,DUOX2,FCMR,H2-Eb2,H2-Q5,Havcr1,HBEGF,HLA-DOB,Ifi204 (includes others),IL1A,IL1B,IL4,IL6,LY6D,MAB21L3,MT-CO2,NLRP3,POU2AF1,SLC14A1,SPIB,ST3GAL6,STAT4,Timd4,TNF,TNFRSF13C	871 (15)
HRAS	-1.747	enzyme	Inhibited	-3.617	-3.899		-0.031	5.11e-10	2.9e-08	ACAN,ACTA1,ACTB,ACTG1,AFP,ALDH1A3,AREG,ARF6,ATP5F1B,ATP5PF,B2M,B3GNT5,BAX,BMP4,BOK,BTG2,C1QC,C1QTNF12,Cbr2,CCL20,CCND1,CD24,CD81,CD96,CDKN1A,Cdkn2a,CDKN2B,CDON,CDX2,CHGA,CLCF1,CLU,CRP,CSF1,CSF2,CTNNB1,CTSL,CXCL12,CXCR3,DNER,DOK2,DPP4,EIF5A2,EPCAM,F2RL2,FABP3,FGFBP1,FHL1,FKBP6,FLRT2,FOS,FOSL1,FOXM1,FZD1,GDF10,GFER,GJB3,HDHD5,HES1,HEY1,HRAS,HSPA8,Ifi202b,IFI30,Ifitm2,IGF1R,IGF2,IGFBP5,IGKC,IL1A,IL1…	1318 (22)
INPP5D	0.962	phosphatase		1.214	1.41		0.027	6.08e-10	3.42e-08	ACTB,ACTG1,ADAMTS2,ALDOA,ANKRD33B,ATP6V0C,CACNA2D3,CALM1,CCND1,Cd69,CD80,CDH5,CHCHD2,Chil3/Chil4,COLEC12,DMXL2,DSCAML1,FOXP3,FRAS1,FTH1,FUCA1,GABARAPL1,GAPDH,Gm43507,H3-3B,HSP90AB1,HSPA8,Ighg2b,IGHM,IL1RN,IL2RA,IL4,IL6,KBTBD11,MRC1,PEBP1,PLPPR1,PMS1,PPIA,PRKCB,PTPRT,S100A8,S100A9,SEPTIN3,SLC25A4,STAC,STAT4,THSD7A,TNF,TUBA1A,UBB,ZBTB16,ZNF536	1088 (19)
ESTROGEN RECEPTOR (family)		group		-1.888	-1.899		-0.001	6.29e-10	3.51e-08	BAX,CALCA,CAV2,CCNA1,CCND1,CD24,CD5,CD68,CDH19,CDH4,CDH5,CDH8,CDH9,CLDN23,CLDN3,CLDN4,CNKSR1,COL7A1,COL9A2,CPM,CXCL12,CXCR4,DSC2,ERBB3,ERBB4,FGF12,FGF13,FGFR2,FOS,GAL,GATA3,GJB3,GP9,Gsta1 (includes others),HBEGF,HRAS,IGF1,IL1A,IL6,JUN,JUP,KISS1R,KLF10,KRT18,KRT19,KRT7,KRT8,LAMC2,LTF,LY6E,MGP,MMP13,MMP9,MT-CO2,MUC1,MUC15,NCAM2,NT5E,OCLN,OXTR,PCDH1,PCDH10,PDZK1,PGLYRP2,PLEK2,PMAIP1,PRLR,SAT1,SELL,S…	1527 (18)
BCOR	0.409	transcription regulator		-0.319	0.324		0.104	6.35e-10	3.53e-08	BANK1,BATF,CD226,CD37,CD6,CD74,CDKN1A,DGKA,FOXA2,FOXQ1,Gbp9 (includes others),Gm10076,ICOS,Ifit3/Ifit3b,IGFBP5,IL16,IRX2,ISG15,LEF1,MS4A1,MT-CO1,MT-ND1,MT-ND2,MT-ND3,MT-ND5,PDZK1IP1,Phf11d (includes others),POU2F2,PTPN6,RPL13,RPL18,RPL19,RPL3,RPL34,RPS20,RPS6,RPS7,RPS8,RPSA,SELL,SLAMF6,TCF7,Trim30a/Trim30d,ZBTB32
CHUK	0.557	kinase		-0.398	-1.164		-0.087	7.69e-10	4.24e-08	ACKR3,ACP5,ALPL,ANGPTL1,APOL6,ATF3,BMP2,Ccl3,Ccl4,CCN3,CCND1,CD83,CDKN1A,CLDN1,CLDN23,CLU,CMPK2,CRLF1,CSF1,CSF2,Cxcl1,CXCL12,Cxcl5,CXCL9,CYBA,EFNA1,ENPP2,FOS,FOXF2,Gbp2b,Glycam1,GRIN2B,GSTT1,HES6,HEY1,HK2,HLA-A,Ifi204 (includes others),IFIH1,Ifit1,IFIT2,IL1A,IL1B,IL1RN,IL23A,IL3,IL4,IL6,ISG15,JUNB,KCNJ15,KLF10,LCN2,LIF,LIFR,MGP,MMP10,MMP13,MMP9,MRPS24,Mt1,NFKBIE,Plscr1,Prl2c2 (includes others),PT…	1073 (12)
APC	0.478	enzyme		-0.546	-0.343		0.033	8.26e-10	4.53e-08	AHCY,APCDD1,AREG,ASCL2,B2M,BTC,CCND1,CD55,CDKN1A,CDX2,CHGA,CHGB,Chrna7,CLDN1,CLDN4,CLDN7,CLDN9,CLU,CTNNB1,Cxcl1,CXCL12,CYP26A1,DDIT4,DPP4,EPCAM,ESRP1,FABP2,FABP6,GHRL,GIP,HES1,HES7,HEY1,HK2,HNF1A,ID1,ID3,Ifitm1,IGF1,IGFBP5,IL1B,IL6,JUN,LAMA3,LCK,MAOB,MMP10,MMP9,MPST,NOS2,OCLN,PCDH15,PLA2G10,PRKCB,PYY,Reg3b,RHOB,SOX9,SPP1,TBX3,TCF7,TFF3,TNF,TNFRSF12A,TNFRSF19,TNFSF11,TRIM63,UBC,ZMAT4	1520 (21)
IFN BETA (family)		group	Activated	4.17	3.55		-0.073	9.11e-10	4.97e-08	ACE2,ACMSD,AREG,ASF1A,ATF3,AW112010,BST2,BTG2,CALHM6,CCL24,Ccl8,CD22,CD247,Cd69,CD74,CD79A,CD80,CD83,CDKN1A,CGAS,CMPK2,CPA3,Cxcl1,CXCL14,CXCL9,Cyp2c65/Cyp2c66,Ddx60,DPP4,DUOX2,EEF1A1,FKBP5,GAS5,Gbp2b,Gbp5,Gbp9 (includes others),HAAO,HERC6,HLA-A,Ifi204 (includes others),IFIH1,Ifit1,Ifit1bl1/Ifit1bl2,IFIT2,Ifit3/Ifit3b,Ifitm1,Ifitm3,Iigp1c,IL12A,IL1A,IL1B,IL1RN,IL24,IL27,IL6,INSIG1,ISG15,KLHL14,Krt…	838 (14)
EGFR	-0.333	kinase	Inhibited	-2.317	-2.961		-0.061	9.89e-10	5.38e-08	ACSL3,ACTA1,ACTB,ADGRL3,ALAS1,AREG,ASCL2,ATP6V0B,B3GALNT1,B3GNT5,B4GAT1,BAX,BSG,BTC,BTG1,C1QBP,CASP3,CCND1,CCT5,CD164,CD33,CD63,CDKN1A,CELSR2,CHCHD2,Chil3/Chil4,CKS1B,CLDN2,Cma2/Mcpt9,CNTN3,COX17,CPM,CRYAB,CSF2,CTNNB1,CXCL12,CXCL14,CXCR4,CYCS,DSC2,DSG2,E2F2,EIF5A,ELOVL2,ENPP6,EPCAM,ERBB3,ERBB4,ESR1,ESR2,F2RL1,FBL,FGF7,FKBP11,FOS,FOSL1,FOXP3,GAS5,GFAP,GRPEL1,GZMB,HBEGF,HK2,HMGA1,HMGB3,HPCAL4,HRAS,…	1499 (19)
F3	-0.938	transmembrane receptor		0.778	1.058		0.036	1.16e-09	6.23e-08	AREG,BATF2,BRINP3,BST2,C1QA,C1QB,C1QC,CARD9,CCL17,CCL20,Ccl3,Ccl4,Ccl8,CCNA1,Clec10a/Mgl2,Clec2d (includes others),CLEC3B,Clec4b1,CMPK2,CNP,CSF1,Cxcl1,CXCL14,CXCL9,Ddx60,EPSTI1,FGF13,FOS,Havcr1,HERC6,Ifi27,IFIH1,Ifit1,IFIT2,Ifit3/Ifit3b,Ifitm3,IL1A,IL1B,IL6,IL7,ISG15,LEF1,LGALS1,LGALS12,LGALS3BP,LGALS4,LY6E,Lyz1/Lyz2,MDK,MMP9,MSLN,PAK3,PROCR,PSME2,RSAD2,S100A14,S100A6,S100A8,S100A9,SEMA3A,SERPINE…	678 (14)
IHH	-4.607	enzyme		0.404	0.144		-0.043	1.29e-09	6.92e-08	ACAN,Aldh1a1,ALPL,BMP4,BTC,CA9,CCDC85A,CCND1,Cd163,CD72,COL10A1,COL11A1,COL9A2,CTNNB1,DHH,EDIL3,EN1,FGFR2,FOXF1,FZD1,GPR34,HAPLN1,HHIP,IHH,IL6,LPAR4,MEF2C,MMP13,MRC1,PERM1,PLIN4,PLIN5,PPP1R1A,Psg25 (includes others),PTGFR,PTHLH,SLC26A2,SPP1,TNF,ZNF185
NSUN3	0.209	enzyme		-0.633	-0.707		-0.026	1.35e-09	7.17e-08	MT-ATP6,MT-CO1,MT-CO2,MT-CO3,MT-CYB,MT-ND1,MT-ND2,MT-ND3,MT-ND4,MT-ND4L,MT-ND5
HNRNPU	0.576	transporter		-0.71	-0.532		0.031	1.49e-09	7.82e-08	ACTB,AREG,ARPP21,ATF3,BAX,C1QA,C1QB,C1QC,CACNA1E,CAMK2B,CDKN1A,CTNNB1,CTSL,CYP26B1,DPP10,FGFR2,GAPDH,GPNMB,GRIA2,GRIN2B,IFIH1,Ifit1,Ifit3/Ifit3b,IGF1,IL1B,IL6,Lyz1/Lyz2,MMP12,NOS2,PERP,PRLR,Rhox8,SAT1,SOX9,SPP1,SYN1,TGFB2,TNF	1166 (15)
SREBF1	-0.244	transcription regulator	Inhibited	-3.683	-4.284		-0.073	1.57e-09	8.17e-08	ABCD2,ADGRG1,ADH1C,ALDH1B1,ALDOA,APOA5,APOC3,ATOX1,ATP5ME,BAX,CCL17,CD36,CDKN1A,CFD,CFI,Chil3/Chil4,CHMP2A,CIDEA,COX4I1,CX3CR1,CYCS,DBI,DBNDD1,DDI1,DEPP1,DLK1,FABP3,FABP5,FABP6,FDPS,GLDC,GLP1R,GPNMB,HFE,HK2,IAPP,IFI30,IGHM,IL12A,IL1A,IL1B,IL6,INS,INSIG1,LEP,MAT1A,MDK,MEF2C,MSMO1,MT-ATP6,MT-CO1,MT-CO2,MT-CO3,MT-CYB,MT-ND1,MT-ND2,MT-ND3,MT-ND4,MT-ND4L,MT-ND5,MT-ND6,NKX6-1,NOS2,NR0B2,NUPR1,PCK1,PDX1…	1495 (22)
MAPK1	0.328	kinase		-0.525	-0.564		-0.004	1.65e-09	8.51e-08	ADAM12,ADH1C,ANGPTL4,APOL6,ARG2,ATF3,ATP1B1,ATP2A1,BCL11A,Bcl2a1c,BST2,Ccl3,Ccl4,CCND1,CCR8,CD84,CDKN1A,CHST7,COL7A1,COX17,CTNNA2,CTNNB1,DDT,DEPTOR,DGKI,DOCK10,EGR2,ENDOD1,EPCAM,ESR1,FASLG,FCMR,FOS,FOXP3,GATA3,Gbp5,GNG2,GPR83,GRB7,HBA2,IFI30,IFIH1,IFIT2,IL12RB1,IL1B,IL1RL1,IL1RN,IL2RA,IL3,IL6,ISG15,ITGA2B,JUN,JUNB,KRT13,KRT17,LAD1,LGALS1,LGALS3BP,LIF,MAL2,MAOB,MAPK13,MMP13,MMP9,MSH5,MUC5AC,MYRF,N…	925 (14)
NR5A2	-0.424	ligand-dependent nuclear receptor		-1.321	-1.713		-0.063	1.65e-09	8.51e-08	ABCC2,ABCG5,ABCG8,AFP,Akr1b7,APOA1,APOM,C1QB,Ccl8,CCND1,CDKN1A,CEL,CELA1,CFD,CPA1,CRIPTO,CRP,CTNNA2,CTRL,CXCL16,CXCL9,DPYSL4,DSC2,ENPP6,FABP6,FKBP5,FOS,FOXA2,FZD1,GATM,GLS2,GSG1L,HNF1A,Hspa1b,IL1B,IL1RN,IL24,IL36G,IL6,JUN,JUNB,KRT18,Lockd,MMP9,Mt1,NR0B2,NRN1,PTGDS,RBPJL,RGS4,SLC10A1,SLC10A2,SYCN,TGFB2,TNF,TNFRSF12A,TNFSF10	1320 (16)
NCOA2	0.56	transcription regulator	Activated	3.262	2.895		-0.048	1.73e-09	8.85e-08	ADH4,ALAS2,ALDH1B1,APOA4,APOM,BCAS1,BMP2,Ccl3,Ccl4,CCND1,CDKN1A,CFD,CLDN7,CRB3,CTNNB1,CXCL9,Cyp2c40 (includes others),FCRL2,FZD1,Gbp5,GLIS1,GPR34,GPX1,GPX4,Gstm1,GSTO1,HCAR2,HLA-A,HNF1A,HSD11B1,Ifit1,IFIT2,Ifitm1,IL1A,IL1B,IL6,ISG15,KHK,KRT19,LEF1,LIF,LIPC,LLGL2,LTF,Lyz1/Lyz2,MMP13,MUC1,MYB,NOS2,PARD6B,PCK1,PLIN1,PLIN2,PPP2R2B,PRDX1,RET,SALL4,SFTPB,SLC2A2,TFF1,TMEM100,TNF,TPI1,TSC22D3,WNT7B	1237 (19)
BMPR1A	0.245	kinase		1.992	1.986		-0.001	1.74e-09	8.87e-08	ACAN,AGRP,BMP5,BMPR1B,BTLA,CCL24,Ccl8,CDC20,CDH4,CDKN1A,Clec2d (includes others),COL6A5,Cxcl5,EFNB1,EN1,FASLG,FGF23,HAPLN1,Hsd3b6 (includes others),IBSP,ID1,ID3,IGF1,IL1A,IL1B,IL31RA,IL6,MCM2,NEGR1,NOG,PTHLH,PTX3,SERPINE1,SOX6,SOX9,TGFB2,TNF,UBE2C,ULBP1,UTS2,WNT10A,WNT2B,WNT7B,Xcl1	1405 (22)
PRL	-3.843	cytokine	Inhibited	-2.253	-2.85		-0.063	1.85e-09	9.36e-08	ACTB,AREG,ATP5PD,B2M,BOK,BST2,BTG1,CCL20,CCNA1,CCND1,CDKN1A,CLDN3,CLDN5,CLU,CMPK2,COX4I1,Cst3,CTSH,CTSL,Cxcl1,Cxcl3,CXCL9,EPSTI1,ERBB3,ERBB4,ESR1,ESR2,FOS,Glycam1,GPNMB,Gstm2,HERC6,HES1,HSD11B2,Hsd3b4 (includes others),ICOSLG,ID1,ID3,IER3,IFIH1,IGF2,IGFALS,IGFBP5,IL1B,IL2RA,IL6,ISG15,JUN,KRT19,LIF,LY6E,LYVE1,MFGE8,MGP,MGST1,MME,NECTIN1,NOS2,NPY,NUPR1,OCLN,ODC1,PENK,PGRMC1,PHLDA2,PLAT,POLR1C,PRLR,…	1649 (23)
AIRE	4.111	transcription regulator		-0.968	-1.179		-0.044	1.91e-09	9.65e-08	AMELX,AW112010,BMP2,BMP4,BMP8B,C4a/C4b,CALHM6,CCL17,CCL21,CCRL2,Clec2d (includes others),CSF1,Cxcl1,Ddx60,FABP1,FABP2,FOXP3,Gbp2b,Gbp9 (includes others),GIP,H2-Eb1,HERC6,ICOSLG,Ifit1,IFIT2,Ifit3/Ifit3b,IGF2,INS,LTF,MARCKSL1,Mcpt2,MMP9,NFKBIE,NPY,PCP4,PROKR2,S100A9,Saa3,SLAMF8,TFF3,TG,TLR1,TNF,TNFSF10,TPH1,UPP1,VWCE	719 (7)
MAP3K8	0.588	kinase		-0.953	-1.492		-0.062	1.95e-09	9.71e-08	A2m,ACP3,ACTR3B,Apol7a (includes others),ARHGAP22,Art2b,ASPG,CCL20,Ccl4,CD22,CD33,CD72,CD83,CD9,CLCF1,CLIC5,COLEC12,CPEB1,CRLF2,CSF1,CSF2,CTSL,Cxcl1,CXCL14,CXCL9,DOK2,EGR2,FKBP5,FOS,GALNT15,GFAP,GFI1,GPNMB,HCAR2,HLA-A,HMGA1,HTRA4,IER3,Ifitm3,IGF1,IGF1R,IL12A,IL1A,IL1B,IL23A,IL4,IL6,JUN,JUNB,Klrb1c (includes others),LAD1,LCN2,LGALS3BP,MARCO,MMP12,MMP9,NFAM1,NICOL1,NOS2,PHLDA1,PLAT,PLIN2,PTX3,RCSD1…	1281 (19)
DIO3	-0.114	enzyme		-1.167	-1.065		0.013	1.95e-09	9.71e-08	ABCC8,ABCD2,ADAMTS5,Aldh1a1,ALOX5,CEACAM16,CIDEA,CLCA1,CPM,DHH,FOXQ1,FXYD6,GLS2,Gm4349,Gsta1 (includes others),Hamp2,HLA-A,Hsd3b6 (includes others),INS,IQCH,ITGA4,JAKMIP1,KIF2C,KY,LPAR3,MEOX2,MMP9,MSR1,MYOZ2,NFAM1,NPR1,NRGN,PDX1,PEX5L,PLEKHB1,PLS1,PRLR,PROKR2,PRR33,PTGDS,PTPRR,RBP4,RTL1,SERPINB2,SERPINE2,SHH,SHISAL1,SLC13A2,SLC16A4,SLC2A2,SLC35F2,SLC52A3,SLC9A2,SPRN,STK32C,SYCP3,TACR3,TBX1,TEF	880 (12)
NR4A1		ligand-dependent nuclear receptor	Activated	2.826	2.956		0.016	2.02e-09	1e-07	ABCG5,ABCG8,ACTA1,ALDOA,APOD,ATF3,ATP5F1A,ATP5F1B,ATP5MC3,ATP5PF,CCND1,CD36,Cd69,CDH5,CIDEA,CLDN5,COX4I2,COX6A1,COX6B1,COX6B2,COX7A2,CSF1,CSF2,CTNNB1,CXCL12,EPCAM,FASLG,FOXP3,GPD1,GREM1,Gstm1,HK2,ID1,IL16,IL1B,IL2RA,IL4,IL6,INS,ITGB4,JUP,KRT18,KRT8,LEF1,LEP,LIPC,Ly6a (includes others),LY6E,MARCKSL1,MMP13,MMP9,MT-CO2,MT-ND6,Mt1,MUC5AC,MYCN,NDUFA1,NDUFA6,NDUFA7,NDUFB3,NDUFB7,NDUFS6,NDUFS7,NDUFS8,NO…	1444 (19)
IGBP1	0.15	phosphatase	Inhibited	-3.999	-4.435		-0.085	2.35e-09	1.15e-07	ATP5F1A,ATP5F1D,CLDN1,CLDN3,COX5B,COX6A1,COX6C,COX7A2,COX7B,COX8A,NDUFA1,NDUFA11,NDUFA4,NDUFA6,NDUFB10,NDUFB11,NDUFB2,NDUFB5,NDUFB8,NDUFB9,NDUFS5,NDUFS7,NDUFS8,NOS2,UQCR11,UQCRFS1,UQCRQ	745 (9)
LDB1	0.846	transcription regulator	Inhibited	-2.821	-2.844		-0.002	2.59e-09	1.26e-07	ACTB,AIM2,ALDH1B1,ASIP,ATP13A2,BCL11A,BTK,CARD9,CASP3,CD247,CD3E,CD3G,CD79B,CDH5,CDKN1A,Cdkn2a,CDKN2C,CERS4,CGAS,CLDN2,CLDN4,CLIC3,CPA3,CPEB1,CSTB,CYFIP2,DLK1,DPP4,DUSP15,ESR2,FTH1,Gbp5,GCG,GIMAP8,GOLM1,GPR34,GSDME,HEXIM1,ICOSLG,IFIH1,Ifitm1,IGF2R,IL2RA,INS,ITGAL,ITGB7,LCK,Lcn4,LEF1,LGALS1,LMCD1,LYL1,MDK,MEF2C,MFGE8,MGST2,MZB1,NKX6-1,NLRC5,Nlrp1b,NSG2,NT5E,OXCT1,PAG1,PDX1,PDZD2,PIK3CD,Plscr1,PTCR…
MET	-0.111	kinase		-0.412	-0.778		-0.059	2.94e-09	1.42e-07	AFP,Aldh1a1,Aldh1a7,ANXA10,AQP3,AREG,BLNK,CACNA1I,CAMK2B,Ccl3,CCN5,CCND1,CDKN1A,CHRNA1,CITED2,CLDN1,CLDN23,COL11A1,CTNNB1,CTSL,CXCR4,ESR1,FMOD,FOS,FOSL1,GATA3,GDPD2,GLIS1,Gm4316,HBEGF,Hspa1b,Ifit1,IGF1,IL1B,IL6,ITGA11,JUN,KRT20,KRT7,LAMA3,LEF1,LIMS2,LMOD1,LTA,MAL,MAP2,MEGF6,MMP13,MUC1,MYH11,NOX4,NPTX1,NT5E,PAPPA,PERP,PPARGC1A,PRKCE,PTPRT,RRM2,S100B,SERPINB2,SLA,SLC24A3,SOD1,SOX9,SP6,SPP1,TGFA,TGI…	1113 (19)
EP300	0.343	transcription regulator		-0.866	-1.433		-0.082	3.29e-09	1.59e-07	ACHE,ACTA1,ADAM12,AGT,ALDOA,ALPI,AQP11,ARHGAP24,B2M,BANK1,BAX,BTK,CA2,CAMK2B,CAMK4,CCND1,Cd163,CD19,CD36,CD80,CDKN1A,CDKN2B,CKB,CTSE,CXCR4,Ddx3y,DGKE,DTX1,EDARADD,EGR2,EPSTI1,EVI2A,FASLG,FOS,FTH1,GATA3,GCG,GFI1,GFRA1,Gimap3/Gimap5,GIMAP4,Gimap7,GLCCI1,GNG2,GPR18,HES6,HK2,HSD11B1,HSD11B2,HSP90AB1,HVCN1,ID1,ID3,Ifit1,IGF1,IGF1R,IL12RB1,IL17RE,IL23R,IL2RA,IL6,IL7R,INS,ITGB7,JUN,JUP,KLHL4,KRT16,LAMA3…	1143 (19)
SLC40A1	0.194	transporter		1.2	1.098		-0.014	3.31e-09	1.59e-07	Aldh1a1,ANKRD37,BAX,BOK,CASP3,CFL1,CIDEB,COX5A,COX7B,CYBRD1,DDIAS,FTH1,FTL,FZD1,GPX1,GPX7,HFE,IGF1,IL6,LCK,LCN2,LONP1,MELK,MLLT11,MMP9,MT-CO1,MT-CO2,MT-CO3,MT-CYB,MT-ND1,MT-ND2,MT-ND4,MT-ND4L,MT-ND5,MT-ND6,NDUFA4,NDUFA4L2,NDUFA5,NDUFS6,NPPA,PRELID1,RACK1,RHCE,RHOB,RPS3,SCARA5,TNF,TNFSF10,TRPC6,UCP2,UQCRFS1,XBP1	1143 (16)
TCF7L2	0.123	transcription regulator		-0.31	-1.164		-0.083	3.36e-09	1.6e-07	1500015L24Rik,9630013A20Rik,ABCD2,ACSL3,ACY3,ADGRG1,AIRE,ALOX5,ANLN,APCDD1,APLP1,APOD,AQP3,ATP6V1G1,BMP4,CARHSP1,CCDC3,CCN5,CCND1,CD24,CD4,CDH17,CDKN1A,CDKN1C,CDX1,CHMP1B,CLDN2,CNP,CTNNB1,Cyp2c29 (includes others),Cyp3a13,DEGS1,DHCR24,DOCK10,DUSP15,EFNB1,EN1,ENPP2,EPCAM,ERBB3,EVI2A,FA2H,FABP1,FABP2,FGFR2,FOS,FTH1,GCG,GJB1,GLP1R,GYS2,HHIP,HSPA2,ICOSLG,ID1,ID3,ID4,IGF2BP1,IGFBP2,IHH,IL12RB1,IL23A,I…	1681 (26)
CSF2	-3.527	cytokine		-0.227	-1.081		-0.082	3.39e-09	1.61e-07	ACP5,ALOX5,ANLN,BAX,BSG,BUB1,C4a/C4b,CARD11,CASP3,CCL17,Ccl3,Ccl4,Ccl8,CCND1,CCRL2,CD101,CD24,CD276,CD28,CD33,CD40LG,CD5,CD63,CD74,CD80,CD83,CDC20,CDCA5,CDKN1A,CDKN2B,CDKN2C,CENPE,Chil3/Chil4,CKS1B,CLCF1,CSF1,CSF2,CX3CR1,Cxcl3,CXCL9,CXCR3,CXCR4,DOK2,DSCC1,E2F7,EGR2,EPCAM,EXO1,F2RL1,F2RL2,FBXO5,FOS,FOSL1,FOXM1,FOXP3,GADD45GIP1,GHRL,HBEGF,HCAR2,HILPDA,HK2,HLA-DMB,ICOS,ICOSLG,ID3,IER3,Ifitm3,IFNLR1,…	1152 (15)
APH-1 (family)		group	Activated	2.833	2.92		0.016	3.46e-09	1.63e-07	APH1A,BIN2,Ccl3,CD63,CD83,CD9,CDKN1A,CTSL,FAU,FOS,GOLM1,HLA-A,IL7R,Lyz1/Lyz2,MT-ATP6,RPL35,RPL35A,RPL37A,RPL38,RPL39,RPS19,RPS21,RPS27,RPS28,RPS29,TAGLN2,TPT1,VSIR	1001 (7)
RARB	-0.15	ligand-dependent nuclear receptor		1.306	1.05		-0.034	3.67e-09	1.72e-07	AIM2,Ang4,APOA1,APOA4,CARD9,CD36,CDH5,CDKN1A,CDKN2B,CDX1,CHGA,CPSF4L,CRYAB,CXCL12,CYP26A1,CYP26B1,Defa29 (includes others),Defa3 (includes others),EZR,GAP43,Gbp9 (includes others),GJB4,GP2,GSDME,ID1,ID3,Ifit1,IL1B,IL6,JUN,KRT20,LTF,LY6G6D,LY6G6E,Lyz1/Lyz2,NKX6-3,NR2F1,NTN1,PDX1,PLA2G1B,PLIN5,PLS1,PPARGC1A,Reg1,Reg2,Reg3b,Reg3g,RET,RPL15,RPS27,Saa3,SALL4,SATB1,Serpina1a (includes others),SFTPD,SLC…	1496 (22)
IL17A	-1.499	cytokine	Inhibited	-1.775	-2.477		-0.067	3.7e-09	1.73e-07	ACAN,ACP5,ACTB,ADRB2,AGTR2,AREG,B2M,BMP4,BTC,C15orf48,CALM3,CAMP,CCL17,CCL20,Ccl8,CCND1,Cd177,CD68,CD83,CHGB,Clca3b,Clca4a/Clca4b,COL10A1,CRP,CSF1,CSF2,CTNNB1,Cxcl1,CXCL12,CXCL16,Cxcl3,Cxcl5,CXCL9,CXCR4,DUOX2,EDIL3,EGR2,ELF3,FASLG,Fcrl5,FGF7,FGFR2,FMO1,FOS,FOSL1,GZMB,HBEGF,HSD11B1,IDH3B,Ifit1,IGF1,IL12A,IL12RB2,IL16,IL1A,IL1B,IL1RN,IL23A,IL24,IL27,IL36G,IL4,IL6,ISG15,IVL,JUN,KRT10,KRT13,KRT16,KRT…	1065 (14)
FOXO3	0.598	transcription regulator		-0.451	-0.579		-0.014	4.43e-09	2.07e-07	ACAN,ALDOA,ANGPT2,APEX1,APLN,APOM,ASCL4,BATF2,BAX,BMP2,BTG1,C1QA,CCDC85A,Ccl3,CCNA1,CCND1,CCR3,Cd163,CDC20,CDH5,CDKN1A,CDKN1C,CDKN2B,CERS4,CLDN1,COMP,CTSL,CXCR4,DDIT4,DEPP1,EGR2,ESR1,EXO1,FABP5,FAIM2,FASLG,FBXO5,FGFR2,FMOD,FOS,FOXC1,FOXM1,FOXP3,GABARAPL1,GABRR2,GASK1A,GATA2,Gbp2b,Gbp9 (includes others),GPX1,GRB14,Gstm1,GUCY2C,ID1,IER3,IFIH1,IGF1,IGF1R,IL12A,IL23R,IL4,IL6,IMPDH2,JUNB,KIF15,KIF2C,L…	1350 (20)
SOCS1	-1.359	other	Inhibited	-2.525	-2.124		0.052	4.59e-09	2.13e-07	Aox3,BANF1,BAX,CCND1,CCR6,Cd69,CDKN1A,CDKN2B,Chil3/Chil4,COA4,CPS1,CXCL9,CXCR3,DDX39A,DHTKD1,FKBP5,FOS,Gbp5,Gbp9 (includes others),GPX2,Gstm1,Gvin1 (includes others),GZMB,Ifi202b,Ifi204 (includes others),IFIH1,Ifit1,IFIT2,Ifit3/Ifit3b,IL12RB1,IL1B,IL2RB,IL4,IL6,INS,ISG15,JUN,KRT19,KRT7,MMP12,MMP13,MRPL23,MUC1,Mx2,MYCBP,MYO1G,NAXD,NDUFA5,NDUFB8,NDUFS6,NDUFS8,NOS2,NOXA1,PRIM2,Retnla,RPL28,RSAD2,Ser…	820 (14)
CD40	-0.334	transmembrane receptor	Inhibited	-2.39	-3.137		-0.084	4.81e-09	2.21e-07	ATP6V0E1,ATP6V1C2,BAX,CALR,CCL17,CCND1,CD22,CD27,CD40LG,Cd69,CD80,CD83,CDKN1A,CNR2,COX17,COX5A,COX6A1,COX6B1,COX6C,COX7A2,COX7C,COX8A,CSF1,CXCL12,CXCL9,CYC1,DCTPP1,FASLG,FCER2,FOS,GAPDH,GZMB,HK2,HSPE1,ICOSLG,Ighg2b,IL12A,IL1A,IL1B,IL1RN,IL24,IL27,IL2RA,IL2RB,IL4,IL5RA,IL6,ITGAL,JCHAIN,JUN,LTA,Ly6a (includes others),MAP3K6,MMP9,NDUFA13,NDUFA2,NDUFA4,NDUFA5,NDUFA6,NDUFA8,NDUFB1,NDUFB2,NDUFB3,NDUFB7…	1128 (15)
THRA	0.74	ligand-dependent nuclear receptor		-0.327	-0.538		-0.036	4.84e-09	2.22e-07	ACTA1,AGT,AGTR2,ALPI,ANGPTL4,APOA1,APOA5,BMP4,CACNA1E,CALCA,CALM3,CAMK4,CASP3,CCL17,CCND1,CDKN1A,CDX1,CDX2,COX4I1,CRHR2,CSF2,CTNNA3,CTNNB1,CTSH,Cxcl1,FOS,GCG,GPX4,HCN1,HCN2,HRC,IGF1,IL1A,IL1B,IL3,IL4,IL6,IL7,ISL1,JUN,JUP,KCNA4,KCNA7,KCND2,KCNQ5,NLRP3,NOX4,NPPA,NRGN,PAX8,PCK1,PCP2,PDX1,PENK,PKP2,PLN,POPDC2,PPARGC1A,RCAN2,RGS4,RYR2,SCN2B,SCN5A,SERPINE1,SFRP2,SYT12,TNF,TNFRSF9,TOMM20,TSHB,UCP2	1285 (22)
FOXP3	5.86	transcription regulator		0.345	0.413		0.014	5.31e-09	2.42e-07	ANLN,Ccl3,CCR3,CCR8,CD101,CD226,CD40LG,Cd69,CD80,CDKN1A,CSF1,CXCR4,CXCR6,EOMES,FASLG,FEN1,FOS,FOXP3,GAPDH,GATA3,GPR83,GZMB,GZMK,HLA-A,ICOS,IGF1R,Iigp1c,IL12RB2,IL1RL1,IL2RA,IL2RB,IL4,IL6,IL6R,IL7R,IZUMO1R,JUN,KLRG1,LGALS1,LTA,MMP9,NEB,NPR1,NRN1,NT5E,NTRK3,P2RY10,PDCD1,PGLYRP1,PLAGL1,PMAIP1,PTPN22,SATB1,SELL,SLC16A3,TBX21,TNF,TNFRSF18,TONSL,TXN,XBP1,Xcl1	1005 (15)
TCF12	0.661	transcription regulator		-0.401	-0.489		-0.014	5.45e-09	2.47e-07	AZGP1,BLNK,CCND1,CCR9,Cd200r2/Cd200r4,CD33,CD3D,CD3E,CD3G,CD4,CDK20,CDKN1A,CDKN2B,CELA1,CXCR6,DNTT,EPCAM,ESR1,FLT3,GATA3,GFI1,ICOS,ID3,IL1RL1,IL21R,IL2RB,IL3,IL4,IL7,IL7R,ITGA4,ITGB7,JDP2,JUN,LCK,Ly6a (includes others),LY6D,MZB1,NFKBIE,PAX5,POMC,PPIA,PTCRA,PTPRCAP,RPS3A,SPIB,ST8SIA1,STK17B,TLR1,TNFRSF25,VIPR2,XRCC6,ZBTB16	871 (21)
IL12 (complex)		complex		1.551	1.12		-0.069	5.58e-09	2.52e-07	ADGRE1,CASP3,CCL17,CCL20,Ccl4,CCR6,CD226,CD28,CD40LG,CD63,Cd69,CSF1,CSF2,Cxcl5,CXCL9,CXCR3,CYTIP,EOMES,FASLG,FOS,FOXP3,GAS5,GATA3,GZMB,ICOS,Ifi202b,IFIH1,Ifit1,IFIT2,IL12A,IL12RB1,IL12RB2,IL1B,IL27,IL2RA,IL3,IL4,IL6,IL7R,ISG15,ITGA4,ITGAL,JUN,KLRG1,KLRK1,LTA,Ly6a (includes others),MARCO,MIF,MMP9,Ms4a4b (includes others),NOS2,PDCD1,PLAC8,SELL,SERPINB5,SH2D1A,STAT4,TBX21,TCF7,Tgtp1/Tgtp2,TNF,TNFRSF…	1025 (17)
IGG (complex)		complex	Activated	3.415	3.623		0.026	6.02e-09	2.71e-07	ADGRE1,ADGRG1,ADRB2,AREG,ATP1B1,B2M,BANK1,CALR,Ccl3,Ccl4,CCR6,Cd69,CD80,CD83,CD9,CDKN1A,CDKN2B,CLDN1,CLDN3,CLDN4,CLDN5,CSF1,CSF2,CSNK2B,CXCL9,CXCR3,DEGS1,ECSCR,EGR2,EZR,FABP5,FGFBP1,FOXP3,GFAP,GPRC5A,GPX1,GUK1,Havcr1,HTR2B,ICOS,IER2,IFIH1,IFIT2,IL12RB2,IL16,IL1B,IL1RN,IL2RA,IL4,IL6,IL6R,ISG15,ITGAL,IVL,JUNB,KRT10,KRT13,KRT16,KRT18,LCN2,LGALS1,LGALS7,LIF,Ly6a (includes others),LY9,MMP12,MMP9,MS4A1…	1184 (16)
Il22/Il22b	-1.499	cytokine	Inhibited	-2.224	-2.467		-0.045	6.28e-09	2.81e-07	CCL17,Ccl3,Ccl4,CLCA1,CLDN1,CLDN2,Cxcl1,Cxcl5,CXCL9,CYBA,FTH1,FUT2,HNF1A,HSP90AB1,IL1A,IL1B,IL23A,IL24,IL4,IL6,LCN2,MUC1,MUC17,MUC5AC,NOS2,PRDX5,Reg3b,Reg3g,S100A8,TFF2,TIFA,TNF	891 (16)
ERG	0.487	transcription regulator		0.973	0.501		-0.051	7.15e-09	3.15e-07	6430710C18Rik,ACHE,ADCY8,ADGRG1,ADRB2,AGR2,APLP1,APOC1,ARHGAP22,ARHGAP24,ARHGEF6,ARMC12,Art2a,ASCL4,ATOH8,BACE2,BAIAP2L2,BMP4,CADPS,CALCR,CAPN13,CD164,CHRNB1,CILP2,CKS1B,CLDN1,CTNNA2,CTNNB1,CWH43,Cxcl3,CXCR4,Cyp2d9 (includes others),DEPDC1B,DIAPH3,DLK1,DMBT1,DOCK10,DOCK2,DSTN,EGFL7,ELMO1,EME2,EPB41L3,FHL1,FKBP5,FOLH1,FZD1,GAL,GATA2,Gbp2b,GCG,GFRA3,GGH,Gm5860,GTF3C6,HGFAC,HMMR,HPN,Ifi204 (includes…	1415 (22)
MAP2K6	0.374	kinase		-0.641	-0.937		-0.071	7.51e-09	3.29e-07	ACP5,ACTA1,BAX,CCND1,CD83,CDC25C,CDKN1A,CHGA,COL10A1,CRYAB,CXCL9,ESR1,ESR2,IFIT2,IHH,IL4,IL6,ISG15,IVL,JUN,MMP13,MMP9,MUC5AC,MYH11,NOS2,NPPA,NPR1,PLN,PPARGC1A,PRDX1,RGS7,SLC1A3,TNFSF10	785 (18)
RUNX1	-0.473	transcription regulator		-0.201	-0.42		-0.031	7.57e-09	3.31e-07	ACHE,ADD2,ADGRG1,ALAS2,APEX1,ATF3,BANK1,BAX,BLK,BTG2,Ccl3,CCND1,CCR6,CD22,CD4,CD72,CD79A,CDKN1A,CDKN1C,Cdkn2a,CDKN2B,CPA3,CSF1,CSF2,DEPTOR,EGFL7,EGR2,FAT4,FOXP3,GATA2,GATA3,GNA15,GZMB,HAPLN1,HBA2,HES1,Ifit1,Ifitm3,IGF2R,IHH,IL1B,IL23R,IL2RA,IL3,IL4,IL6R,IL7R,ISG15,ITGA2B,ITGA4,ITGAL,Klrb1c (includes others),LCP2,Ly6a (includes others),MAP3K6,MIR17HG,MMP13,MMP9,MPL,Mt1,MYB,NOP2,PIK3CD,PMAIP1,PRKCB…	1514 (24)
CNTF	-0.808	cytokine		-0.173	-0.319		-0.019	7.78e-09	3.39e-07	ABRA,ACHE,ACTB,ADGRE1,ADGRL3,APOD,ATF3,B3GAT2,BCHE,CALCA,CASP3,CCRL2,CD247,Cd69,CLIC1,CRP,CXCR4,EGR2,ENPP2,FGF9,FOS,FXYD5,GABARAP,GATM,GCG,GFAP,GFRA2,GMFG,GPNMB,GPR65,HCAR2,HPGDS,HVCN1,Ifi204 (includes others),IFNK,IL1A,IL1RN,IL7R,JUNB,LCN2,LEP,LIF,LIFR,MSR1,NPY,NTF3,Or8b54,OXCT1,PDE1B,PENK,POMC,PPIB,RAB3C,RBFOX3,Reg3b,RIMS1,S100A6,SATB2,Scd2,SCN2B,SP100,SPP1,SUPT4H1,TLR7,TNF,VAV1,VAV3,ZFP36	877 (19)
VEGF (family)		group		0.322	-0.491		-0.072	8.12e-09	3.53e-07	ACAA1,ACAN,ACKR3,ADGRG1,Akr1c14,ANGPT2,ANGPTL4,APLN,APLNR,APOM,ARHGAP22,ATF3,BAX,BMP2,BUB1,CA2,CALM1,CASP3,CCL20,CDC20,CDC25C,CDH5,CDKN2C,CHST7,CIDEA,CKS1B,CLCF1,CLDN1,COL4A3,CPA3,CRABP1,CRLF1,CRTAC1,CRY1,CRYAB,CSF2,CTNNB1,CXCL12,CXCR4,DIO2,DLL4,DNAJB9,DRD3,EBP,EDA,EFNA1,EGR2,EMCN,EMP2,ENPP2,ERBB3,ESM1,FAIM2,FGF16,FKBP5,FOS,FOSL1,FOXM1,FXYD4,GPR4,GRB14,HBEGF,HES1,HK2,HMMR,ID1,IHH,IL1A,IL4,IL5RA,I…	1464 (22)
PPP2CA	0.405	phosphatase		0.128	0.108		-0.003	8.67e-09	3.75e-07	B2M,BST2,CCND1,CD247,CD36,CD74,CD81,CDKN1A,CGAS,CMPK2,CPM,CXCL9,DAPL1,FOXP3,HAAO,HCAR2,HERC6,HLA-A,ICOS,Ifi204 (includes others),IFIH1,Ifit1,IFIT2,IL1A,IL23R,IL2RA,IL2RB,ISG15,ITGAL,LGALS3BP,Ly6a (includes others),MT-ND3,NLRC5,NOS2,NT5E,PACSIN1,PPP2R5B,PTPRC,RBP2,RPS6,RSAD2,Saa3,Selenbp1/Selenbp2,SELENOK,SELL,SERPINE2,SH2D1A,SLAMF8,SPATA2,TAP2,TBR1,Tgoln1,TNF,UPP1	935 (14)
PPIF	-0.129	enzyme		-1.523	-1.557		-0.005	9.12e-09	3.92e-07	ARHGAP22,BMP6,CCL20,Ccl4,Ccl8,CCR6,CCR8,CCRL2,CITED2,CMTM2,CSF2,CX3CR1,Cxcl1,CXCL12,Cxcl5,CXCL9,CXCR3,CXCR4,CXCR6,DLK1,FEZ1,GJB3,H2bc4,HEY1,Ifi202b,IL16,IL6,LIF,MGP,PIF1,Ppbp,PTN,RPL29,STMN2,TBX1,TNF,Xcl1,Xlr4c (includes others)	654 (11)
PAX5	5.453	transcription regulator	Activated	2.534	2.557		0.006	1.02e-08	4.39e-07	BLK,BLNK,BTK,CCND1,CD19,CD22,CD72,CD79A,CD79B,CGAS,CLDN4,CNR2,CTNNB1,EHD3,FCER2,FLT3,FXYD6,GIMAP4,GPRIN3,GRHL3,HK2,ID3,Ifitm1,IL3,JCHAIN,Klrb1c (includes others),LCP2,LSR,Ly6a (includes others),Mcpt8,MGST1,PAX5,PGAM1,PLXDC1,POU2AF1,SDC1,SLC2A1,SLC52A3,TNFRSF13C,TXNIP
IGF1R	1.1	transmembrane receptor		-1.042	-1.598		-0.064	1.17e-08	4.98e-07	ACTA1,ADRB2,ALDOA,ANGPTL4,ATP5F1A,ATP5F1B,ATP5F1D,ATP5MC1,ATP5MC3,ATP5MF,ATP5MG,ATP5PD,ATP5PF,ATP5PO,BAX,BMP2,BMP6,CCNA1,CCND1,CD33,CD36,CD37,CD48,CD55,CD68,CD84,CD9,CDKN1A,Cdkn2a,CETN2,CHGA,CLU,COX4I1,COX5B,CTNNB1,CXCL12,CYCS,DLK1,ESM1,ESR1,FOS,FOXP3,FTH1,GABARAP,GCG,GMFG,GPC2,H19,IBSP,IGF1,IGF1R,IGF2,IGF2R,IGFBP2,IGFBP5,IL16,IL1A,IL1B,IL6,INS,KIF20A,KRT19,Mcpt8,MT-ATP6,MT-CO1,MT-ND3,MT-ND4,MYCN…	1416 (22)
DNMT3A	0.28	enzyme		-1.208	-1		0.028	1.18e-08	4.99e-07	ACTA1,AGTR2,AHCY,Akap17b,APLN,ATF3,ATP2B4,BLNK,BRCA2,BSG,BTK,C1QBP,CD19,CD4,CD55,CD79A,CD79B,CD9,CDKN2C,CPLX2,CXCR4,CYBA,DNTT,E2F2,ENPP6,EXO1,FABP5,FKBP11,FLT3,FOXA1,FOXF2,FOXP3,GFRA2,GINS2,GNAO1,GRIA4,IGFBP5,IL31RA,IL6,IL6R,IL7R,JCHAIN,JUN,LRP2,MANF,MAPK13,MS4A1,Mt1,MUC4,NDUFB2,PAX5,PDE1A,PIK3CD,PIK3CG,PLCB4,POMC,POU2AF1,PPP1R14C,PRKAR2B,PRKCB,PTPRC,RCAN2,RGMA,RYR2,S100A8,S100A9,SLC8A2,SPP1,TCF7…	1675 (25)
FGF2	0.198	growth factor	Inhibited	-1.676	-2.197		-0.054	1.18e-08	4.99e-07	ACAN,ADAMTS5,AFP,AGTR2,AKR1B1,ANG,ANGPT2,ANGPTL4,AQP3,AREG,B2M,BAX,BMP2,BMP4,BTG2,CCL20,CCN3,CCN4,CCND1,CDH5,CDKN1A,Cdkn2a,CDX2,CHRM2,CNMD,CNP,COMMD3,CRIPTO,CRYAB,CSF1,CTNNB1,CTSL,Cxcl1,CXCL12,Cxcl5,CXCR4,DAD1,DLL4,ELAVL4,ENPP2,EOMES,EPCAM,FGF23,FGFR2,FOS,FOSL1,FTH1,FUT2,GAL,GAP43,GCG,GFAP,GPNMB,GRB7,GREM1,GRIA1,GRM7,HBEGF,HES1,HK2,HMGA1,IAPP,IBSP,ID3,IER3,Ifitm2,IGF1,IGF1R,IGF2,IGFBP2,IGFBP5,IL1…	1225 (18)
NRAS	-0.114	enzyme		0.252	0.516		0.042	1.19e-08	4.99e-07	ADCY2,AFP,B2M,BAX,CALCA,CCND1,CD48,CD68,CDC20,CDC25C,CDKN1A,Cdkn2a,CDKN2B,CTNNB1,CTSE,CX3CR1,Cxcl1,EXO1,FCER2,FHL1,FLT3,FOXM1,GALE,HLA-A,Ifi202b,Ifi204 (includes others),Ifi27,IFIH1,Ifit1,IGHM,IL1A,IL1B,IL1RN,IL6,ISG15,ITIH2,JCHAIN,KIF2C,Klrd1,LCN2,LGALS1,LY86,MEST,MGP,MMP13,MSR1,NOL3,NPPA,OSBPL1A,PENK,PERP,PHLDA3,PKIA,PMAIP1,POMP,PRDX2,PTPRC,PTX3,RBM38,RHOB,SCX,SDC1,SERPINE2,SLC2A1,SPC25,SV2B,Tg…	1427 (22)
CSF1	1.057	cytokine	Inhibited	-1.786	-2.351		-0.07	1.21e-08	5.07e-07	ABCA9,ACP5,ADGRE1,ALOX5,APOL6,BAX,BST2,CALCR,CCND1,Cd163,CD36,CD68,CD74,CD80,CD83,CD9,CDKN1A,Chil3/Chil4,CMPK2,CPM,CSF1,CTNNB1,CTSH,CX3CR1,Cxcl1,Cxcl5,CXCL9,DHCR24,DOK2,EBP,EGR2,F2RL1,F2RL2,FASLG,FDPS,FOS,GAB3,GPNMB,GPR34,GRAP2,HK2,HLA-A,ICOSLG,IFIH1,IFIT2,IGF1,IGF1R,IL12A,IL1A,IL1B,IL1RL1,IL23A,IL27,IL2RB,IL3,IL6,IL7R,ISG15,ITGA4,ITGAX,JDP2,JUN,JUNB,LGALS3BP,LY6E,LYVE1,MARCO,MMP12,MMP13,MMP16,MM…	1244 (15)
ALKBH7	0.883	other	Inhibited	-3.054	-3.283		-0.07	1.39e-08	5.78e-07	LEP,MT-ATP6,MT-CO1,MT-CO2,MT-CYB,MT-ND1,MT-ND2,MT-ND3,MT-ND4,MT-ND5,MT-ND6
TLR7	2.196	transmembrane receptor		0.663	0.07		-0.102	1.43e-08	5.93e-07	ABI3BP,ACAP1,AGT,Apol9a/Apol9b,ATF3,BANK1,BMX,CALCA,CCL20,CCND1,Cd69,CD79A,CD80,CD83,CDKN1A,CHST9,CLDN6,CPA4,Cxcl1,CXCL9,DIO2,DMXL2,ESM1,FCMR,FOSL1,Gm11149,GNG2,HOATZ,I730030J21Rik,IER3,Ifit1,IFNK,IL12A,IL1B,IL21R,IL23A,IL27,IL6,ISG15,ITGAX,JUNB,LHFPL1,LRRC34,LTA,MLPH,MOG,MUCL3,MUSK,MYRFL,NCF4,Phf11d (includes others),PLAT,PTCHD1,PTPN6,PTX3,RGS4,RP1,RPL26,RSAD2,SLC12A3,SYCP3,TAFA4,TLR7,TNF,TRIM38…	676 (12)
NR4A3	0.85	ligand-dependent nuclear receptor	Inhibited	-2.15	-2.252		-0.013	1.44e-08	5.96e-07	1700027J07Rik,2310002L09Rik,AASS,ABLIM2,ABRA,ADGRE1,ALKAL2,ATF3,ATP5F1A,BAX,CCN3,CCND1,CD101,CDC20,CDKN1A,CKMT2,CLDN2,Clec2e/Clec2h,COL10A1,CYB5R2,CYCS,DAAM2,Dsg1a/Dsg1b,EPCAM,ESR1,ESRP2,FOXA2,FOXP3,GATA3,HTRA4,Ifi204 (includes others),IGF1,IL1B,IL2RA,IL4,IL6,ITGA8,KIF20A,MEF2C,MMP12,MRPL18,MT-CO1,MT-CO2,MT-ND2,MT-ND4,MT-ND6,MYH11,NDUFA5,NDUFB8,NPY,PERM1,POMC,PPARGC1A,Psg25 (includes others),PTX3…	1335 (17)
GIP	2.764	other		0.215	-0.08		-0.06	1.47e-08	6.04e-07	ATF3,BAX,CALCA,Ccl4,Ccl8,Cxcl1,CXCL9,FOS,Gbp5,Gbp9 (includes others),GCG,GIP,Ifit1,Ifit3/Ifit3b,IL1A,IL1B,IL1RN,IL6,PCK1,PPARGC1A,RFX6,RSAD2,SERPINE1,SPP1,TCF7,Tgtp1/Tgtp2,TNF,UCP2	995 (16)
NEDD9	0.723	other		-0.154	-0.055		0.017	1.57e-08	6.42e-07	ALOX5,ALOXE3,ANKRD37,AOAH,BMP2,BMPR1B,C21orf58,CA9,CACNA1G,CFAP97D2,DDIT4,ELF3,FABP1,FOS,Gm5148/Rps23rg1,KCNRG,LYPD1,MACROD2,MAL2,MMP9,NELL1,NRN1,ODAD2,PAX8,PCK1,PLAC8,PLIN2,RSPH4A,SERPINE1,SLC14A1,SLC1A1,SLC2A1,SPAG6,TF,TUBA1A,TXNIP	1205 (17)
BAG3	-0.217	other		-0.298	-0.414		-0.06	1.57e-08	6.42e-07	ACADVL,ACSL3,ACTA1,ADH1C,ATP5F1B,ATP5MG,ATP5MJ,ATP6V0C,CALR,CDKN1A,CDKN2B,Ces1d,CHMP6,CLU,CMYA5,COPS6,COX20,COX7A2L,CYC1,DGAT2,DMD,DNAJC19,DSG2,ETFB,FHL1,FKBP4,GABARAP,GAPDH,GGH,GPHN,GRPEL1,Gstm1,Gstp1 (includes others),HK2,ID1,LDHD,MAP1LC3B,MT-ATP6,MYH14,NDUFA1,NDUFA5,NDUFB8,NDUFC1,NDUFS6,NDUFS8,PERM1,PLIN5,PNPLA2,POMP,PSMB6,PXMP2,RYR2,SCO2,SLC25A3,SLC25A4,SPTA1,TIMM13,TNNT3,TPI1,TTN,TUBA1B,TUBA…	1545 (20)
MIF	-2.073	cytokine		-1.044	-1.311		-0.039	1.58e-08	6.42e-07	ADGRE1,BAX,Ccl3,Ccl4,CCND1,CCR6,CCR8,CD84,CDX1,CHST10,CRP,Cxcl1,CXCL16,CXCR4,CXCR6,DGAT2,F2RL1,FOS,GFI1,GRIN2B,GZMB,HAP1,HSD11B2,Ifit3/Ifit3b,IL12A,IL16,IL1B,IL23A,IL23R,IL2RA,IL4,IL6,IL7,IL7R,ISG15,ITGA4,JUN,MAP1LC3B,MIF,MMP13,MMP9,MYCN,NOS2,NPTX1,PAX1,RAMP2,RPS27,SOX6,STRA6,TGFBI,TNF,ZBP1	908 (16)
STING1	-0.444	ion channel		1.277	0.479		-0.101	1.59e-08	6.45e-07	B2M,BATF2,BAX,BLK,BST2,BTK,C15orf48,C6,CARD9,CCL20,Ccl3,Ccl4,CCRL2,CD68,CD83,CDKN1A,Cdkn2a,CGAS,CMPK2,COLEC12,CSF2,CX3CR1,Cxcl1,CXCL9,Ddx60,EPSTI1,EVI2A,FEZ1,Gbp5,GMFG,HAP1,HLA-A,Ifi204 (includes others),Ifit1,IFIT2,Ifit3/Ifit3b,Ifitm3,IL12A,IL1A,IL1B,IL23A,IL6,ISG15,Klrd1,LCN2,LIF,MAPK11,MME,MMP10,MMP12,MMP13,MRC1,Mx2,NLRP3,NOS2,Phf11d (includes others),PLAT,PROCR,PTPRC,RSAD2,S100A9,SAMHD1,Serpi…	884 (15)
RXRB	-0.3	ligand-dependent nuclear receptor		0.252	0.517		0.042	1.63e-08	6.58e-07	C1QA,C4a/C4b,CCL17,CCL20,Ccl8,Cd200r2/Cd200r4,CLU,COLEC12,CRYAB,CYSLTR2,Ddx60,EEF2,EHD3,EME2,ENPP5,FABP1,FLT3,GABRA4,GFI1,Gstm2,HBEGF,HES7,IGF1,IL1A,IL1B,IL1RAPL2,IL4,LCN2,LDHD,LSR,Lyz1/Lyz2,MARCO,MATN4,MMP12,MUC1,MUC13,NFE2L3,NPM3,NPY,NUPR1,PDGFB,Phf11d (includes others),PHLDA2,PMP22,PPARGC1A,RAMP2,RBP2,RBPJL,RIN1,S100A6,S100A8,SATB1,SLAMF1,SPP1,TFF1,TMEM215,TNF,TNFSF10,TSHB	1507 (24)
CD28	4.164	transmembrane receptor	Inhibited	-1.493	-2.105		-0.066	1.63e-08	6.58e-07	BTG1,CASP3,CCND1,CCR6,CCR9,CD226,CD247,CD27,CD28,CD3E,CD40LG,Cd69,CD80,CNIH4,CORT,COX6C,CRLF2,CSF2,Cxcl1,CXCR3,CXCR4,CXCR6,CYC1,CYCS,DAD1,DGKA,E2F4,EGR2,EOMES,FASLG,FBL,FDPS,FKBP2,FOS,FOXP3,FYB1,GAPDH,GATA3,GFUS,GLS2,GZMB,H19,HINT1,HK2,HMGN1,HSPA8,ICOS,IGF1R,IGFBP5,IL12RB1,IL12RB2,IL1B,IL21R,IL23A,IL23R,IL27,IL2RA,IL3,IL4,IL6,IL7,IL7R,ITGA4,ITGAL,ITGB7,JUN,LTA,LTBP1,MMRN1,MRPL11,MSLN,MSR1,MT-CO1,…	908 (20)
MRTFB	0.175	transcription regulator	Activated	4.127	3.706		-0.058	1.67e-08	6.69e-07	ACTA1,ACTB,ACTG1,ACTG2,ANLN,CAMP,CAVIN2,Cd177,CD24,CLDN15,COL9A2,CPA3,CXCL12,Cxcl5,CXCR4,CYBA,DHCR24,DIAPH3,DMKN,EGR2,EPHA7,EZR,FHL1,FIBIN,FJX1,FLRT2,GAS2,GFI1,Gstm1,HLA-A,ID1,Ifitm1,IGFBP5,ITGA11,LCN2,LTF,MAP2,MAPK13,Mcpt8,MGST2,MPL,MYH11,NRXN2,PGLYRP1,Ppbp,PRSS57,PTPRO,RPS6KA6,S100A8,S100A9,Saa3,SEMA3D,SERPINB2,SERPINE1,SLPI,SORBS1,SYNPO2,TGFB2,TRAPPC1,TRNP1,TST,YPEL1,ZFHX4,ZFPM1	946 (9)
TNFSF10	1.383	cytokine		-1.25	-1.225		0.004	1.73e-08	6.87e-07	ADRB2,ANGPT2,BAX,CASP3,CD28,CD3G,CD4,CTNNB1,Cxcl1,Cxcl5,CXCR4,DDIT4,DPYD,DRD3,FASLG,FOS,FOXP3,FTH1,GATA3,GZMB,HLA-A,ICOS,Ifi204 (includes others),IGF1R,IL17RB,IL1B,IL1RN,IL2RA,IL6,IL7R,ISG15,JUN,LAT,LCK,MMP9,NR2F1,PMAIP1,PRAP1,PRKCE,PSME2,PTPN22,PTPRC,S100A8,SLC2A1,SP100,TNF,Tnfrsf22/Tnfrsf23,TNFSF10,TP63,ZAP70	1188 (18)
IKBKG	-0.582	kinase		1.187	0.693		-0.074	1.79e-08	7.12e-07	ACTA1,BAX,BMP2,CCL20,Ccl8,CD247,CD3E,CLDN23,CLU,CSF1,CSF2,Cxcl1,CXCL12,Cxcl5,Defa3 (includes others),ENPP2,FCER2,FOS,FOXF2,Gbp2b,GSTT1,HK2,HLA-A,Ifi204 (includes others),Ifit1,IL1A,IL1B,IL1RN,IL6,ISG15,JUNB,KCND2,LCN2,LIFR,MGP,Mt1,NPPA,PAX8,Prl2c2 (includes others),PTX3,RYR2,Saa3,SERPINB2,SERPINE2,TG,TMEM176B,TNF,TNFSF10,TSHR	1058 (12)
MAP3K12	-0.235	kinase		-0.025	-0.15		-0.03	1.82e-08	7.18e-07	ACTB,ACTG1,CASP3,CRP,JUN,NRN1,RPL12,RPL27A,RPL37,RPL37A,RPS18,RPS2,RPS8,STMN1,SYT1,TUBA1A,TUBB,TUBB4B	1297 (17)
IL4R	0.233	transmembrane receptor	Activated	2.777	2.44		-0.075	1.88e-08	7.38e-07	Alox15,ASIC2,CCL17,Cd69,CLCA1,CX3CR1,EGR2,FCER2,FLRT2,FXYD3,FXYD4,GATA3,GCSAM,GP2,GRID2,GZMB,IL12A,IL12RB2,IL1B,IL1RAPL1,IL2RA,IL31RA,IL4,IL6,ITGAX,IVL,JCHAIN,MUC5B,NOS2,NRXN2,PPARGC1A,PTN,SEZ6,SLC8A2,SLC8A3,Sprr2a1/Sprr2a2,TBX21,ZDHHC2,ZNF804A	973 (16)
NFKB2	0.475	transcription regulator		-0.347	-0.64		-0.04	1.88e-08	7.38e-07	AKR1B1,BACE2,BMP2,BMP4,CA8,CCL20,Ccl8,CCND1,CD22,CD79A,CD83,CDKN1A,COCH,CXCL12,CXCR4,CXCR5,DPT,Dynlt1b (includes others),ENPP2,FCER2,FOS,FOXG1,Glycam1,GSTT1,Gvin1 (includes others),HLA-DMB,HLA-DOA,ICOSLG,IGFBP5,IL1B,IL23A,JCHAIN,KCNMB4,KRT7,LMCD1,LTA,MARCKSL1,Mcpt8,MMP9,MMRN1,MYB,MZB1,PAMR1,PCP4L1,PER2,PHLDA2,PLD5,POU2AF1,Ppbp,PRR9,RBFOX3,SCN9A,SELL,Serpina3g (includes others),SYN1,TNF,WNT10A	977 (14)
APOE	0.659	transporter		0.886	1.333		0.063	1.95e-08	7.62e-07	ABCG8,ACTB,ADAMTS5,ADGRE1,ADGRG1,ANGPTL4,Aox3,APOA1,APOC3,APOD,ATF3,BAX,BMP4,C1QA,C1QB,C1QC,CALR,CASP3,Ccl3,Ccl4,CCND1,Cd209f,Cd209g,CD36,CD40LG,CD68,CD80,Chil3/Chil4,CLU,CSF1,CTNNB1,CTSL,CXCL16,Cxcl5,CYB5R3,Cyp3a11 (includes others),DBI,DCSTAMP,ESR1,F2RL1,FABP5,FKBP4,FKBP5,FOS,GATA3,GPX4,GRIA1,GRIA2,GRIN2B,HMMR,HSD11B1,HSP90AB1,Hspa1b,IGF1,IGF1R,IL12A,IL1A,IL1B,IL1RN,IL23A,IL4,IL6,IL6R,ITGAX,JUN…	1296 (16)
LMO2	0.517	transcription regulator	Inhibited	-3.222	-3.219		0	1.97e-08	7.68e-07	ACTB,ADGRG1,AIM2,ALDH1B1,ASIP,ATP13A2,BCL11A,BTK,CARD9,CASP3,CD247,CD3E,CD3G,CD79B,CDH5,CDKN1A,Cdkn2a,CDKN2C,CERS4,CGAS,CLDN2,CLDN4,CPA3,CPEB1,CSTB,CYFIP2,DLK1,DPP4,DUSP15,ESR2,FTH1,GATA3,Gbp5,GIMAP8,GOLM1,GPR34,GSDME,HEXIM1,ICOSLG,IFIH1,Ifitm1,IGF2R,IL2RA,ITGB7,LCK,Lcn4,LEF1,LGALS1,LMCD1,LYL1,MDK,MEF2C,MFGE8,MGST2,MZB1,NLRC5,Nlrp1b,NSG2,NT5E,OXCT1,PAG1,PDZD2,PIK3CD,Plscr1,PTCRA,RAB11FIP4,RAB32,R…	985 (14)
CCDC134	0.828	other		1.593	1.232		-0.079	2.06e-08	7.98e-07	CD3E,Cd69,GZMB,IL2RA,IL6,LAT,LCK,PSMB4,PSME2,RPL30,RPL36A,RPL7A,RPS10,RPS15,RPS26,RPS29,STK10,TAP2,TLR7,TLR9,TNF,ZAP70	1066 (17)
PGR	0.99	ligand-dependent nuclear receptor	Inhibited	-2.64	-2.541		0.009	2.22e-08	8.54e-07	A2m,ACP5,ADAMTS18,ADAMTS3,ALDH1A3,Alox15,AMIGO1,AREG,ARHGDIG,ARTN,ATP1B1,BRCA2,BRIP1,BTG1,BUB1,CADM3,CALCA,CCN5,CCND1,CCSAP,Cd177,CD36,CDC20,CDH26,CDH4,CDKN1A,CDKN1C,CLDN10,CLDN15,CLDN5,CLDN6,CLDN7,CLDN9,COL10A1,COL14A1,COL7A1,DSCAM,DYNLL1,EPHA1,EPS8L3,ESR1,EXO1,EZR,F2RL1,FAT4,FHL1,FKBP5,FLRT2,FOS,FOXC1,GAL,GATA3,GPRC5A,H19,HAPLN1,HAS3,HBEGF,HES1,HSD11B2,HSPA2,ID1,IER3,IFIT2,IGFBP5,IHH,ISG15,ITGA…	1874 (19)
TTC39A-AS1	-1.193	other		-1.739	-1.222		0.095	2.29e-08	8.77e-07	Apol9a/Apol9b,Ccl4,Clec2d (includes others),Ddx60,Ifi204 (includes others),Ifi27,IFIH1,Ifit1bl1/Ifit1bl2,IFIT2,Ifit3/Ifit3b,Ifitm3,IL1B,IL6,ISG15,LGALS3BP,Ly6a (includes others),LY6E,MSR1,Mx2,NOS2,Phf11d (includes others),Pycard,RSAD2,SERPINE1,SLAMF8,Slfn3/Slfn4,TNF,TNFSF10,Trim30a/Trim30d,Trim34a/Trim34b	937 (12)
GRN	-0.641	growth factor		1.305	1.536		0.041	2.31e-08	8.85e-07	ACAN,ADAMTS5,APOC1,ATP5F1B,B2M,BAX,C1QA,C1QB,C1QC,CACNA1B,CASP3,CCND1,CD33,CD68,CD74,CD81,CD84,CD9,CLU,CSF1,CTNNB1,CX3CR1,Cxcl1,CYBA,DNAJB9,FOS,GHRL,GPM6A,GPNMB,GPR34,GRIK2,IGF1,IL1B,IL6,ITGAX,Klrd1,KLRK1,LGALS3BP,LSR,Lyz1/Lyz2,MAP1LC3B,MEF2C,MFGE8,MMP13,MOG,MS4A4A,NOS2,NPC2,OLR1,PGAM1,RHOB,SALL1,SIRPA,SLC24A3,SPP1,STAB1,TM4SF1,TNF,TOMM20,TPI1,Trac,TXNIP,TYROBP,WNT1,XBP1	1361 (17)
S100A8	-5.606	other		-0.304	-0.503		-0.027	2.34e-08	8.93e-07	ADAMTS5,ALPL,APLN,AREG,ARG2,ATF3,BCHE,C1QB,CALCA,CCL20,CCN5,CCND1,CD80,CDH5,CDKN1C,CORO1A,CPM,CTNNB1,Cxcl1,CXCL14,CXCL9,DDIT4,DYRK3,EFNA1,ENPP2,EPCAM,FOSL1,GFRA3,GPRC5A,HTR4,IGF1,IL1A,IL1B,IL1RL1,IL23A,IL6,ISG15,ITGB4,KLF15,LTBP1,MMP13,MMP9,MYCT1,NOS2,NTRK3,OCLN,OLR1,PHLDA1,PRSS12,PTPRO,ROBO2,S100A8,Saa3,SHH,SIX1,SPINK2,TNF,TRIM63,TUBA8,TXNIP	1337 (18)
GLI2	-0.28	transcription regulator		0.165	-0.099		-0.049	2.42e-08	9.19e-07	ATP2A1,BMP4,CCL17,CCL24,Ccl3,Ccl4,CCND1,CD40LG,CDKN1A,CLU,COL10A1,Cxcl1,Cxcl5,CXCR3,FOXA2,GATA3,HHIP,HK2,HSD11B2,IL1B,IL1RL1,IL4,IL6,IL6R,IVL,JUNB,KRT10,KRT16,KRT17,MEF2C,MMP13,MMP9,MYCN,NTN1,PAX1,PAX9,PGC,PRKCH,PTHLH,RDH10,RET,SALL1,SOX9,SPP1,STK32C,TGFA,TGFB2,TNF	1599 (26)
NEUROG3	2.175	transcription regulator		-0.257	-0.796		-0.102	2.65e-08	1e-06	ABCC8,AGT,CD24,CD63,CDH8,CDKN1A,CHGA,CPB1,CTSL,DEPP1,DLL4,EN1,ERBB3,GCG,GHRL,GIP,GLP1R,HES6,IAPP,IGF2R,INS,ISL1,KLB,LHX6,MDK,NKX6-1,NR2F1,PAX6,PCSK1,PDX1,PPY,PYY,RHOB,SEMA3A,SLC26A7,ST18,TAC3,TDO2,TRNP1,ZBTB16	1165 (17)
IFN ALPHA/BETA (family)		group	Activated	2.847	2.417		-0.076	2.67e-08	1e-06	BAX,CCL24,CCRL2,CD80,CD83,Clec10a/Mgl2,CXCL14,CXCL16,CXCL9,H2-Q5,HLA-A,Ifi204 (includes others),IFIT2,Ifit3/Ifit3b,IL20RB,IL27,IL6,IL7,ITGA2B,Ly6a (includes others),LY6E,MMP10,MRC1,Mx2,NOS2,PMAIP1,RSAD2,SLPI,SP100,Tgtp1/Tgtp2,TLR1,TLR7,TNFSF10,TRIM21	844 (14)
PLCG2	0.782	enzyme		-1.583	-1.736		-0.027	2.67e-08	1e-06	ACSL3,C1QA,C1QB,Ccl8,CD36,CD63,CD68,CD74,CD9,CTSL,CX3CR1,CXCL9,DGKE,H2-Eb1,H2-Q5,HLA-A,Ifi204 (includes others),Ifit1,IFIT2,Ifit3/Ifit3b,Ifitm3,IL6,ISG15,ITGAX,MFGE8,MMP12,MMP13,MS4A4A,Ms4a6b,PLIN2,PTPRC,SPP1,TNF,TNFSF10	1042 (15)
LONP1	1.743	peptidase		-0.939	-0.782		0.032	2.67e-08	1e-06	ALDH1L2,ATP5F1A,ATP5F1D,ATP5IF1,ATP5PF,C1QBP,CHAC1,COX5A,COX8A,ETFB,GFER,HSPE1,MRPL18,MT-ATP6,MT-CO1,MT-CO2,MT-CO3,MT-CYB,MT-ND1,MT-ND2,MT-ND3,MT-ND4,MT-ND4L,MT-ND5,MT-ND6,NDUFA11,OXCT1,PFN1,PGAM1,S100A11,SMDT1,SOD1,TUFM,UQCRFS1	66 (2)
JAK2	0.398	kinase		-0.819	-1.184		-0.082	2.72e-08	1.02e-06	ACTB,AHSG,ALOX5,ALPL,BAX,BLNK,CALCA,CCND1,CD19,CD36,CD79A,CDKN1A,Cdkn2a,COL14A1,CPLX2,CSF2,CTNNB1,Eif2s3y,ENPP2,ESR1,FOS,GFAP,GFRA2,Glycam1,HTR2A,Ifitm1,IGF1R,IL1B,IL6,JCHAIN,KDM6A,LCN2,LY6E,MPL,NKG7,NOG,NOS2,ODC1,OSM,PAX5,PFN1,PHLDA3,POU2AF1,PRKCB,RBP1,RIPPLY3,S100A8,S100A9,Saa3,SEMA6B,SLC1A3,SPTB,TF,TNF,Xist	1164 (17)
ADCYAP1	-3.028	other		0.524	0.336		-0.023	2.81e-08	1.05e-06	1810009J06Rik/Gm2663,2900052N01Rik,AGTR2,ARHGDIG,BMP6,BTG2,CACNA2D3,CAMK4,Ccl3,Ccl4,CD80,CDKN1C,CFL1,CHGA,CHGB,CLCF1,CNTNAP4,CRTAC1,Cxcl1,DIO2,EDIL3,EGR2,EMB,ENPP2,FASLG,FGFR2,FOS,GAP43,GATA3,GCG,GFAP,GYS2,H2AZ1,HAPLN1,ID3,IER3,IL23A,IL6,KRT8,LRPAP1,MCAM,MCM2,MEST,MME,MOG,NOS2,NRXN3,PHEX,PLAGL1,POMC,POU1F1,Psg25 (includes others),PTPRR,RHOB,RPSA,S100A10,Serpinb1a,SERPINE2,SLC18A2,SLC1A3,SLC2A1,SN…	1365 (22)
ID3	-2.148	transcription regulator		0.941	0.933		-0.001	2.85e-08	1.06e-06	ADGRG1,ASCL2,BATF,BLK,BRCA2,BTG2,CCR8,CCR9,CD40LG,CD72,CD79A,CD83,CDK20,CDKN1A,CDKN1C,Cdkn2a,CDKN2C,CSF1,CXCR3,CXCR4,CXCR5,CXCR6,DGKA,DTX1,E2F2,EGR2,EOMES,EXO1,FOXP3,GZMB,HES1,ICOSLG,ID3,IKZF3,IL17RB,IL20RB,IL2RB,IL4,IL6,IL6R,IL7R,JDP2,LGALS1,LTA,MMP9,MYB,NPPA,PDCD1,PIK3R5,POLQ,PTPN22,PTPN5,SDC1,SELL,SH2D1A,SLAMF1,SLAMF6,STAT4,TGFBR3,TNF,TNFRSF25,TNFSF10,TNFSF11,TOX2,TRAF4,VPREB1,ZBTB16	1278 (23)
CPE	-0.422	peptidase	Activated	2.157	2.472		0.064	2.87e-08	1.07e-06	ACTA1,ALDH1A3,CHGA,CHGB,CRIP1,CRYBB3,CTNNB1,EFNA1,FZD1,GCG,H2AC4,H2bc4,Hspa1b,IAPP,IGFBP2,INS,LEP,MIF,PENK,POMC,RGS4,RPL30,RPL38,RPS28,SLC2A1,SOX9,TAC3,TPT1,UBB	1211 (22)
mir-21 (includes others)		microRNA	Inhibited	-3.015	-2.471		0.057	2.94e-08	1.08e-06	Alox15,ANLN,AOAH,ARF6,ASF1A,ASPM,BAX,BTG2,C1QB,CCL17,CCL20,Ccl3,CD19,CD226,CD80,CDH5,CDKN1A,CDKN2B,CLU,Cxcl1,Cxcl3,CXCL9,DBP,DDAH2,DDIAS,EGR2,F830016B08Rik,FASLG,FOXM1,FOXP3,GAS5,GATA3,Gbp2b,Gbp5,Gbp9 (includes others),GFAP,GLCCI1,Gvin1 (includes others),GZMB,ICOSLG,Ifi204 (includes others),IGHM,Iigp1c,IL12A,IL12RB2,IL1B,IL23R,IL36G,IL4,IL6,IL6R,ITK,JUN,KIF4A,KLRK1,LGALS3BP,Ly6a (includes others)…	997 (14)
MAPK9	0.426	kinase		-0.597	-0.838		-0.036	2.96e-08	1.09e-06	ABCG5,ABCG8,BAX,BMP4,CDH5,CDKN1A,Cdkn2a,DIO2,DLK1,DMD,EOMES,FASLG,FOS,FOSL1,FOXP3,FXYD2,GAPDH,Gstm2,GZMB,HMGA1,IER2,IGFBP2,IL12A,IL12RB2,IL1B,IL4,IL6,ITGB4,JUN,JUNB,LGALS3BP,LIF,LSM3,LSM5,LTA,MARCKSL1,MIF,MMP12,MMP9,MUC5B,Nme2,NOS2,OCLN,PLAT,PLIN2,PTX3,RBL1,RPSA,SEM1,Serpina1a (includes others),SF3B4,SHH,Slfn3/Slfn4,TBX21,TNF,TSHB,ZFP36	930 (15)
MMP14	0.353	peptidase		1.184	1.177		-0.001	3.12e-08	1.15e-06	ADGRE1,ATF3,C1QA,CD74,CDKN1A,CLIC5,CSF2,CTNNB1,CX3CR1,FOXF2,GAP43,IL1B,IL1RN,IL6,IL7R,LY6E,Lyz1/Lyz2,NOS2,NTN1,PIK3CD,PRDX1,RCAN2,RPL10A,RPL29,RPS11,RPS6,Saa3,SDC1,Sft2d1rt,ST8SIA6,SYNPO2,TMEM176A,TMEM267,TNF,Tuba4a,Tubb2b	1343 (18)
BMP10	2.846	growth factor		-0.643	-0.889		-0.041	3.29e-08	1.2e-06	A2m,AASS,AHSG,ALDH1A3,ANGPTL4,APLN,CD55,CD74,CD83,CDKN1C,CFI,CHRNA2,CMPK2,CX3CR1,EGR2,FGFR2,FOS,GPR65,HEY1,HLA-A,HTR2B,ID1,ID3,IL1B,ITGAL,LCN2,MEF2C,MMP12,MSR1,NPPA,PHLDA1,PTN,RPL22,RSAD2,Serpina3g (includes others),SERPINE2,SOX9	987 (11)
IL1A	-2.926	cytokine	Inhibited	-2.193	-2.907		-0.079	3.54e-08	1.28e-06	ABCC2,ACP5,ADAMTS5,ALDH1A3,ALPI,APOD,ASIC2,ATF3,B2M,BAX,C4a/C4b,CA2,CAMP,CCL20,Ccl3,Ccl4,CCR6,Cd177,CD80,CD83,CDKN1A,CHGB,Clca3b,Clca4a/Clca4b,Clec2d (includes others),CSF1,CSF2,Cxcl1,CXCL12,Cxcl3,Cxcl5,Cyp3a11 (includes others),DPP4,DUOX2,F2RL1,FASLG,Fcrl5,FGF7,FGFR2,FOS,FOSL1,FTH1,HLA-A,HSD11B1,HSD11B2,HSP90AB1,IAPP,IER3,Ifit1,IGF1,IGFBP5,IL1A,IL1B,IL1RN,IL2RA,IL36G,IL4,IL6,JUN,JUNB,LCN2,LEP,LI…	1334 (15)
SND1	0.357	transcription regulator		0	-0.248		-0.033	3.72e-08	1.35e-06	6430710C18Rik,ACHE,ADCY8,ANGPTL4,APLP1,Art2a,ASCL4,ATOH8,BACE2,CAPN13,CILP2,CKS1B,CLDN1,CRP,Cxcl3,Cyp2d9 (includes others),DEPDC1B,DLK1,DMBT1,EME2,GAL,Gbp2b,GCG,GGH,GLP1R,Gm5860,HGFAC,HPN,ID1,Ifi204 (includes others),IGF2,INS,IQGAP3,IRX1,IRX2,KLF10,LTBP1,MUC5B,Nat8f3 (includes others),NR2F1,NXPE2,PDX1,Pirb (includes others),POU2AF1,Ppbp,PPM1E,PSAPL1,PYY,RASGRF2,Reg3b,RGS8,RTL1,SGMS2,SLC15A1,SLC2A…	981 (16)
INS	-1.364	other		0.373	0.341		-0.005	4.21e-08	1.51e-06	ACADVL,ACAN,ACTN2,AGT,ALDH1A3,APOA1,AQP3,ATP5F1A,CCND1,CD24,CD36,CD68,CDKN1A,CIDEA,CITED2,COX4I1,CRP,CSF1,CSF2,Cxcl1,DDIT4,DEPTOR,EGR2,ERBB3,FOS,FOSL1,GABARAPL1,GCG,GHRL,IER2,IER3,IGF1,IGF1R,IGFBP2,IGFBP5,IGKC,IHH,IL1B,IL6,INS,JUN,JUNB,LEP,LRP2,MEST,MT-ND4,NNMT,NOX4,NPY,PCK1,PLIN2,PPARGC1A,RDH10,RDH16,SERPINB5,SLC1A3,SLC2A1,SLC2A2,SNCA,SOD1,SOX9,THBS4,TMSB10,TNF,XBP1	1361 (20)
MAPK14	0.684	kinase		-0.728	-1.151		-0.054	4.61e-08	1.63e-06	ACP5,ACTA1,AREG,ATF3,ATP2B4,ATP5MF,BAX,BMP2,BTG2,CALR,CCND1,CD36,CD74,CD80,CD83,Cdkn2a,COL10A1,CRP,CRYAB,CXCL9,EFNA1,FASLG,FDPS,FGFBP1,FOS,GREM1,IGF2,IL12A,IL1B,IL27,IL4,IL6,IVL,JUN,JUNB,LEF1,LEP,MAOB,MAPK11,MEF2C,MMP13,MMP9,MUC5B,MYH11,NOS2,NPPA,NPY,PCK1,PMAIP1,PPARGC1A,PRDX1,S100A8,S100A9,SH2D2A,Slfn1,Slfn3/Slfn4,SOD1,SOX9,SPP1,TBX21,TNF,TNFSF11,TNN,TRPA1,TXN,WIF1,WNT16,ZFP36	950 (18)
SMARCB1	-0.249	transcription regulator		0.013	-0.43		-0.065	4.61e-08	1.63e-06	A2m,ALX4,AMPH,APOA5,ATP1B1,BMP2,BMP4,BTG1,C4a/C4b,CA8,CCDC85A,CCND1,CDKN1A,CDKN1C,Cdkn2a,CDKN2C,Ceacam1/Ceacam2,CENPE,CIDEB,COL14A1,CRP,CSF1,CXCR4,Cyp2c29 (includes others),Cyp2d26,Cyp2d9 (includes others),Cyp3a13,Cyp3a25 (includes others),Cyp4f15,DOCK8,DSC2,DSG2,EN1,FGFR2,FOS,FOXP3,GAP43,GFI1,GJB1,HBEGF,HES1,HEY1,IGFBP2,IL1A,JUN,JUP,KLHL4,KRT19,MCM2,NAT10,NOG,NUP210,PAX6,PCK1,PDGFB,PERP,PGLYRP1,…	1644 (26)
FGF19	0.595	growth factor		-1.053	-1.155		-0.031	4.7e-08	1.66e-06	ABCG5,ABCG8,AFP,Akr1b7,Aldh1a1,AREG,CCND1,CD36,CTNNB1,CTSE,Cxcl1,Cyp2d9 (includes others),FABP3,FABP5,FDPS,FOS,GAS2,ID1,IL1A,IL1B,IL1RN,IL6,LCN2,LEP,MCAM,MME,MMP12,NR0B2,PEG3,PTGDS,Saa3,Scd2,SCN1B,Serpina1a (includes others),SLC10A2,SLC2A2,SLPI,TNNI1	1387 (22)
IL5	3.93	cytokine	Inhibited	-1.302	-2.176		-0.099	4.8e-08	1.69e-06	ACP5,ALDOA,AREG,ARG2,ATP1B1,CCR3,CCR9,CCRL2,CD24,CD40LG,CD5,CD55,CD63,CD79A,CD80,CD9,CDKN1A,CISD1,CITED2,CRIP1,CSF2,CX3CR1,CXCR3,CXCR4,EBP,EGR2,Gstt2,HBEGF,HIGD1A,HMMR,IER2,IER3,IFI30,IGHM,IL1RL1,IL2RA,IL4,IL5RA,IL6R,ITGAD,ITGB7,JCHAIN,KCNAB2,LCP2,LTA,MANF,MMP9,MS4A2,NACA,NOS2,PAX5,PCP4,PDIA6,PKIB,PMP22,PRDX4,PSMB4,PTPRC,RASGRP2,RHOH,RIPOR2,RPN1,S100A6,SAP30,Scd2,SDF2L1,Serpina3g (includes others…	1244 (15)
mir-223		microRNA		0.56	0.633		0.008	5.13e-08	1.8e-06	APC2,BAX,C15orf48,C7,CACNA2D2,CARD11,CASP3,CCND1,CCR3,CD33,CD36,CDKN1A,Cdkn2a,Chil3/Chil4,Clec2d (includes others),CSF1,CSF2,CTNNB1,CYCS,EGR2,EYA1,FOS,FOXP3,GPR65,GRIN2B,Gstm1,HLA-DOB,HPGDS,HRAS,I730030J21Rik,Ifi204 (includes others),Ifitm6,IGF1,IGF1R,IL12A,IL12RB1,IL12RB2,IL1A,IL1B,IL1RN,IL21R,IL23A,IL23R,IL4,IL6,JUN,LEF1,LIF,Ly6a (includes others),MAPK10,MEF2C,MMP13,MMP25,MSMO1,MUC13,NKX6-1,NLR…	1350 (22)
ADAM17	0.272	peptidase	Inhibited	-2.148	-2.57		-0.076	5.22e-08	1.82e-06	ACTA1,ACTG1,ADAM12,AIRE,AREG,CCND1,Cd163,Ceacam1/Ceacam2,CLDN4,CLIC1,CRB3,Cxcl1,DAZAP2,DUOX2,DUOXA2,ERBB4,FGF18,HES1,HMGA1,Hspa1b,ICOSLG,Il36a,IL6,IL6R,IVL,KRT18,KRT19,KRT8,LORICRIN,LRG1,MMP13,MRC1,MUC5AC,MYCN,PLA2G2F,PLAT,Reg3b,S100A11,Saa3,SELL,SLC26A9,SOX9,SPP1,TAX1BP3,TBX1,TF,TNF,TNFSF11	1034 (17)
ETS1	0.55	transcription regulator		-1.26	-1.703		-0.07	5.27e-08	1.83e-06	BAX,BCL11A,BMP4,CCND1,CCR8,CD27,CD79A,CD79B,CDH5,CDKN1A,Cdkn2a,CHAC1,CITED2,CSF2,DNTT,EEF1D,FASLG,FOXP3,GP9,GPX2,GPX4,GZMB,GZMK,HCST,HSPA8,HSPE1,IL12A,IL24,IL2RA,IL2RB,IL3,IL4,IL7R,INSIG1,ITGA2B,ITK,JUNB,Klra17,Klra4 (includes others),Klre1,KLRG1,KLRK1,KRT8,Lair1,LCK,MCAM,MMP13,MMP9,MSR1,MUC4,MUC5AC,MYB,MZF1,NPR1,PEG10,PERP,PHLDA2,PRIM2,PTHLH,SELL,SERPINB5,SERPINE1,SLAMF6,SP100,SPP1,SRD5A1,TBX21,…	1533 (26)
RET	-2.233	kinase		-1.109	-1.467		-0.057	5.29e-08	1.83e-06	ACTA1,CCL20,CCN3,CCND1,Cdkn2a,CLDN5,CLU,CRYAB,CSF1,CSF2,CTSL,CXCL12,CXCR4,FKBP4,FOS,FOXF1,GFRA1,GPX1,HSPA8,IL1B,IL6,ING4,ISL1,Klk1b1 (includes others),KRT10,L3MBTL2,LORICRIN,MEOX2,MMP10,MMP9,NTF3,PER3,PHEX,PLN,PMAIP1,POU1F1,PTN,REEP6,RET,S100A9,SDK1,SELL,STMN2,TAGLN2,TCF21,TGFB2,TNC,TNF,TNNI1,TNNT2,TTN,WNT11	970 (16)
MAFB	0.454	transcription regulator		1.214	1.172		-0.007	5.46e-08	1.89e-06	1810009J06Rik/Gm2663,ACTB,ADGRE1,ALDH1A3,Alox15,APOC3,CACNA2D3,CD28,CFAP61,CXCL12,CXCL9,DEPP1,DLK1,EGR2,ESR1,GATM,GCG,GFRA2,H2AJ,HTR2B,IGF1,IGHM,IL7R,INS,ITGA2B,ITGB7,JAKMIP3,JCHAIN,LARS2,LGI3,MMP9,NKX6-1,NPHS2,PCK1,PDX1,PEG10,PPP1R1A,Prss1 (includes others),RAB3IL1,RBP4,RGS4,SERPINB2,SLC2A2,SLC5A10,SLC9A9,STAB1,TSPAN1	568 (7)
GROWTH HORMONE (family)		group		-0.606	-0.915		-0.045	5.65e-08	1.94e-06	ACTB,ADRB2,AGT,AKR1B1,ANGPTL4,APLP1,BMP2,BMP4,CA3,CCND1,CD36,CITED2,CLDN15,CLU,CRHR2,CUZD1,Cyp2c29 (includes others),Cyp2c65/Cyp2c66,DDT,DLK1,FDPS,FGG,FKBP5,FOS,FOXA2,FTH1,GFAP,GHRL,Gstm1,Gstm2,HES1,IBSP,ID1,IER3,IGF1,IGF1R,IGF2,IGFALS,IGFBP2,IGFBP5,IL1B,IL6,JUN,JUNB,KLF10,MMP9,MT-CO2,MT-CYB,MT-ND3,MT-ND5,NOX4,NPPA,OCLN,PCK1,PRLR,S100B,Serpina3g (includes others),SLC2A1,SLC7A9,Slco1a5,SOD1,SPP1,T…	1486 (24)
DAP3	-0.237	other	Inhibited	-3.103	-3.464		-0.104	6.03e-08	2.07e-06	MT-ATP6,MT-CO1,MT-CO2,MT-CO3,MT-CYB,MT-ND1,MT-ND2,MT-ND3,MT-ND4,MT-ND4L,MT-ND5,MT-ND6
INTERFERON ALPHA (family)		group		2.765	1.968		-0.074	6.39e-08	2.18e-06	AFP,AIM2,ALDH1B1,AQP3,ATF3,AUTS2,B2M,BATF2,BCHE,BMP4,BST2,BTG2,CASP3,CCNA1,CCND1,CCR3,Cd69,CD72,CD80,CD81,CD83,CDC20,CDKN1A,CGAS,CMPK2,CNP,COL7A1,CRIP1,CSF2,CXCL9,CXCR3,Cyp2c65/Cyp2c66,DDIT4,DOCK10,DOCK2,DRAP1,E2F4,EIF1,ENPP2,EPSTI1,FASLG,FKBP11,FMO3,FOS,GATA3,Gbp2b,Gbp5,Gbp9 (includes others),GIMAP4,GINS2,GNA15,GPX7,GZMB,HERC6,HLA-A,HMMR,Ifi204 (includes others),IFIH1,Ifit1,Ifit1bl1/Ifit1bl2,IFI…	856 (14)
FXN	-0.236	kinase	Inhibited	-4.032	-4.472		-0.098	6.43e-08	2.19e-06	ATP1B1,CLDN5,COX4I1,COX7A2,COX7C,MT-CO2,MT-ND4,NDUFA13,NDUFA2,NDUFA5,NDUFB11,NDUFB3,NDUFB5,NDUFB7,NDUFB8,NDUFB9,NDUFS5,NDUFS6,NDUFS7,NDUFS8,OCLN,SOD1	638 (7)
IRF4	0.999	transcription regulator		-0.279	-0.225		0.008	8.33e-08	2.81e-06	ACP5,ALPL,B2M,BACH2,BTLA,CCL17,CCL20,CD28,CD68,Chil3/Chil4,CSF2,CX3CR1,CXCL9,CXCR4,CXCR6,DBI,DOCK8,EOMES,ERBB3,EZR,FASLG,FCER2,FOXP3,GATA3,GPRIN3,GZMB,HSPA8,IL12A,IL12RB1,IL1B,IL1RN,IL23R,IL2RA,IL4,IL6,IL7R,INPP4B,ISG15,ITGAL,LEF1,MANF,MS4A1,PAX5,PPIB,PRKCQ,PROCR,PTMA,Retnla,RHOB,RPL6,RPS3A,SLC2A1,SPIB,SPP1,STK17B,SUB1,TBX21,TCF7,TMSB4X,TNF,TNFRSF9,TNFSF10,TRIM21,XBP1	869 (16)
NQO1	-1.106	enzyme	Inhibited	-4.095	-4.39		-0.054	8.48e-08	2.85e-06	ALDOA,BAX,Ccl8,CCND1,CDKN1A,CXCL12,CXCR3,CXCR4,DOCK2,GCG,HK2,IL6,MMP9,MT-ATP6,mt-Atp8,MT-CO1,MT-CO2,MT-CO3,MT-CYB,MT-ND1,MT-ND2,MT-ND3,MT-ND4,MT-ND4L,MT-ND5,MT-ND6,NDUFB8,NOS2,PPARGC1A,PPIA,SLC2A1	1128 (21)
SRGN	-0.692	other		1.437	0.939		-0.101	8.53e-08	2.86e-06	ADGRE1,CD3D,CD68,CD83,CLDN1,CPA1,FCMR,GPR65,GZMB,H2-Eb1,IL1B,IL21R,ITGAX,JCHAIN,LCK,LY6D,Lyz1/Lyz2,Mcpt2,Mcpt4,MMP9,MZB1,POU2AF1,RINL,S100A9,Serpinb8,TBC1D10C	830 (10)
NR1H2	0.284	ligand-dependent nuclear receptor		-0.305	-0.403		-0.017	8.59e-08	2.86e-06	ABCG5,ABCG8,ACSL3,AGT,APCS,AREG,Ccl4,Chil3/Chil4,CIDEA,CRP,Cxcl1,CXCL16,Ddx60,DIO2,ESR2,FDPS,HSD11B1,IFIT2,IL1B,IL1RN,IL6,INS,ITGAL,ITGAX,MID1IP1,MMP9,MRC1,NOS2,PDX1,PLEC,PNPLA2,RPS14,Saa3,Scd2,SLC2A2,TBX1,TFF3,TNF,TNFRSF9,TSHB,TSHR	1265 (22)
GRIN3A	-0.464	ion channel	Inhibited	-5.51	-4.841		0.104	8.59e-08	2.86e-06	ABCC9,ADCY8,BACH2,BMP3,CADM2,CDH9,CNTN3,CNTNAP4,Cntnap5b,EPHA5,ESRRG,FAT3,FAT4,FRMPD4,GDAP1,HCRTR2,HFM1,INSIG1,ITGA8,KCNA4,KCND2,KLHDC8A,MAL2,MINAR2,Mt1,MTHFD1L,NCAM2,NDST4,NKAIN3,PCDH15,PLCXD3,RCAN2,ROBO2,SCN9A,SNCA,SV2B,TACR3,THSD7B,TLL1,TRHDE,WIF1
F2RL1	-1.284	G-protein coupled receptor	Inhibited	-2.256	-2.539		-0.078	8.72e-08	2.89e-06	AGR2,ALKAL2,AREG,ATF3,CALCA,CSF2,Cxcl1,F2RL1,FAM210B,FOS,FOXA1,Gbp9 (includes others),GFRA3,HBEGF,IL1A,IL1B,IL31RA,IL4,IL6,ITGB4,LIF,LRAT,MMP9,NOS2,NPTX2,NT5E,PAPPA,PKIB,Serpina3g (includes others),Serpinb1a,SERPINB2,Sprr1a,STK32A,TGFA,TIFA,TNF,TRPA1,TSPAN15,TXNIP	838 (18)
GHRL	-5.952	growth factor		-0.646	-0.751		-0.017	8.72e-08	2.89e-06	AGRP,BAX,CALM1,CASP3,CDH5,CTNNB1,FOS,GCG,Gm10076,IL1B,IL6,LEP,MANF,MT-CYB,MT-ND2,NPPA,NPY,PCK1,POMC,POU1F1,PPARGC1A,PRKAA2,PTN,RESP18,RPL36,RPL37,RPL37A,RPL38,RPL39,RPL41,RPS21,RPS27,RPS28,RPS29,SDF2L1,SPP1,SSR2,TNF,UCP2	1370 (24)
NEIL2	-1.438	enzyme		-0.953	-0.726		0.081	9.31e-08	3.06e-06	ACTB,CCL17,CCL20,Ccl3,Ccl4,Ccl8,CCR3,CRP,CSF1,Cxcl1,Cxcl3,Cxcl5,CXCL9,FASLG,GAPDH,IL1A,IL1B,IL1RN,IL23A,IL23R,IL6,IL6R,IL7,LTA,MT-CO2,MT-CO3,NOS2,TLR1,TLR6,TLR7,TLR9,TNF	847 (11)
APLN	-1.598	other		0.143	-0.068		-0.038	9.31e-08	3.06e-06	ACE2,ALAS2,ANGPT2,APLNR,BAX,CCND1,CD33,CDH5,CIDEA,CTNNB1,CXCR4,FOS,GATA2,GFAP,GFI1,HBA2,IL4,IL6,ITGA2B,LYL1,MYB,NPPA,PDGFB,PPARGC1A,RBP1,SOD1,SOX18,SPN,TAGLN2,TESC,TMEM26,TNF	1072 (20)
ZC3H12A	0.211	enzyme		0.121	0.399		0.033	9.54e-08	3.12e-06	APBB1IP,BATF,C15orf48,CABLES1,CACNA1I,CD226,CD6,CD72,Ceacam1/Ceacam2,CLCF1,CSF2,CTNNB1,Cxcl1,DGKA,Fcrl1,Fcrl5,FOS,FRAT2,FTH1,Gbp5,Gbp9 (includes others),Gm10076,ICOS,Ifit3/Ifit3b,IKZF1,IL16,IL1B,IL21R,IL6,JUNB,KRT13,LAX1,LCN2,LEF1,LIF,MMP9,MT-CO1,MT-ND1,MT-ND2,MT-ND3,MT-ND5,NOS2,NUP210,P2RY10,PDZK1IP1,Phf11d (includes others),PIK3CG,PKIB,POU2AF1,POU2F2,PTPN6,RPL13,RPL18,RPL19,RPL3,RPL34,RPS20,RPS…	1451 (23)
LDLR	0.429	transporter		-0.042	-0.058		-0.004	9.56e-08	3.12e-06	A1CF,ADGRE1,ANLN,BMP2,BST2,C1QA,Ccl3,Ccl4,Ccl8,CCND1,CCR3,CD36,CD4,CD40LG,CD55,CD68,CDKN1A,CIDEA,CKS1B,CLSPN,CX3CR1,Cxcl1,CYTIP,E2F7,FABP3,FABP5,FDPS,FOXM1,FOXP3,GAPDH,GATM,GNGT2,GRAP2,HK2,IER3,IL12RB1,IL1A,IL1B,IL1RN,IL6,KIF20A,KIF2C,KIF4A,KNL1,Lair1,LCN2,LCP2,Ly6a (includes others),LY86,Lyz1/Lyz2,MFGE8,MID1IP1,MIF,MMP9,MSR1,NPC1L1,OLR1,PCK1,PKIB,PLIN2,PLIN4,PPARGC1A,PSMA7,PSME2,SLC10A2,SLC2A1,S…	1330 (17)
TSPO	-2.495	transmembrane receptor	Activated	2.802	2.785		-0.003	9.7e-08	3.16e-06	ALOX5,ALOXE3,CD74,COA4,COA5,COX14,COX20,COX5A,CXCL16,CYCS,Ifitm1,Ifitm3,IL1B,ISG15,LCN2,MSMO1,MT-ND2,MT-ND6,NDUFA13,NDUFB2,NDUFC1,NDUFS6,NLRC5,PLA2G3,PTGDS,TIMMDC1,TNF,TSPO,ZBP1
BRD4	0.256	kinase		0.283	-0.389		-0.086	1.05e-07	3.42e-06	ACSM3,ALAS2,ALDH1B1,ALDOA,ANKRD37,APCS,ATP8B4,BLNK,BTG2,CCND1,CD4,CDCA5,CDKN1A,CDKN2B,CDON,COL4A3,COX7A2L,COX8A,Cxcl3,CXCL9,CXCR3,CXCR4,CXCR5,CXCR6,DCTPP1,FKBP11,FOS,GAP43,GFI1,GPR174,GPR18,GTF3C6,HBA2,HK2,IL1A,IL1B,IL2RA,IL6,IL6R,IL7R,ITGA4,ITGAL,ITGB7,KCNQ5,LCK,LY86,MAGOH,MAL,MANEAL,MAP4K1,MMACHC,MMP13,MTHFD1L,MYB,MYCN,NPPA,NUP210,PDGFB,PGAM1,PLAT,PMAIP1,POLR3G,PTPN22,RANBP1,RASSF2,RRM2,SELL,Se…	1347 (21)
TP53	-0.119	transcription regulator		-0.237	-0.504		-0.014	1.06e-07	3.42e-06	A2m,Abca8a,ABCC2,ACAA1,ACADVL,ACOT6,ACSF3,ACSL3,ACSL6,ACTB,ADAM12,ADGRB3,ADRA1A,ADRB2,AFP,AHCY,AIRE,AKR1B1,ALDH1A3,ALDH1B1,ALDOA,Alox15,ALOX5,ANGPTL4,ANLN,APEX1,APOA1,APOBEC2,AQP3,AREG,ARHGAP45,ASPM,ATF3,ATOX1,ATP5F1A,ATP5F1E,ATP5MC1,ATP5MC3,ATP5ME,BAX,BMP4,BMX,BOK,BRCA2,BTG1,BTG2,BTK,BUB1,C1QC,CA9,CALM3,CAMK2B,CARD11,CARHSP1,CASP3,CAV2,CCL20,Ccl3,Ccl4,CCN5,CCND1,CCR8,CCR9,CD247,CD276,CD36,CD3E,C…	1553 (19)
FOXP1	0.208	transcription regulator		-0.488	-0.517		-0.005	1.06e-07	3.42e-06	ALDOA,CDH9,CDKN1A,CNTNAP3,CRIPTO,DMD,DNER,DPYD,E2F2,EGR2,ELAVL4,FOXP3,GAP43,GNG7,GZMB,HCN1,HK2,IL1B,IL6,JUN,KHK,MEF2C,MYCN,NXPH1,PCDH10,PCK1,PPARGC1A,RASGRP2,SCGB1A1,SFTPC,SPHKAP,TNF,WNT1,XBP1	1293 (22)
PI3K (complex)		complex		-0.274	-0.799		-0.071	1.07e-07	3.43e-06	ADAM12,ADAM28,ADRB2,APLN,APOA5,ATF3,CASP3,CCND1,CD2,CD40LG,CD55,CD79B,CDKN1A,CDKN2B,CHGA,CNR2,CXCR4,DDIT4,DLL4,E2F4,FABP5,FASLG,FOS,FOSL1,GAP43,GATA2,GATA3,GCG,Gsta1 (includes others),Gstm1,H19,HAS3,HBEGF,HK2,IGF1,IGF1R,IGF2,IGFBP2,IL1B,IL1RN,IL23A,IL4,IL6,IL7R,INS,JUN,LCN2,LEF1,LEP,MAP2,MCAM,MEF2C,MMP10,MMP12,MMP13,MMP9,MRC1,MT-CO1,MUC4,Nme1,NOS2,NOX4,NPPA,PDX1,PIK3CG,PRDX2,PRKAR2B,RASA3,RHOB,RP…	1351 (18)
HBA2	-1.094	enzyme	Inhibited	-3.886	-4.264		-0.081	1.1e-07	3.51e-06	ATP5MC1,ATP5MF,ATP5PO,COX6C,COX8A,CYC1,Mt1,NDUFA11,NDUFA13,NDUFA4,NDUFA5,NDUFA6,NDUFA7,NDUFB11,NDUFB7,NDUFB8,NDUFB9,NDUFC1,NDUFS7,NDUFS8,RET,UCP2
CSF1R	-0.142	kinase		0.591	0.164		-0.099	1.1e-07	3.51e-06	ACP5,ADGRE1,Ccl3,CCND1,Cd163,Cd209b,CDKN1A,CSF1,FMOD,FOS,GAB3,GRAP2,IL1A,IL6,JUN,JUNB,MMP9,MRC1,MSR1,MYB,NOS2,TNF	1048 (20)
N-COR (family)		group		1.519	1.905		0.09	1.15e-07	3.68e-06	ALDOA,C1QA,Ccl8,CCND1,CD36,CDKN1A,CRP,Cxcl1,CXCL14,ESR1,FZD1,HBEGF,HES1,HK2,IGF1,IL1A,IL1B,INPP4B,MBNL1,MCTP1,MMP12,MMP13,MMP9,OLR1,PCK1,PDGFB,PGAM1,PID1,PLA2G3,PLIN1,PLIN2,RHOB,RNF144B,Scd2,SLC2A1,STMN2,TBCC,TBX1,TBX15,TNFSF11	1598 (26)
ZNF768	0.376	other	Activated	2.806	2.793		-0.002	1.17e-07	3.72e-06	BAX,BMP3,BTG2,CCN3,CDC20,CDKN1A,CNGB3,COMTD1,CSF2,GAS2L1,GPM6A,HIF3A,IL6,INSIG1,ITGA8,ITGB4,KRT8,LAD1,LINGO1,LMNTD1,MGST2,MSLN,NINJ1,NTAN1,PDZRN4,Pla2g5,POLD4,POLQ,PTGFR,RGS7BP,SERPINE1,SLC39A8,SSTR3,TESC,TMEM163,TNF,UPP1,VWC2	1272 (12)
[truncated: 2,426 more rows]

## Sheet: 2w_fibroblastic cells 2
© 2000-2025 QIAGEN. All rights reserved.
Upstream Regulator	Expr Log Ratio	Molecule Type	Predicted Activation State	Bias-corrected z-score	Activation z-score	Flags	Bias Term	p-value of overlap	B-H corrected p-value	Target Molecules in Dataset	Mechanistic Network
[truncated: 2,368 more rows]

## Sheet: 2w_acinar
© 2000-2025 QIAGEN. All rights reserved.
[truncated: 3,399 more rows]

[truncated: 1 more sheets: 2w_exocrine]
