# Supplementary material for: Role of SCAP in regulation of pancreatic homeostasis, pancreatitis, and tumorigenesis
Source: Oncogene. 2026 Apr 15;45(21):1999–2013. doi: 10.1038/s41388-026-03784-y (PMC13190320; doi:10.1038/s41388-026-03784-y)
Supplement: Supplementary file 6 — Supplemental Table S5 [file 41388_2026_3784_MOESM6_ESM.xlsx]

## Sheet: Sheet1
Genotype		Expected Ratio	Observed Ratio	p-value
Pdx1-Cre+; Scap f/f	Total	0.5	0.53	0.41
	Male	0.5	0.53	0.58
	Female	0.5	0.57	0.23
Pdx1-Cre+; Kras G12D; Trp53 f/f; Scap f/f	Total	0.25	0.2	0.58
	Male	0.25	0.22	0.72
	Female	0.25	0.2	0.67
