# Supplementary material for: Role of SCAP in regulation of pancreatic homeostasis, pancreatitis, and tumorigenesis
Source: Oncogene. 2026 Apr 15;45(21):1999–2013. doi: 10.1038/s41388-026-03784-y (PMC13190320; doi:10.1038/s41388-026-03784-y)
Supplement: Supplementary file 7 — Supplemental Table S6 [file 41388_2026_3784_MOESM7_ESM.xlsx]

## Sheet: raw data
Sample	Ctl_1_1	Ctl_1_2	Ctl_1_3	Ctl_1_4	Ctl_1_5	Ctl_1_6	Ctl_1_7	Ctl_1_8	Ctl_1_9	Pdx_1_1	Pdx_1_10	Pdx_1_11	Pdx_1_2	Pdx_1_3	Pdx_1_4	Pdx_1_5	Pdx_1_6	Pdx_1_7	Pdx_1_8	Pdx_1_9
Label	Ctl_1	Ctl_1	Ctl_1	Ctl_1	Ctl_1	Ctl_1	Ctl_1	Ctl_1	Ctl_1	Pdx_1	Pdx_1	Pdx_1	Pdx_1	Pdx_1	Pdx_1	Pdx_1	Pdx_1	Pdx_1	Pdx_1	Pdx_1
AcCa(18:0)+H(428.3734)8.16	23293.5	38075.8	27053.1	25569.8	27826.5	22218.8	69244.1	40359.1	37187.9	38506.9	82756.4	23966.7	30484.8	31573.6	20841.2	29411.2	35198.4	20569.7	30523.5	36452
AcCa(18:3)+H(422.3264854)3.21	21238.8	45231.9	54021.4	33363	36348.7	20454.7	178892	41324.4	80696.3	61103.1	32217.5	9236.85	14836.5	33169.6	25966.1	7801.19	39195.8	10235.8	39672.8	19284.8
AcCa(19:1)+H(440.3734354)6.715	1375.49	2606.89	3069.53	2549.82	4106.45	2995.45	9752.48	6496.31	5641.02	4475.71	9478.69	2511.44	2726.6	3510.82	2062.26	2667.9	2151.97	1458.58	3780.94	4855.82
AcCa(20:3)+H(450.3577854)4.654	25750.4	99755.1	49370.1	56953	67903.4	28212.2	302179	117520	117765	101766	87415.9	46105.5	29751.2	36082	37029.5	23737.1	43532.5	19240.7	52500.5	28311.2
AcCa(20:4)+H(448.3421354)4.268	8391.74	35220.8	28414.3	21324.8	21599.4	12950.7	58369.1	55761.2	29759.8	31338.5	37270.4	13272.9	15211.3	23017.1	11582.8	8755.91	31128.2	12066.9	36924.6	17188.7
AcCa(22:2)+H(480.4047354)6.977	86383.3	177621	95031.7	93437.4	152056	89269.9	241119	228822	242964	131014	148471	52255.8	66550.7	92337.5	58910.3	55295.9	109634	61227.4	81632	57697.6
AcCa(24:2)+H(508.4360354)8.429	92628.3	184221	99414.3	64776.9	99540.3	42948.7	291005	104913	212218	115647	121278	42990.6	56574.6	83933	63600.8	46679.5	88145.4	40566.1	43833.8	53987.3
Cer C12(482.4571)	9.30227e+07	8.78695e+07	9.06325e+07	1.35656e+08	6.58877e+07	8.25155e+07	6.33923e+07	6.69308e+07	7.43405e+07	9.69675e+07	2.79551e+08	1.72905e+08	2.68891e+08	9.51135e+07	8.53083e+07	2.37557e+08	1.19621e+08	1.79142e+08	1.69115e+08	2.58033e+08
Cer C25(664.6602)	8.05011e+07	9.07963e+07	9.52626e+07	1.27829e+08	7.43793e+07	9.80789e+07	5.4143e+07	7.52157e+07	8.72782e+07	1.02318e+08	2.58374e+08	1.3487e+08	2.23165e+08	1.03358e+08	5.21003e+07	1.3326e+08	1.45955e+08	1.27186e+08	1.7596e+08	2.40967e+08
Cer(d16:0_16:0)+H(512.5037204)10.974	202051	684420	431843	421449	532047	663717	1.61469e+06	738124	435001	511733	307145	284041	380772	285394	311833	313468	528783	282534	528553	551733
Cer(d17:0_20:6)+H(570.4880704)3.218	24990.6	35218	19362.4	19380.9	24475.7	11000.5	7624.74	16478.3	21829.1	22852	4342.31	1041.93	10276.3	11923.4	20948.1	7669.55	30179.3	11761.4	7991.15	15591.7
Cer(d18:0_16:0)+H(540.5350204)13.284	1.28494e+06	1.43651e+06	1.02566e+06	896447	974889	1.39724e+06	3.18494e+06	1.80504e+06	1.7265e+06	1.25713e+06	1.89015e+06	446628	819601	1.3817e+06	486105	661692	1.0767e+06	743784	1.03666e+06	1.2757e+06
Cer(d18:1_15:0)+H(524.5037204)12.582	82700.8	183143	91038.7	133226	98897.2	172522	321086	184293	335554	100639	115900	26066.9	52239.6	66320.1	74800.7	49101.4	75886.9	53567.4	79106.7	108688
Cer(d18:1_16:0)+H(538.5193704)12.987	7.25112e+06	1.27181e+07	7.34756e+06	5.66855e+06	8.38333e+06	8.57765e+06	2.12528e+07	1.52921e+07	14208029	7.57736e+06	1.3423e+07	3.18769e+06	4.56263e+06	7.1853e+06	4.6852e+06	3.7043e+06	7.67303e+06	3.21416e+06	8.40427e+06	8.35512e+06
Cer(d18:1_16:1)+H(536.5037204)12.658	257709	294087	264800	190711	226905	298930	635475	498223	443417	174589	993703	71290.3	308126	245667	87001.6	96661.3	240068	90887.2	339388	199569
Cer(d18:1_22:2)+H(618.5819704)13.763	971837	1.5082e+06	794218	723663	1.02636e+06	1.01152e+06	2.93772e+06	1.639e+06	1.66615e+06	644887	774652	212630	320492	611161	334701	326882	643980	297493	543620	437915
Cer(d18:1_22:3)+H(616.5663204)14.637	957497	2.8164e+06	1.58293e+06	1.42237e+06	2.03663e+06	2.10134e+06	6.41384e+06	3.03116e+06	159.278	1.96104e+06	1.27259e+06	72428.1	210171	1.51152e+06	439686	105296	1.99134e+06	48490.2	1.25454e+06	524470
Cer(d18:1_24:0)+H(650.6445704)16.16	9864163	2.28968e+07	1.31678e+07	1.15418e+07	1.39397e+07	1.06016e+07	2.37705e+07	2.81283e+07	2.09354e+07	2.17952e+07	1.13569e+07	2.2818e+06	5.5354e+06	1.83014e+07	8.16196e+06	3.56347e+06	2.25815e+07	2.97709e+06	1.33613e+07	7.85162e+06
Cer(d18:1_24:0)+H(650.6445704)16.21	9864163	2.28968e+07	1.31678e+07	1.15418e+07	1.39397e+07	1.06016e+07	2.37705e+07	2.81283e+07	2.09354e+07	2.17952e+07	1.13569e+07	2.2818e+06	5.5354e+06	1.83014e+07	8.16196e+06	3.56347e+06	2.25815e+07	2.97709e+06	1.33613e+07	7.85162e+06
Cer(d18:1_24:1)+H(648.6289204)15.167	2.48302e+07	4.33549e+07	2.93653e+07	2.25858e+07	2.94887e+07	2.69838e+07	2.65239e+07	1.43642e+07	1.95632e+07	30993509	2.43e+07	5.70241e+06	8.34493e+06	2.80616e+07	1.32781e+07	7.25954e+06	3.00936e+07	6.21138e+06	2.09264e+07	1.36498e+07
Cer(d18:2_16:0)+H(536.5037204)12.414	46617	100080	205652	171425	473149	231919	111205	456299	119802	272326	2.19671e+06	549512	605256	386789	76201.9	176923	290340	515897	395593	1.597e+06
Cer(d18:2_20:0)+H(592.5663204)13.861	1.75999e+06	3.63786e+06	2.48508e+06	2.14348e+06	3.20647e+06	2392474	6.01954e+06	4.82939e+06	4.19988e+06	2.73156e+06	4.59351e+06	1.30713e+06	2.02972e+06	3.23763e+06	2.34841e+06	1.96567e+06	3.72763e+06	1.3358e+06	2.45058e+06	3.45607e+06
Cer(d18:2_22:3)+H(614.5506704)13.883	204027	474890	469869	506547	818192	531230	1.91007e+06	787121	762514	415025	1.34395e+06	106260	287958	507226	186657	198968	647864	88404.8	550961	761735
Cer(d18:2_24:0)+H(648.6289204)15.414	2.45364e+06	4.75623e+06	3.79856e+06	3.31653e+06	4.10605e+06	2.91111e+06	6.57501e+06	5.89385e+06	4.90051e+06	5.10602e+06	6.0212e+06	1.26758e+06	2.69524e+06	4.50167e+06	2.92699e+06	2.16372e+06	5.50058e+06	1.61234e+06	3.29141e+06	4.03889e+06
Cer(d18:2_24:1)+H(646.6132704)14.432	1.4038e+07	1.08735e+07	1.48898e+07	1.23831e+07	1.71251e+07	1.65069e+07	3.91667e+07	2.82877e+07	2.57832e+07	1.2393e+07	2.16471e+07	6.29801e+06	9.35059e+06	1.17352e+07	8.36963e+06	1.00221e+07	1.07442e+07	7.3238e+06	1.11107e+07	1.54795e+07
Cer(d18:2_28:0)+H(718.6707854)10.976	18158.3	43860.4	36211.7	27786.3	33536	53556.9	226781	76080.2	74627.3	31416.4	110335	32722.8	38916	26712.2	19997	28678.2	30658	24987.2	33814	65559.1
Cer(d18:2_41:5)+H(890.7959854)18.352	784486	874681	831492	912714	748884	837160	1.28487e+06	895961	827371	835479	759833	500776	642377	1.09608e+06	520150	833165	1.04548e+06	615231	863484	955637
Cer(d19:1_23:4)+H(642.5819704)14.656	354242	1.03626e+06	637239	593075	964019	749256	2.55202e+06	1.28698e+06	1.3104e+06	700543	1.47259e+06	71202.7	216924	725688	152443	129577	804129	56797.8	589537	790988
Cer(d20:1_18:3)+H(588.5350204)13.821	250543	536217	630615	556903	994520	625928	2.51887e+06	590406	696617	464151	1.85845e+06	161339	326574	514507	158459	249051	504729	113514	518619	790190
Hex1Cer(d18:0_20:5)+H(748.5721954)12.499	1.27621e+06	1.37188e+06	507665	1.08933e+06	1.15722e+06	1.27188e+06	1.57292e+06	2.39825e+06	2.87266e+06	585030	173897	204688	155030	955289	195983	197456	971076	176542	719357	164628
Hex1Cer(d18:1_16:1)+H(698.5565454)10.986	253976	364817	222478	226633	267759	258786	460400	452292	328984	148371	88041.1	5499.11	10666.1	241759	106848	13094.5	304925	30073.8	110080	44508.8
Hex1Cer(d18:1_18:0)+H(728.6034954)13.176	303602	979969	730170	431861	827465	493956	1.13384e+06	644073	569253	1.02964e+06	3.31443e+06	540815	1.0284e+06	690167	419022	819370	518384	798224	514754	1.23669e+06
Hex1Cer(d18:1_20:0)+H(756.6347954)13.945	2.0142e+06	5.25682e+06	2.83912e+06	2.4146e+06	3.10257e+06	2.55092e+06	5.74395e+06	6.29454e+06	4.7387e+06	3.02285e+06	5.60014e+06	809841	1.75711e+06	3.70388e+06	2.70373e+06	1.43593e+06	3.98794e+06	1.30085e+06	3.24461e+06	1.87596e+06
Hex1Cer(d18:1_20:1)+H(754.6191454)12.43	4.66451e+07	7.10096e+07	5.06824e+07	5.5035e+07	7.38385e+07	1.02324e+08	2.98308e+08	8.39111e+07	1.07219e+08	5.71621e+07	356577460	6.91386e+07	1.07739e+08	5.62288e+07	2.93105e+07	1.03236e+08	8.9124e+07	6.68306e+07	100437411	2.13579e+08
Hex1Cer(d18:1_21:4)+H(762.5878454)13.149	3.70309e+06	2.83859e+06	5.35569e+06	3.26057e+06	5.28172e+06	5.56509e+06	1.91772e+07	6.50517e+06	8.63757e+06	4.49867e+06	2.70064e+06	927439	1.99099e+06	5.57175e+06	1.5723e+06	3.90311e+06	3.59332e+06	901887	4.56739e+06	4.367e+06
Hex1Cer(d18:2_20:6)+H(742.5252454)12.325	3.72329e+06	1.50944e+06	3.01222e+06	4.77361e+06	2.44727e+06	4.33168e+06	1.31102e+07	9.4685e+06	8.00395e+06	5.56802e+06	4.35262e+06	1.06309e+06	1.58691e+06	5.23184e+06	534293	2.05842e+06	2.60153e+06	771625	3.18612e+06	3.40191e+06
Hex1Cer(d20:0_20:4)+H(778.6191454)13.936	1.40908e+06	3.39291e+06	2.38311e+06	2.30895e+06	3.0585e+06	2.84752e+06	6.7915e+06	4.37625e+06	3.46144e+06	1.86432e+06	5.4062e+06	512739	1.1895e+06	2.51666e+06	1.2818e+06	795346	3.04128e+06	642865	3.24504e+06	1.78832e+06
Hex1Cer(d20:0_20:5)+H(776.6034954)13.253	2.14927e+06	2.39706e+06	1.8722e+06	1.96849e+06	2.27397e+06	2.36664e+06	6.35363e+06	3.67088e+06	4.46829e+06	1.97036e+06	1.42134e+06	713810	759900	1.52914e+06	913958	791390	2.18764e+06	627034	1.50831e+06	1.03149e+06
Hex1Cer(d20:1_24:0)+H(840.7286954)15.66	0	0	8252.21	0	0	0	0	6725.49	0	5381.33	7370.48	0	7572.94	0	5459.51	7008.48	4734.41	0	2564.31	11215.6
Hex2Cer(d18:1_16:0)+H(862.6250204)12.095	351772	601518	469222	297249	460805	637847	1.23338e+06	207117	566427	749729	846074	247555	328469	532369	127462	315135	641678	256789	469251	277161
Hex2Cer(d32:4)+H(828.5467704)10.1	2.08973e+06	5.10835e+06	3.41708e+06	3.51064e+06	4.28576e+06	4.7696e+06	1.49458e+07	6.23234e+06	6.25204e+06	4.15949e+06	8.47886e+06	2.19345e+06	5.6232e+06	3.36792e+06	1.9469e+06	4.5704e+06	5.41602e+06	3.37852e+06	4.86769e+06	9.65268e+06
ChE(18:1)+d7(675.6777)	7.02545e+06	1.25523e+07	1.71645e+07	8.3348e+06	1.11931e+07	1.99158e+07	1.15134e+07	1.63775e+07	1.47305e+07	1.20173e+07	4.17085e+07	2.35512e+06	5.84428e+06	1.06728e+07	2.72447e+06	1.28074e+06	1.93464e+07	3.79556e+06	2.10937e+07	3.21512e+07
ChE(18:1)+NH4(668.6340054)19.523	60111.7	263081	113477	132248	121016	148952	314886	297087	214548	79477.7	100961	23809.1	17009.3	36132.4	0	12711.8	69696.5	0	13505.4	22211.1
ChE(20:4)+NH4(690.6183554)18.593	14480.4	150182	13210.5	2907.17	50749.1	119819	1.17918e+06	491986	248314		108495						37656
ChE(22:6)+NH4(714.6183554)18.257	170786	626375	468751	326815	624823	534183	1.43484e+06	974586	754094	284557	510773	16580.6	41851	268700	25016.2	99675.7	448041	50045.5	242692	225305
DG(15:0_18:1)+d7(605.5844)	7.77044e+06	8.98574e+06	1.13119e+07	1.42453e+07	5.96627e+06	8.7491e+06	7.49728e+06	1.14139e+07	8.4988e+06	8.83184e+06	2.74177e+07	1.24345e+07	2.14686e+07	1.02378e+07	6.62543e+06	8.73624e+06	1.74962e+07	1.1777e+07	1.82253e+07	2.59652e+07
DG(12:0_18:3)+NH4(552.4622504)11.424	1.72795e+07	8.01551e+06	7.95791e+06	4.20163e+06	1.83634e+07	8.82647e+06	4.04462e+06	3.72826e+06	5.20097e+06	1.73688e+07	3.65544e+06	3.24759e+06	3.37392e+06	9.24877e+06	7.53733e+06	3.32997e+06	4.52371e+06	3.37484e+06	1.29696e+07	4.21116e+06
DG(12:0_22:6)+NH4(602.4779004)11.619	2.47549e+06	1.65521e+06	1.71293e+06	1.27605e+06	2.79733e+06	2.45098e+06	2.81992e+06	1.32875e+06	1.72056e+06	3.65498e+06	1.71703e+06	1.1299e+06	860955	2.10211e+06	1.32968e+06	954376	2.35416e+06	830956	3.16723e+06	1.31693e+06
DG(14:0_10:0)+NH4(474.4153004)10.909	1.40702e+06	1.70584e+06	1.75133e+06	1.03844e+06	2.57941e+06	1.04485e+06	289134	611019	632063	1.81352e+06	667060	204013	499289	881958	1.05537e+06	451871	870765	639815	1.15197e+06	555188
DG(14:0_14:1)+NH4(528.4622504)11.86	1.29469e+07	4.94377e+06	6.26377e+06	6.63208e+06	1.25001e+07	7.75211e+06	2.22306e+06	3.44224e+06	4.08991e+06	1.0352e+07	3.04625e+06	2.98289e+06	2.99016e+06	5.09797e+06	5.18734e+06	2.68585e+06	5.27058e+06	2.75504e+06	1.05474e+07	3.32177e+06
DG(14:0_16:0)+NH4(558.5092004)13.47	2.33665e+06	2.85313e+06	2.40883e+06	1.08945e+06	1.91628e+06	1.98635e+06	1.17317e+06	1.5877e+06	1.61579e+06	2.09332e+06	1.53825e+06	552063	850783	1.82852e+06	1.40107e+06	690838	2.13288e+06	710289	1.91383e+06	1.27874e+06
DG(14:0_16:3)+NH4(552.4622504)11.539	1.72795e+07	8.01551e+06	7.95791e+06	4.20163e+06	1.83634e+07	8.82647e+06	4.04462e+06	3.72826e+06	5.20097e+06	1.73688e+07	3.65544e+06	3.24759e+06	3.37392e+06	9.24858e+06	7.53733e+06	3.32997e+06	4.52371e+06	3.37484e+06	1.29696e+07	4.21116e+06
DG(14:0_18:2)+NH4(582.5092004)12.807	1.6922e+07	4.68017e+06	13407279	9.48726e+06	2.37995e+07	1.27265e+07	1.15427e+07	3.78451e+06	4.73808e+06	1.81891e+07	8.75481e+06	6.15295e+06	6.58703e+06	8.47119e+06	8.29889e+06	7.0184e+06	9.4809e+06	5.64186e+06	5.55202e+06	1.06663e+07
DG(14:0_18:2)+NH4(582.5092004)12.855	1.6922e+07	4.68017e+06	13407279	9.48726e+06	2.37995e+07	1.49383e+07	1.15427e+07	3.78451e+06	4.73808e+06	1.81891e+07	8.75481e+06	6.15295e+06	6.58703e+06	8.47119e+06	8.29889e+06	7.0184e+06	9.4809e+06	5.64186e+06	5.55202e+06	1.14555e+07
DG(14:0_22:6)+NH4(630.5092004)12.425	2.51027e+06	1.31769e+06	1.3997e+06	963640	2.30062e+06	2.54831e+06	3.55822e+06	1.25811e+06	1.45766e+06	2.89303e+06	1.52816e+06	1.19857e+06	718397	1.76816e+06	1.27372e+06	833529	2.12323e+06	849175	2.52106e+06	1.10457e+06
DG(14:1_16:1)+NH4(554.4779004)11.992	4.44609e+07	21859290	2.47938e+07	2.18462e+07	4.7434e+07	2.85854e+07	1.72436e+07	9.94611e+06	1.26692e+07	3.8105e+07	1.04696e+07	9.88222e+06	8.75787e+06	2.02175e+07	2.10537e+07	8.8304e+06	2.38532e+07	8.51866e+06	3.47765e+07	1.27266e+07
DG(14:1_18:3)+NH4(578.4779004)11.6	1.30264e+06	732495	745483	571751	1.31837e+06	957453	400258	1.61193e+06	889167	1.38984e+06	528188	399982	413637	804955	634244	1.29134e+06	985911	342266	1.30631e+06	485222
DG(15:0_18:1)+NH4(598.5405004)13.825	477244	286314	220387	289389	606352	298810	221701	143866	194102	484949	167048	178771	102878	235467	190797	120266	332738	114318	433217	148112
DG(15:1_18:2)+NH4(594.5092004)12.662	180305	52795	65845	44136.6	98954.3	33617.8	0	0	14414.1	64239.8	0	13087.3	0	6292.88	48848.9	5562.9	46448.6	0	102929	9337.08
DG(16:0_14:1)+NH4(556.4935504)12.669	1.95157e+07	9.34796e+06	1.00176e+07	8.69499e+06	1.94276e+07	1.37388e+07	7.21981e+06	4.59942e+06	6.69141e+06	1.61794e+07	4.2074e+06	4.87174e+06	3.67808e+06	9.2531e+06	7.72239e+06	3.7798e+06	9.85608e+06	3.50163e+06	1.80287e+07	5.22918e+06
DG(16:0_16:0)+NH4(586.5405004)14.276	1.87574e+06	1.84783e+06	1.70887e+06	1.35251e+06	2.08353e+06	1.19298e+06	1.92404e+06	1.42718e+06	999736	3.15144e+06	1.62408e+06	647023	1.05887e+06	1.62309e+06	1.22841e+06	563885	2.09128e+06	652666	2.05859e+06	1.29042e+06
DG(16:0_16:1)+NH4(584.5248504)13.495	3.28678e+07	1.88765e+07	2.16771e+07	1.43387e+07	3.05015e+07	2.13857e+07	1.54966e+07	8.95991e+06	1.13488e+07	3.43229e+07	9.83707e+06	7.11693e+06	5.894e+06	1.66486e+07	1.57506e+07	6.27387e+06	2.22791e+07	5.22024e+06	2.72619e+07	1.11977e+07
DG(16:0_18:1)+NH4(612.5561504)14.066	3.32681e+07	1.67765e+07	2.22013e+07	1.60877e+07	3.26556e+07	1.76983e+07	1.72337e+07	7.80005e+06	9.42185e+06	3.81648e+07	1.21997e+07	1.09189e+07	7.42265e+06	1.61881e+07	1.55271e+07	6.3694e+06	2.49039e+07	5.05666e+06	2.53704e+07	1.15354e+07
DG(16:0_18:1)+NH4(612.5561504)14.204	3.32681e+07	1.67765e+07	2.22013e+07	1.60877e+07	3.26556e+07	1.76983e+07	1.72337e+07	7.80005e+06	9.42185e+06	3.81648e+07	1.21997e+07	1.09189e+07	7.42265e+06	1.61881e+07	1.55271e+07	6.3694e+06	2.49039e+07	5.05666e+06	2.53704e+07	1.15354e+07
DG(16:0_18:1)+NH4(612.5561504)14.306	3.32681e+07	1.67765e+07	2.22013e+07	1.6194e+07	3.26556e+07	1.76983e+07	1.72337e+07	7.80005e+06	9.42185e+06	3.81648e+07	1.21997e+07	1.09873e+07	7.42265e+06	1.61881e+07	1.56589e+07	6.3694e+06	2.49039e+07	5.05666e+06	2.53704e+07	1.15354e+07
DG(16:0_18:2)+NH4(610.5405004)13.57	8.85953e+07	4.37056e+07	6.3767e+07	5.18039e+07	1.06037e+08	6.30989e+07	5.79962e+07	2.0982e+07	2.29226e+07	1.00757e+08	3.56193e+07	2.98384e+07	2.56658e+07	5.07278e+07	5.1443e+07	2.99945e+07	6.24918e+07	2.41524e+07	1.05622e+08	4.01904e+07
DG(16:0_18:3)+NH4(608.5248504)12.833	4.68441e+06	2.24491e+06	2.8755e+06	2.21591e+06	4.81109e+06	3.67577e+06	2.32642e+06	675611	2.1792e+06	4.82123e+06	2.01275e+06	3.56832e+06	1.43323e+06	2.51873e+06	2.53594e+06	2.08352e+06	2.44074e+06	1.3372e+06	5.323e+06	2.65278e+06
DG(16:0_18:3)+NH4(608.5248504)13.09	4.27495e+06	2.93959e+06	4.66901e+06	2.08846e+06	7.62771e+06	4.09089e+06	2.51105e+06	2.73945e+06	3.65436e+06	7.64914e+06	3.45939e+06	2.02895e+06	2.11371e+06	4.52594e+06	3.48505e+06	1.83332e+06	3.47916e+06	1.6847e+06	5.34342e+06	3.23493e+06
DG(16:0_18:3)+NH4(608.5248504)13.21	4.27495e+06	2.93959e+06	4.66901e+06	2.08846e+06	7.62771e+06	4.09089e+06	2.51105e+06	2.73945e+06	3.65436e+06	7.64914e+06	3.45939e+06	2.02895e+06	2.11371e+06	4.52594e+06	3.48505e+06	1.83332e+06	3.47916e+06	1.6847e+06	5.34342e+06	3.23493e+06
DG(16:0_20:0)+NH4(642.6031004)15.901	57951.4	163250	71561	51339.8	112038	156335	620699	157261	216217	125845	337751	2808.97	31175.1	70659.7	54.3475	9672.4	79419.5	6008	102902	123374
DG(16:0_20:2)+NH4(638.5718004)14.615	7.52176e+06	3.15617e+06	5.45206e+06	3.66289e+06	7.17011e+06	3.58616e+06	6.70747e+06	3.20693e+06	2.28631e+06	1.28293e+07	4.825e+06	3.03935e+06	2.52955e+06	3.85322e+06	3.69625e+06	2.24611e+06	5.07705e+06	1.96e+06	7.09441e+06	3.7102e+06
DG(16:0_20:4)+NH4(634.5405004)13.867	6.08029e+06	9.74337e+06	9.27464e+06	5.29581e+06	1.0848e+07	9.31043e+06	1.28756e+07	40441.5	76680.3	1.3988e+07	9.08337e+06	4.13906e+06	3.84211e+06	8.74318e+06	7.05097e+06	3.39945e+06	1.28344e+07	2.72335e+06	1.0981e+07	6.84271e+06
DG(16:0_22:5)+NH4(660.5561504)13.371	2.08991e+07	1.80612e+07	1.44361e+07	1.08505e+07	1.8323e+07	1.37208e+07	1.92812e+07	1.16525e+07	1.55361e+07	2.10576e+07	9.89452e+06	6.36064e+06	4.80919e+06	1.40046e+07	1.08017e+07	4.2417e+06	2.24096e+07	3.31873e+06	1.63639e+07	7.64694e+06
DG(16:0_22:5)+NH4(660.5561504)13.65	649718	776365	881560	555293	1.00013e+06	694229	1.91844e+06	900692	642158	1.36235e+06	831386	220465	438932	688267	594927	247762	837583	266262	942142	661083
DG(16:0_22:6)+NH4(658.5405004)13.311	4.71086e+06	1.55553e+06	2.72069e+06	1.63032e+06	3.90505e+06	4.39773e+06	7.03579e+06	2.10655e+06	2.6678e+06	6.20919e+06	3.79073e+06	3.32014e+06	2.01326e+06	3.12498e+06	2.57767e+06	2.22079e+06	4.92663e+06	1.90941e+06	5.91995e+06	3.23492e+06
DG(16:0_24:5)+NH4(688.5874504)14.674	628318	874071	859277	384744	980130	511232	1.35005e+06	1.19677e+06	627257	916448	3.11291e+06	415807	1.4027e+06	527186	427070	570076	528786	462002	610865	1.38184e+06
DG(16:1_16:0)+NH4(584.5248504)13.447	3.2526e+07	1.88765e+07	2.16771e+07	1.43387e+07	3.02447e+07	2.13076e+07	1.54966e+07	8.95991e+06	1.13488e+07	3.43229e+07	9.83707e+06	7.11693e+06	5.88249e+06	1.66486e+07	1.56353e+07	6.27387e+06	2.22791e+07	5.22024e+06	2.72619e+07	1.11977e+07
DG(16:1_18:3)+NH4(606.5092004)12.895	2.65041e+06	2.38138e+06	1.12556e+06	912307	2.82604e+06	1.8156e+06	1.23316e+06	573296	964087	2.35455e+06	1.18855e+06	1.24694e+06	777833	1.23525e+06	1.04385e+06	406158	1.47128e+06	634119	2.24444e+06	2.02632e+06
DG(16:1_18:3)+NH4(606.5092004)13.16	5.63021e+06	4.31489e+06	3.35621e+06	2.88766e+06	5.04832e+06	4.11705e+06	4.0647e+06	2.63746e+06	4.1355e+06	5.56052e+06	1.34725e+06	1.03838e+06	1.11648e+06	4.00909e+06	3.04245e+06	993820	4.51401e+06	889932	5.41377e+06	1.53026e+06
DG(16:1_20:4)+NH4(632.5248504)12.61	1.03593e+07	6.01156e+06	5.2015e+06	4.10258e+06	3.63422e+06	4.50321e+06	5.37009e+06	3.91111e+06	5.14159e+06	7.7133e+06	2.43074e+06	1.4933e+06	1.70856e+06	5.77351e+06	4.00619e+06	950785	7.75082e+06	679462	9.75537e+06	1.1375e+06
DG(17:1_18:2)+NH4(622.5405004)13.194	593723	232116	369304	149596	592524	359659	413915	72382.2	114021	555339	89307	245052	80783.5	234278	216926	156022	303818	132065	133524	153013
DG(17:2_18:2)+NH4(620.5248504)12.641	78660.5	12922.2	19231.5	28659.6	61955.6	40497	13576.1		0	44244.1	10774.6	10617.3	0.00122262	12253.2	29509	5560.36	32750.2	5781.38	47360.6	21232.8
DG(18:0_18:2)+NH4(638.5718004)14.586	7.52176e+06	3.15617e+06	5.45206e+06	3.66289e+06	7.17011e+06	3.58616e+06	6.70747e+06	3.20693e+06	2.28631e+06	1.28293e+07	4.825e+06	3.03935e+06	2.52955e+06	3.85322e+06	3.69625e+06	2.24611e+06	5.07705e+06	1.96e+06	7.09441e+06	3.7102e+06
DG(18:0_18:3)+NH4(636.5561504)13.767	1.84274e+06	2.96857e+06	701990	2.36534e+06	5.23369e+06	3.34489e+06	7.29726e+06	2.13234e+06	2.31379e+06	5.90621e+06	3.91067e+06	2.01949e+06	1.4613e+06	3.05764e+06	2.50353e+06	1.5035e+06	2.98603e+06	1.56532e+06	4.91733e+06	2.78643e+06
DG(18:0_20:3)+NH4(664.5874504)14.544	975652	326456	434345	249438	334953	214642	345005	283623	294678	491291	162119	264517	528527	185767	250649	312479	183815	282697	421747	704276
DG(18:0_20:4)+NH4(662.5718004)14.207	4.35094e+06	4.27181e+06	4.61853e+06	2.62764e+06	2.68793e+06	3.15837e+06	4.29764e+06	6.87707e+06	1.53394e+06	5.08555e+06	2.55681e+07	3.95567e+06	7.1267e+06	2.23331e+06	3.18116e+06	4.78924e+06	2.08014e+06	4.3093e+06	3.18986e+06	1.25878e+07
DG(18:0_22:4)+NH4(690.6031004)14.736	118024	137791	235127	87241.1	167423	86240.1	145704	165104	46652.8	281200	50615.7	0.580174	1.38502	90651.9	171305	6866.37	95879.6	3.78539	188098	9075.77
DG(18:1_17:1)+NH4(624.5561504)13.791	578620	247349	627491	264216	420444	297543	219897	208817	162803	397236	150236	269675	76555.5	115680	133383	131399	235875	86366.4	194186	142392
DG(18:1_18:2)+NH4(636.5561504)13.536	5.89498e+07	2.73894e+07	3.49036e+07	2.84401e+07	5.49617e+07	3.4518e+07	4.3134e+07	1.10946e+07	1.58661e+07	5.61527e+07	2.32525e+07	3.19236e+07	1.53653e+07	2.76392e+07	2.61708e+07	1.69052e+07	3.26499e+07	1.29249e+07	5.4379e+07	2.65831e+07
DG(18:1_18:3)+NH4(634.5405004)13.421	1.51356e+07	6.31653e+06	7.69592e+06	5.94422e+06	1.32468e+07	9.7172e+06	1.09266e+07	1.71853e+06	1.74234e+06	1.3248e+07	7.82665e+06	8.01709e+06	5.16045e+06	7.38186e+06	6.34032e+06	4.92408e+06	6.85862e+06	4.52069e+06	1.31361e+07	6.70063e+06
DG(18:1_18:3)+NH4(634.5405004)13.628	3.73538e+06	2.2869e+06	1.78475e+06	2.0638e+06	2.79549e+06	2.21103e+06	2.65497e+06	8.93967e+06	1.02939e+07	4.2471e+06	1.78858e+06	1.23112e+06	4.57086e+06	2.7288e+06	1.29571e+06	1.25862e+06	3.3165e+06	875234	3.07864e+06	1.55913e+06
DG(18:1_19:1)+NH4(652.5874504)14.545	181086	73295.7	97230.7	55099.7	144252	57618.4	28567.6	24856.8	16206.3	81448.9	36403.4	42970.5	8938.34	22875.7	45340.6	3124.55	46353.2	26762.9	112681	33478.6
DG(18:1_22:1)+NH4(694.6344004)15.677	85814.1	61153.5	54988.5	37948.7	54267.1	57379.5	67812.5	37991	25293.5	90300.1	67351	26241.5	19055.8	32742.7	27497.7	27771.5	38936.7	12658.7	69720.1	31082.4
DG(18:1_22:4)+NH4(688.5874504)14.396	3.30667e+06	2.20457e+06	1.97049e+06	1.16377e+06	2.56404e+06	1.68611e+06	2.67086e+06	1.15876e+06	1.58016e+06	3.28697e+06	2.41991e+06	1.11425e+06	862277	1.62746e+06	1.41004e+06	764305	2.31472e+06	626145	2.69601e+06	1.23767e+06
DG(18:1_22:6)+NH4(684.5561504)13.163	2.70007e+06	1.87487e+06	1.89848e+06	1.20192e+06	2.67171e+06	2.8629e+06	3.34701e+06	1.58696e+06	2.09356e+06	2.4506e+06	1.95128e+06	2.20267e+06	773050	1.788e+06	1.17633e+06	963741	2.87879e+06	739442	2.6793e+06	1.44852e+06
DG(18:2_18:3)+NH4(632.5248504)12.429	7.40192e+06	3.48107e+06	3.82372e+06	4.71858e+06	6.30821e+06	4.23691e+06	5.98648e+06	1.85425e+06	1.46113e+06	6.67403e+06	2.32621e+06	2.2683e+06	2.47852e+06	3.92598e+06	5.26724e+06	1.41057e+06	4.20961e+06	1.58656e+06	6.23136e+06	2.21709e+06
DG(18:2_19:2)+NH4(648.5561504)13.309	233502	100884	109492	104278	199382	106476	86811.9	63407.8	54102.2	155133	128537	42571	53748	61483.5	70396.6	31127.4	80971.2	26370.2	175857	49273.5
DG(18:2_20:2)+NH4(662.5718004)13.632	1.13002e+07	3.2352e+06	5.48458e+06	3.96308e+06	8.27871e+06	5.86942e+06	7.40276e+06	2.51799e+06	3.33405e+06	8.94423e+06	3.62117e+06	3.25934e+06	2.0128e+06	3.49406e+06	4.1947e+06	2.23712e+06	3.66263e+06	2.13603e+06	7.5803e+06	2.75762e+06
DG(18:2_20:3)+NH4(660.5561504)13.138	6.40243e+06	3.4843e+06	3.10141e+06	2.02267e+06	4.88219e+06	3.75483e+06	4.91462e+06	1.84232e+06	2.73302e+06	5.17928e+06	2.4416e+06	2.31053e+06	1.42694e+06	2.87439e+06	2.81975e+06	1.56394e+06	3.46455e+06	1.22703e+06	4.90725e+06	2.47279e+06
DG(18:2_20:4)+NH4(658.5405004)12.87	8.34785e+06	8.01815e+06	6.38092e+06	3.48879e+06	9.27487e+06	6.33158e+06	7.22721e+06	4.2601e+06	7.18193e+06	8.37083e+06	2.34689e+06	3.26977e+06	1.93697e+06	6.58164e+06	4.98528e+06	1.97399e+06	7.8621e+06	1.50568e+06	8.89796e+06	2.66438e+06
DG(18:2_20:5)+NH4(656.5248504)12.919	3.16843e+06	1.81905e+06	1.35348e+06	1.00447e+06	1.79716e+06	2.40378e+06	1.86054e+06	1.22233e+06	2.29702e+06	2.37513e+06	699290	1.62731e+06	660579	1.66678e+06	1.54472e+06	752491	2.56405e+06	547797	2.73072e+06	1.07879e+06
DG(18:2_24:5)+NH4(712.5874504)13.522	583936	750164	767184	396112	965924	576808	1.43588e+06	620508	530001	822825	993698	284099	404639	577017	455962	196589	598629	236213	599267	557211
DG(18:3_18:3)+NH4(630.5092004)11.994	1.01278e+06	452654	580303	381473	890667	654199	134063	159210	215760	899735	189934	233564	192123	529014	590104	206718	594496	165781	857220	254764
DG(18:3_20:4)+NH4(656.5248504)12.859	3.16843e+06	1.81905e+06	1.35348e+06	1.00447e+06	1.79716e+06	2.27955e+06	1.481e+06	1.22233e+06	2.29702e+06	2.35267e+06	699290	1.62726e+06	660579	1.64459e+06	1.54063e+06	752491	2.56405e+06	547797	2.73072e+06	1.07879e+06
DG(18:3_22:6)+NH4(680.5248504)12.041	97353	25503.4	8077.03	11613.7	68499.5	18124	0	0	0	90376.5	0	35298	29230.5	22818.5	40721.6	0	79741.4	12216.2	138553	11776.3
DG(19:0_18:2)+NH4(652.5874504)14.776	82137.1	41922.7	47340.9	34598.7	51556.9	24209.4	57050.4	19593.8	13028.4	83810	36900.9	27681.3	12324.3	23585.5	27191.9	11382	26606	6149.96	62023.4	30831.6
DG(2:0_18:2)+NH4(414.3214004)6.891	71850.6	34043.7	38283.6	54690.8	49208	46972	26031	36636.4	43835.3	56660.8	6448.31	9440.37	9749.2	37653.7	69823.1	9775.28	58708	4596.26	55495	6081.15
DG(20:1_18:2)+NH4(664.5874504)14.229	7.29797e+06	2.75421e+06	3.3221e+06	2.70267e+06	5.00815e+06	3.08224e+06	3.46302e+06	971062	1.34874e+06	5.22076e+06	1.44152e+06	2.23658e+06	729951	2.08163e+06	2.15193e+06	1239982	2.93424e+06	891330	4.55496e+06	1.41314e+06
DG(20:1_22:6)+NH4(712.5874504)13.861	60502.3	14685.6	38370.2	25638.3	41786.2	46501.6	103019	27465.6	26487.5	77794	178619	33022.1	26919.9	21510.6	55848	15130.4	35225.1	23157.7	34859	68432
DG(20:2_22:6)+NH4(710.5718004)13.008	223399	245419	411688	163052	601387	191341	490222	145956	178071	328333	1.14669e+06	257947	496061	260327	282800	175488	232240	247297	507700	657719
DG(20:4_20:4)+NH4(682.5405004)12.601	4.78721e+06	3.35448e+06	2.81312e+06	2.05923e+06	3.85165e+06	4.9998e+06	4.63233e+06	2.63172e+06	3.74377e+06	4.73568e+06	1.53548e+06	2.36437e+06	1.08699e+06	3.91665e+06	2.85933e+06	1.16857e+06	4.4609e+06	1.03364e+06	4.28416e+06	1.4501e+06
DG(20:4_22:5)+NH4(708.5561504)12.666	254952	359428	250595	91792.3	362225	182821	278705	130714	179359	461673	237968	58951.7	226275	255695	258168	56422.7	206537	92771.8	408433	154032
DG(3:0_18:2)+NH4(428.3370504)7.49	14877	22821.6	19291.4	20746	21984.3	20415.9	37088.7	24435.9	22996.4	22466.1	26630	6978.68	8285.65	18729.4	12894.9	5451.55	19222.7	5041.53	20889	17686
DG(4:0_20:4)+NH4(466.3527004)7.8	69545.3	37441.4	28660.7	32799	31858.1	44109.6	4805.74	45648.1	49263.6	56124.2	1773.8	11896.9	6036.54	36433.8	45732.4	7295.71	41223.6	3527.46	53927.2	7468.2
DG(5:0_22:6)+NH4(504.3683504)7.567	258.577	0.000811076	6.11e-05	0.0960829	165.837	0.00366348	0.00526613	488.239	520.325	156.596	0.46867	103.272	0.000204182	206.446	396.964	129.665	904.684	1.44e-06	235.067	252.695
DG(8:0_20:4)+NH4(522.4153004)9.838	757128	532835	437309	470619	847773	588953	94544.9	439473	429559	738962	104020	142048	154291	310455	514846	128039	481017	136984	825359	153185
DG(O-18:2)+NH4(372.3108354)5.939	205909	209098	134797	146468	148933	88483.1	87244.1	104372	138994	124646	21721.6	9962.39	13515.8	105117	149980	12213.8	192366	10205	90707.2	21701.5
LPC(18:1)+d7(529.3991)	1.82055e+08	1.74133e+08	1.89887e+08	2.77565e+08	1.4152e+08	1.87247e+08	1.13546e+08	1.73983e+08	1.60951e+08	2.00587e+08	7.61443e+08	4.25294e+08	7.5625e+08	2.10305e+08	1.92859e+08	8.25291e+08	2.81247e+08	4.6783e+08	4.10032e+08	7.54938e+08
LPC(16:0)+H(496.3397684)4.323	2.32674e+06	5.41009e+06	3.23935e+06	5.74866e+06	3.58266e+06	2.77426e+06	1.51636e+07	1.58125e+07	1.41019e+07	6.01996e+06	6.71672e+06	5.07506e+06	3.00067e+06	6.34276e+06	2.37226e+06	7.42974e+06	7.16138e+06	2.17584e+06	2.62347e+06	9.22806e+06
LPE(18:1)+d7(755.5562)	7.14333e+06	6.57702e+06	7.94622e+06	1.12003e+07	5.70653e+06	7.32061e+06	4.71008e+06	6.49923e+06	6.5684e+06	7.53886e+06	2.72787e+07	1.6489e+07	2.79974e+07	8.26153e+06	7.41599e+06	2.67136e+07	1.12045e+07	1.76993e+07	1.53118e+07	2.70416e+07
LPE(19:0)+H(496.3397684)7.867	145644	290723	92630.3	77158.8	44998.1	157462	258178	299245	309446	92172.1	106408	58506.3	79366.8	56760.6	80990.4	101384	85545.9	49739.4	64360.6	33142.6
PC(15:0_18:1)+d7(753.613)	1.96183e+09	1.93914e+09	2.21379e+09	2.82404e+09	1.73507e+09	2.24385e+09	1.4735e+09	2.14804e+09	1.82836e+09	2.09353e+09	6.6382e+09	4.99452e+09	6.55263e+09	2.3254e+09	2.11554e+09	5.57912e+09	2.90436e+09	5.04094e+09	4.06404e+09	6.83079e+09
PC(14:0_14:0)+H(678.5068334)11.151	3.4727e+07	8.28229e+07	9.59337e+07	4.0059e+07	1.14809e+08	9.67417e+07	1.48769e+08	1.1993e+08	9.02634e+07	4.95788e+07	6.85816e+07	1.35947e+07	4.66402e+07	6.9773e+07	8.51895e+06	4.07303e+07	4.83588e+07	3.83305e+07	4.68805e+07	4.5679e+07
PC(14:0_16:0)+H(706.5381334)12.032	1.0704e+08	201513689	1.38906e+08	1.29104e+08	1.8274e+08	1.80775e+08	4.21856e+08	2.12396e+08	9.49878e+07	1.44633e+08	2.49992e+08	5.31078e+07	1.02767e+08	1.21448e+08	6.68719e+07	1.00431e+08	1.30309e+08	5.84308e+07	8.17407e+07	1.35146e+08
PC(14:0_18:1)+H(732.5537834)12.032	5.7195e+07	1.15923e+08	7.18787e+07	6.58783e+07	81207991	1.19799e+08	2.34966e+08	1.49547e+08	1.38651e+08	6.0949e+07	9.17769e+07	3.84048e+07	3.77913e+07	4.8925e+07	3.47795e+07	3.7241e+07	7.51801e+07	3.51919e+07	5.22466e+07	7.56427e+07
PC(14:0_18:2)+H(730.5381334)11.371	1.03377e+08	2.12574e+08	2.18934e+08	2.05519e+08	2.62132e+08	2.18698e+08	4.42562e+08	2.74714e+08	2.34264e+08	1.18272e+08	9.47269e+07	2.87756e+07	6.30343e+07	1.64078e+08	5.8703e+07	5.43118e+07	1.49838e+08	5.65406e+07	125648264	6.03249e+07
PC(14:0_20:4)+H(754.5381334)11.248	4.2368e+07	1.22615e+08	1.45971e+08	132050495	1.0576e+08	1.6043e+08	2.25419e+08	2.03872e+08	1.84563e+08	6.73258e+07	8.88858e+07	2.23952e+07	3.46858e+07	1.13145e+08	4.21743e+07	3.96775e+07	8.0631e+07	3.73791e+07	5.69679e+07	5.49818e+07
PC(16:0_16:0)+H(734.5694334)12.876	1.60091e+08	3.09845e+08	2.31715e+08	2.08672e+08	3.00425e+08	2.88822e+08	7.65177e+08	3.25949e+08	3.32722e+08	2.21606e+08	6.2174e+08	1.64865e+08	2.51393e+08	2.26788e+08	121470542	1.78107e+08	2.37492e+08	1.62034e+08	2.45268e+08	3.36049e+08
PC(16:0_18:0)+H(762.6007334)13.623	5.34424e+07	1.0484e+08	7.1403e+07	4.58174e+07	8.72144e+07	7.16355e+07	2.01722e+08	118441300	9.87792e+07	9.01904e+07	1.89938e+08	5.43504e+07	5.76683e+07	7.72153e+07	4.68626e+07	5.99004e+07	8.62438e+07	5.84338e+07	3.38421e+07	1.05054e+08
PC(16:0_18:0)+H(762.6007334)13.659	5.34424e+07	1.0484e+08	7.1403e+07	4.58174e+07	8.72144e+07	7.16355e+07	2.01722e+08	118441300	9.87792e+07	9.01904e+07	1.89938e+08	5.43504e+07	5.76683e+07	7.72153e+07	4.68626e+07	5.99004e+07	8.62438e+07	5.84338e+07	3.90822e+07	1.05054e+08
PC(16:0_18:2)+H(758.5694334)12.259	4.05816e+08	9.27448e+08	6.39627e+08	6.4246e+08	8.01103e+08	7.94027e+08	2171197806	1015161763	1046176219	6.70614e+08	7.42198e+08	1.90005e+08	3.15877e+08	6.26533e+08	3.39256e+08	3.02312e+08	6.76419e+08	2.25862e+08	6.47459e+08	4.71028e+08
PC(16:0_18:3)+H(756.5537834)12.191	385532	433392	339115	392929	2.06048e+06	472804	1.07296e+06	245891	400377	316741	219363	563976	998214	6.1668e+06	88242.5	1.38781e+06	3.9307e+06	151255	3.94707e+06	2.34077e+06
PC(16:0_18:3)+H(756.5537834)12.321	432733	701591	465320	480357	533521	565265	1.64343e+06	812852	652874	483443	219890	140022	177943	288746	118276	136112	378534	155247	704315	278829
PC(16:0_18:3)+H(756.5537834)12.49	426571	672041	441593	448433	526540	735879	1.70497e+06	1.05632e+06	797903	459597	180602	84573.6	116258	254540	141210	44703.3	522610	58123.7	419647	210463
PC(16:0_18:3)+H(756.5537834)12.764	265221	609889	442663	544021	617982	895511	2.00885e+06	854635	688304	403672	255231	191149	261277	270496	152137	92286.1	403370	160025	455439	579688
PC(16:0_20:4)+H(782.5694334)12.539	5.02166e+06	2.3638e+07	9.34474e+06	1.0857e+07	1.32978e+07	1.36395e+07	4.77277e+07	2.49756e+07	3.45124e+07	9.7706e+06	3.69259e+07	3.2963e+06	3.24862e+06	9.61626e+06	5.05457e+06	1.56092e+07	1.0548e+07	1.25846e+07	6.41017e+06	9.24429e+06
PC(16:0_20:5)+H(780.5537834)11.601	7.8736e+07	157429553	9.73896e+07	8.12438e+07	9.68494e+07	1.04288e+08	2.64332e+08	2.20853e+08	1.85546e+08	1.10893e+08	3.23635e+07	1.68477e+07	2.57033e+07	7.18553e+07	5.3734e+07	2.15347e+07	1.2067e+08	1.74011e+07	73224639	2.74209e+07
PC(18:0_20:4)+H(810.6007334)12.938	1.70632e+08	2.63041e+08	2.06107e+08	2.17812e+08	2.73512e+08	2.55534e+08	7.51941e+08	369941983	359207971	219234437	3.43866e+08	1.04591e+08	1.73638e+08	2.2115e+08	1.22179e+08	1.16896e+08	1.99832e+08	1.08744e+08	1.82481e+08	2.60055e+08
PC(18:0_22:4)+H(838.6320334)13.402	1.44865e+07	3.79153e+07	21936191	1.61449e+07	2.29815e+07	1.97248e+07	5.69267e+07	3.62194e+07	3.89855e+07	2.70081e+07	6.37315e+07	1.81803e+07	2.21125e+07	2.26908e+07	1.47159e+07	1.96534e+07	2.77672e+07	1.73981e+07	1.67447e+07	3.91423e+07
PC(18:0_22:6)+H(834.6007334)12.727	3.28684e+07	6.39824e+07	4.60478e+07	3.94766e+07	5.47134e+07	5.87717e+07	1.43327e+08	7.95459e+07	8.1082e+07	5.98353e+07	8.11795e+07	3.34924e+07	2.89629e+07	5.86117e+07	3.28097e+07	3.44414e+07	6.20299e+07	2.53812e+07	4.91118e+07	4.96922e+07
PC(18:1_18:4)+H(780.5537834)12.753	760049	1.28811e+06	741795	770817	925625	1.19564e+06	2.75174e+06	1.4865e+06	1.66991e+06	524882	324956	166284	232220	678166	316025	237917	801212	213192	511363	329639
PC(18:2_18:0)+H(786.6007334)13.035	2.62188e+08	5.15837e+08	4.11904e+08	3.73303e+08	4.14111e+08	4.6527e+08	1135377028	6.11824e+08	5.45283e+08	406948227	4.61507e+08	1.54449e+08	2.19039e+08	3.76125e+08	208068999	1.87278e+08	4.31502e+08	1.80284e+08	3.87161e+08	3.19633e+08
PC(18:2_18:2)+H(782.5694334)12.117	3.74843e+08	6.30803e+08	4.20345e+08	4.22734e+08	5.27569e+08	5.79614e+08	1382133864	7.33934e+08	7.09827e+08	4.44487e+08	6.8951e+08	1.749e+08	2.49228e+08	3.90083e+08	2.5616e+08	233442801	5.02853e+08	1.46202e+08	3.70317e+08	4.07714e+08
PC(18:2_19:4)+H(792.5537834)11.478	850993	1.86261e+06	1.15232e+06	882154	1.20199e+06	1.68844e+06	3.78304e+06	2.41738e+06	2.32352e+06	1.03886e+06	764275	419016	301060	1.16639e+06	467181	430354	1.56946e+06	339476	895925	572187
PC(18:2_20:4)+H(806.5694334)11.473	9.84444e+07	1.92774e+08	109100078	7.65585e+07	1.0922e+08	1.12287e+08	276518270	2.07688e+08	2.12305e+08	1.15239e+08	1.14796e+08	4.3397e+07	6.20563e+07	8.29695e+07	5.80981e+07	6.10221e+07	1.20039e+08	5.15453e+07	9.06888e+07	7.64392e+07
PC(20:3_16:0)+H(784.5850834)12.468	1.70847e+08	2.80795e+08	243737190	1.98208e+08	314395390	2.52614e+08	5.73818e+08	378825131	3.26793e+08	2.52102e+08	1.82337e+08	5.44811e+07	8.59298e+07	2.2059e+08	1.33813e+08	8.62126e+07	2.87447e+08	7.37249e+07	1.98674e+08	1.16917e+08
PC(20:4_22:4)+H(858.6007334)11.897	9.40198e+06	1.8763e+07	9.66903e+06	4.31729e+06	1.06204e+07	1.09064e+07	2.79324e+07	2.04286e+07	2.24179e+07	1.17621e+07	2.18871e+07	7.42365e+06	8.2362e+06	9.88054e+06	6.81986e+06	8.48617e+06	1.12718e+07	7.64523e+06	5.09541e+06	1.17284e+07
PC(20:5_18:2)+H(804.5537834)10.896	5.62698e+06	1.10245e+07	5.82183e+06	4.39691e+06	4.7377e+06	4.47656e+06	9.03079e+06	1.14823e+07	8.81177e+06	5.65079e+06	2.62117e+06	939201	1.54502e+06	4.47914e+06	2.94517e+06	1.2475e+06	5.89724e+06	1.41826e+06	3.86377e+06	1.41625e+06
PC(21:3_19:1)+H(838.6320334)13.652	4.66152e+06	1.07026e+07	5.43724e+06	5.62751e+06	6.08335e+06	6.56947e+06	1.88218e+07	1.17445e+07	9.907e+06	8.33178e+06	7.97853e+06	1.31731e+06	2.87237e+06	7.77084e+06	4.34526e+06	2.78945e+06	1.07499e+07	1.48896e+06	6.10872e+06	4.57661e+06
PC(22:6_14:0)+H(778.5381334)11.167	6.32492e+06	1.23723e+07	1.49705e+07	6.97431e+06	1.68964e+07	1.68322e+07	2.45424e+07	2.25286e+07	9.92228e+06	8.13322e+06	7.09468e+06	2.32972e+06	4.08431e+06	1.44346e+07	5.26944e+06	4.08409e+06	10413982	3.47811e+06	6.89307e+06	4.53465e+06
PC(33:2)+H(744.5537834)13.22	5.64065e+07	9.4807e+07	8.18418e+07	7.25978e+07	8.33294e+07	8.29309e+07	208016186	1.16566e+08	1.12455e+08	9.44862e+07	3.53243e+07	1.60256e+07	2.41487e+07	6.56774e+07	3.87327e+07	2.00952e+07	8.66567e+07	1.5003e+07	7.87384e+07	2.66236e+07
PC(34:1)+H(760.5850834)13.317	4.3199e+07	4.72321e+07	2.57095e+07	2.25317e+07	2.8643e+07	5.1139e+07	1.3897e+08	5.91138e+07	9.27858e+07	1.21359e+08	3.76213e+07	3.59852e+07	2.27215e+07	23291904	8.80317e+06	1.41703e+07	5.44589e+07	9.20396e+06	4.02689e+07	2.08848e+07
PC(36:2)+H(786.6007334)12.802	6.87269e+07	117749525	4.25419e+07	8.01305e+07	9.97234e+07	1.33174e+08	2.09915e+08	1.46358e+08	1.43451e+08	5.43928e+07	9.95898e+07	2.75746e+07	4.08803e+07	6.53499e+07	3.71041e+07	170924724	8.52858e+07	3.95252e+07	3.23755e+07	5.07846e+07
PC(36:3)+H(784.5850834)12.235	9.58294e+07	1.78097e+08	1.06096e+08	243333240	8.19778e+07	1.44681e+08	3.77872e+08	1.95088e+08	2.20301e+08	1.08274e+08	9.5922e+07	8.63553e+07	5.13743e+07	1.02099e+08	3.37373e+07	3.76378e+07	7.49115e+07	2.58068e+07	9.03962e+07	6.1442e+07
PC(O-13:1_20:5)+H(722.5119184)12.207	1.08279e+06	1.73633e+06	1.59667e+06	1.3282e+06	1.63435e+06	1.61671e+06	4.5006e+06	1.74341e+06	2.19573e+06	1.82933e+06	2.12957e+06	546374	1.01404e+06	1.45057e+06	968721	882884	1.66462e+06	697447	1.5913e+06	1.14615e+06
PC(O-13:1_22:4)+H(752.5588684)13.188	1.00241e+07	2.10429e+07	1.60876e+07	1.24879e+07	1.80334e+07	1.44063e+07	3.69127e+07	2.14981e+07	2.15937e+07	1.79052e+07	4.87255e+07	1.13696e+07	1.87436e+07	1.51093e+07	8.90828e+06	1.41718e+07	1.58804e+07	1.34141e+07	1.47248e+07	2.86433e+07
PC(O-13:1_22:6)+H(748.5275684)12.51	2.50971e+07	4.78552e+07	3.02662e+07	2.59755e+07	3.47137e+07	4.53144e+07	1.0221e+08	5.56387e+07	5.29647e+07	3.31079e+07	5.55315e+07	1.64003e+07	2.1981e+07	3.97187e+07	2.14912e+07	1.77833e+07	4.30518e+07	1.55525e+07	2.57813e+07	2.38643e+07
PC(O-15:1_20:4)+H(752.5588684)13.428	2.6736e+07	5.37299e+07	4.6379e+07	2.74296e+07	4.47005e+07	3.47027e+07	7.92084e+07	5.07572e+07	5.64934e+07	4.28627e+07	4.85282e+07	2.64078e+07	3.4724e+07	4.65094e+07	2.65375e+07	2.93075e+07	4.9576e+07	2.71442e+07	2.8052e+07	5.55854e+07
PC(O-15:1_22:4)+H(780.5901684)13.936	3.20807e+06	1.07784e+07	6.68942e+06	4.56332e+06	6.61588e+06	4.10228e+06	1.00922e+07	8.87498e+06	8.23527e+06	8.83347e+06	2.16819e+07	4.45919e+06	8.1196e+06	6.57615e+06	4.97571e+06	6.40876e+06	6.38019e+06	6.17662e+06	5.66694e+06	7.65242e+06
PC(O-15:2_18:3)+H(724.5275684)12.682	7.99225e+07	1.50133e+08	1.03259e+08	7.34218e+07	9.10802e+07	1.17081e+08	2.63558e+08	1.85499e+08	1.82301e+08	1.05781e+08	1.80526e+08	4.76274e+07	6.95496e+07	1.10308e+08	5.56775e+07	6.13768e+07	1.2685e+08	5.30087e+07	9.01404e+07	1.07337e+08
PC(O-15:2_22:4)+H(778.5745184)13.164	924234	2.29659e+06	1.54406e+06	518444	1.81771e+06	1.37603e+06	3.3659e+06	2.76149e+06	1.96215e+06	2.09312e+06	4.30518e+06	1.48798e+06	1.93405e+06	1.27425e+06	641728	1.88859e+06	1.33765e+06	1.31193e+06	1.49649e+06	2.48605e+06
PC(O-15:2_22:5)+H(776.5588684)12.747	3.0822e+06	6.91867e+06	3.89324e+06	3.0492e+06	4.76967e+06	4.9885e+06	1.03432e+07	6.15826e+06	6.93619e+06	4.42612e+06	8.44878e+06	3.39584e+06	4.19258e+06	4.08054e+06	2.38671e+06	3.41495e+06	4.41697e+06	2.99801e+06	3.51805e+06	5.12464e+06
PC(O-15:2_22:6)+H(774.5432184)12.49	5.4929e+06	9.67826e+06	6.61242e+06	5.47832e+06	6.82118e+06	9.98705e+06	2.38864e+07	1.23342e+07	1.23265e+07	6.10344e+06	1.2158e+07	4.98291e+06	4.29582e+06	7.93162e+06	4.25511e+06	4.0472e+06	8.44533e+06	3.76486e+06	4.71014e+06	5.7951e+06
PC(O-32:0)+H(720.5901684)13.396	1.34076e+07	2.19715e+07	2.56522e+07	1.50439e+07	1.50279e+07	1.81525e+07	4.47481e+07	3.09509e+07	1.48049e+07	37116285	1.60631e+08	2.14192e+07	4.13307e+07	2.65626e+07	1.89576e+07	2.79159e+07	2.34848e+07	2.62971e+07	1.90731e+07	5.0898e+07
PC(P-15:2_20:4)+H(748.5275684)12.072	3.50266e+06	5.50501e+06	3.80485e+06	3.64979e+06	4.47399e+06	4.75363e+06	1.33041e+07	5.81326e+06	6.65008e+06	3.6739e+06	7.39504e+06	1.64716e+06	2.35342e+06	3.85455e+06	2.0028e+06	2.284e+06	4.59562e+06	2.12746e+06	1.04903e+06	3.41548e+06
PE(15:0_18:1)+d7(711.5663)	1.16592e+07	9.5235e+06	1.21135e+07	1.56435e+07	8.16296e+06	1.21143e+07	7.49326e+06	9.70553e+06	9.80623e+06	1.18766e+07	4.16238e+07	2.36108e+07	3.91478e+07	1.32332e+07	9.24001e+06	2.73494e+07	1.60334e+07	2.04689e+07	2.43255e+07	4.33449e+07
PE(14:0_16:0)+H(664.4911834)12.281	251810	456113	292182	240136	486693	462495	1.39659e+06	460409	520917	192891	601021	125792	211492	390653	164251	247364	291314	267779	269775	250881
PE(15:0_22:6)+H(750.5068334)11.69	108167	365731	209615	160636	171911	396047	723517	515156	468605	171503	44935.7	39296.8	27517.1	235570	104722	31818.6	280830	37791.2	113819	30964.2
PE(16:0_16:0)+H(692.5224834)13.063	880414	2.07356e+06	1.17371e+06	1.13019e+06	1.48116e+06	1.44016e+06	3.36646e+06	2.00355e+06	680725	1.6949e+06	1.564e+06	441608	885450	1.4889e+06	628811	639724	1.41339e+06	599693	1.26049e+06	600620
PE(16:0_18:2)+H(716.5224834)12.411	2.90551e+07	5.20989e+07	3.81402e+07	3.47019e+07	4.37944e+07	4.79324e+07	1.06981e+08	5.85757e+07	5.89279e+07	4.66727e+07	1.14133e+07	7.72214e+06	8.35173e+06	3.41732e+07	2.0903e+07	1.05595e+07	4.40592e+07	1.07794e+07	4.14467e+07	9.73943e+06
PE(16:0_18:3)+H(714.5068334)11.929	963544	2.59604e+06	1.51702e+06	1.02711e+06	1.30215e+06	1.04445e+06	2.96131e+06	2.72718e+06	2.46665e+06	2.01524e+06	304363	276945	536482	1.14913e+06	916926	550545	1.72393e+06	434651	1.6767e+06	471445
PE(16:0_20:4)+H(740.5224834)12.305	4.65615e+07	8.36977e+07	5.45511e+07	5.36341e+07	63055578	7.53145e+07	2.18641e+08	111312411	108033254	5.94421e+07	4.96046e+07	1.68111e+07	2.4142e+07	5.92609e+07	3.19659e+07	2.47982e+07	7.73577e+07	1.81278e+07	4.11945e+07	3.30713e+07
PE(16:1_18:1)+H(716.5224834)12.475	2.90551e+07	5.20989e+07	3.81402e+07	3.47019e+07	4.37944e+07	4.79324e+07	1.06981e+08	5.85757e+07	5.89279e+07	4.66727e+07	1.14133e+07	7.72214e+06	8.35173e+06	3.41732e+07	2.0903e+07	1.05595e+07	4.40592e+07	1.07794e+07	4.14467e+07	9.73943e+06
PE(16:1_20:4)+H(738.5068334)11.51	6.05675e+06	1.2562e+07	4.74233e+06	3.76359e+06	4.76721e+06	8.37478e+06	1.94256e+07	1.72152e+07	1.62398e+07	4.64354e+06	1.53753e+06	1.31725e+06	1.24464e+06	5.29634e+06	2.6777e+06	1.26778e+06	6.30679e+06	1.16644e+06	3.72364e+06	1.10559e+06
PE(17:0_22:6)+H(778.5381334)12.525	437942	799359	596142	475212	650768	878907	2.2259e+06	1.06016e+06	912116	489289	387716	203770	172576	551696	321733	251581	705628	189806	395313	316236
PE(18:0_20:2)+H(772.5850834)13.682	1.17756e+06	1.68702e+06	1.09781e+06	984925	3.74908e+06	1.38032e+06	2.53253e+06	2.7996e+06	841174	1.46339e+06	495648	348419	1.32857e+06	1.17514e+06	689429	247287	1.56376e+06	278567	3.76013e+06	372207
PE(18:0_20:3)+H(770.5694334)13.378	1.27108e+07	2.733e+07	2.04738e+07	2.05781e+07	2.55327e+07	1.83076e+07	4.10838e+07	2.81991e+07	2.73876e+07	2.73374e+07	2.00429e+07	6.23267e+06	9.42412e+06	1.78976e+07	1.1518e+07	8.59266e+06	2.37707e+07	7.89153e+06	1.77258e+07	1.0915e+07
PE(18:0_20:3)+H(770.5694334)13.622	7.60609e+06	2.49579e+06	2.53034e+06	2.97512e+06	2.73422e+06	1.70069e+06	4.55524e+06	3.42859e+06	2.58588e+06	2.88043e+06	1.57318e+06	619858	884150	1.7577e+06	1.22207e+06	493031	2.76337e+06	543385	2.19202e+06	954260
PE(18:0_22:4)+H(796.5850834)13.559	9.28883e+06	2.23549e+07	1.67397e+07	1.51449e+07	2.05612e+07	1.26933e+07	3.43592e+07	2.46402e+07	2.0552e+07	2.03126e+07	4.44431e+07	1.16694e+07	1.92476e+07	1.71086e+07	1.00974e+07	1.57227e+07	1.72401e+07	1.48893e+07	1.4629e+07	2.60458e+07
PE(18:1_16:0)+H(718.5381334)13.034	3.06473e+07	4.79731e+07	2.17337e+07	1.65883e+07	2.40683e+07	3.85923e+07	9.4238e+07	6.40089e+07	6.97096e+07	3.65981e+07	1.49597e+07	6.75325e+06	8.49016e+06	2.99586e+07	1.69691e+07	7.78324e+06	3.88522e+07	6.41771e+06	3.31884e+07	1.03469e+07
PE(18:1_18:1)+H(744.5537834)13.019	1.68259e+07	3.26345e+07	1.47036e+07	1.26672e+07	1.49284e+07	2.29707e+07	4.7736e+07	3.56446e+07	3.72751e+07	1.79696e+07	7.31156e+06	4.34696e+06	2.9536e+06	1.58512e+07	8.14032e+06	3.05175e+06	1.96612e+07	3.9449e+06	1.62117e+07	3.97089e+06
PE(18:1_18:1)+H(744.5537834)13.218	56308874	9.25165e+07	8.26144e+07	7.10241e+07	8.10974e+07	8.28934e+07	2.08069e+08	1.16883e+08	1.12269e+08	9.47571e+07	3.39362e+07	1.43507e+07	2.49233e+07	6.57803e+07	3.85226e+07	2.00258e+07	8.63997e+07	1.60774e+07	7.3124e+07	2.89076e+07
PE(18:1_18:2)+H(742.5381334)12.456	2.57858e+07	4.60107e+07	2.79133e+07	27271465	1.59274e+07	3.86896e+07	7.33199e+07	5.30699e+07	5.19334e+07	3.13957e+07	6.33764e+06	4.66721e+06	5.31285e+06	2.35923e+07	1.34329e+07	4.72466e+06	3.39171e+07	4.75351e+06	2.46912e+07	5.19238e+06
PE(18:1_22:4)+H(794.5694334)12.824	989426	2.27423e+06	1.59213e+06	1.29856e+06	1.78434e+06	1.8932e+06	4.42557e+06	2.43958e+06	2.26116e+06	1.42281e+06	3.73886e+06	1.13853e+06	1.58804e+06	1.14739e+06	686402	1.56432e+06	1.48253e+06	1.43381e+06	1.28561e+06	1.93318e+06
PE(18:1_22:5)+H(792.5537834)12.361	3.84527e+06	6.45811e+06	2.91266e+06	3.83606e+06	4.42936e+06	5.5715e+06	1.43739e+07	8.14515e+06	3.86535e+06	3.62514e+06	5.21272e+06	1.54801e+06	2.23129e+06	3.38555e+06	1.21178e+06	2.29433e+06	1.30122e+06	1.96169e+06	2.37417e+06	2.08759e+06
PE(18:1_22:5)+H(792.5537834)12.599	6.16742e+06	1.14858e+07	7.46672e+06	7.73535e+06	7.57981e+06	8.03006e+06	1.89679e+07	1.42478e+07	1.38909e+07	6.44758e+06	3.04733e+06	987372	2.03533e+06	6.79783e+06	3.01179e+06	1.543e+06	3.33318e+06	1.23348e+06	3.62743e+06	2.11287e+06
PE(18:2_22:5)+H(790.5381334)12.138	7.01093e+06	1.3373e+07	8.4292e+06	7.26756e+06	1.12347e+07	1.47151e+07	4.15221e+07	1.64885e+07	1.47667e+07	9.53243e+06	8.52864e+06	3.71538e+06	3.39907e+06	9.24058e+06	5.42538e+06	3.44595e+06	9.68159e+06	2.98867e+06	7.48109e+06	3.76974e+06
PE(20:3_18:0)+H(770.5694334)13.026	34601	132766	21111.8	352.511	14413.9	62314.6	263941	53550	76925.9	10096.5	1605.27	7067.75	7370.67	13053.7	7902.93	861.084	824.2	9927.39	15307.2	15592.8
PE(20:3_22:0)+H(826.6320334)14.457	621732	1.02414e+06	526634	433012	352618	821203	623846	1.38949e+06	1.31684e+06	654886	331296	115008	168466	281172	283300	198440	343936	140714	450983	293167
PE(20:4_16:0)+H(740.5224834)12.344	4.65615e+07	8.36977e+07	5.45511e+07	5.36341e+07	63055578	7.53145e+07	2.18641e+08	111312411	108033254	5.94421e+07	4.96046e+07	1.68111e+07	2.4142e+07	5.92609e+07	3.19659e+07	2.47982e+07	7.73577e+07	1.81278e+07	4.11945e+07	3.30713e+07
PE(20:4_16:0)+H(740.5224834)12.442	4.73239e+07	8.68977e+07	5.54204e+07	5.66082e+07	6.60159e+07	7.53145e+07	2.18641e+08	111312411	1.09974e+08	6.12042e+07	5.06491e+07	1.80338e+07	2.4142e+07	5.92609e+07	3.32483e+07	2.53974e+07	7.87747e+07	1.81278e+07	4.11945e+07	3.3913e+07
PE(20:4_18:0)+H(768.5537834)12.639	8.60297e+06	1.30362e+07	6.87345e+06	6.89564e+06	1.38175e+07	1.30721e+07	3.18536e+07	1.72096e+07	1.85774e+07	7.50408e+06	1.31394e+07	1.43111e+06	1.25063e+06	6.80815e+06	3.23321e+06	5.50147e+06	1.11651e+07	5.81297e+06	9.86742e+06	6.58594e+06
PE(20:4_18:0)+H(768.5537834)12.819	6.96599e+06	1.71091e+07	9.98698e+06	3.66239e+06	1.28799e+07	1.09756e+07	2.60894e+07	1.52411e+07	1.55791e+07	3.40309e+06	1.20698e+07	2.16512e+06	4.98225e+06	3.29594e+06	5.10298e+06	3.66841e+06	1.11329e+07	4.21152e+06	9.21378e+06	6.00348e+06
PE(20:4_18:0)+H(768.5537834)13.108	101634844	1.80129e+08	1.28852e+08	1.08867e+08	1.4265e+08	1.53577e+08	4.27339e+08	2.40444e+08	2.2635e+08	1.38263e+08	1.81288e+08	5.04883e+07	7.78204e+07	1.36883e+08	6.65615e+07	6.68652e+07	1.5412e+08	5.34322e+07	1.05128e+08	1.11632e+08
PE(20:4_18:1)+H(766.5381334)12.339	4.40638e+07	7.21987e+07	4.222e+07	4.16595e+07	4.7553e+07	6.24513e+07	1.80408e+08	8.96262e+07	9.29736e+07	4.86778e+07	3.8978e+07	1.381e+07	1.71038e+07	4.37929e+07	2.33994e+07	1.69955e+07	5.1759e+07	1.30273e+07	3.26957e+07	2.42449e+07
PE(20:4_18:1)+H(766.5381334)13.238	784409	1.1842e+06	940842	1.04769e+06	1.30591e+06	1.90031e+06	3.26574e+06	1.67881e+06	1.84603e+06	1.00998e+06	853614	285403	397177	950278	406494	337677	984434	285369	1.17864e+06	655530
PE(20:4_19:1)+H(780.5537834)12.729	759953	1.28697e+06	742275	770718	823796	1.19244e+06	2.78255e+06	1.48676e+06	1.66852e+06	529480	324070	166096	232311	678238	316003	238024	804432	206895	513534	332463
PE(20:4_20:1)+H(794.5694334)13.094	7.60689e+06	1.51315e+07	1.2046e+07	8.67246e+06	1.32567e+07	7.74987e+06	3.0014e+07	1.86335e+07	1.32845e+07	1.16713e+07	1.95285e+07	4.95297e+06	9.05016e+06	1.1318e+07	6.57708e+06	6.57604e+06	1.1022e+07	5.12999e+06	7.90834e+06	1.12505e+07
PE(20:4_22:4)+H(816.5537834)12.171	389538	585931	468445	415292	546212	673599	1.73844e+06	871963	1.20191e+06	367460	1.14398e+06	340918	420276	459082	279316	453993	500782	334526	318157	405500
PE(20:4_24:4)+H(844.5850834)12.674	335790	541911	310826	287284	360334	554507	1.04282e+06	706857	770331	291584	689605	168431	253790	395499	169618	78007.2	448184	172420	280914	281637
PE(20:5_18:0)+H(766.5381334)12.689	1.71656e+07	3.25799e+07	2.22523e+07	2.25153e+07	2.47145e+07	2.57546e+07	5.5119e+07	4.00697e+07	3.86484e+07	2.18742e+07	9.69317e+06	2.63825e+06	6.26675e+06	2.2505e+07	1.08015e+07	4.94039e+06	2.54261e+07	3.77511e+06	1.4291e+07	7.6092e+06
PE(22:0_18:1)+H(802.6320334)15.321	243826	509470	319600	274900	325795	331137	606615	663528	550185	488474	447472	103829	204412	353804	283886	144072	589886	140919	451679	308727
PE(22:5_18:2)+H(790.5381334)11.722	1.1323e+06	2.03617e+06	2.61208e+06	1.22803e+06	2.94648e+06	2.01459e+06	6.62368e+06	4.8686e+06	2.62611e+06	1.23076e+06	1.64546e+06	601421	949610	2.26307e+06	1.2602e+06	833407	2.42757e+06	327857	1.49759e+06	570896
PE(22:6_16:0)+H(764.5224834)12.16	2.17001e+07	3.53768e+07	2.33407e+07	2.34579e+07	3.08478e+07	3.89069e+07	1.10779e+08	4.26587e+07	4.44677e+07	2.91602e+07	2.70698e+07	9.40133e+06	1.0926e+07	3.14987e+07	1.65364e+07	1.19528e+07	3.14341e+07	9.61975e+06	2.47488e+07	1.45411e+07
PE(22:6_18:0)+H(792.5537834)12.907	1.13802e+07	1.98032e+07	1.78432e+07	1.58391e+07	2.1333e+07	2.2977e+07	5.84305e+07	2.65552e+07	2.49658e+07	6.77961e+06	3.12499e+07	9.28246e+06	1.21462e+07	2.0213e+07	4.79863e+06	1.07897e+07	2.38781e+07	8.65441e+06	1.61897e+07	1.51952e+07
PE(22:7_18:0)+H(790.5381334)13.156	466147	699200	500334	513414	553059	1.04249e+06	3.49645e+06	834984	976126	588274	1.37834e+06	391413	540996	561738	252120	401305	682159	335754	500996	1.03227e+06
PE(24:7_18:0)+H(818.5694334)13.544	112929	383300	234479	298480	381118	373531	1.50358e+06	492506	545951	192553	943387	188131	397552	327320	126083	301083	271008	230771	262012	688473
PE(O-16:0_18:1)+H(704.5588684)13.501	741278	1.58678e+06	1.06136e+06	784398	1.28068e+06	908348	2.19753e+06	1.72076e+06	1.43311e+06	1.011e+06	2.11043e+06	374872	705217	1.01267e+06	621730	525804	1.04429e+06	462270	997158	766402
PE(O-16:1_20:3)+H(726.5432184)12.837	1.44259e+06	2.81935e+06	2.57631e+06	1.57943e+06	3.2461e+06	2.58599e+06	7.34083e+06	3.66703e+06	3.24127e+06	1.92112e+06	4.73078e+06	851773	1.20135e+06	2.31883e+06	1.3616e+06	1.05272e+06	2.61735e+06	884553	2.25745e+06	2.10773e+06
PE(O-16:2_18:2)+H(698.5119184)12.006	343993	483190	257342	222642	445856	348764	946262	565077	557965	303742	169235	40893.9	47692.3	292883	219180	43658.3	359133	31547.1	196934	50972.6
PE(P-16:0_18:2)+H(700.5275684)12.825	1.08012e+06	2.01612e+06	1.88701e+06	2.03257e+06	2.55247e+06	1.76432e+06	4.40756e+06	2.20247e+06	2.03742e+06	2.14257e+06	3.62006e+06	836214	1.41334e+06	818949	1.0779e+06	983257	1.87349e+06	904424	1.95346e+06	1.51416e+06
PE(P-16:0_20:3)+H(726.5432184)12.836	1.36242e+06	2.82042e+06	2.6094e+06	1.8252e+06	3.266e+06	2.46394e+06	7.46524e+06	3.67007e+06	3.2615e+06	2.57595e+06	4.7449e+06	813788	1.17911e+06	2.44224e+06	867640	1.02206e+06	1.5721e+06	880742	1.38116e+06	2.10988e+06
PE(P-16:0_22:4)+H(752.5588684)13.191	9.95901e+06	2.14905e+07	1.60691e+07	1.25063e+07	1.80216e+07	1.44081e+07	3.69804e+07	2.15051e+07	2.0635e+07	1.08636e+07	5.05714e+07	1.12466e+07	1.94073e+07	1.5153e+07	8.91269e+06	1.38995e+07	1.58672e+07	1.33499e+07	1.47097e+07	2.85091e+07
PE(P-18:0_18:2)+H(728.5588684)13.555	499536	1.36309e+06	1.15388e+06	1.48312e+06	1.64105e+06	1.4129e+06	2.47646e+06	1.62479e+06	1.86131e+06	1.60772e+06	2.87734e+06	434387	766908	985547	840798	1.08707e+06	1.49437e+06	620648	1.18965e+06	1.22772e+06
PE(P-18:0_20:4)+H(752.5588684)13.437	2.65896e+07	5.37129e+07	4.69647e+07	2.74859e+07	4.47307e+07	3.46801e+07	7.94592e+07	5.09754e+07	5.52044e+07	2.26883e+07	5.80149e+07	2.6415e+07	3.5994e+07	4.64774e+07	2.65426e+07	2.91411e+07	4.95618e+07	2.6924e+07	2.80271e+07	5.61454e+07
PE(P-18:0_22:4)+H(780.5901684)13.922	3.21258e+06	1.05161e+07	5.97717e+06	4.56047e+06	6.63526e+06	3.83648e+06	1.00583e+07	8.89296e+06	8.26484e+06	8.02948e+06	2.13047e+07	4.63837e+06	7.89404e+06	6.57434e+06	4.9516e+06	6.40987e+06	6.36654e+06	6.19799e+06	5.7449e+06	7.62869e+06
PE(P-18:0_22:5)+H(778.5745184)13.426	4.84426e+06	1.10854e+07	9.38286e+06	6.21423e+06	9.31136e+06	6.11265e+06	1.77017e+07	1.24369e+07	1.28022e+07	1.07682e+07	2.1334e+07	5.12437e+06	8.33609e+06	9.35429e+06	5.6396e+06	6.25021e+06	9.03907e+06	5.40383e+06	7.72916e+06	1.16188e+07
PE(P-18:0_22:6)+H(776.5588684)13.251	5.04892e+06	9.89395e+06	8.52361e+06	6.73264e+06	9.2851e+06	8.52404e+06	2.42848e+07	1.0517e+07	1.06367e+07	1.02661e+07	2.21225e+07	7.05908e+06	8.53444e+06	1.12306e+07	5.86959e+06	7.1434e+06	1.03756e+07	6.22941e+06	7.59127e+06	1.36658e+07
PE(P-18:1_18:1)+H(728.5588684)13.369	1.49353e+06	3.69834e+06	2.04719e+06	1.73787e+06	2.24388e+06	3.03271e+06	5.71801e+06	3.42935e+06	1.51692e+06	2.7707e+06	3.90022e+06	623470	1.9015e+06	768813	1.15273e+06	1.40184e+06	2.16629e+06	1.35062e+06	1.56863e+06	1.20095e+06
PE(P-18:1_22:4)+H(778.5745184)13.148	956920	5.56665e+06	961269	520410	1.93212e+06	2.35553e+06	3.36085e+06	2.82665e+06	1.96275e+06	2.07792e+06	4.46859e+06	1.5266e+06	1.32799e+06	1.2302e+06	705419	1.885e+06	1.32084e+06	1.32648e+06	1.36585e+06	2.48755e+06
PE(P-18:2_22:4)+H(776.5588684)12.731	3.37532e+06	6.92198e+06	3.88924e+06	3.05286e+06	4.76436e+06	5.22779e+06	1.0612e+07	7.07292e+06	6.44955e+06	4.42005e+06	8.4738e+06	3.41156e+06	4.1842e+06	4.07688e+06	2.38354e+06	3.40186e+06	4.41953e+06	2.99178e+06	3.51464e+06	5.11418e+06
PG(15:0_18:1)+d7(758.5798)	1.59233e+07	1.39801e+07	1.75242e+07	2.60894e+07	1.2402e+07	1.49461e+07	8.17827e+06	1.44387e+07	1.20154e+07	1.84223e+07	6.54602e+07	3.92887e+07	6.1812e+07	1.73421e+07	1.57423e+07	5.5968e+07	2.34427e+07	4.28373e+07	3.27943e+07	6.46538e+07
PG(16:0_18:1)+NH4(766.5592634)12.165	312240	611646	458470	492678	637554	583535	1.32637e+06	689517	951152	730541	1.30647e+06	354447	595407	480849	317288	434630	570506	325597	580367	802766
PG(16:0_18:2)+NH4(764.5436134)11.79	215799	281770	364528	179384	337312	559058	1.50262e+06	176712	405594	302634	3.54495e+06	509021	889373	314113	144439	600124	380186	424363	674647	1.7271e+06
PG(18:1_18:1)+NH4(792.5749134)12.31	302417	584053	371951	337922	523468	466045	1.54542e+06	602045	762034	463547	1.06655e+06	294243	368058	410376	190278	342673	455783	298718	340983	604516
PG(18:2_18:2)+NH4(788.5436134)10.981	66146.9	96769.9	63611.4	44684	65874.6	68972.8	154292	154982	89483.3	87625.7	132999	41363.7	34229.1	73760.3	50572.1	42267.6	55820.2	49887.4	63893.3	89087.9
PG(18:2_20:4)+NH4(812.5436134)10.374	43712	219711	109530	67194.5	94940.8	87089.9	271042	223953	185620	195672	558627	112068	230013	105110	100118	183776	125102	171859	134387	387554
PG(20:4_22:5)+NH4(862.5592634)10.595	79721	163107	101331	70077.5	90023.2	97620.6	237373	225439	172639	99081.7	329371	74535.2	110203	106841	100991	121106	136434	83985.2	87047.7	237551
PG(22:6_22:6)+NH4(884.5436134)9.849	83529.6	140832	82323.9	48718.8	75516.5	111480	281863	180387	269919	193038	274417	130483	82570.1	160417	149342	95912.4	213858	65239.7	117434	256299
SM(18:1)+d9(738.6464)	1.6905e+08	1.46608e+08	1.79336e+08	2.35543e+08	1.60535e+08	1.83593e+08	1.11132e+08	1.85736e+08	1.33196e+08	1.79954e+08	7.54912e+08	7.32076e+08	6.08894e+08	1.70606e+08	1.64425e+08	7.35219e+08	2.45971e+08	4.4585e+08	3.82002e+08	7.54912e+08
SM(d18:1_18:3)+H(725.5592024)12.011	650806	961362	536302	319380	844118	1.02114e+06	2.39688e+06	785160	930189	763818	2.18811e+06	630894	691314	503918	415560	571038	375529	445855	958564	1.55371e+06
SM(d18:1_23:4)+H(793.6218024)15.385	466576	310977	427582	489378	260862	455733	26966.6	271569	286583	300671	375162	451828	440340	371066	363257	467515	332375	406173	442708	468177
SM(d18:1_24:1)+H(813.6844024)14.98	979999	3.04131e+06	1.0362e+06	947329	1.26479e+06	1.08164e+06	2.9098e+06	3.01355e+06	964389	1.29702e+06	1.32705e+06	1.48025e+06	1.96427e+06	2.87734e+06	1.53194e+06	1.43472e+06	4.42181e+06	1.02295e+06	2.29925e+06	1.46899e+06
SM(d18:1_26:4)+H(835.6687524)13.903	145467	354125	213588	158867	224758	217714	684081	348586	413318	204743	540025	55095.2	135833	198949	54853	82703.7	169863	59409.5	184115	264341
SM(d18:2_16:3)+H(695.5122524)10.112	22962.3	71886.5	44090.7	34232.7	40763	32793.1	114866	84390.3	81955.1	43989.7	51217.9	23022.3	29991	32284.1	26027.1	40585.6	37797.8	13412	38352.6	29142.9
SM(d18:2_24:3)+H(807.6374524)13.766	342471	526735	609749	625085	768653	696370	2.33142e+06	447985	652262	579691	1.16437e+06	285015	383545	637166	269582	334870	499929	222998	678894	879821
SM(d20:1_14:0)+H(703.5748524)13.388	1.07526e+06	1.67055e+06	971594	1.02145e+06	1.21868e+06	1.52327e+06	3.93746e+06	1.81758e+06	2.40835e+06	1.31459e+06	2.64694e+06	434802	822928	1.36084e+06	659287	593416	1.39436e+06	406181	1.37438e+06	1.85975e+06
SM(d31:2)+H(659.5122524)7.198	7293.71	11078.8	5234	4359.63	4992.43	4128.98	2127.32	2639.87	4915.62	8030.9	0	868.05	202.712	4515.6	5450.74	189.533	8168.67	942.849	7768.94	689.007
SM(d32:1)+H(675.5435524)11.295	1.10992e+06	1.22906e+06	854324	493638	649217	872835	1.89904e+07	1.26178e+06	1.22171e+06	469389	884101	298039	974571	437673	438191	419186	911819	442872	4.92154e+06	666582
SM(d34:0)+H(705.5905024)12.408	9.38451e+06	1.4547e+07	9.41192e+06	6.6276e+06	1.1408e+07	1.49143e+07	3.46707e+07	1.9316e+07	2.07847e+07	1.43561e+07	4.00133e+07	1.02923e+07	1.55349e+07	1.23992e+07	7.26571e+06	1.00695e+07	1.21521e+07	1.08205e+07	1.31445e+07	2.36883e+07
SM(d34:1)+H(703.5748524)12.037	1.35248e+08	2.03886e+08	1.36917e+08	1.40104e+08	1.83785e+08	1.89882e+08	4.65543e+08	2.3502e+08	2.71335e+08	1.97825e+08	3.50872e+08	1.07838e+08	139486713	1.57065e+08	1.13511e+08	1.26369e+08	195239245	6.84558e+06	1.8577e+08	2.29273e+08
SM(d34:1)+H(703.5748524)12.326	3.49016e+06	5.79626e+06	3.79748e+06	3.51435e+06	4.59166e+06	6.19015e+06	1.6196e+07	4.10095e+06	8.9391e+06	1.40687e+07	1.32927e+07	2.84384e+06	4.2481e+06	4.75532e+06	2.76435e+06	1.90962e+06	4.8919e+06	4250191	4.97566e+06	9.30732e+06
SM(d35:2)+H(715.5748524)11.713	64441.8	189497	161937	101307	163906	118539	238956	162463	258340	132059	303608	138796	130184	127852	111352	67177.5	128234	119252	131944	134141
SM(d36:0)+H(733.6218024)13.265	1.5834e+06	3.66107e+06	2.9779e+06	2.53779e+06	3.72757e+06	3.02248e+06	6.83736e+06	3.71904e+06	3.80599e+06	4.47985e+06	9.74462e+06	2.59532e+06	4.09905e+06	4.37216e+06	2.15566e+06	2.66864e+06	3.93676e+06	2.78048e+06	4.74149e+06	5.94751e+06
SM(d36:1)+H(731.6061524)12.937	1.29323e+07	1.40079e+07	2.49428e+07	9.94829e+06	3.33406e+07	2.60005e+07	7.28913e+07	2.98164e+07	1.19865e+07	2.85042e+07	7.31256e+07	1.97044e+07	3.1009e+07	2.72562e+07	1.53963e+07	1.22188e+07	2.55149e+07	2.1362e+07	3.47336e+07	4.42877e+07
SM(d36:2)+H(729.5905024)12.171	766549	1.78503e+06	1.62115e+06	1.20003e+06	2.13013e+06	1.96256e+06	5.1282e+06	1.89289e+06	1.90759e+06	2.18682e+06	1.13622e+07	2.98258e+06	4.37661e+06	1.89878e+06	1.04257e+06	3.48585e+06	1.71656e+06	2.93098e+06	3.0888e+06	5.47734e+06
SM(d36:5)+H(723.5435524)11.212	445726	1.16193e+06	670783	626543	904563	734584	2.80383e+06	1.2084e+06	1.3821e+06	853713	2.36052e+06	756351	1.16735e+06	831794	572670	728148	923880	737359	910201	1.60539e+06
SM(d37:1)+H(745.6218024)16.449	360561	531715	364527	314072	532049	623276	572692	652060	605435	299132	551401	151719	360785	368428	202489	76178.3	477709	160695	281309	664839
SM(d37:2)+H(743.6061524)12.618	204587	412182	302566	230460	280269	356149	733936	468921	490591	199048	287562	180016	137355	298013	116946	167060	269070	121015	232249	241131
SM(d37:4)+H(739.5748524)8.788	281707	592859	519869	325489	502390	692442	1.8033e+06	573597	893628	434731	1.46495e+06	260607	410341	425286	157675	329414	472328	321715	429687	615960
SM(d37:4)+H(739.5748524)8.96	400494	488343	308019	517128	635318	923701	2.43773e+06	1.06889e+06	1.23511e+06	648838	1.44103e+06	361302	530474	620913	317009	453231	701777	324521	618338	644434
SM(d37:4)+H(739.5748524)9.961	76779.6	115471	144167	82261.8	240830	152738	404877	151167	221589	197723	370354	94547.5	46512.4	72440.3	66035.7	58695.7	107604	28452	117980	122605
SM(d37:4)+H(739.5748524)10.577	64098.3	185259	51257.4	110487	66263.8	84136.9	168780	95236.6	105899	125306	261760	75219.7	90389.7	123482	43319.6	68390.7	159296	67202.1	131251	161312
SM(d37:4)+H(739.5748524)10.807	96500.9	174258	74446.8	93771.2	89740.6	174206	174689	94615	235354	111701	237903	64341.5	82736.1	106702	75502.5	64647	133890	57326.6	131857	148550
SM(d37:4)+H(739.5748524)11.055	56783.6	98750.4	70441.2	52136.9	86469.3	94625.1	333959	83963.2	124885	60987.4	195346	47556.4	62061.9	69808.4	33047.7	40238.8	84806.1	39732.9	78209.2	101914
SM(d38:0)+H(761.6531024)7.695	114263	236501	159684	141061	201847	240156	530950	290025	244993	174810	375808	96492.3	131567	156475	88411.8	110449	185349	61332.9	167321	228105
SM(d38:0)+H(761.6531024)7.927	96100.3	227953	151165	135662	164088	193873	508721	254749	253813	166556	164240	87232.5	117123	137193	81626.9	83218.9	188873	58582.1	157371	192519
SM(d38:0)+H(761.6531024)8.388	49544.6	83743.2	62633.4	59923.8	74362.9	89608.2	108858	112620	117326	68188	125846	40085.9	51294.3	69155.7	37722.4	39161.3	84698.3	11879.5	66223.4	79793.9
SM(d38:0)+H(761.6531024)8.57	33799.8	63773.4	46382.7	44421.3	59095.7	54606.1	129705	79097.9	84145.9	52683.7	89027.5	28285.7	34947.8	47969.3	28061	24988.2	61195.8	19165.9	50956	54949.2
SM(d38:0)+H(761.6531024)9.32	12947.1	27706.8	14930.2	10190.4	11776.6	13079.8	55381.9	31000.8	33889.6	17897.2	16651.3	8974.5	12065.9	12472.2	9531.28	10577.5	17685.7	4320.9	17897.8	23967.6
SM(d38:0)+H(761.6531024)9.506	8584.7	29006.3	15895.6	13697	15490.8	26561.8	57215.2	38617.3	31557.4	17819	64231.6	11834.9	19919.7	20053.9	14143.6	21631.3	25351.8	12830.1	25164.3	36981.9
SM(d38:0)+H(761.6531024)10.077	16860.5	18875.3	11629.9	13424.7	6675.26	20853.2	13717	28172	16174.1	17188.9	27645.4	6608.37	3335.78	12909.1	11202.7	4206.54	14723	6183.89	9533.08	13757.9
SM(d38:0)+H(761.6531024)10.252	17345.7	27606.6	19666.6	20708.4	21432	33258.1	84880.3	43409.5	44711	22528.2	58052.4	9511.13	15485.4	21830.7	4797.01	13409.8	25520.5	10417.9	17035.1	25074.5
SM(d38:0)+H(761.6531024)10.448	18393.6	40271.5	31867.7	11343.2	30942.5	39145.6	127502	31287.4	47178.9	30729	64922.7	11699.7	18938.8	26289.5	14628.5	11510.5	25742.6	15191.3	30493.6	35596.4
SM(d38:1)+H(759.6374524)13.704	7.83653e+07	1.39559e+08	9.3082e+07	8.97589e+07	8.05731e+07	1.03612e+08	2.85835e+08	1.43746e+08	1.52847e+08	1.32585e+08	8.3128e+07	1.03764e+07	4.07427e+07	1.17617e+08	6.78906e+07	2.86646e+07	1.33997e+08	1.28047e+07	8.92723e+07	5.50947e+07
SM(d38:1)+H(759.6374524)14.004	3.61358e+06	151109384	1.00917e+08	1.01725e+08	104186413	1.12194e+08	2.92468e+08	1.84099e+08	1.63812e+08	5.81943e+06	8.93916e+07	2.90021e+07	4.45044e+07	128128145	7.29588e+07	3.13301e+07	1.52924e+08	926244	9.67248e+07	5.47602e+07
SM(d38:1)+H(759.6374524)14.719	814000	157829	360011	2397.35	17373.5	73654.2	301766	309888	94568.2	127099	180305	601314	485371	346848	1.96775e+06	325052	218459	97002.9	603520	319727
SM(d38:1)+H(759.6374524)14.996	387718	488892	415537	228541	199679	170017	274873	340260	430136	121555	178566	445945	147698	390928	1.2237e+06	324853	459429	11.6909	408875	446305
SM(d38:1)+Na(781.6193974)13.704	1.84453e+06	2.3786e+06	2.235e+06	2.36604e+06	3.59165e+06	4.07325e+06	1.15082e+07	3.10088e+06	3.10746e+06	2.57119e+06	3.75359e+06	895927	1.35832e+06	2.48853e+06	1.30587e+06	936252	3.0274e+06	681308	2.73973e+06	2.44196e+06
SM(d38:2)+H(757.6218024)12.989	3.77368e+06	6.55559e+06	5.71903e+06	4.55827e+06	5.9541e+06	6.89031e+06	1.61551e+07	8.72793e+06	7.8544e+06	5.80425e+06	1.08254e+07	4.27601e+06	4.40506e+06	6.02501e+06	3.53552e+06	3.91208e+06	6.95277e+06	3.40659e+06	4.76792e+06	7.46005e+06
SM(d38:4)+H(753.5905024)13.153		1723.83	0	0	28938.4	6880.6	39827.1	7967.41	10746.5	6701.51	150256	42562.8	24057.8	0	8026.98	18418	13522	6964.46	31830.5	160687
SM(d38:5)+H(751.5748524)8.683	2363.21	6900.43	691.181		1144.61					865.489	30481.7		998.604			1172.21			2163.41	1394.53
SM(d39:2)+H(771.6374524)16.6	1.31959e+06	1.43618e+06	1.2096e+06	1.47339e+06	1.71045e+06	1.79247e+06	1.96804e+06	1.84615e+06	1.77188e+06	1.62146e+06	2.1933e+06	605214	1.22511e+06	1.30812e+06	692142	928303	1.45352e+06	514509	1.47289e+06	1.94819e+06
SM(d40:1)+H(787.6687524)14.489	8.73362e+07	1.74643e+08	1.25174e+08	1.1006e+08	1.14023e+08	1.18482e+08	3.1045e+08	2.15454e+08	1.83366e+08	1.62895e+08	102771459	3.04915e+07	4.88019e+07	1.44791e+08	8.97691e+07	3.4682e+07	1.94097e+08	2.80495e+07	1.1984e+08	6.89885e+07
SM(d40:2)+H(785.6531024)13.758	1.14256e+07	2.47833e+07	1.38384e+07	1.58024e+07	1.77438e+07	1.55138e+07	4.21999e+07	2.79481e+07	2.29317e+07	2.12701e+07	2.24876e+07	6.96542e+06	1.05474e+07	1.74696e+07	1.05821e+07	8.7637e+06	2.07032e+07	6.46894e+06	1.57651e+07	1.32447e+07
SM(d40:3)+H(783.6374524)12.912	892957	2.9117e+06	2.32325e+06	1.61257e+06	1.30153e+06	3.0237e+06	4.42784e+06	3.58978e+06	3.7668e+06	1.94496e+06	3.68527e+06	1.02267e+06	1.47752e+06	1.61619e+06	732486	1.19686e+06	1.12814e+06	923458	825736	1.64406e+06
SM(d40:4)+H(781.6218024)12.376	182973	355972	205588	164351	234833	360078	886989	510390	351189	206345	558714	111208	201115	165573	110668	148352	198698	149556	118186	314534
SM(d40:4)+H(781.6218024)13.706	1.84309e+06	2.59957e+06	2.23229e+06	2.8454e+06	3.56895e+06	4.06306e+06	1.31011e+07	3.05829e+06	3.11815e+06	2.42325e+06	3.57019e+06	910003	1.34889e+06	2.48926e+06	1.29491e+06	817284	3.0256e+06	661315	2.7378e+06	2.57385e+06
SM(d41:3)+H(797.6531024)16.727	720142	829012	484851	1.11603e+06	899244	1.04221e+06	893275	816871	1.40673e+06	762203	1.19993e+06	301682	814868	781118	450225	534910	842306	532991	958820	1.13778e+06
SM(d41:4)+H(795.6374524)15.815	981134	1.01586e+06	772142	868125	924309	925555	278181	723666	951787	559395	1.11399e+06	815914	831832	687685	606076	739814	745778	628667	798107	920296
SM(d42:4)+H(809.6531024)13.016	3.37312e+06	6.26328e+06	4.20038e+06	3.02996e+06	5.04188e+06	5.58679e+06	1.34867e+07	6.63297e+06	6.53148e+06	4.17898e+06	8.90696e+06	2.99901e+06	4.2518e+06	3.77319e+06	2.10361e+06	3.72802e+06	3.7974e+06	3.28952e+06	3.82914e+06	5.34033e+06
SM(d42:4)+H(809.6531024)14.483	5.58096e+06	1.06036e+07	6.07348e+06	7.55687e+06	7.79616e+06	9.29832e+06	2.44108e+07	1.15871e+07	1.31743e+07	8.5721e+06	8.24667e+06	1.75877e+06	2.74304e+06	8.23164e+06	3.84349e+06	1.86246e+06	9.0224e+06	1.30873e+06	7.77425e+06	5.12755e+06
SM(d42:5)+H(807.6374524)12.572	474621	776416	665715	561426	721631	660032	1.76889e+06	827789	862173	874409	1.34444e+06	408922	610761	712531	481683	426674	883389	434508	738973	634667
SM(d42:5)+H(807.6374524)13.535	130935	285472	113229	174147	210424	284213	825759	301186	409629	120267	251674	80287.1	97733	152330	40841.7	44915.9	144685	32429	122017	159741
SM(d43:1)+H(829.7157024)16.676	0	19954.8	0	52300	0.000143902	339.447	11612.6	10.3007	26689.2	21231.7	0.0312557	0	14216.9	40261.6	271.926	0	242.82	50101.1	0	51019.3
SM(d43:5)+H(821.6531024)13.857	162624	299902	281401	290724	333989	276703	805880	433245	393709	251897	503696	33710.9	188588	194132	65232.9	111228	207515	86022.8	132175	136948
SM(d43:5)+H(821.6531024)14.135	187288	431562	405853	84072.1	113276	106641	1.16632e+06	656249	227610	107993	387467	66965	94141.5	291384	19153.9	81013.1	339940	44218.5	70277.8	207237
SM(d44:4)+H(837.6844024)15.255	5.31286e+06	1.09214e+07	6.23542e+06	5.94496e+06	7.05927e+06	8.07491e+06	2.04971e+07	1.35366e+07	1.41965e+07	9.27675e+06	8.57818e+06	2.18213e+06	2.49198e+06	6.53149e+06	4.17841e+06	2.26617e+06	6.57513e+06	1.72502e+06	6.10298e+06	5.08416e+06
SM(d44:5)+H(835.6687524)13.143	165335	244929	150314	91839.9	197787	231909	491326	246574	297357	336436	516907	85052.5	181954	225449	136361	144310	240035	97099.7	217498	294534
SM(d44:5)+H(835.6687524)14.228	8.07826e+06	1.75909e+07	1.15949e+07	1.08244e+07	1.49262e+07	1.82232e+07	3.99616e+07	1.87125e+07	1.77856e+07	1.15228e+07	2.58037e+07	4.5133e+06	5.92142e+06	1.13522e+07	4.29601e+06	4.57597e+06	1.2668e+07	3.47902e+06	9.69773e+06	1.19353e+07
SM(d44:5)+H(835.6687524)14.701	947065	826520	1.22594e+06	1.28162e+06	1.33754e+06	1.46652e+06	4.1113e+06	753547	1.14013e+06	953353	2.32491e+06	451282	814831	993913	738440	794170	1.1964e+06	240213	885307	1.70386e+06
SM(d44:6)+H(833.6531024)13.58	1.78502e+06	3.37023e+06	2.49922e+06	1.22791e+06	3.50751e+06	2.22325e+06	1.339e+07	3.45464e+06	4.64687e+06	1.4175e+06	6.0999e+06	1.5048e+06	1.08256e+06	1.90246e+06	885832	957704	2.05861e+06	1.26127e+06	1.67478e+06	4.14306e+06
SPH(d18:1)+H(300.2897054)3.803	205104	271021	183109	49238.5	310336	245692	662820	555590	367268	253918	1.26056e+06	193988	261906	130747	227755	216965	193629	283809	258541	276297
SPH(d18:1)+H(300.2897054)3.902	205104	271021	183109	49238.5	395261	339514	769289	619428	582924	253918	1.26056e+06	193988	261906	130747	227755	216965	193629	283809	340152	276297
SPH(d20:0)+H(330.3366554)4.541	31801.6	57168.5	38384.4	37657	47223.9	78416	208172	55054.1	102552	49121.5	131762	44642.4	45315	37287.8	24211.7	40181.7	46084.1	23602.4	58348.9	67165.2
TG(15:0_18:1_15:0)+d7(829.7979)	1.79687e+08	2.74134e+08	2.80791e+08	1.95111e+08	2.87995e+08	3.66534e+08	2.48716e+08	3.58573e+08	3.17768e+08	3.04305e+08	7.37559e+08	1.01187e+08	1.78494e+08	2.83179e+08	8.03877e+07	8.14053e+07	3.33113e+08	1.24082e+08	3.7227e+08	5.53149e+08
TG(10:0_10:0_22:6)+NH4(728.5823654)14.179	503468	161066	173772	387405	208299	487271	0.0112497	186601	87497.4	329057	372626	2.54385e+06	778851	275244	791818	876990	219344	2.27689e+06	617558	710769
TG(10:0_11:0_12:0)+NH4(614.5354154)13.879	613578	6858.74	69288.3	93861	54923.7	53331.2	29672.4	126735	109814	38462.2	440725	193323	278847	32940.1	100288	295087	25169.4	454638	635678	106132
TG(10:0_12:0_15:0)+NH4(670.5980154)15.026	60776.6	186143	190339	238356	269241	257273	108001	177380	165192	229037	521829	87854.6	164235	185706	106489	152646	239986	27446.1	220943	317616
TG(10:0_12:0_17:0)+NH4(698.6293154)16.072	2.34527e+06	1.15948e+06	2.68726e+06	3.13413e+06	2.87206e+06	1.81922e+06	251061	1.27958e+06	1.24395e+06	1.53492e+06	1.51359e+06	3.07273e+06	3.16694e+06	1.75071e+06	2.46591e+06	4.26145e+06	1.5065e+06	4.82464e+06	2.46979e+06	2.48882e+06
TG(10:0_12:0_17:1)+NH4(696.6136654)15.351	924537	335326	1.21622e+06	1.4989e+06	944531	755051	103140	348803	415122	539700	840099	2.46177e+06	1.66395e+06	658468	1.45088e+06	2.44196e+06	645447	1.32415e+06	1.17951e+06	1.27679e+06
TG(10:0_12:0_18:1)+NH4(710.6293154)15.628	1.35703e+08	6.6617e+07	1.26134e+08	1.4198e+08	9.63455e+07	9.65385e+07	1.79656e+07	7.24097e+07	7.52395e+07	9.40568e+07	9.97993e+07	1.93456e+08	1.80975e+08	1.22311e+08	1.65513e+08	1.98815e+08	1.02216e+08	2.22172e+08	1.4545e+08	1.48366e+08
TG(10:0_12:0_20:4)+NH4(732.6136654)14.626	5.54405e+06	2.15112e+06	7.43978e+06	5.27628e+06	2.20183e+06	3.76146e+06	971690	2.40385e+06	3.68983e+06	2.95623e+06	3.11221e+06	2.02242e+07	1.29026e+07	3.34941e+06	1.27457e+07	1.42905e+07	2.82369e+06	2.71147e+07	5.18828e+06	4.85467e+06
TG(10:0_12:0_22:5)+NH4(758.6293154)14.762	6.4362e+06	1.94946e+06	2.84952e+06	3.12214e+06	1.97279e+06	1.88897e+06	221221	1.64209e+06	2.46686e+06	1.63346e+06	2.14864e+06	1.3375e+07	1.08522e+07	2.09814e+06	7.37454e+06	8.75678e+06	2.05009e+06	1.4725e+07	3.3975e+06	3.62323e+06
TG(10:0_12:0_22:6)+NH4(756.6136654)15.102	992572	305479	733523	861684	614131	1.01787e+06	80494.6	344186	370531	692610	1.03424e+06	4.1297e+06	2.54131e+06	808929	1.27335e+06	3.48886e+06	734804	4.72228e+06	1.48155e+06	1.46134e+06
TG(10:0_14:0_12:1)+NH4(654.5667154)14.447	1.66901e+07	5.38922e+06	1.45644e+07	1.41437e+07	8.82546e+06	1.34191e+07	2.33098e+06	5.84778e+06	4.10365e+06	8.56084e+06	1.45386e+07	6.1443e+07	4.1746e+07	1.2087e+07	3.26984e+07	5.90977e+07	8.63995e+06	7.57717e+07	4.14909e+07	2.45256e+07
TG(10:0_14:0_16:0)+NH4(712.6449654)16.472	1.66795e+08	1.48873e+08	1.31527e+08	2.13469e+08	2.61803e+08	1.896e+08	6.57156e+07	1.54579e+08	1.54472e+08	1.05878e+08	2.38298e+08	9.21182e+07	1.95199e+08	190314240	1.56048e+08	1.60699e+08	2.05765e+08	1.83446e+08	2.13618e+08	2.01744e+08
TG(10:0_14:0_17:1)+NH4(724.6449654)16.09	3.08992e+06	1.77039e+06	4.8469e+06	4.44222e+06	2.63211e+06	2.83421e+06	327055	1.9197e+06	1.48578e+06	2.10945e+06	1.67358e+06	5.75525e+06	5.83716e+06	2.83524e+06	4.24139e+06	6.84957e+06	2.1101e+06	7.62815e+06	3.53891e+06	3.05075e+06
TG(10:0_14:0_18:1)+NH4(738.6606154)16.435	2.51486e+08	1.64147e+08	2.64671e+08	2.78879e+08	2.38111e+08	2.31783e+08	6.70355e+07	2.0264e+08	1.89415e+08	2.18735e+08	1.70862e+08	2.79412e+08	3.14731e+08	2.3985e+08	2.80103e+08	3.19968e+08	2.40924e+08	3.15283e+08	2.57967e+08	275266578
TG(10:0_14:0_20:5)+NH4(758.6293154)15.1	4525477	1.72611e+06	3.52136e+06	2.81803e+06	1.94599e+06	2.39717e+06	254586	1.41391e+06	1.77453e+06	2.80868e+06	1.28945e+06	1.13784e+07	8.44366e+06	2.99288e+06	5.5508e+06	4.51571e+06	2.28621e+06	5.46566e+06	4.14007e+06	3.50064e+06
TG(10:0_14:1_16:1)+NH4(708.6136654)14.978	1.14282e+08	5.42929e+07	1.20838e+08	1.34828e+08	8.04157e+07	8.52446e+07	9.97373e+06	4.92294e+07	4.26744e+07	6.92406e+07	9.30132e+07	2.1884e+08	2.00494e+08	9.24873e+07	1.9861e+08	2.46903e+08	8.43007e+07	2.97878e+08	1.38479e+08	1.40958e+08
TG(10:0_15:0_18:2)+NH4(750.6606154)16.222	5.42446e+06	3.14765e+06	5.35285e+06	5.68043e+06	4.28336e+06	3.36463e+06	579116	3.03199e+06	1.69877e+06	3.18208e+06	2.16326e+06	1.12994e+07	6.89805e+06	4.10593e+06	7.79469e+06	1.02211e+07	3.52771e+06	1.33604e+07	5.80004e+06	3.95596e+06
TG(10:0_16:0_18:0)+NH4(768.7075654)17.933	1.66461e+08	241782991	2.28932e+08	1.93036e+08	2.8902e+08	2.61333e+08	1.64887e+08	2.341e+08	2.59056e+08	2.20079e+08	2.15551e+08	6.25118e+07	1.46521e+08	2.2593e+08	1.10505e+08	1.12036e+08	2.26109e+08	2.50151e+08	2.00909e+08	2.24136e+08
TG(10:0_16:0_18:1)+NH4(766.6919154)18.09	602199	425641	744441	880251	621290	575766	123991	508017	462139	491288	404112	577819	906812	697053	845133	947097	615018	939586	670760	706279
TG(10:0_16:0_18:2)+NH4(764.6762654)16.87	6.88245e+06	2.99773e+06	1.40855e+07	1.0237e+07	361177	177898	2.01438e+06	5.67631e+06	6.96873e+06	9.49351e+06	177229	7.59828e+06	9.62073e+06	5.19783e+06	1.35731e+07	6.67373e+06	1.22593e+08	8.77565e+06	1.04139e+07	5.83543e+06
TG(10:0_16:1_18:1)+Na(769.6316614)16.571	7.73028e+06	1.06066e+07	9.79966e+06	5.88461e+06	1.20684e+07	4.46593e+06	1.42595e+07	1.2115e+07	1.31715e+07	1.01988e+07	1.65187e+07	3.90741e+06	7.46707e+06	9.89774e+06	4.28742e+06	4.87184e+06	9.58749e+06	4.17913e+06	4.08289e+06	1.34158e+07
TG(10:0_16:1_18:1)+NH4(764.6762654)16.571	441304455	3.52376e+08	5.40976e+08	5.27296e+08	490585179	5.14021e+08	127207646	3.89504e+08	4.01088e+08	4.36174e+08	4.17361e+08	4.25047e+08	6.25497e+08	4.61417e+08	5.08635e+08	527229201	3.29528e+08	415250689	4.94949e+08	5.61941e+08
TG(10:0_16:1_20:4)+NH4(786.6606154)15.38	2.42878e+07	8.91042e+06	1.75372e+07	2.06644e+07	1.14478e+07	1.19329e+07	2.0259e+06	6.91052e+06	9.93633e+06	1.04846e+07	1.17641e+07	3.61414e+07	3.22041e+07	1.40369e+07	3.65137e+07	3.98492e+07	1.18688e+07	4.77667e+07	1.05336e+07	1.36951e+07
TG(10:0_16:1_20:4)+NH4(786.6606154)15.595	8.83066e+06	3.95259e+06	6.65562e+06	7.81089e+06	6.0216e+06	6.49114e+06	2.77512e+06	1.18818e+07	1.18686e+07	5.66201e+06	1.35089e+07	2.24545e+07	1.42346e+07	7.72702e+06	1.99097e+07	1.54766e+07	6.66574e+06	1.82451e+07	9.93471e+06	5.61743e+06
TG(10:0_17:0_18:1)+NH4(780.7075654)17.504	1.82969e+07	1.13809e+07	1.97098e+07	2.30738e+07	1.95776e+07	1.48195e+07	2.61526e+06	9.47183e+06	9.8677e+06	1.13392e+07	7.41743e+06	1.43245e+07	1.73421e+07	1.35789e+07	1.80945e+07	2.07354e+07	1.32698e+07	2.13163e+07	1.42431e+07	1.25725e+07
TG(10:0_17:1_18:2)+NH4(776.6762654)16.135	1.43223e+06	2.41422e+06	3.02386e+06	3.43497e+06	2.20496e+06	1.04115e+06	403206	2.27299e+06	2.46268e+06	1.63526e+06	1.08553e+06	7.4144e+06	3.55219e+06	2.11592e+06	3.42307e+06	4.90039e+06	1.7803e+06	6.02916e+06	2.07229e+06	2.09188e+06
TG(10:0_17:1_18:2)+NH4(776.6762654)16.187	1.43223e+06	2.41422e+06	3.02386e+06	3.43497e+06	2.20496e+06	1.04115e+06	591203	2.59435e+06	2.46268e+06	1.63526e+06	1.08553e+06	7.4144e+06	3.55219e+06	2.11592e+06	4.38505e+06	4.90039e+06	1.7803e+06	6.02916e+06	2.07229e+06	2.09188e+06
TG(10:0_18:0_18:3)+NH4(790.6919154)16.735	1.6803e+08	9.93527e+07	1.49698e+08	1.59141e+08	1.36437e+08	146028246	2.21233e+07	9.24121e+07	8.00002e+07	1.30491e+08	6.99458e+07	9.69995e+07	194016546	1.61569e+08	2.35903e+08	1.93035e+08	1.18611e+08	2.17329e+08	1.6899e+08	1.29171e+08
TG(10:0_18:2_18:4)+NH4(784.6449654)14.839	3.15835e+06	924259	1.88934e+06	2.3348e+06	2.11031e+06	1.37451e+06	266285	1.98888e+06	1.04153e+06	2.32303e+06	2.05023e+06	9.08226e+06	4.11733e+06	3.12911e+06	4.51416e+06	6.32738e+06	2.8456e+06	8.76004e+06	4.60601e+06	3.59913e+06
TG(10:0_18:2_20:3)+NH4(814.6919154)16.08	7.38716e+07	3.57329e+07	5.93965e+07	5.85688e+07	4.0486e+07	3.84725e+07	5.84926e+06	2.73966e+07	2.39183e+07	3.41864e+07	2.50744e+07	7.71442e+07	7.53596e+07	2.83541e+07	9.35798e+07	8.34663e+07	3.93332e+07	7.95453e+07	3.92314e+07	4.39266e+07
TG(10:0_18:2_20:4)+NH4(812.6762654)15.802	1.7541e+07	7.41343e+06	1.22397e+07	9.47237e+06	1.04526e+07	1.22483e+07	1.12011e+06	9.41106e+06	8.87267e+06	1.35307e+07	8.55455e+06	2.683e+07	1.42355e+07	1.55077e+07	2.14201e+07	1.99006e+07	8.92288e+06	1.51862e+07	1.41271e+07	1.08044e+07
TG(10:0_18:2_20:5)+NH4(810.6606154)15.563	7.18464e+06	1.89135e+06	4.02115e+06	4.43191e+06	3.03321e+06	4.49751e+06	189051	2.22211e+06	2.33629e+06	3.71036e+06	1.77103e+06	1.4917e+07	8.84956e+06	4.14049e+06	9.33038e+06	1.12771e+07	3.1125e+06	1.18196e+07	6.15652e+06	5.41207e+06
TG(10:0_18:2_22:6)+NH4(836.6762654)15.939	4.42031e+06	1.37809e+06	2.92869e+06	3.19251e+06	2.33613e+06	3.21777e+06	51151.9	1.5252e+06	1.6067e+06	1.4279e+06	2.13049e+06	1.4078e+07	5.80677e+06	3.19976e+06	7.45487e+06	9.68585e+06	2.60116e+06	1.10317e+07	4.49186e+06	3.08011e+06
TG(10:0_18:3_22:6)+NH4(834.6606154)15.406	609931	209868	352598	453871	288973	465903	25918.6	280033	202842	398770	349299	1.89331e+06	771471	496146	1.11814e+06	1.16312e+06	364946	1.44475e+06	449752	461036
TG(10:0_20:5_22:6)+NH4(858.6606154)14.711	52900.6	19984.8	23020.1	41018.4	41352.6	50316.6	0	11023.6	9989.85	38445.3	17038.8	218983	97158.3	44722.9	123854	144586	31798	147644	62771.2	43928.5
TG(11:0_12:0_16:0)+NH4(698.6293154)16.159	2.34527e+06	1.15948e+06	2.68726e+06	2.92292e+06	2.87206e+06	1.81922e+06	251061	1.2037e+06	1.24395e+06	1.53492e+06	1.51359e+06	2.68086e+06	3.16694e+06	1.75071e+06	2.46591e+06	4.26145e+06	1.5065e+06	4.82464e+06	2.46979e+06	2.15797e+06
TG(11:0_16:0_18:2)+NH4(778.6919154)16.922	1.69563e+07	9.89608e+06	1.66013e+07	1.94232e+07	1.54438e+07	1.14886e+07	2.76549e+06	7.56727e+06	7.0314e+06	1.13238e+07	7.17811e+06	2.22823e+07	1.77311e+07	1.14753e+07	2.05238e+07	2.44469e+07	8.63659e+06	2.53512e+07	1.53472e+07	1.25188e+07
TG(11:0_18:1_18:3)+NH4(802.6919154)16.43	1.77972e+06	108162	2.04169e+06	2.62574e+06	1.65524e+06	1.53636e+06	75560.9	1.03558e+06	1.07871e+06	901801	986602	3.45977e+06	1.55518e+06	1.23334e+06	1.8159e+06	1.97182e+06	1.45029e+06	3.27499e+06	270707	216284
TG(11:0_18:2_18:3)+NH4(800.6762654)16.337	579208	303695	514852	604746	485226	499218	16912.3	321048	336425	547565	219922	1.07009e+06	649324	554274	934835	414263	490560	739113	593670	525789
TG(12:0_12:0_16:0)+NH4(712.6449654)16.505	1.66795e+08	1.48873e+08	1.31527e+08	2.13469e+08	2.61803e+08	1.896e+08	6.57156e+07	1.54579e+08	1.54472e+08	1.05878e+08	2.38298e+08	9.21182e+07	1.95199e+08	190314240	1.56048e+08	1.37245e+08	2.05765e+08	1.83446e+08	2.13618e+08	2.01744e+08
TG(12:0_12:0_16:3)+NH4(706.5980154)14.912	549313	1.8435e+06	1.07514e+06	1.06338e+06	561481	739116	748161	623711	274551	686371	942833	4.0936e+07	6.3936e+06	1.05993e+06	3.20545e+06	3.80724e+06	5.70997e+06	8.74619e+06	1.86861e+06	1.38932e+06
TG(12:0_14:0_13:1)+NH4(696.6136654)15.596	2.62417e+06	924059	1.17929e+06	1.27019e+06	675276	964534	134211	830554	807647	1.26689e+06	1.05709e+06	5.78716e+06	3.36888e+06	1.23283e+06	2.94829e+06	4.52808e+06	1.07669e+06	3.83521e+06	1.18736e+06	1.07812e+06
TG(12:0_14:0_14:1)+NH4(710.6293154)16.026	3.45581e+07	1.6385e+07	2.7895e+07	1.31537e+07	89967846	3.12053e+07	2.17372e+06	1.55522e+07	1.95768e+07	2.75773e+07	6.93025e+06	4.09977e+07	3.42861e+07	1.21786e+07	4.59058e+07	1.97184e+08	2.00316e+07	4.43482e+07	4.53145e+07	3.57088e+07
TG(12:0_14:0_16:0)+Na(745.6316614)17.185	845173	2.07419e+06	1.1527e+06	1.09867e+06	2.28554e+06	2.37163e+06	7.16886e+06	2.77446e+06	3.64173e+06	1.58441e+06	4.34363e+06	138494	709707	1.30308e+06	134970	323926	1.2294e+06	747619	1.33871e+06	2.01396e+06
TG(12:0_14:0_16:0)+NH4(740.6762654)17.185	1.88913e+08	1.8985e+08	2.3307e+08	2.34059e+08	2.74968e+08	2.62673e+08	1.23349e+08	2.36664e+08	2.23492e+08	2.53222e+08	2.34059e+08	9.57801e+07	1.9534e+08	2.25504e+08	1.08624e+08	1.5053e+08	2.51514e+08	2.26147e+08	2.62635e+08	2.39236e+08
TG(12:0_14:0_16:3)+NH4(734.6293154)15.621	1.47443e+06	327575	9.2563e+06	1.39362e+06	1.07019e+06	1.20466e+06	2.80644e+06	3.97445e+06	1.41533e+07	1.57863e+06	558033	1.94046e+06	3.55292e+06	1.82409e+06	3.82331e+06	3.82113e+06	5.78732e+06	4.00415e+06	2.12957e+06	1.31312e+06
TG(12:0_14:0_18:2)+NH4(764.6762654)16.503	533830085	3.94606e+08	5.0663e+08	5.27296e+08	490585179	5.14021e+08	1.26262e+08	3.89504e+08	4.01088e+08	4.36174e+08	4.17361e+08	4.25047e+08	6.25497e+08	4.61417e+08	5.67888e+08	6.29989e+08	3.66124e+08	4.77137e+08	5.61555e+08	6.39519e+08
TG(12:0_14:0_18:2)+NH4(764.6762654)17.569	729522	279405	596846	745924	660522	540379	123055	397428	325824	476156	417795	577838	860897	630326	853141	850110	522633	1.03044e+06	640271	656800
TG(12:0_14:0_18:3)+NH4(762.6606154)16.193	1.57813e+08	7.18333e+07	1.29568e+08	5.02268e+07	8.81121e+07	1.14542e+08	3.32271e+06	9.50946e+07	6.21899e+07	9.42906e+07	5.59353e+07	1.61674e+08	2.00888e+08	1.52275e+08	1.00003e+08	206181440	1.10575e+08	2.16866e+08	1.26098e+08	1.17782e+08
TG(12:0_14:0_19:1)+NH4(780.7075654)17.425	1.74059e+07	1.13809e+07	1.77381e+07	2.30738e+07	1.90914e+07	1.42037e+07	2.61526e+06	9.47183e+06	9.8677e+06	1.13392e+07	7.41743e+06	1.43245e+07	1.68856e+07	1.35789e+07	1.78125e+07	1.94114e+07	1.27602e+07	2.02664e+07	1.42431e+07	1.25725e+07
TG(12:0_14:0_22:4)+NH4(816.7075654)16.619	1.92003e+08	1.38642e+08	1.61336e+08	1.92713e+08	1.6976e+08	1.6729e+08	3.90217e+07	9.5245e+07	9.91673e+07	1.48496e+08	1.31983e+08	2.10834e+08	1.79456e+08	1.57901e+08	1.78408e+08	133275353	1.40071e+08	1.20978e+08	1.51227e+08	1.65899e+08
TG(12:0_14:0_22:6)+NH4(812.6762654)16.129	2.04652e+07	1.02097e+07	1.60699e+07	1.8439e+07	1.45205e+07	2.15504e+07	2.93317e+06	1.24872e+07	1.25142e+07	1.70501e+07	1.19733e+07	4.67684e+07	3.15158e+07	2.19922e+07	3.55523e+07	4.27948e+07	1.80606e+07	4.56256e+07	2.56721e+07	2.14034e+07
TG(12:0_15:0_16:1)+NH4(752.6762654)16.777	1.06293e+07	5.38161e+06	1.09594e+07	1.29939e+07	1.06186e+07	3.62913e+06	1.30527e+06	7.03412e+06	3.23511e+06	7.78236e+06	4.79459e+06	1.25251e+07	3.18086e+06	7.70393e+06	1.05892e+07	1.6416e+07	6.50909e+06	1.12791e+07	1.00607e+07	7.99958e+06
TG(12:0_15:2_18:2)+NH4(774.6606154)16.1	814797	440924	528716	677467	364016	650802	17501	408644	393056	631936	470903	1.70075e+06	850536	490866	887178	1.07296e+06	605056	1.37404e+06	583859	710917
TG(12:0_16:0_13:1)+NH4(724.6449654)16.237	3.32188e+06	2.21467e+06	2.48496e+06	5.42655e+06	3.20822e+06	3.35667e+06	451976	2.35685e+06	2.10131e+06	2.51939e+06	2.27482e+06	6.58466e+06	6.16809e+06	3.50928e+06	4.96536e+06	6.84957e+06	2.95787e+06	7.62815e+06	4.15905e+06	3.75618e+06
TG(12:0_16:0_14:1)+NH4(738.6606154)16.398	2.51486e+08	1.64147e+08	2.64671e+08	2.78879e+08	2.38111e+08	2.31783e+08	6.70355e+07	2.0264e+08	1.89415e+08	2.18735e+08	1.70862e+08	2.79412e+08	3.14731e+08	2.3985e+08	2.80103e+08	3.19968e+08	2.40924e+08	3.15283e+08	2.57967e+08	275266578
TG(12:0_16:0_16:0)+NH4(768.7075654)18.215	4.45387e+06	2.56891e+08	2.4159e+08	2.02299e+08	3.12572e+08	2.75486e+08	1.72894e+08	2.46601e+08	2.64895e+08	2.29045e+08	2.26896e+08	6.52941e+07	1.53191e+08	2.28339e+08	1.30136e+08	1.1665e+08	9.17221e+06	4.3087e+08	8.01163e+06	2.335e+08
TG(12:0_16:0_18:1)+NH4(794.7232154)17.777	3.6075e+08	3.61928e+08	3.89972e+08	3.84072e+08	4.13868e+08	4.06655e+08	2.10193e+08	4.01178e+08	3.71756e+08	4.10429e+08	3.19778e+08	2.42556e+08	3.61233e+08	3.98074e+08	3.12308e+08	3.35629e+08	3.96024e+08	267532596	3.97145e+08	3.50733e+08
TG(12:0_16:0_18:2)+NH4(792.7075654)18.193	812536	568740	1.06609e+06	979084	854208	669770	198311	583082	593783	756143	404515	447097	1.03871e+06	847867	1.02062e+06	837532	761617	1.21104e+06	783364	692713
TG(12:0_16:0_20:3)+NH4(818.7232154)17.171	2.53486e+08	2.41325e+08	2.40965e+08	2.41707e+08	2.15722e+08	2.38978e+08	1.07843e+08	2.08792e+08	2.21406e+08	2.11174e+08	2.08869e+08	2.58768e+08	2.14082e+08	2.21285e+08	2.03456e+08	2.16601e+08	219890563	1.80104e+08	2.14751e+08	2.41368e+08
TG(12:0_16:0_20:4)+NH4(816.7075654)17.05	3.87582e+07	2.58176e+07	3.58405e+07	3.7558e+07	3.67835e+07	3.15741e+07	8.58303e+06	2.31741e+07	1.55715e+07	2.89631e+07	2.25e+07	4.43636e+07	4.74291e+07	4.54936e+07	5.22145e+07	4.1953e+07	3.82914e+07	4.16044e+07	5.27575e+07	4.12091e+07
TG(12:0_16:0_21:5)+NH4(828.7075654)17.433	411866	212844	314551	333510	310905	199593	25521	248015	262876	419788	203105	627982	544310	417841	611997	513212	355418	543835	413601	405526
TG(12:0_16:0_22:5)+NH4(842.7232154)17.431	4.84151e+06	3.69052e+06	2.93882e+06	4.24119e+06	5.43601e+06	5.67939e+06	3.49557e+06	5.58206e+06	5.7076e+06	6.76486e+06	4.58537e+06	4.73442e+06	3.19981e+06	7.21956e+06	6.07249e+06	3.41771e+06	5.4398e+06	4.50439e+06	7.04699e+06	7.44305e+06
TG(12:0_16:1_18:1)+NH4(792.7075654)17.128	6.69864e+08	6.83695e+08	654213488	4.76153e+08	4.54669e+08	6.44171e+08	2.73417e+08	616444509	5.81517e+08	6.45732e+08	193805751	5.39687e+08	4.82118e+08	1.25266e+08	6.39089e+08	4.03864e+08	6.84321e+08	5.53288e+08	2.54042e+08	7.17716e+08
TG(12:0_16:1_20:4)+NH4(814.6919154)16.315	7.58907e+07	2.16826e+07	1.01709e+07	3.24652e+07	2.9796e+07	3.08733e+07	4.93592e+06	2.30561e+07	2.36016e+07	1.58521e+07	1.77512e+07	6.8703e+07	4.35126e+07	2.99931e+07	5.35327e+07	4.90837e+07	2.16656e+07	4.35843e+07	2.98258e+07	3.07653e+07
TG(12:0_16:1_20:6)+NH4(810.6606154)15.936	1.15619e+06	453127	1.60853e+06	864628	864450	1.35053e+06	204026	876411	776989	844354	531141	4.62165e+06	2.22413e+06	842016	2.52887e+06	3.27266e+06	782875	4.44206e+06	1.70068e+06	1.40346e+06
TG(12:0_16:3_18:3)+NH4(784.6449654)15.026	3.78273e+06	1.10758e+06	2.15302e+06	2.76179e+06	2.32733e+06	2.11807e+06	284694	2.08277e+06	1.41827e+06	3.11904e+06	2.15181e+06	9.6176e+06	3.76041e+06	3.59459e+06	4.77022e+06	8.45556e+06	3.04294e+06	1.01136e+07	4.81245e+06	3.89448e+06
TG(12:0_17:0_18:1)+NH4(808.7388654)18.095	2.00979e+07	1.56187e+07	2.91549e+07	2.7293e+07	2.21053e+07	1.65104e+07	4.39559e+06	1.2637e+07	1.52094e+07	1.66637e+07	1.05e+07	1.69832e+07	1.95057e+07	1.95338e+07	3.9318e+06	2.20915e+07	1.68826e+07	2.41468e+07	1.86268e+07	1.62148e+07
TG(12:0_17:0_18:1)+NH4(808.7388654)18.149	1.8724e+07	1.46691e+07	2.83353e+07	2.6186e+07	2.14096e+07	1.54e+07	3.79565e+06	1.16001e+07	1.37122e+07	1.66637e+07	9.49295e+06	1.69832e+07	1.86632e+07	1.95338e+07	3.54725e+06	2.11238e+07	1.68826e+07	2.35932e+07	1.7636e+07	1.56747e+07
TG(12:0_17:0_18:2)+NH4(806.7232154)17.643	1.70006e+07	9.49221e+06	1.77901e+07	1.83047e+07	1.44418e+07	1.19878e+07	2.36856e+06	6.98054e+06	7.71056e+06	1.2264e+07	5.58068e+06	1.34254e+07	1.42184e+07	1.05936e+07	1.91853e+07	1.82908e+07	1.08189e+07	2.02426e+07	1.1728e+07	1.0898e+07
TG(12:0_17:2_18:2)+NH4(802.6919154)16.202	1.74041e+06	205628	2.04169e+06	1.36957e+06	1.65524e+06	1.53636e+06	98503.4	1.03558e+06	1.07871e+06	914403	880002	3.45977e+06	2.06017e+06	1.41851e+06	2.53111e+06	3.21297e+06	1.45029e+06	3.44918e+06	1.10331e+06	864883
TG(12:0_17:2_18:2)+NH4(802.6919154)16.28	2.17323e+06	232064	2.04169e+06	1.36957e+06	1.65524e+06	1.53636e+06	98503.4	1.03558e+06	1.07871e+06	1.17719e+06	903016	3.45977e+06	2.06017e+06	1.50668e+06	2.66299e+06	3.27724e+06	1.45029e+06	3.44918e+06	1.59277e+06	864883
TG(12:0_18:0_16:2)+NH4(792.7075654)17.249	6.69864e+08	6.83695e+08	654213488	6.92543e+08	664995980	6.44171e+08	256256920	5.7236e+08	5.81517e+08	5.92399e+08	5.10862e+08	338849625	5.25637e+08	5.43755e+08	6.39089e+08	3.87971e+08	6.84321e+08	4.48521e+08	6.7989e+08	7.17716e+08
TG(12:0_18:0_18:2)+NH4(820.7388654)17.914	3.76196e+08	3.82354e+08	4.27421e+08	4.00152e+08	4.40549e+08	4.1554e+08	2.40919e+08	3.29775e+08	3.65298e+08	4.27898e+08	3.28987e+08	2.34637e+08	3.85942e+08	4.32724e+08	2.43416e+08	3.597e+08	4.03406e+08	2.75395e+08	4.08325e+08	4.29517e+08
TG(12:0_18:1_19:1)+NH4(834.7545154)18.24	3.03066e+07	1.93331e+07	3.27167e+07	3.02121e+07	2.65881e+07	2.27798e+07	1.36737e+07	1.67606e+07	1.86118e+07	2.32856e+07	1.35224e+07	3.12878e+07	2.38319e+07	2.31694e+07	2.98871e+07	3.23189e+07	2.26679e+07	3.07917e+07	2.31032e+07	2.14166e+07
TG(12:0_18:1_20:2)+NH4(846.7545154)17.842	2.97164e+08	2.86666e+08	2.50595e+08	253503590	222848133	2.76497e+08	1.58396e+08	2.60255e+08	269020795	2.62321e+08	2.30559e+08	2.92497e+08	2.39763e+08	2.61458e+08	2.27875e+08	2.30788e+08	2.60023e+08	1.99511e+08	2.51994e+08	2.62666e+08
TG(12:0_18:1_22:6)+NH4(866.7232154)17.199	2.21825e+07	1.2525e+07	1.37943e+07	1.69624e+07	1.4041e+07	2.38911e+07	5.86579e+06	1.63007e+07	1.75625e+07	1.91943e+07	16982293	4.91135e+07	2.34882e+07	2.20799e+07	2.64734e+07	7.13715e+06	2.18385e+07	2.93263e+07	2.67015e+07	2.29177e+07
TG(12:0_18:1_22:6)+NH4(866.7232154)17.525	1.73479e+07	8.64513e+06	534800	1.31627e+07	1.03153e+07	1.88085e+07	3.73947e+06	1.06806e+07	1.28065e+07	1.47395e+07	1.26888e+07	1.65158e+06	1.77535e+07	1.47831e+07	2.08635e+07	2.52186e+07	1.54976e+07	2.62983e+07	2.17012e+07	1.61271e+07
TG(12:0_18:2_16:3)+NH4(786.6606154)15.876	4.40426e+06	2.35688e+06	3.91027e+06	4.27674e+06	4.50094e+06	4.7798e+06	1.01349e+06	3.78853e+06	3.77241e+06	4.93657e+06	5.60993e+06	6.69528e+06	7.86653e+06	5.00912e+06	8.29792e+06	4.09847e+06	4.66422e+06	6.63526e+06	3.09723e+06	4.51599e+06
TG(12:0_18:2_19:3)+NH4(828.7075654)17.161	829222	491362	821461	832656	742689	685043	125513	549256	688019	708762	466029	1.30413e+06	819696	820548	907905	1.05271e+06	797793	749371	764334	779309
TG(12:0_18:2_21:5)+NH4(852.7075654)15.627	221209	97145.1	156104	98751.4	149454	224272	14644.7	101708	172467	235817	139236	629679	234028	212030	374874	347549	182667	302010	233901	210132
TG(12:0_18:2_22:5)+NH4(866.7232154)16.878	9.42952e+06	5.85237e+06	7.58571e+06	6.11634e+06	6.17396e+06	7.1644e+06	2.4012e+06	6.61441e+06	6.76413e+06	6.76412e+06	4.9073e+06	1.62399e+07	9.33479e+06	8.23281e+06	1.32722e+07	9.72566e+06	6.99275e+06	1.10244e+07	7.57389e+06	7.80936e+06
TG(12:0_18:2_22:6)+NH4(864.7075654)16.143	1.25675e+07	5.0165e+06	7.54696e+06	9.20335e+06	8.30328e+06	1.11061e+07	1.3852e+06	6.1373e+06	5.9331e+06	9.38214e+06	6.76785e+06	3.77581e+07	1.42656e+07	9.3618e+06	1.9304e+07	2.15271e+07	8.78011e+06	2.30659e+07	1.28973e+07	1.00787e+07
TG(12:0_20:4_22:6)+NH4(888.7075654)16.349	784457	375210	552628	488201	476408	690484	154059	401244	504663	617322	481489	1.76104e+06	684270	760762	1.03486e+06	942205	630332	860030	777961	695998
TG(12:1_16:1_18:2)+NH4(788.6762654)15.937	1.38477e+08	5.08413e+07	9.9311e+07	9.22899e+07	6.74661e+07	6.70387e+07	8.63428e+06	4.39933e+07	4.30391e+07	4.84515e+07	5.24905e+07	1.66542e+08	1.19103e+08	9.8061e+07	1.29355e+08	128949203	6.68904e+07	1.39779e+08	4.50439e+07	8.77598e+07
TG(12:1_16:1_22:5)+NH4(838.6919154)15.969	1.90426e+07	8.8195e+06	1.12535e+07	1.42445e+07	1.10219e+07	1.43152e+07	1.94723e+06	9.48578e+06	1.05618e+07	1.36577e+07	8.4473e+06	3.73792e+07	2.13226e+07	1.75555e+07	2.4097e+07	2.38167e+07	1.56192e+07	2.204e+07	1.81239e+07	1.52659e+07
TG(13:0_3:0_18:2)+NH4(624.5197654)11.167	177972	43726.1	45181.9	56368	95278.8	233086	14119.8	129198	88865.1	128423	44653.5	80917	55153	246600	128469	100640	129371	61274.2	107065	49873.3
TG(13:1_12:0_18:3)+NH4(746.6293154)15.647	662852	204453	405794	287637	139061	360103	228.212	189229	150374	211834	195032	1.3733e+06	789750	265479	315237	116265	344306	811998	285628	524591
TG(14:0_12:1_18:2)+NH4(762.6606154)16.038	1.57813e+08	7.18333e+07	1.29568e+08	1.33276e+08	8.81121e+07	3.99562e+07	1.13876e+07	5.90239e+07	6.21899e+07	9.1554e+07	5.59353e+07	1.58435e+08	1.979e+08	7.44832e+07	1.84865e+08	206181440	1.09269e+08	2.12613e+08	1.26098e+08	1.15859e+08
TG(14:0_14:0_14:0)+NH4(740.6762654)17.225	1.88913e+08	1.8985e+08	2.3307e+08	2.34059e+08	2.74968e+08	2.62673e+08	1.23349e+08	2.36664e+08	2.23492e+08	2.53222e+08	2.34059e+08	9.57801e+07	1.9534e+08	2.25504e+08	1.08624e+08	1.5053e+08	2.51514e+08	2.26147e+08	2.62635e+08	2.39236e+08
TG(14:0_14:0_14:2)+NH4(736.6449654)15.81	5.31583e+07	1.78838e+08	3.18251e+08	3.50924e+08	2.61609e+08	2.61395e+08	3.35731e+07	1.4809e+08	1.73577e+08	2.25584e+08	2.07965e+08	3.44802e+08	4.03052e+08	2.77341e+08	3.85788e+08	4.32557e+08	2.44247e+08	4.60565e+08	3.24692e+08	3.48496e+08
TG(14:0_14:0_15:0)+NH4(754.6919154)17.401	948148	867431	797289	5.93377e+06	924762	901120	610952	800309	1.11391e+06	707368	3.3246e+06	660133	790105	878539	523796	958475	723463	1.11201e+06	948096	861543
TG(14:0_15:0_16:0)+NH4(782.7232154)18.07	1.20155e+06	1.01882e+06	1.09399e+06	1.01103e+06	5.78541e+06	1.40178e+06	872957	1.34533e+06	1.46632e+06	873765	951325	626727	751166	847333	517324	1.03117e+06	1.00268e+06	1.30526e+07	940823	1.07872e+06
TG(14:0_15:0_18:2)+NH4(806.7232154)17.371	8.01819e+06	5.6768e+06	7.70252e+06	9.34322e+06	7.13249e+06	6.25423e+06	1.27706e+06	5.60093e+06	5.56831e+06	4.1848e+06	4.00026e+06	8.58917e+06	4.60239e+06	5.0144e+06	5.53206e+06	5.64027e+06	4.78716e+06	8.90614e+06	5.56582e+06	3.84729e+06
TG(14:0_15:0_18:2)+NH4(806.7232154)17.584	1.70006e+07	9.49221e+06	1.77901e+07	1.83047e+07	1.44418e+07	1.19878e+07	2.36856e+06	6.98054e+06	7.71056e+06	1.2264e+07	5.58068e+06	1.34254e+07	1.42184e+07	1.05936e+07	1.91853e+07	1.82908e+07	1.08189e+07	2.02426e+07	1.1728e+07	1.0898e+07
TG(14:0_15:1_18:2)+NH4(804.7075654)16.851	8.99856e+06	4.34227e+06	9.35489e+06	1.03202e+07	8.48315e+06	6.26727e+06	1.10476e+06	4.60353e+06	4.97969e+06	5.85555e+06	3.77051e+06	1.11872e+07	8.47258e+06	6.57263e+06	1.00843e+07	1.10345e+07	6.04348e+06	1.2358e+07	6.60438e+06	5.05825e+06
TG(14:0_16:0_12:1)+NH4(738.6606154)16.918	3.2889e+07	2.23649e+07	3.02773e+07	2.61176e+07	2.93731e+07	3.49308e+07	7.1921e+06	2.34505e+07	2.34482e+06	2.94213e+07	9.47891e+06	3.3364e+07	4.5131e+07	3.01259e+06	3.61855e+07	4.50989e+07	3.4101e+06	5.01941e+07	3.99863e+07	2.97959e+07
TG(14:0_16:0_13:1)+NH4(752.6762654)16.824	1.06293e+07	5.24284e+06	1.09594e+07	1.29939e+07	1.06186e+07	3.62913e+06	1.28061e+06	6.85849e+06	3.23511e+06	7.67236e+06	4.79459e+06	1.21437e+07	3.18086e+06	7.70393e+06	1.05892e+07	1.63304e+07	6.36176e+06	1.12031e+07	1.00607e+07	7.99958e+06
TG(14:0_16:0_15:1)+NH4(780.7075654)17.569	1.74059e+07	1.13809e+07	1.97098e+07	2.30738e+07	1.90914e+07	1.42037e+07	2.61526e+06	9.47183e+06	9.8677e+06	1.13392e+07	7.41743e+06	1.43245e+07	1.68856e+07	1.28891e+07	1.78125e+07	1.94114e+07	1.27602e+07	2.13163e+07	1.42431e+07	1.25725e+07
TG(14:0_16:0_16:1)+NH4(794.7232154)17.804	3.6075e+08	3.61928e+08	3.89972e+08	3.84072e+08	4.13868e+08	4.06655e+08	2.10193e+08	4.01178e+08	3.71756e+08	4.10429e+08	3.19778e+08	2.42556e+08	3.61233e+08	3.98074e+08	3.12308e+08	3.35629e+08	3.96024e+08	267532596	3.97145e+08	3.50733e+08
TG(14:0_16:0_18:1)+NH4(822.7545154)18.424	3.38344e+08	3.49168e+08	3.36482e+08	3.07684e+08	3.74108e+08	3.26351e+08	2.03793e+08	3.37862e+08	331885359	3.31809e+08	2.64295e+08	2.01606e+08	3.09589e+08	3.7039e+08	278443120	2.65989e+08	3.66933e+08	2.60768e+08	3.70755e+08	310895171
TG(14:0_16:0_18:1)+NH4(822.7545154)18.505	3.38344e+08	3.49168e+08	3.36482e+08	3.34898e+08	3.93663e+08	3.26351e+08	2.03793e+08	3.42133e+08	3.26844e+08	3.31809e+08	2.79237e+08	2.01606e+08	3.09589e+08	3.7039e+08	278443120	2.65989e+08	3.77699e+08	2.60768e+08	3.70755e+08	315253255
TG(14:0_16:0_18:2)+NH4(820.7388654)18.804	1.68335e+06	1.07843e+06	1.80381e+06	1.73548e+06	1.19873e+06	1.10512e+06	277004	676027	808075	1.28332e+06	671837	1.09973e+06	1.62033e+06	1.40462e+06	2.51747e+06	1.68586e+06	1.23151e+06	1.65539e+06	1.48051e+06	1.20067e+06
TG(14:0_16:0_18:3)+NH4(818.7232154)17.434	1.2445e+08	8.82766e+07	9.88715e+07	1.30037e+08	1.01297e+08	9.56865e+07	1.47657e+07	6.86444e+07	7.21971e+07	9.89859e+07	6.04084e+07	6.63068e+07	1.40131e+08	1.33676e+08	1.61937e+08	1.19156e+08	1.13117e+08	1.3093e+08	1.14675e+08	6.27324e+07
TG(14:0_16:0_19:4)+NH4(830.7232154)17.406	545097	324165	449433	647665	523240	420256	104959	394970	409293	474648	291713	646281	562670	562615	427552	636169	441456	435948	610816	511002
TG(14:0_16:0_20:4)+NH4(844.7388654)17.729	2.67735e+07	2.81821e+07	5.12708e+07	3.44135e+07	2.54197e+07	3.26191e+07	2.5789e+06	2.58403e+07	2.81373e+07	4.18179e+07	2.13912e+07	2.89324e+07	3.95163e+07	4.23742e+07	4.47487e+07	4.01995e+07	3.10468e+07	3.79426e+07	3.53646e+07	3.62816e+07
TG(14:0_16:0_20:4)+NH4(844.7388654)18.083	374857	482959	368559	640610	1.3682e+06	421598	182105	332036	373645	426739	391685	616560	666684	552574	774293	568904	766629	437845	1.35891e+07	482305
TG(14:0_16:0_20:4)+NH4(844.7388654)18.183	165059	482959	167450	640610	1.3682e+06	421598	182105	332036	373645	426739	391685	616560	666684	552574	774293	568904	766629	437845	581675	482305
TG(14:0_16:1_22:6)+NH4(866.7232154)17.413	1.73479e+07	8.64513e+06	534800	1.31627e+07	1.03153e+07	1.88085e+07	4.81434e+06	1.40627e+07	1.28065e+07	1.47395e+07	1.58172e+07	1.65158e+06	1.77535e+07	1.47831e+07	2.08635e+07	2.52186e+07	1.94541e+07	2.62983e+07	2.17012e+07	1.80506e+07
TG(14:0_17:1_18:1)+NH4(834.7545154)18.022	1.13918e+07	9.13967e+06	1.00628e+07	1.06289e+07	8.22446e+06	8.74596e+06	3.86202e+06	7.0938e+06	7.5809e+06	6.89209e+06	5.38241e+06	9.41804e+06	7.39783e+06	5.97408e+06	8.21979e+06	1.14274e+07	7.79503e+06	9.51752e+06	7.89493e+06	7.42389e+06
TG(14:0_17:1_18:2)+NH4(832.7388654)17.542	1.35012e+07	8.0903e+06	9.2984e+06	1.37757e+07	1.04436e+07	9.35835e+06	2.14188e+06	6.2485e+06	6.86781e+06	8.54541e+06	5.02674e+06	1.23236e+07	9.40083e+06	6.44735e+06	1.35353e+07	1.43309e+07	7.02009e+06	1.43076e+07	5.47325e+06	7.84601e+06
TG(14:0_17:1_18:3)+NH4(830.7232154)17.083	2.68719e+06	2.04963e+06	2.04753e+06	1.92511e+06	2.70022e+06	2.06639e+06	799371	1.18494e+06	1.52046e+06	2.66667e+06	1.42045e+06	4.43721e+06	3.39856e+06	2.69249e+06	4.08507e+06	4.40939e+06	2.48459e+06	4.23597e+06	3.02018e+06	2.37659e+06
TG(14:0_18:1_18:1)+NH4(848.7701654)19.326	4.5516e+06	2.52559e+06	3.55574e+06	3.55676e+06	2.75658e+06	2.39299e+06	864706	1.96874e+06	1.74356e+06	3.62543e+06	1.87752e+06	5.46288e+06	4.30419e+06	3.52413e+06	7.77361e+06	4.6256e+06	3.43484e+06	4.39288e+06	2.87403e+06	2.74798e+06
TG(14:0_18:1_18:2)+NH4(846.7545154)19.305	841420	432100	501117	740769	431063	433468	44773.8	290839	315682	526798	177496	1.20802e+06	780100	679230	1.34681e+06	1.00607e+06	517217	593993	593046	491724
TG(14:0_18:1_19:1)+NH4(862.7858154)18.736	3.07915e+07	2.2983e+07	3.45628e+07	3.35646e+07	2.59669e+07	2.16306e+07	6.60663e+06	1.68204e+07	1.82349e+07	2.68801e+07	1.43793e+07	4.41233e+07	2.63566e+07	2.70161e+07	3.49037e+07	3.50967e+07	2.42774e+07	2.30731e+07	2.23931e+07	1.97385e+07
TG(14:0_18:1_20:4)+NH4(870.7545154)17.465	9.4921e+07	4.43695e+07	6.41176e+07	6.66488e+07	6.3983e+07	6.37951e+07	3.89808e+07	4.62589e+07	1.08944e+08	8.10296e+07	9.00148e+07	1.30511e+08	8.27371e+07	8.13668e+07	1.25198e+08	9.33621e+07	7.47764e+07	8.51227e+07	8.30578e+07	6.49435e+07
TG(14:0_18:1_20:5)+NH4(868.7388654)17.025	6.96113e+07	4.64605e+07	5.15725e+07	5.86847e+07	5.49588e+07	4.86583e+07	1.8195e+07	3.40561e+07	4.82493e+07	6.44136e+07	3.49561e+07	9.24219e+07	7.16686e+07	6.62594e+07	8.67189e+07	8.20832e+07	4.83269e+07	7.31556e+07	6.57283e+07	5.58689e+07
TG(14:0_18:1_20:5)+NH4(868.7388654)17.317	5.68446e+07	3.20472e+07	3.10482e+07	3.85822e+07	6.19905e+06	5.64795e+06	1.57713e+07	3.05585e+07	8.48019e+06	4.48384e+07	2.9194e+07	5.94947e+07	5.25608e+07	5.32658e+07	5.67762e+07	4.55019e+07	5.1231e+07	2.59623e+07	5.63741e+07	8.60436e+06
TG(14:0_18:2_20:2)+NH4(872.7701654)17.788	7.98359e+07	8.3848e+07	5.37254e+07	6.73824e+07	4.44817e+07	6.21195e+07	3.15166e+07	7.10028e+07	6.0285e+07	5.68739e+07	6.87032e+07	1.20798e+08	5.00762e+07	5.7819e+07	5.10649e+07	5.34814e+07	6.96288e+07	5.11114e+07	6.38477e+07	5.96984e+07
TG(14:0_20:4_22:6)+NH4(916.7388654)16.655	680584	419239	454730	529217	537178	1.05284e+06	334952	295811	730229	994342	806388	1.58374e+06	861107	1.04441e+06	921273	849972	793677	742113	846567	860820
TG(14:1_10:0_16:0)+NH4(710.6293154)14.864	452392	375395	366848	383648	279627	446280	139845	413251	413435	312965	501269	476267	412967	396795	263919	414666	380437	333416	473916	618360
TG(14:1_16:1_18:2)+NH4(816.7075654)17.332	500679	367699	456949	397457	419270	287183	2121.26	268177	266757	567350	341051	500191	665163	609262	784424	640586	511722	144040	658195	475444
TG(14:1_18:1_18:3)+NH4(842.7232154)16.79	8.74589e+07	6.02546e+07	7.70729e+07	5.65041e+07	7.06611e+07	6.36704e+07	1.55508e+07	4.38242e+07	4.71072e+07	9.54135e+07	3.93818e+07	9.13256e+07	8.16124e+07	8.31602e+07	1.03644e+08	8.9401e+07	9.57093e+07	9.43965e+07	5.30199e+07	6.13911e+07
TG(14:1_19:1_22:6)+NH4(906.7545154)17.562	194901	136624	174920	164880	117366	165199	58862.9	149332	158560	244668	168936	82614	153805	204239	285452	171744	165486	233224	212383	177866
TG(14:2_18:2_18:3)+NH4(838.6919154)15.637	4.00355e+06	1.34239e+06	2.62611e+06	2.31229e+06	2.03529e+06	2.3246e+06	257345	1.95413e+06	1.66311e+06	1.98332e+06	1.51751e+06	5.38978e+06	4.07089e+06	1.92699e+06	3.83121e+06	2.39889e+06	2.41751e+06	4.55762e+06	3.28812e+06	2.28702e+06
TG(15:0_16:0_18:2)+NH4(834.7545154)18.107	3.03066e+07	2.23754e+07	3.27167e+07	3.18362e+07	2.65881e+07	2.27798e+07	1.07578e+07	1.67606e+07	1.86118e+07	2.32856e+07	1.35224e+07	3.12878e+07	2.38319e+07	2.31694e+07	2.98871e+07	3.23189e+07	2.26679e+07	3.07917e+07	2.31032e+07	2.14166e+07
TG(15:0_16:0_18:2)+NH4(834.7545154)18.284	1.89805e+07	1.32154e+07	2.27238e+07	2.16135e+07	1.83419e+07	1.44406e+07	9.80066e+06	9.65231e+06	1.10105e+07	1.63714e+07	8.12489e+06	2.19242e+07	1.70367e+07	1.7177e+07	2.1934e+07	2.08557e+07	1.48552e+07	2.12509e+07	1.55149e+07	1.4779e+07
TG(15:0_16:0_20:4)+NH4(858.7545154)18.056	541607	488412	635423	430538	393538	582333	206959	380927	505252	506346	355765	610276	511853	587171	495156	526949	537469	457544	642392	380006
TG(15:0_16:1_16:1)+NH4(806.7232154)17.447	2.50394e+07	1.51847e+07	2.55175e+07	2.76726e+07	2.15953e+07	1.82603e+07	3.64882e+06	1.25882e+07	1.32941e+07	1.64657e+07	9.5889e+06	2.20362e+07	1.88401e+07	1.56217e+07	2.47407e+07	2.3949e+07	1.56144e+07	2.91785e+07	1.73086e+07	1.56808e+07
TG(15:0_16:1_18:2)+NH4(832.7388654)17.381	388944	9.43227e+06	1.31302e+07	1.20836e+07	164664	1.02572e+07	2.77557e+06	1.73261e+06	8.10604e+06	9.21777e+06	1.76909e+06	1.10214e+06	1.05867e+07	9.77595e+06	1.45088e+07	1.49016e+07	9.53281e+06	1.43449e+07	9.77287e+06	8.8411e+06
TG(15:0_16:1_22:6)+NH4(880.7388654)17.46	477435	261798	307392	354901	326656	366387	74702.4	298212	401454	499400	274237	1.06105e+06	544460	398791	648734	626204	467180	567767	538912	313185
TG(15:0_18:2_18:3)+NH4(856.7388654)16.963	811794	610777	632821	722000	1.15727e+06	1.0825e+06	527648	598326	1.11484e+06	1.08147e+06	447131	1.31608e+06	1.1269e+06	625446	1.12822e+06	1.4223e+06	1.09654e+06	844841	1.10887e+06	1.11463e+06
TG(15:0_18:2_20:4)+NH4(882.7545154)17.429	908447	538366	812208	606825	836151	1.1126e+06	426278	823134	949847	1.09728e+06	758990	1.77191e+06	1.03473e+06	1.04986e+06	1.06861e+06	1.39186e+06	923281	1.15895e+06	1.24753e+06	933058
TG(15:0_18:2_22:6)+NH4(906.7545154)17.418	281640	149960	182476	186252	150319	188751	62891.3	157015	188734	273226	204365	754857	235266	224407	314202	311137	244101	259568	281938	194634
TG(15:1_18:1_18:3)+NH4(856.7388654)17.351	779064	557308	545927	613693	570721	604959	222038	458779	573797	960366	627857	1.08176e+06	829069	619414	870280	1.13279e+06	728169	930482	937833	721634
TG(15:1_18:2_18:3)+NH4(854.7232154)16.431	244555	103173	79292	313313	129851	565176	100381	89901.9	100441	47381.1	454483	367436	46216.4	412599	241405	394255	76084.8	284896	51951.2	66358.1
TG(15:1_18:2_18:3)+NH4(854.7232154)16.692	733030	379496	590855	560354	481302	569187	192989	481516	555563	650971	364448	744896	332448	638064	828366	807049	594627	745063	690304	583024
TG(15:2_16:0_18:3)+NH4(828.7075654)19.084	179121	168842	237767	843314	145752	704537	77.8301	823241	436111	260059	3.51e-05	78395.2	292614	564340	93826.3	196641	503498	282707	100600	778147
TG(15:2_18:2_18:2)+NH4(854.7232154)16.19	528498	459399	467785	463778	502721	826684	329872	696380	605523	498426	801734	376551	523528	550280	313342	538963	592692	411103	679567	770842
TG(16:0_12:1_18:3)+NH4(788.6762654)16.352	2.50576e+07	1.44148e+07	2.89762e+07	3.11464e+07	2.35705e+07	2.91489e+07	5.49782e+06	2.32627e+07	2.36396e+07	3.75017e+07	2.04397e+07	4.6621e+07	4.75347e+07	2.91746e+07	5.77753e+07	4.65539e+07	3.37332e+07	4.45652e+07	3.09379e+07	3.18088e+07
TG(16:0_15:1_18:3)+NH4(830.7232154)15.959	1.43775e+06	2.25165e+06	1.37792e+06	1.61584e+06	1.54405e+06	1.56686e+06	785084	1.57179e+06	1.954e+06	1.25174e+06	2.07569e+06	822910	1.11811e+06	1.73382e+06	711944	906138	1.60777e+06	527586	1.61937e+06	2.14704e+06
TG(16:0_15:2_18:2)+NH4(830.7232154)16.973	2.68719e+06	1.96814e+06	2.04753e+06	1.92511e+06	2.70022e+06	1.53843e+06	732903	2.13145e+06	1.28943e+06	2.66667e+06	1.42045e+06	4.43721e+06	3.39856e+06	2.45969e+06	4.08507e+06	4.40939e+06	2.48459e+06	4.18309e+06	3.02018e+06	2.37659e+06
TG(16:0_16:0_12:1)+NH4(766.6919154)17.142	3.42696e+08	3.08341e+08	3.70089e+08	3.66764e+08	3.69245e+08	3.57201e+08	128828050	3.06981e+08	2.95332e+08	3.45237e+08	3.215e+08	2.6384e+08	3.73634e+08	2.84294e+08	3.23814e+08	3.38893e+08	3.55336e+08	3.12681e+08	1.92954e+08	373586152
TG(16:0_16:0_16:1)+NH4(822.7545154)18.453	3.38344e+08	3.49168e+08	3.36482e+08	3.07684e+08	3.74108e+08	3.26351e+08	2.03793e+08	3.37862e+08	331885359	3.31809e+08	2.79237e+08	2.01606e+08	3.09589e+08	3.7039e+08	278443120	2.65989e+08	3.66933e+08	2.60768e+08	3.70755e+08	310895171
TG(16:0_16:0_16:3)+NH4(818.7232154)17.778	550042	261954	504389	6.73861e+06	609148	724171	530684	785451	807109	773295	2.24584e+06	562180	810679	861618	594136	760475	920901	176774	4.85891e+06	829591
TG(16:0_16:0_18:1)+NH4(850.7858154)19.017	4.32652e+08	4.12584e+08	4.28341e+08	4.35419e+08	4.30536e+08	420390335	1.99848e+08	3.51596e+08	3.4915e+08	4.41685e+08	3.65628e+08	2.37511e+08	4.16276e+08	4.19404e+08	466973254	3.3036e+08	4.99451e+08	3.52394e+08	439965465	4.23428e+08
TG(16:0_16:0_18:1)+NH4(850.7858154)19.055	4.32652e+08	4.12584e+08	4.28341e+08	4.35419e+08	4.30536e+08	420390335	1.99848e+08	3.51596e+08	3.4915e+08	4.41685e+08	3.65628e+08	2.37511e+08	4.16276e+08	4.19404e+08	466973254	3.3036e+08	4.99451e+08	3.52394e+08	439965465	4.23428e+08
TG(16:0_16:0_18:2)+NH4(848.7701654)18.397	256160622	2.29366e+08	1.92984e+08	2.14015e+08	1.85309e+08	2.01352e+08	8.44902e+07	1.86049e+08	2.2128e+08	2.17715e+08	2.08666e+08	2.85559e+08	2.04838e+08	2.25093e+08	2.19852e+08	2.22635e+08	1.94665e+08	1.8714e+08	4.12022e+08	1.92096e+08
TG(16:0_16:0_18:2)+NH4(848.7701654)18.574	4.02828e+08	4.33011e+08	4.3414e+08	4.47996e+08	4.0897e+08	4.05191e+08	2.76523e+08	350510191	3.79988e+08	4.85595e+08	3.37281e+08	3.36632e+08	4.53631e+08	5.12534e+08	4.42457e+08	3.81026e+08	4.97096e+08	2.86565e+08	4.98533e+08	399652266
TG(16:0_16:0_18:2)+NH4(848.7701654)18.79	4.79328e+08	474014153	5.0263e+08	4.78118e+08	4.68403e+08	4.43829e+08	2.94576e+08	3.79739e+08	4.28373e+08	5.47837e+08	3.85045e+08	3.82609e+08	5.05718e+08	5.53439e+08	5.0527e+08	4.34579e+08	5.2873e+08	3.72108e+08	4.98533e+08	1.08096e+07
TG(16:0_16:0_20:2)+NH4(876.8014654)18.984	3.14675e+08	3.01056e+08	2.92095e+08	2.86787e+08	2.62171e+08	2.53974e+08	1.23745e+08	1.99391e+08	2.19398e+08	3.04072e+08	2.33946e+08	3.3939e+08	2.90033e+08	2.71681e+08	2.94755e+08	2.52892e+08	2.97984e+08	2.58208e+08	2.68502e+08	256558230
TG(16:0_16:0_20:4)+NH4(872.7701654)18.637	1.95771e+07	1.8687e+07	1.66452e+07	1.71398e+07	1.77949e+07	2.00819e+07	9.4778e+06	2.12805e+07	2.27519e+07	2.87081e+07	2.11474e+07	1.7726e+07	2.20612e+07	2.697e+07	2.22709e+07	2.07705e+07	2.64997e+07	1.83886e+07	2.88121e+07	2.66307e+07
TG(16:0_16:0_22:4)+NH4(900.8014654)18.977	3.10208e+06	3.5934e+06	3.82527e+06	2.9985e+06	3.93059e+06	4.09796e+06	2.72975e+06	3.69102e+06	3.63158e+06	6.04544e+06	9.46878e+06	2.96186e+06	5.34381e+06	4.92819e+06	4.64e+06	3.39616e+06	4.79768e+06	3.34324e+06	5.19178e+06	6.32574e+06
TG(16:0_16:0_23:0)+NH4(922.8797154)20.888	4784.43	51966	25891.5	5733.43	45188.1	23655.2	34411.2	28142.3	22826.2	20110.8	127768	2779.59	3479.74	10523.2	9.08124	1105.16	23354.7	439325	14048.8	59621
TG(16:0_16:0_25:0)+NH4(950.9110154)21.339	0	21549.1	10268.8	0	15077.8	9755.21	5914.95	8878.59	3761.96	9695.62	42850.7			2721.01	6967.4	488.468	11816.3	141455	1694.86	15313.6
TG(16:0_16:1_16:1)+NH4(820.7388654)17.746	2.43445e+08	1.98649e+08	1.92444e+08	1.73522e+08	1.6007e+08	1.83547e+08	6.82145e+07	2.0438e+08	1.9862e+08	1.94374e+08	1.34131e+08	2.08075e+08	202066281	2.09249e+08	1.99544e+08	2.07657e+08	1.42047e+08	2.09941e+08	1.77145e+08	1.9099e+08
TG(16:0_16:1_18:1)+NH4(848.7701654)19.243	3.65813e+06	2.36954e+06	3.08297e+06	2.92747e+06	2.51228e+06	2.04861e+06	815314	1.60186e+06	1.38023e+06	3.27769e+06	1.74742e+06	4.34879e+06	3.71113e+06	3.18841e+06	4.56216e+06	4.25288e+06	2.93156e+06	3.87021e+06	2.37394e+06	2.41249e+06
TG(16:0_16:1_18:1)+NH4(848.7701654)19.452	4.54643e+06	2.67009e+06	3.43248e+06	3.98294e+06	2.90561e+06	2.35837e+06	808845	1.85339e+06	1.93067e+06	4.00862e+06	1.63206e+06	5.74706e+06	4.50319e+06	4.23302e+06	7.80621e+06	4.6896e+06	3.54567e+06	4.94555e+06	3.49539e+06	2.89473e+06
TG(16:0_16:1_18:2)+NH4(846.7545154)19.231	841420	432100	501117	740769	431063	433468	44773.8	290839	315682	526798	177496	1.20802e+06	780100	679230	1.34681e+06	1.00607e+06	517217	593993	593046	491724
TG(16:0_16:1_18:3)+NH4(844.7388654)17.807	2.69838e+07	2.81821e+07	5.14098e+07	3.44135e+07	2.54197e+07	3.26191e+07	2.5789e+06	2.58403e+07	2.81373e+07	4.18179e+07	2.13912e+07	2.89324e+07	3.95163e+07	4.23742e+07	4.47487e+07	4.01995e+07	3.10468e+07	3.79426e+07	3.53646e+07	3.62816e+07
TG(16:0_16:1_20:2)+NH4(874.7858154)18.352	4.09627e+08	4.19489e+08	3.41059e+08	347853602	362841376	3.43781e+08	2.45182e+08	3.41713e+08	3.43813e+08	3.38593e+08	3.39229e+08	4.39026e+08	3.36283e+08	3.95254e+08	3.20657e+08	3.29151e+08	3.23574e+08	2.72759e+08	3.76825e+08	3.22757e+08
TG(16:0_16:1_20:5)+NH4(868.7388654)17.503	3.10074e+07	1.99925e+07	2.19697e+07	2.57846e+07	2.30778e+07	3.26397e+07	1.17015e+07	1.93162e+07	2.22946e+07	3.83559e+07	19999851	4.24699e+07	3.53786e+07	3.57045e+07	4.52024e+07	3.98593e+07	3.32414e+07	4.30579e+07	3.5243e+07	3.32222e+07
TG(16:0_16:3_22:6)+NH4(890.7232154)17.118	2.16919e+06	210096	1.36962e+06	375057	603300	2.04914e+06	288267	1.22055e+06	1.38979e+06	1.96732e+06	652275	5.06136e+06	2.05027e+06	2.23232e+06	3.79591e+06	3.00632e+06	537193	3.4624e+06	2.20006e+06	1.79059e+06
TG(16:0_17:0_20:4)+NH4(886.7858154)18.695	452949	309721	505485	476992	392446	348457	65619.4	312859	374331	555188	339053	743009	481721	445208	460841	600872	439006	323038	539435	365330
TG(16:0_17:1_18:1)+NH4(862.7858154)18.626	1.97944e+07	1.3503e+07	1.99998e+07	1.91851e+07	1.26118e+07	1.38427e+07	3.30676e+06	1.05518e+07	1.2249e+07	1.47014e+07	8.77687e+06	3.11088e+07	1.55901e+07	1.48094e+07	1.73368e+07	2.13265e+07	1.38931e+07	1.1818e+07	1.25586e+07	1.16749e+07
TG(16:0_17:1_18:3)+NH4(858.7545154)17.618	7.72687e+06	4.52848e+06	6.72656e+06	6.2781e+06	5.41206e+06	5.41645e+06	1.61021e+06	3.63211e+06	4.33599e+06	5.18807e+06	2.59643e+06	9.68666e+06	6.08062e+06	5.89557e+06	7.64052e+06	7.80731e+06	5.03909e+06	7.34706e+06	5.31458e+06	4.91483e+06
TG(16:0_17:1_22:5)+NH4(910.7858154)18.676	128371	658366	932978	779287	704393	987479	479325	762703	1.00261e+06	1.03743e+06	1.10737e+06	2.01978e+06	973136	234149	1.03337e+06	1.33155e+06	955698	104792	984455	887327
TG(16:0_17:1_22:6)+NH4(908.7701654)18.179	557471	540319	442229	370431	600313	733128	302134	543847	700535	617015	632248	1.48412e+06	554582	475908	999353	1.03233e+06	688943	819111	490557	613782
TG(16:0_18:0_18:1)+NH4(878.8171154)18.762	203666	579108	656245	334484	672562	377839	356905	553936	581055	317503	526384	134219	426232	468180	177065	275167	607022	51255.8	504940	473706
TG(16:0_18:0_18:3)+NH4(874.7858154)18.456	3.18579e+08	3.4515e+08	2.94646e+08	2.96346e+08	3.17572e+08	2.40354e+08	2.45182e+08	2.93531e+08	2.92349e+08	3.38593e+08	2.92758e+08	3.16568e+08	280209496	3.37064e+08	2.47964e+08	2.5807e+08	2.6185e+08	2.1184e+08	3.04038e+08	2.842e+08
TG(16:0_18:0_20:3)+NH4(902.8171154)18.891	2.00969e+08	1.26727e+08	1.49428e+08	1.65045e+08	1.41479e+08	9.09479e+07	8.76183e+07	6.99816e+07	8.50178e+07	1.06443e+08	1.38219e+08	2.67395e+08	127736045	1.30545e+08	1.43332e+08	1.79693e+08	1.4522e+08	1.51516e+08	9.10237e+07	133752690
TG(16:0_18:0_20:3)+NH4(902.8171154)19.087	1.54582e+08	7.25498e+07	8.78604e+07	9.98864e+07	2.63832e+07	5.91461e+07	1.84361e+07	5.02565e+07	3.65821e+07	4.81013e+07	2.80571e+07	1.16062e+08	8.63068e+07	8.94249e+07	9.6286e+07	9.83975e+07	3.58324e+07	7.38361e+07	5.36701e+07	7.75453e+07
TG(16:0_18:0_24:0)+NH4(964.9266654)21.531																		187540
TG(16:0_18:0_26:0)+NH4(992.9579654)21.596		983.222		789.176		1090.57	4063.47	1519.01		975.915	3524.49		567.659		0			23263.3	0	982.998
TG(16:0_18:1_18:3)+NH4(872.7701654)18.063	2.53118e+08	2.25727e+08	2.3843e+08	2.23334e+08	1.93525e+08	2.43225e+08	1.30531e+08	169160359	1.88298e+08	2.42607e+08	2.09801e+08	2.76997e+08	2.4559e+08	2.7329e+08	2.74564e+08	2.35106e+08	2.27844e+08	1.76429e+08	2.11567e+08	234780965
TG(16:0_18:1_18:3)+NH4(872.7701654)19.016	710420	401521	455342	531589	447244	315603	69577.2	178663	305601	592867	326498	869418	698177	548823	954060	772138	559269	388023	465922	378776
TG(16:0_18:1_18:3)+NH4(872.7701654)19.63	1.02895e+06	584242	745942	853700	508719	567205	92868.4	351298	389866	783269	400330	1.93783e+06	1.02216e+06	865893	2.0365e+06	1.26733e+06	689891	1.01592e+06	719132	558153
TG(16:0_18:1_20:2)+NH4(902.8171154)18.164	41800.2	140513	126050	131878	177941	149573	204668	203525	186554	46645	160899	1.15e-07	24319.8	74648.3	8.64e-08	24324.7	142607	7.89e-08	48125.3	93325.6
TG(16:0_18:1_22:4)+NH4(926.8171154)18.91	6.52099e+06	5.24179e+06	6.43347e+06	7.01139e+06	7.4321e+06	6.27456e+06	3.60277e+06	4.53132e+06	5.00479e+06	1.02913e+07	1.36082e+07	1.13877e+07	1.03411e+07	8.26375e+06	1.12448e+07	9.28106e+06	7.12353e+06	7.47206e+06	7.01376e+06	8.31474e+06
TG(16:0_18:1_24:6)+NH4(950.8171154)18.165	2.64479e+07	1.02427e+07	1.24701e+07	1.9404e+07	1.00682e+07	1.88792e+07	8.66714e+06	1.67979e+07	9.39833e+06	1.90447e+07	2.25628e+07	4.73583e+07	1.16658e+07	2.27955e+07	2.38823e+07	1.84815e+07	1.76973e+07	1.28775e+07	1.77648e+07	1.95499e+07
TG(16:0_18:2_18:2)+NH4(872.7701654)18.763	584797	463824	573974	639300	473200	459214	104231	350389	338586	601444	266423	1.01209e+06	627235	537156	887555	796169	577803	638788	496673	550383
TG(16:0_18:2_18:2)+NH4(872.7701654)19.338	721960	417835	602975	561709	455547	393995	70344.9	224513	315004	581446	291729	1.29274e+06	702796	598696	1.19885e+06	914304	513434	544419	540641	422580
TG(16:0_18:2_18:3)+NH4(870.7545154)17.939	4.54368e+06	4.09675e+06	4.80821e+06	4.53316e+06	4.76896e+06	5.13188e+06	2.60351e+06	4.98201e+06	5.38675e+06	7.19916e+06	5.5327e+06	359823	7.03291e+06	6.64786e+06	5.97914e+06	5.44288e+06	5.84486e+06	3.58306e+06	6.50476e+06	7.03995e+06
TG(16:0_18:2_19:4)+NH4(882.7545154)16.249	775611	849980	669105	730792	898023	955106	162094	885026	937293	745918	765485	446223	558993	816684	352565	535009	707105	383255	797585	948983
TG(16:0_18:2_20:3)+NH4(898.7858154)18.08	1.04898e+08	7.89764e+07	8.24288e+07	7.25903e+07	5.89894e+07	8.54652e+07	7.76034e+07	5.23165e+07	9.28574e+07	8.59539e+07	9.25939e+07	1.44622e+08	8.56135e+07	9.13467e+07	9.89771e+07	9.66269e+07	7.86498e+07	7.57801e+07	7.6854e+07	7.55259e+07
TG(16:0_18:2_20:4)+NH4(896.7701654)17.668	1.14806e+08	7.79697e+07	7.21774e+07	74135023	7.37649e+07	7.90648e+07	3.42515e+07	6.63337e+07	7.25905e+07	8.5675e+07	7.35267e+07	127847021	9.38418e+07	1.06621e+08	1.22581e+08	1.03939e+08	7.69386e+07	7.13351e+07	8.91037e+07	9.58831e+07
TG(16:0_18:2_20:4)+NH4(896.7701654)17.933	8.94178e+07	6.77373e+07	3.84572e+07	6.38299e+07	5.62416e+07	6.41998e+07	3.13007e+07	6.21014e+07	6.97653e+07	8.59473e+07	6.47357e+07	1.08066e+08	4.93954e+07	7.83248e+07	4.84519e+07	4.63076e+07	5.77845e+07	8.01742e+07	9.02401e+07	6.6459e+07
TG(16:0_18:2_22:4)+NH4(924.8014654)17.99	3.28297e+07	2.40632e+07	1.80978e+07	1.86736e+07	1.53377e+07	2.30474e+07	2.94477e+07	1.69219e+07	1.67588e+07	2.15737e+07	2.36726e+07	3.93464e+07	1.67341e+07	1.99425e+07	2.12493e+07	2.48527e+07	1.88668e+07	1.73158e+07	1.78444e+07	2.0074e+07
TG(16:0_18:2_22:5)+NH4(922.7858154)17.688	4.66912e+07	3.33798e+07	4.48475e+07	3.20577e+07	2.49674e+07	3.37479e+07	1.23744e+07	3.03981e+07	3.27507e+07	4.59355e+07	3.57248e+07	9.41168e+07	3.96722e+07	4.19593e+07	4.64487e+07	4.1869e+07	3.69504e+07	3.89287e+07	3.42577e+07	3.48942e+07
TG(16:0_18:2_22:5)+NH4(922.7858154)18.065	2.99052e+07	1.87635e+07	1.91472e+07	1.63261e+07	1.469e+07	3.0723e+07	1.13528e+07	1.95132e+07	2.36545e+07	2.84509e+07	3.14814e+07	7.17165e+07	2.50947e+07	2.71692e+07	2.72978e+07	3.53346e+07	1.62163e+07	2.75967e+07	3.07479e+07	2.85194e+07
TG(16:0_18:3_22:6)+NH4(918.7545154)17.044	1.02224e+06	2.9336e+06	3.23865e+06	3.13966e+06	3.3203e+06	2.70592e+06	1.73148e+06	2.0983e+06	2.07623e+06	4.86944e+06	3.61531e+06	6.76486e+06	6.19593e+06	3.69935e+06	8.24861e+06	3.47884e+06	5.46416e+06	6.25701e+06	2.89186e+06	5.59858e+06
TG(16:0_19:1_18:3)+NH4(886.7858154)18.168	1.10606e+07	7.98567e+06	9.16496e+06	8.85505e+06	8.24082e+06	7.59901e+06	2.40111e+06	4.7337e+06	4.63905e+06	7.36996e+06	6.0287e+06	1.45854e+07	7.44993e+06	8.32584e+06	7.31296e+06	8.51953e+06	7.24419e+06	9.38224e+06	6.34245e+06	6.45682e+06
TG(16:0_19:2_18:3)+NH4(884.7701654)17.576	3.29759e+06	1.9603e+06	3.30997e+06	3.4793e+06	2.56426e+06	2.91117e+06	726121	2.15591e+06	1.71729e+06	2.31677e+06	1.43816e+06	5.22832e+06	2.92364e+06	2.74861e+06	3.64101e+06	3.91889e+06	1.96585e+06	3.41501e+06	2.63273e+06	2.55973e+06
TG(16:0_20:3_22:5)+NH4(948.8014654)17.99	8.26639e+06	5.87863e+06	4.72007e+06	2.49765e+06	5.037e+06	8.03159e+06	5.66502e+06	1.35021e+07	7.50592e+06	8.35546e+06	2.13673e+07	2.33921e+07	8.88426e+06	8.92001e+06	6.957e+06	7.92058e+06	1.30338e+07	6.47101e+06	1.32361e+07	1.19958e+07
TG(16:0_20:3_22:6)+NH4(946.7858154)17.448	1.5425e+07	8.8061e+06	9.17348e+06	9.16885e+06	6.93456e+06	1.38248e+07	2.67228e+06	9.58608e+06	1.30324e+07	1.40006e+07	1.98461e+07	4.30624e+07	1.39505e+07	1.24572e+07	1.57556e+07	1.80776e+07	1.27113e+07	1.66661e+07	14879849	1.39325e+07
TG(16:0_20:3_22:6)+NH4(946.7858154)17.572	1.5425e+07	8.8061e+06	9.21215e+06	9.3683e+06	7.81318e+06	1.41644e+07	2.67228e+06	9.58608e+06	1.30964e+07	1.40692e+07	1.98461e+07	4.30624e+07	1.40242e+07	1.27595e+07	1.57556e+07	1.80776e+07	1.27113e+07	1.70751e+07	14879849	1.39325e+07
TG(16:0_20:4_22:6)+NH4(944.7701654)17.348	1.30834e+06	1.24404e+06	945286	848908	919704	1.90047e+06	1.29966e+06	1.24579e+06	1.80948e+06	2.05665e+06	2.79195e+06	3.43109e+06	1.4733e+06	1.70251e+06	1.43327e+06	1.67115e+06	1.5633e+06	1.38324e+06	1.88749e+06	748875
TG(16:0_22:5_22:6)+NH4(970.7858154)17.645	684793	327331	296028	456468	223936	1.29783e+06	500476	654711	828144	669329	2.39056e+06	2.12466e+06	609248	724254	601260	739215	827529	753075	861083	972592
TG(16:0_28:0_18:1)+NH4(1018.9736154)21.77	2597.08	11400	9090.95	5021.16	8788.19		2450.55	1360.04		13238.2	15482	12392.8	2563.98	1763.21	18064.5	3866.16	941.245	115412	3218.97	12351.6
TG(16:1_10:0_16:0)+NH4(738.6606154)15.647	156483	497780	341621	391989	642055	473460	326913	375138	554471	385854	814227	116574	245593	399587	73962.6	125246	342377	69159.7	242442	469384
TG(16:1_16:1_20:2)+NH4(872.7701654)17.95	2.53118e+08	2.25727e+08	2.3843e+08	2.23334e+08	1.93525e+08	2.43225e+08	1.20937e+08	169160359	1.88298e+08	2.42607e+08	2.09801e+08	2.76997e+08	2.4559e+08	2.7329e+08	2.74564e+08	2.35106e+08	2.27844e+08	1.76429e+08	2.11567e+08	234780965
TG(16:1_17:1_18:1)+NH4(860.7701654)18.175	2.14549e+07	1.59282e+07	2.31697e+07	2.19969e+07	1.72485e+07	1.26013e+07	4.69244e+06	1.13336e+07	1.26925e+07	1.53525e+07	9.91057e+06	4.01306e+06	1.68353e+07	1.73082e+07	2.20301e+07	2.22293e+07	1.46173e+07	1.94421e+07	1.51879e+07	1.30404e+07
TG(16:1_17:1_18:2)+NH4(858.7545154)17.484	6.06216e+06	4.52848e+06	6.72656e+06	4.96335e+06	5.41206e+06	5.41645e+06	1.61021e+06	3.63211e+06	4.33606e+06	5.18807e+06	2.59643e+06	9.68666e+06	6.08062e+06	5.89557e+06	7.64052e+06	7.80731e+06	5.03909e+06	7.34706e+06	5.31458e+06	4.91483e+06
TG(16:1_18:1_18:2)+NH4(872.7701654)18.369	1.83605e+07	1.76263e+07	1.58093e+07	1.61432e+07	1.65619e+07	1.87773e+07	1.61574e+07	20337905	2.19598e+07	2.63011e+07	2.002e+07	9.23746e+06	2.16872e+07	2.53962e+07	1.02672e+07	1.88175e+07	2.53367e+07	1.45866e+07	2.7326e+07	2.50954e+07
TG(16:1_18:2_18:2)+NH4(870.7545154)20.406	58774.3	7434.09	23014.5	39034.3	15094.6	13427.9	0	3957	4820.9	33222.9	4678.2	165376	68324.9	37961.7	144337	93687.5	25162.6	116229	26941.9	15518.6
TG(16:1_18:2_20:3)+NH4(896.7701654)17.359	8.8574e+07	4.64351e+07	4.40888e+07	5.65463e+07	5.91338e+07	4.74894e+07	1.80236e+07	3.27887e+07	3.24439e+07	4.24696e+07	5.9449e+07	9.52492e+07	4.21799e+07	8.03109e+07	4.70674e+07	5.58064e+07	4.18591e+07	3.90807e+07	4.89717e+07	7.35148e+07
TG(16:1_18:2_20:5)+NH4(892.7388654)16.975	1.45682e+07	9.25863e+06	1.11493e+07	1.44614e+07	1.1427e+07	1.62905e+07	4.18053e+06	1.09754e+07	1.10692e+07	1.68515e+07	1.01701e+07	3.85587e+07	1.71363e+07	1.74852e+07	26317678	2.59223e+07	1.65369e+07	2.29936e+07	1.75514e+07	1.36105e+07
TG(16:1_18:3_20:4)+NH4(892.7388654)16.534	3.10161e+06	1.48964e+06	1.52005e+06	1.30053e+06	1.26148e+06	2.05763e+06	918180	2.44485e+06	2.26517e+06	2.45018e+06	2.12466e+06	4.02965e+06	3.16735e+06	2.61875e+06	5.48247e+06	5.70757e+06	2.06318e+06	4.22181e+06	2.30316e+06	2.30341e+06
TG(16:1_18:3_22:6)+NH4(916.7388654)16.242	1.81693e+06	753233	969464	1.01108e+06	850615	1.29066e+06	260197	869986	624275	1.39965e+06	878329	4.64504e+06	1.87598e+06	1.72542e+06	2.54416e+06	2.13478e+06	1.27966e+06	2.00583e+06	1.48758e+06	1.22736e+06
TG(17:0_18:1_20:4)+NH4(912.8014654)18.643	632580	233188	437938	486984	284948	356869	235511	433050	431649	476173	39342	372400	413367	122745	348780	604593	342819	181157	350960	510970
TG(17:0_18:2_18:3)+NH4(884.7701654)17.705	3.36063e+06	1.9603e+06	3.49503e+06	3.4793e+06	2.88581e+06	3.06429e+06	726121	2.76973e+06	1.71729e+06	2.88883e+06	1.47387e+06	5.22832e+06	3.54078e+06	2.9036e+06	3.64101e+06	3.99304e+06	2.08304e+06	3.41501e+06	3.49222e+06	3.19845e+06
TG(17:0_18:2_20:4)+NH4(910.7858154)18.57	678914	658306	932967	779138	704392	975422	448308	762631	1.00228e+06	1.03675e+06	1.10679e+06	2.01936e+06	972951	1.00342e+06	1.03336e+06	1.33139e+06	955605	418227	983930	887235
TG(17:0_18:2_20:5)+NH4(908.7701654)17.975	418282	294038	442200	293344	514175	607173	250143	406894	492438	493450	478484	1.27896e+06	313212	333148	858731	701218	588303	708666	490552	423616
TG(17:1_14:0_20:5)+NH4(854.7232154)16.85	743549	379512	590855	576840	503587	614142	198078	505667	575678	652316	364605	1.16079e+06	704293	654754	837684	856553	619221	782469	741927	593557
TG(17:1_18:1_18:1)+NH4(888.8014654)18.711	1.83165e+07	1.17958e+07	1.80066e+07	1.31113e+07	1.37807e+07	1.11854e+07	3.84836e+06	9.06214e+06	9.20107e+06	1.30306e+07	7.13971e+06	2.92814e+07	1.35238e+07	1.38956e+07	1.90146e+07	2.01095e+07	1.19609e+07	1.3235e+07	1.21255e+07	9.68227e+06
TG(17:1_18:1_18:2)+NH4(886.7858154)17.896	6.14908e+06	5.82188e+06	5.7588e+06	5.29188e+06	4.29379e+06	4.67405e+06	2.41089e+06	3.67297e+06	4.51117e+06	4.38652e+06	4.38501e+06	9.69931e+06	3.38446e+06	4.79706e+06	3.47631e+06	5.89985e+06	4.75188e+06	3.98852e+06	3.41033e+06	4.38369e+06
TG(17:1_18:1_22:6)+NH4(934.7858154)17.643	456573	208997	255973	220967	258450	388191	31823.8	246846	264635	349916	307151	465838	261107	283234	330730	328407	290370	208080	337799	237719
TG(17:2_18:2_18:2)+NH4(882.7545154)16.81	779938	720397	543590	676253	729719	864031	1.00685e+06	746570	1.01933e+06	764435	852800	416190	677363	525054	466300	561365	849624	409487	917455	634824
TG(17:2_18:2_18:2)+NH4(882.7545154)17.058	765614	804369	518681	732689	575958	341147	880421	192601	322793	839059	253987	824406	741525	308918	566847	859897	735214	607810	947609	277302
TG(17:2_18:2_18:3)+NH4(880.7388654)17.037	25186.2	169.949	6650.81	38027.3	9093.43	36590.8	8319.61	3624.85	11296	628.955	196.984	89802.3	514.027	22360.1	25661.4	17133.3	237.187	25158.2	40317.6	30458.6
TG(18:0_18:1)+NH4(654.5667154)11.547	229337	13511.6	19917.3	51308.6	212190	75645.5	0.0713622	17759.8	215.902	205167	15748.2	112538	93521.2	86954.8	172152	59155.3	49055.1	29041.8	317585	108288
TG(18:0_18:1_18:3)+NH4(900.8014654)18.372	1.42879e+08	1.47938e+08	1.16622e+08	1.10632e+08	1.06449e+08	9.59843e+07	6.70834e+07	1.41316e+08	1.16542e+08	1.05116e+08	1.28458e+08	1.75739e+08	1.29412e+08	9.60727e+07	9.97959e+07	9.697e+07	9.36806e+07	7.94094e+07	1.02132e+08	6.80587e+07
TG(18:0_18:1_18:3)+NH4(900.8014654)18.634	7.92218e+07	8.16898e+07	6.39393e+07	7.16867e+07	6.37193e+07	6.94329e+07	1.16776e+08	6.27958e+07	4.89486e+07	1.09669e+08	6.65419e+07	1.13679e+08	1.64825e+08	9.83384e+07	172210982	1.04344e+08	6.36366e+07	6.59179e+07	7.87847e+07	6.34266e+07
TG(18:0_18:1_20:2)+NH4(930.8484154)18.78	123744	183122	110877	136481	138285	136797	138361	143334	144226	116509	147348	62974.2	42746.8	53237.5	7.52e-09	50319	110052	2.12e-08	86383.9	125675
TG(18:0_18:1_20:4)+NH4(926.8171154)18.696	4.04289e+07	2.55921e+07	3.1399e+07	2.78072e+07	2.81345e+07	2.71049e+07	9.63699e+06	2.14528e+07	2.20024e+07	4.22426e+07	2.47669e+07	6.59636e+07	3.80781e+07	3.56785e+07	4.69181e+07	4.41308e+07	2.83012e+07	2.54186e+07	3.35745e+07	2.99881e+07
TG(18:0_26:0_18:2)+NH4(1016.9579654)21.266	65741.8	38410.5	49031.2	61297.8	42666.4	26882.8	7956.46	19096.4	15704.6	117615	41230.5	155860	63884	44233.3	130413	89194.1	25655.2	165384	45897.5	51038.6
TG(18:1_16:0_27:0)+NH4(1004.9579654)21.609	674.918	6500.45	10247.5	2677.42	6625.57	1.92e-07	5.34e-07	1481.84	0	9835.87	28074.7	5678.97	4053.3	3912.11	9999.48	6448.3	2665.56	58327.4	1524.53	4118.01
TG(18:1_17:2_18:3)+NH4(882.7545154)17.848	154534	161417	74722.4	46611.6	37886.3	153309	249260	138190	129203	203655	181146	142990	65137.1	188192	88203.8	138377	57253.8	93194.8	259036	197400
TG(18:1_18:1_19:1)+NH4(916.8327654)18.943	2.35472e+06	1.93128e+06	2.43021e+06	2.79704e+06	2.14948e+06	2.25196e+06	534772	644746	463372	2.88147e+06	822709	4.7426e+06	2.03207e+06	1.99625e+06	2.32642e+06	1.80664e+06	2.11744e+06	779230	2.2548e+06	534194
TG(18:1_18:1_20:2)+NH4(928.8327654)18.883	4.02195e+07	3.32217e+07	2.91631e+07	3.00861e+07	2.52448e+07	2.62658e+07	1.40514e+07	2.29949e+07	2.38843e+07	2.7737e+07	2.28704e+07	5.10708e+07	2.66007e+07	2.27523e+07	2.77303e+07	3.46023e+07	2.40672e+07	2.98545e+07	2.48127e+07	2.19138e+07
TG(18:1_18:1_30:1)+NH4(1071.0049154)21.615	23402	11701.5	18927	17160.2	22907.5	5632.11	3193.25	1180.53	4396.26	40907.6	11006.9	65889.1	19106.2	14387.6	47170	32871.4	17587.5	51483.6	15141.4	16959.3
TG(18:1_18:2_18:2)+NH4(898.7858154)19.442	403441	180979	265057	352309	194874	139083	24026.5	115187	129577	310203	133280	894869	419269	346907	673432	452049	255423	210365	255696	193784
TG(18:1_18:2_20:4)+NH4(922.7858154)17.443	6.57474e+07	2.1792e+07	3.62043e+07	1.69941e+07	1.5023e+07	1.51647e+07	5.71273e+06	1.09475e+07	1.20988e+07	1.76443e+07	1.14769e+07	8.06615e+07	1.61591e+07	1.75651e+07	2.65944e+07	1.87236e+07	1.54937e+07	2.25944e+07	4.71106e+07	2.00877e+07
TG(18:1_18:2_24:6)+NH4(974.8171154)17.698	1.41525e+06	1.19884e+06	1.25009e+06	1.06012e+06	1.16796e+06	1.4268e+06	1.12182e+06	924599	1.01085e+06	1.50377e+06	4.38184e+06	2.11247e+06	1.31636e+06	1.36342e+06	1.34932e+06	1.44212e+06	1.09536e+06	1.29214e+06	1.13406e+06	1.1286e+06
TG(18:1_18:3_22:6)+NH4(944.7701654)16.915	8.72994e+06	4.66592e+06	2.35352e+06	3.79997e+06	5.05282e+06	5.82514e+06	2.62026e+06	5.40588e+06	4.77843e+06	7.6525e+06	8.40537e+06	3.10446e+07	7.26861e+06	7.48426e+06	1.10754e+07	1.15542e+07	7.53572e+06	1.05414e+07	8.1526e+06	6.76092e+06
TG(18:1_18:4_20:6)+NH4(914.7232154)16.186	214525	117975	102203	123877	124403	149862	36931.5	94834.5	105916	201539	134259	548150	297042	238153	430791	345244	159715	262127	230507	184962
TG(18:1_20:1_18:3)+NH4(926.8171154)18.404	2.40718e+07	2.34808e+07	1.50179e+07	1.50994e+07	1.76814e+07	1.87474e+07	1.91106e+07	1.9115e+07	1.95547e+07	1.78569e+07	1.82238e+07	3.29825e+07	9.38403e+06	1.23637e+07	1.09688e+07	1.79077e+07	1.42839e+07	1.39607e+07	1.24767e+07	1.56867e+07
TG(18:1_20:1_20:3)+NH4(954.8484154)19.424	5.39609e+06	4.65673e+06	3.71707e+06	4.05677e+06	3.49516e+06	3.63933e+06	2.53745e+06	3.18684e+06	3.2456e+06	3.58801e+06	4.56934e+06	5.08961e+06	2.97219e+06	2.36545e+06	3.03455e+06	4.76273e+06	2.7677e+06	4.19326e+06	3.15376e+06	2.78582e+06
TG(18:1_20:2_22:5)+NH4(976.8327654)18.651	4.22412e+06	2.82326e+06	2.77333e+06	2.63303e+06	2.66226e+06	2.34392e+06	1.67084e+06	2.10441e+06	2.24582e+06	3.31267e+06	5.06376e+06	6.73005e+06	3.05555e+06	3.01193e+06	3.26761e+06	4.06689e+06	2.37075e+06	3.53841e+06	2.7917e+06	2.68196e+06
TG(18:1_22:4_22:6)+NH4(998.8171154)17.683	498175	294231	343097	225212	339112	499263	208229	333322	380362	651008	1.68529e+06	1.72631e+06	729436	549453	674840	643136	428656	588513	614958	920950
TG(18:1_22:6_22:6)+NH4(994.7858154)17.005	287547	106386	180554	138618	166970	317105	62855.2	157470	194129	303908	691066	1.77359e+06	277254	223059	372618	468074	262389	383219	303181	281578
TG(18:1_30:1_18:2)+NH4(1068.9892654)21.153	6083.28	9204.8	6305.55	1614.37	2585.6			5205.3	1848.34	13375		38515	5480.49	3738.7	14645.6	13591.5	2808.94	18281.4	4899.47	7116.93
TG(18:2_17:3_18:3)+NH4(878.7232154)17.52	186504	246004	152328	147136	117461	246642	229108	250328	261695	61486.3	316134	66814.1	384062	215171	67580.9	71501.3	219952	103605	92552.2	286902
TG(18:2_17:3_18:4)+NH4(876.7075654)17.27	48742.9	83911.2	59109.3	25423.2	68810.5	90639.3	35114.2	173092	71963.6	134380	135401	22614.6	78242.3	52614.4	24449.1	29175.5	24240.3	29153.7	121968	60495.4
TG(18:2_18:2_17:3)+NH4(880.7388654)17.294	538212	291106	316928	434497	356143	471724	74711.5	340805	420421	523156	274420	1.21688e+06	568573	495350	645550	666755	482436	608418	600167	428349
TG(18:2_18:2_18:3)+NH4(894.7545154)16.876	2.04769e+07	1.8228e+07	1.38222e+07	1.47327e+07	1.31725e+07	1.01526e+07	3.95865e+06	8.66146e+06	1.00487e+07	1.59611e+07	1.8126e+07	3.06702e+07	1.73653e+07	1.43401e+07	2.07158e+07	2.58655e+07	1.27531e+07	3.04488e+07	1.49402e+07	9.21946e+06
TG(18:2_18:2_19:2)+NH4(910.7858154)18.15	1.08671e+06	1.22353e+06	1.19398e+06	1.01756e+06	1.18318e+06	1.32623e+06	945219	1.26758e+06	1.33247e+06	1.26609e+06	670640	1.37456e+06	945109	1.14036e+06	1.02111e+06	1.09272e+06	1.15322e+06	977943	1.11941e+06	1.12484e+06
TG(18:2_18:2_20:4)+NH4(920.7701654)17.531	1.55149e+07	1.59055e+07	1.83782e+07	2.01357e+07	2.05102e+07	2.74249e+07	8.34216e+06	1.76072e+07	2.01682e+07	3.21903e+07	2.70279e+07	8.30271e+07	2.85239e+07	3.10541e+07	3.87415e+07	4.29522e+07	2.90496e+07	4.3182e+07	1.90467e+07	2.78233e+07
TG(18:2_18:2_21:5)+NH4(932.7701654)16.855	70914.2	16613.1	3777.33	10424	6615.55	39859.4	4311.83	18953.1	22791	57915.3	67179.6	245876	11.2448	45989.8	50757.9	58697.2	39672.5	299.782	29289	22073.1
TG(18:2_18:2_22:5)+NH4(946.7858154)17.121	1.60634e+06	1.61536e+06	3.81214e+06	809080	2.09417e+06	1.53569e+06	1.18845e+06	1.71366e+06	3.55968e+06	2.26901e+06	2.30549e+06	1.74515e+07	2.0519e+06	1.52634e+06	1.8768e+06	1.50462e+06	2.90145e+06	2.85282e+06	1.8731e+06	2.3007e+06
TG(18:2_18:3_18:3)+NH4(892.7388654)16.354	3.87968e+06	1.0079e+06	2.20394e+06	2.8261e+06	2.49625e+06	3.4159e+06	1.08231e+06	2.96784e+06	3.13232e+06	3.68834e+06	2.74796e+06	6.19104e+06	3.82185e+06	3.79939e+06	3.66081e+06	3.62532e+06	3.00979e+06	3.31486e+06	3.446e+06	3.19027e+06
TG(18:2_18:3_18:3)+NH4(892.7388654)16.836	1.67562e+07	9.25863e+06	1.27362e+07	1.56344e+07	1.27564e+07	1.876e+07	4.44703e+06	1.23494e+07	1.3454e+07	1.91893e+07	1.26402e+07	4.70074e+07	1.99807e+07	1.74852e+07	2.9404e+07	2.94273e+07	1.86869e+07	2.64504e+07	2.04026e+07	1.5904e+07
TG(18:2_18:3_18:4)+NH4(890.7232154)16.549	1.69955e+06	1.46273e+06	650407	930422	673845	991018	138683	678791	770893	2.4523e+06	336719	1.99715e+06	1.01043e+06	1.09921e+06	1.7701e+06	1.51889e+06	1.53859e+06	1.69608e+06	1.47265e+06	400235
TG(18:2_19:2_20:2)+NH4(938.8171154)18.664	564294	859827	785243	746923	787630	970237	937961	837338	979456	899523	905821	817008	686396	851315	529609	872938	891298	531402	744534	934106
TG(18:2_20:3_20:3)+NH4(948.8014654)17.639	1.85949e+07	1.08093e+07	1.06304e+07	1.14792e+07	9.81732e+06	1.06047e+07	6.33647e+06	1.10913e+07	9.71793e+06	1.3868e+07	1.36515e+07	1.8139e+07	1.37452e+07	1.16649e+07	1.56508e+07	1.47443e+07	1.25615e+07	1.45571e+07	1.27584e+07	1.25327e+07
TG(18:2_20:3_22:5)+NH4(972.8014654)18.007	3.79776e+06	2.25031e+06	2.24854e+06	2.14674e+06	2.15954e+06	3.12095e+06	1.33362e+06	2.0422e+06	2.59017e+06	3.24286e+06	4.36614e+06	9.61826e+06	2.74266e+06	3.24265e+06	3.78754e+06	4.4223e+06	2.70373e+06	3.51607e+06	3.60425e+06	3.8607e+06
TG(18:2_20:4_22:6)+NH4(968.7701654)17.097	1.00895e+06	509986	446564	428147	474522	968416	287881	593335	828131	999782	1.67594e+06	4.26728e+06	740688	901591	1.05302e+06	1.16643e+06	697728	842142	988021	1.02872e+06
TG(18:2_20:5_22:6)+NH4(966.7545154)16.726	399599	117528	193712	173501	139776	343342	36404.4	174779	231826	318331	415444	2.35799e+06	386463	342012	644556	597341	289411	547742	407947	318879
TG(18:3_18:1_18:2)+NH4(896.7701654)18.782	124237	63117.8	72156.9	77437.3	45577.9	102211	11605.2	80616.4	88477.3	140480	57260.9	240379	128000	120893	190949	219560	131027	65120.7	174418	89267.8
TG(19:0_18:1_18:2)+NH4(916.8327654)19.785	113212	58348.4	77851.6	117846	89655.1	32416.8	23805.6	28749	36605.1	103906	51907.9	135238	72636.9	44430.1	79671.3	62379.2	7832.81	33385.6	46403.9	45718.5
TG(19:0_18:1_18:3)+NH4(914.8171154)18.675	4.22542e+06	3.03162e+06	5.07765e+06	5.04475e+06	2.6707e+06	2.92493e+06	1.4065e+06	2.46713e+06	2.43305e+06	2.65061e+06	2.48699e+06	9.21325e+06	2.24447e+06	3.68518e+06	4.76824e+06	4.24208e+06	3.40075e+06	2.14852e+06	3.49017e+06	2.73889e+06
TG(19:0_18:2_18:2)+NH4(914.8171154)18.793	5.55156e+06	3.03162e+06	5.07765e+06	5.10161e+06	3.6972e+06	3.41756e+06	1.75032e+06	2.46713e+06	2.89892e+06	4.06226e+06	2.48699e+06	9.21325e+06	3.69765e+06	3.69907e+06	4.7689e+06	5.67074e+06	3.44634e+06	2.14852e+06	3.49017e+06	2.73889e+06
TG(19:0_18:2_20:4)+NH4(938.8171154)19.242	219753	102230	97745.4	108243	125648	127714	47504.6	146290	84207.4	145814	216986	413103	117375	111007	170734	284556	103460	47414.4	134902	113795
TG(19:1_18:2_18:3)+NH4(910.7858154)18.394	1.31173e+06	736033	835565	662104	676218	1.01604e+06	181222	892700	1.03734e+06	933041	89954.8	1.33234e+06	861711	845134	468167	952068	771043	369381	1.0169e+06	664132
TG(19:1_18:2_20:3)+NH4(938.8171154)18.718	797536	860429	785507	746923	787979	970237	1.02131e+06	963840	979807	899523	1.06055e+06	817008	703669	851314	529609	889404	891330	531401	735455	934616
TG(2:0_10:0_14:0)+NH4(516.4258654)11.544	246640	70366	181896	222815	209682	113239	114057	13969.9	45356.4	190396	460572	1.74178e+06	2.532e+06	350753	862588	1.62954e+06	195057	3.02623e+06	631463	1.03254e+06
TG(2:0_10:0_16:1)+NH4(542.4415154)11.52	32888.4	0	18055.4	21250.2	0	27159.7	0	0	0	48536.7	317212	956669	775945	100477	397259	1.12993e+06	41772.8	1.09797e+06	345390	855133
TG(2:0_12:0_16:0)+NH4(572.4884654)13.14	1.17414e+06	174051	1.0402e+06	1.02731e+06	516494	983241	52935.7	30698.9	30610.4	980236	4.56415e+06	2.80622e+06	1.02025e+07	2.40893e+06	4.26036e+06	3.97502e+06	863778	7.58985e+06	3.10723e+06	4.52774e+06
TG(2:0_12:0_18:2)+NH4(596.4884654)12.41	462365	27096.8	95994	245174	61441.9	377250	0	0	0	355495	766310	3.98851e+06	2.77323e+06	358890	1.07156e+06	3.06636e+06	244770	4.78636e+06	879620	1.88947e+06
TG(2:0_14:0_16:0)+NH4(600.5197654)10.935	481438	244923	472911	389083	444273	245763	85836.5	215073	193120	305712	158987	117234	150993	49796.7	536729	139169	490740	115891	578877	152609
TG(2:0_14:0_16:0)+NH4(600.5197654)13.917	4.78929e+06	950704	3.82692e+06	4.64935e+06	1.62519e+06	3.36456e+06	477804	935449	791093	1.92588e+06	5.7963e+06	1.31335e+07	2.02463e+07	6.66862e+06	1.87968e+07	1.61197e+07	3.95014e+06	1.37669e+07	9.53953e+06	1.24044e+07
TG(2:0_14:0_18:2)+NH4(624.5197654)13.12	2.37514e+06	340364	1.23669e+06	1.38334e+06	620618	1.69881e+06	119887	134454	130455	1.17419e+06	2.64773e+06	1.39919e+07	8.535e+06	2.00307e+06	4.5917e+06	1.28155e+07	1.3853e+06	1.2362e+07	4.21185e+06	7.25927e+06
TG(2:0_16:0_16:0)+NH4(628.5510654)14.572	5.96548e+06	1.69248e+06	2.88065e+06	3.40513e+06	1.68577e+06	3.77798e+06	701350	1.44478e+06	1.39777e+06	3.04802e+06	6.75826e+06	1.56402e+07	1.12062e+07	4.56852e+06	1.02677e+07	1.56171e+07	3.35074e+06	2.28245e+07	9.15866e+06	1.32869e+07
TG(2:0_16:0_16:0)+NH4(628.5510654)14.74	1.667e+06	453325	2.29085e+06	2.03621e+06	954789	1.06781e+06	530579	531450	439395	2.5102e+06	2.25717e+06	3.0355e+06	8.35724e+06	4.28113e+06	9.99674e+06	2.73341e+06	2.01056e+06	3.50619e+06	3.10152e+06	3.35329e+06
TG(2:0_16:0_16:1)+NH4(626.5354154)13.62	1.01935e+07	2.07841e+06	6.09168e+06	2.72857e+06	4.00417e+06	5.15685e+06	1.01748e+06	1.23078e+06	1.10679e+06	4.26102e+06	1.17307e+07	3.1639e+07	3.12914e+07	5.12836e+06	1.57275e+07	4.16423e+07	3.7993e+06	6.17586e+07	1.50123e+07	2.62817e+07
TG(2:0_16:0_16:1)+NH4(626.5354154)13.694	1.01935e+07	2.07841e+06	7.79944e+06	4.59269e+06	5.04787e+06	6.29268e+06	1.02721e+06	1.75806e+06	1.67306e+06	5.76217e+06	1.12721e+07	4.24811e+07	3.6271e+07	6.66015e+06	1.37268e+07	3.56324e+07	5.66663e+06	4.96851e+07	1.9986e+07	1.85989e+07
TG(2:0_16:1_18:3)+NH4(648.5197654)12.71	20810.2	0	0	0	0	9611.56	0	0	0	0	13372.4	240714	48305.7	0	62018.4	234839	0	305797	28860.3	37351.9
TG(2:0_18:2_18:2)+NH4(676.5510654)13.345	979106	62787.6	386068	499508	235919	558201	29024.3	69554.9	82112.2	563864	852660	2.60191e+06	2.34868e+06	619274	1.40683e+06	1.49019e+06	438145	3.32916e+06	1.44191e+06	1.53268e+06
TG(20:4_16:0_15:2)+NH4(854.7232154)15.562	481600	366414	381296	431726	408537	432947	42480.8	310372	360171	338408	333579	300867	394240	383047	310312	348101	338207	286977	462006	354387
TG(21:0_18:2_18:2)+NH4(942.8484154)20.132	186130	591984	80396	188114	514181	456744	327284	424352	511253	187278	611257	243644	181530	189633	246716	313366	464451	54990.7	153660	274711
TG(25:0_20:4)+NH4(774.6606154)16.458	509065	244443	306705	340424	176550	368693	3.45e-06	216853	311268	508905	178438	772101	698447	494621	519249	412827	426583	742731	248115	523578
TG(27:0_20:4)+NH4(802.6919154)16.678	620470	832934	446547	463529	352296	567303	364.018	337555	376959	683411	383350	957698	581619	464584	767007	571524	919825	698673	660323	429360
TG(28:0_18:1_18:2)+NH4(1042.9736154)21.243	17058.4		8144.6	5420.1	11061.3				1904.2	29327.7	1804.3	67834.7	15403.2	7070.39	38923.9	28026.3	1587.17	40689.6	4286.97	8724.89
TG(28:7_10:0_10:0)+NH4(810.6606154)15.375	5.15879e+06	1.68332e+06	3.03004e+06	3.66925e+06	2.58603e+06	2.65614e+06	288089	1.80579e+06	1.53623e+06	3.02654e+06	1.66894e+06	8.9111e+06	6.71459e+06	3.44983e+06	8.03542e+06	6.59523e+06	2.56662e+06	7.44623e+06	4.19511e+06	3.64322e+06
TG(3:0_13:0_16:0)+NH4(600.5197654)11.178	512804	103305	301710	253513	166583	83065.1	44937.8	113047	50103.1	185462	98366.4	104300	95790.9	381667	484633	88101.6	363904	79597.4	457403	106083
TG(3:0_14:0_18:1)+NH4(640.5510654)14.026	1.08906e+06	279598	591859	615160	257548	449863	91284.6	278341	222038	286029	632394	2.9654e+06	1.8184e+06	583201	1.24813e+06	2.74359e+06	481373	2.75762e+06	739508	1.25282e+06
TG(3:0_16:0_18:1)+NH4(668.5823654)14.82	2.34241e+06	559450	796679	908093	402715	655519	140386	671149	456289	817293	785063	4.69862e+06	2.80176e+06	777749	2.26741e+06	4.39792e+06	662661	4.60804e+06	1.30433e+06	1.58679e+06
TG(3:0_16:1_18:2)+NH4(664.5510654)13.595	125236	126.592	13182.1	21190.5	5539.65	20563.6		0	0	17641	49351.3	617914	405829	23332.8	247012	522457	48.6266	573193	154036	209704
TG(30:1_18:2_18:2)+NH4(1066.9736154)20.778	3932.63	0	1603.76		810.743			0		3528.19	8837.72	13598.6	3950.86		3781.88	4862.15		9678.81	773.972	2364.12
TG(30:3_6:0_19:3)+NH4(910.7858154)17.481	641146	992927	605777	670752	897412	480829	608139	1.01906e+06	1.22065e+06	864482	970049	297701	632015	671782	261805	447988	853190	281633	613328	1.1124e+06
TG(31:1_22:6)+NH4(880.7388654)17.62	294259	156530	212784	250975	216129	264138	56561.2	177394	228332	319913	206774	611904	335521	270691	416295	389621	269241	398479	340069	217571
TG(33:5_18:2)+NH4(852.7075654)15.9	218645	82875.2	142638	132272	122967	205252	14814.1	93383.1	125834	176365	93618.6	515635	223976	194903	320485	270507	145089	301706	229164	172281
TG(36:4_18:1)+NH4(898.7858154)19.137	291090	120559	149944	236647	126661	92348.9	28442.5	62602.5	115915	227911	99492.2	553029	268957	246581	438887	380773	179683	94578.3	157465	127298
TG(4:0_10:0_12:0)+NH4(516.4258654)11.429	246640	70461	264247	307524	322234	311848	114057	13970	45356.4	190396	594058	1.783e+06	2.93028e+06	532580	1.18738e+06	3.97447e+06	195057	3.1087e+06	1.60098e+06	1.03254e+06
TG(4:0_10:0_14:0)+NH4(544.4571654)12.389	287058	0	318219	386788	264117	276111	325.317	0	0	400169	1.08247e+06	1.42244e+06	5.0318e+06	791074	1.98939e+06	2.25302e+06	344149	3.55358e+06	1.20745e+06	2.38916e+06
TG(4:0_10:0_18:1)+NH4(598.5041154)12.958	1.31017e+06	12799.3	452020	893387	389129	994616	0	10166.4	21865.7	645608	2.60285e+06	6.43495e+06	5.89755e+06	688777	1.81794e+06	6.19065e+06	390847	1.10335e+07	2.53111e+06	3.61743e+06
TG(4:0_10:0_18:3)+NH4(594.4728154)11.809	72554.7	0	3488.96	10566.3	0	20761.5	0	0	0	28552.6	113261	679533	554779	33865.2	197830	579615	10875.9	941749	171895	352327
TG(4:0_10:0_26:6)+NH4(700.5510654)13.82	163726	0	67271.7	37357.4	0	166107		30939.3		90078.2	123041	1.30478e+06	450669	165260	443806	621375	66063.3	802652	333600	436798
TG(4:0_12:0_18:2)+NH4(624.5197654)13.404	1.12235e+06	171041	630483	822424	66643.4	899147	35050.6	88506.8	75934.7	707276	1.11005e+06	3.57222e+06	4.17134e+06	1.36417e+06	2.82346e+06	3.86734e+06	736354	4.29707e+06	6798.02	2.91951e+06
TG(4:0_14:0_16:1)+NH4(626.5354154)13.788	1.01935e+07	2.07841e+06	6.48185e+06	4.59269e+06	4.31004e+06	4.6411e+06	1.02689e+06	1.3726e+06	1.29717e+06	5.76217e+06	1.12721e+07	4.24811e+07	3.6271e+07	6.13638e+06	1.37268e+07	3.56324e+07	4.18469e+06	4.96851e+07	4.95056e+06	1.85989e+07
TG(4:0_14:0_18:3)+NH4(650.5354154)13.354	1.62661e+06	144665	586315	387117	289863	1.09492e+06	22822.3	176356	98007.7	634711	1.21132e+06	3.5951e+06	4.361e+06	1.13741e+06	3.1287e+06	3.70751e+06	866382	2.9578e+06	2.32655e+06	3.14049e+06
TG(4:0_14:0_20:4)+NH4(676.5510654)13.659	259038	29747.3	278262	263996	112131	167983	6447.32	31278.1	17078	394218	123535	2.1129e+06	461142	213443	804092	922631	255611	829591	974321	465539
TG(4:0_16:0_16:0)+NH4(656.5823654)15.399	5.43487e+06	1.72428e+06	3.21613e+06	3.44467e+06	1.48803e+06	3.37685e+06	486460	1.70073e+06	1.7603e+06	4.88288e+06	3.55286e+06	9.67464e+06	1.05188e+07	5.1732e+06	1.21833e+07	1.21329e+07	3.32709e+06	1.49206e+07	6.90364e+06	8.64701e+06
TG(4:0_16:0_18:3)+NH4(678.5667154)14.093	5.73338e+06	568464	1.46114e+06	3.24491e+06	2.14179e+06	1.42878e+06	185946	595264	676082	1.92539e+06	4.95116e+06	1.42963e+07	5.95473e+06	2.29034e+06	5.4462e+06	1.28349e+07	1.58551e+06	1.94027e+07	3.72853e+06	3.28888e+06
TG(4:0_16:0_20:2)+NH4(708.6136654)15.081	1.14282e+08	5.42929e+07	1.20838e+08	1.34828e+08	8.04157e+07	8.52446e+07	9.97373e+06	4.92294e+07	4.26744e+07	6.92406e+07	9.30132e+07	2.1884e+08	2.00494e+08	9.24873e+07	1.9861e+08	2.46903e+08	8.43007e+07	2.97878e+08	1.38479e+08	1.40958e+08
TG(4:0_16:0_22:6)+NH4(728.5823654)14.592	516128	128645	170833	212376	114256	445936	28716.7	129932	107085	455873	525767	3.21697e+06	847564	388530	859101	1.27762e+06	393842	1.49576e+06	848868	774357
TG(4:0_16:1_22:6)+NH4(726.5667154)13.34	166648		25527	46202.4	10887.6	82922.2		6265.74	10593.7	38468.4	18264	356779	306274	75102.5	305910	444266	54701.2	158385	215988	191548
TG(4:0_18:0_18:1)+NH4(710.6293154)15.702	1.35703e+08	6.6617e+07	1.26134e+08	1.55792e+08	9.63455e+07	9.65385e+07	1.79656e+07	7.24097e+07	7.52395e+07	9.40568e+07	9.97993e+07	1.93456e+08	1.80975e+08	1.22311e+08	1.65513e+08	1.98815e+08	1.02216e+08	2.22172e+08	1.4545e+08	1.48366e+08
TG(4:0_18:0_18:2)+NH4(708.6136654)14.689	96109.5	198686	106180	125414	107587	226280	399635	693407	235396	164128	412906	309.26	819.508	170883	735.993	56151.2	222271	186.112	191681	295969
TG(4:0_18:1_20:4)+NH4(730.5980154)14.355	1.95601e+06	514320	1.33287e+06	1.47407e+06	973759	1.36029e+06	59841.7	357578	679412	1.4339e+06	1.47641e+06	5.78466e+06	4.37125e+06	1.43834e+06	1.37982e+06	3.30309e+06	438579	6.49025e+06	2.7449e+06	2.50337e+06
TG(4:0_18:1_22:6)+NH4(754.5980154)14.589	413589	103026	214152	59637.3	158339	318149	23139.1	136720	120847	259669	302116	2.18331e+06	656078	276220	713381	1.1074e+06	227130	1.5302e+06	569821	429004
TG(4:0_18:1_23:4)+NH4(772.6449654)15.816	229866	35661.5	170492	175944	179576	96465	1.52e-05	47475.6	72282.3	148515	92269.2	445262	466182	181675	447460	521965	73505.5	310849	243450	176372
TG(4:0_18:2_18:3)+NH4(702.5667154)13.961	700204	18104.2	306764	285546	120980	467186	0	7264.39	27391.7	358610	448533	2.58692e+06	1.71221e+06	592894	1.67241e+06	1.46645e+06	298197	2.12178e+06	1.1403e+06	871889
TG(4:0_18:2_18:3)+NH4(702.5667154)14.012	700204	18105.3	331510	316155	120981	482333	0	7264.39	27391.7	394283	488279	2.58692e+06	1.71221e+06	694136	1.77111e+06	1.16187e+06	348672	2.12178e+06	1.1403e+06	871889
TG(4:0_18:2_23:4)+NH4(770.6293154)14.695	69459	1469.49	13454.4	28397.5	14637	18379	0	2322.77	3388.63	19341.8	12545.9	252392	131198	11956.9	88376.4	159460	21058.2	174279	41726.8	31704.6
TG(4:0_19:1_18:2)+NH4(720.6136654)14.881	1.45277e+06	464106	653065	883504	429054	450905	43607.9	397102	330522	630226	463337	3.77804e+06	1.56893e+06	597338	1.63418e+06	2.5779e+06	650168	2.51905e+06	616391	939060
TG(4:0_20:1_18:2)+NH4(734.6293154)15.275	8.19971e+07	26088956	5.89652e+07	6.92431e+07	4.98709e+07	5.06946e+07	4.99289e+06	2.94156e+07	2.9941e+07	4.07092e+07	3.80776e+07	1.36709e+08	1.27703e+08	4.87595e+07	1.16653e+08	1.49375e+08	4.45173e+07	1.79805e+08	6.9054e+07	7.59338e+07
TG(5:0_10:0_16:0)+NH4(586.5041154)13.311	164322	0	45200.8	112139	6082.88	52369.2		0	0	51660.5	114595	629772	835041	216467	402391	590289	31497	718543	338803	578148
TG(5:0_12:0_16:0)+NH4(614.5354154)14.067	611583	144992	281406	275556	134590	225831	46603.6	132155	108827	315953	399957	1.23442e+06	1.35459e+06	329247	677468	1.3205e+06	247078	1.2808e+06	501329	941576
TG(5:0_12:0_16:0)+NH4(614.5354154)14.198	611583	144992	305098	324130	134590	251455	46603.6	132155	108827	332387	418907	1.42121e+06	1.60773e+06	329247	677468	1.38274e+06	256251	1.44549e+06	541239	1.14162e+06
TG(5:0_12:0_16:1)+NH4(612.5197654)13.285	296067	5425.15	83969.6	122467	21990.7	108245	0	22908.1	0	29366.6	218335	667280	825057	109864	414264	1.08753e+06	37461.4	1.06692e+06	300487	571608
TG(5:0_12:0_18:2)+NH4(638.5354154)13.538	744947	102531	239438	172076	113652	288180	9881.54	71508.2	63646.5	247370	338810	380974	1.67251e+06	345040	879440	2.52047e+06	202588	2.09429e+06	702629	1.18914e+06
TG(5:0_14:0_16:0)+NH4(642.5667154)14.868	913885	259268	371846	447442	194378	287912	26908.9	273690	192800	491137	315701	1.62896e+06	1.63814e+06	458565	1.17492e+06	1.95763e+06	340659	1.94255e+06	646554	1.02221e+06
TG(5:0_14:0_18:1)+NH4(668.5823654)14.726	2.27273e+06	559450	923865	1.09422e+06	500945	771875	123889	557223	456289	817293	785063	5.36277e+06	3.23199e+06	879136	2.47199e+06	4.12222e+06	777801	5.59346e+06	1.4827e+06	1.58679e+06
TG(5:0_14:0_18:2)+NH4(666.5667154)14.321	434800	101879	407507	305648	182226	242279	90070.1	448917	374880	276934	297072	968407	960722	379225	992872	818892	226213	470560	630633	748229
TG(5:0_16:0_16:0)+NH4(670.5980154)15.662	579842	235031	249071	263936	133867	220693	16908.1	259058	225865	456249	302474	786315	848728	353465	702893	814798	274687	734167	629591	640883
TG(5:0_16:0_18:2)+NH4(694.5980154)14.935	3.36269e+06	947702	1.16451e+06	1.47983e+06	571993	1.10464e+06	146398	995995	775497	1.66915e+06	1.34237e+06	5.94524e+06	3.89079e+06	1.47061e+06	3.30955e+06	5.78049e+06	1.18426e+06	4.59747e+06	1.78548e+06	2.50199e+06
TG(5:0_16:0_20:4)+NH4(718.5980154)14.697	210485	38545	66625.4	111689	88048.4	96868.3	66651.5	37738	41666.2	115806	120930	478445	295982	143088	300624	392682	68709.1	454716	159036	204150
TG(5:0_16:0_22:6)+NH4(742.5980154)14.475	44983.8	0.3026	2858.56	3595.68	0.00166466	24347	12925.7	5932.01	0.371582	7753.99	18912.3	305056	106467	8006.86	37636	183155	5068.89	126862	34727.7	59568.5
TG(5:0_16:1_16:1)+NH4(666.5667154)14.143	1.84787e+06	428807	878179	777340	404491	699714	101211	388190	333308	855691	794127	4.19897e+06	2.55923e+06	825807	1.93647e+06	4.50151e+06	687697	3.30208e+06	1.46226e+06	1.6402e+06
TG(5:0_18:0_18:2)+NH4(722.6293154)15.51	2.28972e+06	845135	1.63774e+06	2.06022e+06	1.22294e+06	1.36017e+06	128288	870419	606234	1.14787e+06	1.09851e+06	5.93383e+06	1.60281e+06	1.36035e+06	2.85525e+06	4.94436e+06	1.13411e+06	3.76113e+06	1.49956e+06	1.54418e+06
TG(5:0_18:1_18:2)+NH4(720.6136654)15.238	530731	105106	267678	500771	385108	219151	12817.1	246445	191637	321859	270600	613120	629171	59316.6	393493	2.23493e+06	229482	385239	326330	471326
TG(5:0_18:1_18:3)+NH4(718.5980154)14.254	391073	117768	225196	240214	128207	197745	177633	130770	93739	171470	548034	1.26574e+06	710863	172936	384370	889654	140933	801174	301088	560344
TG(5:0_18:1_20:3)+NH4(746.6293154)15.88	357281	74987.6	209860	153028	188622	209060	0	87738.4	71355.9	206243	74120.6	892620	628459	205617	471799	577593	212852	504112	234675	344147
TG(5:0_18:2_18:2)+NH4(718.5980154)13.955	121433	90609.8	120446	83991.2	15365.4	81707.1	23959.5	88277.4	11966.3	141846	359800	111988	111408	133175	92261.1	73317.3	115381	94430	118207	146934
TG(5:0_18:2_20:3)+NH4(744.6136654)14.878	84646.9	8950.56	29001.7	28873.7	17406.6	10852.6	119.02	10950.7	15.9715	21787.7	16574.7	287407	129514	13108.9	61426.8	162469	6373.73	189821	39545.7	26379.8
TG(5:0_18:2_20:3)+NH4(744.6136654)15.175	192315	51141.5	87977	79672.5	42424	71046.7	0.00308877	41099.5	40877.2	124067	52579.1	763907	367206	93779.7	332319	363692	76999.5	437076	186410	165505
TG(5:0_18:2_20:4)+NH4(742.5980154)14.042	102383	49411.3	63233.4	44614.8	26855.8	54630.5	24729.7	48169.7	32918.5	63803.3	127634	270471	155971	35418.6	125813	207061	29495.2	113298	91266.8	111928
TG(5:0_20:1_18:2)+NH4(748.6449654)16.181	1.40182e+06	667904	874549	840317	1.04462e+06	987008	75212.3	847625	573359	690960	836618	3.68669e+06	1.18028e+06	997072	1.30187e+06	2.58784e+06	819651	2.27667e+06	1.59467e+06	535109
TG(6:0_12:0_14:0)+NH4(600.5197654)13.455	1.42814e+07	3.26841e+06	1.59545e+07	1.67142e+07	1.25531e+07	1.0035e+07	1.29944e+06	1.3458e+06	1.46338e+06	7.61272e+06	5.18047e+07	4.58375e+07	7.06151e+07	1.13718e+07	2.80362e+07	7.47245e+07	9.50171e+06	9.75431e+07	2.77972e+07	4.43052e+07
TG(6:0_12:0_16:0)+NH4(628.5510654)14.193	3.712e+07	1.0049e+07	4.7917e+07	5.37262e+07	4.47248e+07	2.83233e+07	3.33627e+06	6.29444e+06	5.7306e+06	2.76129e+07	1.02294e+08	7.40059e+07	1.36437e+08	2.99827e+07	7.94082e+07	1.24467e+08	2.93171e+07	1.51971e+08	6.19765e+07	8.0659e+07
TG(6:0_12:0_20:2)+NH4(680.5823654)14.356	2.40047e+07	6.10565e+06	1.91896e+07	2.23668e+07	49852.7	1.34305e+07	1.57714e+06	6.69622e+06	6.29366e+06	1.26825e+07	2.61253e+07	6.99063e+07	5.14666e+07	1.34056e+07	3.95516e+07	7.32577e+07	1.11532e+07	1.11884e+08	2.84362e+07	3.33336e+07
TG(6:0_12:1_18:1)+NH4(652.5510654)11.783	183717	6788.34	40282.4	56430.4	132164	59675.9	2.33e-07	1.14e-07	15583.4	158997	38554.1	50241.2	35592.9	109010	139702	43251.7	101952	22942.2	180860	76968
TG(6:0_14:0_14:0)+NH4(628.5510654)14.28	3.96361e+07	1.0049e+07	4.7917e+07	5.37262e+07	4.47248e+07	2.9761e+07	3.33627e+06	6.29444e+06	5.7306e+06	2.9038e+07	1.02294e+08	7.91226e+07	1.36437e+08	3.0856e+07	8.28639e+07	1.29084e+08	2.93171e+07	1.63976e+08	6.66358e+07	8.27729e+07
TG(6:0_14:0_16:0)+NH4(656.5823654)15.002	7.10275e+07	3.27976e+07	8.62596e+07	9.35947e+07	7.51667e+07	6.06076e+07	7.815e+06	2.43191e+07	2.82514e+07	5.96905e+07	1.551e+08	8.08039e+07	1.49993e+08	6.56222e+07	1.2678e+08	1.46688e+08	5.96138e+07	1.93191e+08	9.61555e+07	1.14697e+08
TG(6:0_14:0_16:0)+NH4(656.5823654)15.147	7.46728e+07	3.40523e+07	8.62596e+07	9.65181e+07	7.51667e+07	6.06076e+07	8.13129e+06	2.43191e+07	2.94102e+07	6.12492e+07	1.551e+08	8.08039e+07	1.49993e+08	6.73228e+07	1.2678e+08	1.46688e+08	6.0854e+07	2.04306e+08	9.61555e+07	1.19973e+08
TG(6:0_14:0_18:1)+NH4(682.5980154)15.276	3.34796e+07	1.0195e+07	1.90623e+07	2.23601e+07	1.48198e+07	2.30879e+07	2.11167e+06	1.07826e+07	9.78083e+06	1.48247e+07	1.64294e+07	8.1612e+07	5.21418e+07	1.77458e+07	5.25814e+07	6.28828e+07	1.81914e+07	7.85535e+07	3.46653e+07	3.79888e+07
TG(6:0_14:0_18:2)+NH4(680.5823654)14.62	2.07369e+07	5.97546e+06	2.04454e+07	2.23578e+07	1.1583e+07	1.16546e+07	1.27695e+06	5.24128e+06	4.77337e+06	1.19579e+07	2.71665e+07	6.39963e+07	3.51594e+07	1.53575e+07	3.9192e+07	4.98274e+07	1.21729e+07	6.29963e+07	2.41639e+07	2.50427e+07
TG(6:0_14:1_16:1)+NH4(652.5510654)13.831	1.478e+07	3.68813e+06	8.27872e+06	8.66447e+06	4.00987e+06	8.36693e+06	1.41638e+06	3.28579e+06	2.74423e+06	1.01513e+07	1.18725e+07	4.92306e+07	3.31813e+07	1.1893e+07	2.7422e+07	4.34184e+07	8.39178e+06	5.85139e+07	2.21648e+07	2.29638e+07
TG(6:0_14:1_16:1)+NH4(652.5510654)13.893	1.23904e+07	3.24683e+06	7.30701e+06	7.21781e+06	3.46696e+06	7.34283e+06	1.2835e+06	2.97913e+06	2.39191e+06	9.01457e+06	9.98151e+06	3.89727e+07	2.8693e+07	1.07449e+07	2.7422e+07	3.54549e+07	7.62164e+06	4.58663e+07	18514576	1.92941e+07
TG(6:0_16:0_16:1)+NH4(682.5980154)14.984	4.99776e+07	1.60166e+07	4.01336e+07	3.99224e+07	2.54737e+07	3.23321e+07	3.88959e+06	1.97448e+07	1.58124e+07	2.39307e+07	3.8319e+07	8.51469e+07	7.23494e+07	3.22336e+07	7.36818e+07	1.04077e+08	3.22157e+07	1.15611e+08	5.64362e+07	6.05896e+07
TG(6:0_16:0_20:4)+NH4(732.6136654)14.829	7.2411e+06	3.57028e+06	9.38695e+06	9.23535e+06	5.56883e+06	4.23453e+06	1.02182e+06	4.19995e+06	4.54072e+06	6.34082e+06	4.98237e+06	1.33288e+07	2.39112e+07	5.62823e+06	1.1565e+07	1.65734e+07	3.89485e+06	2.12003e+07	7.43238e+06	7.23287e+06
TG(6:0_16:0_22:6)+NH4(756.6136654)15.295	259278	72233.3	113635	113410	69524.8	205399	72837.8	134811	117777	167305	247404	1.98758e+06	611643	159452	1.36333e+06	847766	188694	1.15482e+06	332718	347217
TG(6:0_18:2_18:3)+NH4(730.5980154)14.129	1.56386e+06	348502	744937	470093	440757	833682	47158.2	371778	321001	701478	802978	4.36098e+06	1.88498e+06	905843	2.3471e+06	2.31258e+06	683256	3.1005e+06	1.46012e+06	1.25637e+06
TG(6:0_18:2_20:4)+NH4(756.6136654)14.849	914505	395912	393327	333452	281832	494970	21974.2	227185	225713	494963	499975	2.65353e+06	1.20556e+06	432211	1.01283e+06	1.77253e+06	320776	1.88809e+06	840410	712233
TG(6:0_18:2_20:5)+NH4(754.5980154)14.281	211457	49984.7	145628	54310.7	94164.4	111687	8554.39	61965.5	85023.8	52111.4	245935	541695	311368	225823	105592	257897	54312.4	191706	190433	309328
TG(6:0_18:2_22:5)+NH4(782.6293154)15.334	873613	228750	460200	582808	211709	526775	43067.1	311143	407954	473750	290059	1.84278e+06	1.51093e+06	574857	948302	1.3552e+06	292129	2.03609e+06	973754	811468
TG(7:0_14:0_16:0)+NH4(670.5980154)15.403	733441	230048	852297	1.03687e+06	789564	501124	72.0833	218082	236289	469919	644821	1.15955e+06	1.48645e+06	494281	1.17048e+06	1.78347e+06	399849	2.62185e+06	911743	887410
TG(8:0_10:0_12:0)+NH4(572.4884654)12.757	275394	106351	337908	213483	360479	221754	0.00055474	6.67e-05	3.36e-05	204432	0.0342436	2.27548e+06	3.64039e+06	172534	670890	4.43142e+06	266824	7.56792e+06	1.45234e+06	2.51423e+06
TG(8:0_10:0_20:3)+NH4(678.5667154)13.857	7.46388e+06	1.75503e+06	3.55189e+06	4.62446e+06	3.06425e+06	4.05724e+06	552199	1.80023e+06	1.70327e+06	3.46575e+06	7.81326e+06	2.79461e+07	1.74823e+07	4.47319e+06	1.29839e+07	2.30653e+07	3.77211e+06	3.21498e+07	9.36109e+06	1.04146e+07
TG(8:0_16:0_22:6)+NH4(784.6449654)15.364	4.81939e+06	1.72355e+06	3.5711e+06	4.18012e+06	2.9644e+06	4.49405e+06	496385	2.12811e+06	2.09121e+06	3.55367e+06	3.22963e+06	1.20317e+07	8.60189e+06	3.896e+06	9.37267e+06	1.30349e+07	3.36019e+06	1.4307e+07	5.8745e+06	5.557e+06
TG(8:0_16:0_22:6)+NH4(784.6449654)15.513	5.5579e+06	2.06315e+06	3.81026e+06	4.81648e+06	3.66349e+06	5.03485e+06	541462	2.52387e+06	2.47822e+06	3.80183e+06	3.56756e+06	1.39261e+07	1.07175e+07	4.72244e+06	9.44279e+06	1.38125e+07	3.85953e+06	1.63456e+07	6.61586e+06	6.26628e+06
TG(8:0_18:1_18:2)+NH4(762.6606154)15.812	5.66454e+07	3.52736e+07	5.29616e+07	4.3218e+07	2.93389e+07	5.5231e+07	6.80928e+06	6.4971e+07	3.88258e+07	4.01684e+07	4.24248e+07	1.06684e+08	6.15865e+07	3.92179e+07	4.46909e+07	8.0489e+07	46611677	8.07405e+07	5.5568e+07	5.17757e+07
TG(O-11:0_3:0_10:0)+NH4(474.4153004)10.892	1.44567e+06	750026	1.65197e+06	1.15156e+06	1.28957e+06	1.02645e+06	315407	587928	499332	1.85288e+06	366429	193979	478811	813606	1.00374e+06	427933	861708	616517	1.07542e+06	526964
TG(O-11:0_3:0_20:3)+NH4(608.5248504)12.818	4.44578e+06	2.51815e+06	2.57161e+06	1.80891e+06	4.46896e+06	4.03011e+06	2.41046e+06	1.00855e+06	2.1994e+06	4.392e+06	2.13193e+06	3.66905e+06	1.50857e+06	2.19892e+06	2.11392e+06	2.09286e+06	2.44105e+06	1.4388e+06	5.32153e+06	2.69085e+06
TG(O-11:0_3:0_20:3)+NH4(608.5248504)13.167	6.31177e+06	4.11947e+06	4.70991e+06	3.0226e+06	5.98194e+06	4.75834e+06	2.6952e+06	1.67591e+06	3.65737e+06	7.39942e+06	3.6679e+06	2.08714e+06	2.17008e+06	3.09732e+06	3.5789e+06	2.18776e+06	3.47969e+06	1.81016e+06	5.34459e+06	2.99429e+06
TG(O-11:0_3:0_20:4)+NH4(606.5092004)12.359	2.26716e+06	2.50163e+06	1.13055e+06	917755	2.23471e+06	1.76775e+06	1.17164e+06	574815	1.14148e+06	2.3515e+06	1.18862e+06	1.24147e+06	773583	1.2427e+06	2.69285e+06	463909	1.3965e+06	680186	1.64319e+06	363273
TG(O-11:0_3:0_20:4)+NH4(606.5092004)12.646	5.87642e+06	3.97464e+06	3.21066e+06	2.9012e+06	5.05062e+06	4.62267e+06	4.24437e+06	2.7888e+06	4.06874e+06	5.53257e+06	1.4207e+06	884663	1.10021e+06	3.81763e+06	3.05357e+06	993829	4.76122e+06	647712	5.44116e+06	1.50066e+06
TG(O-11:0_3:0_22:6)+NH4(630.5092004)12.42	2.5281e+06	1.42231e+06	1.40573e+06	969162	2.38637e+06	2.54875e+06	3.88702e+06	1.23205e+06	1.57204e+06	2.89176e+06	1.68826e+06	1.19734e+06	722132	1.76729e+06	1.2845e+06	896754	2.12604e+06	856690	2.6758e+06	1.14104e+06
TG(O-11:0_5:0_24:5)+NH4(688.5874504)14.655	603664	631684	860347	335261	977222	516791	1.2782e+06	934163	624847	917384	2.9815e+06	477279	1.39018e+06	524581	417604	431788	499601	464144	797156	1.3866e+06
TG(O-13:0_3:0_10:0)+NH4(502.4466004)11.831	1.79822e+06	1.7257e+06	1.70198e+06	1.28762e+06	2.93305e+06	1.32878e+06	615598	728221	1.0311e+06	1.55951e+06	1.42596e+06	364426	424327	1.0802e+06	1.12835e+06	655872	1.07097e+06	782103	709032	824811
TG(O-13:0_3:0_14:1)+NH4(556.4935504)12.683	1.90204e+07	9.34757e+06	9.59062e+06	9.07653e+06	1.87732e+07	1.34603e+07	6.85883e+06	4.53993e+06	6.80304e+06	1.54309e+07	4.26241e+06	4.88786e+06	3.53419e+06	8.50026e+06	7.11159e+06	3.77396e+06	9.50953e+06	3.483e+06	1.85073e+07	5.50253e+06
TG(O-13:0_3:0_16:0)+NH4(586.5405004)14.285	1.82861e+06	1.73921e+06	1.76152e+06	1.38063e+06	2.17045e+06	1.2019e+06	1.87923e+06	1.33028e+06	1.11225e+06	3.25276e+06	1.62357e+06	645505	1.02457e+06	1.56514e+06	601341	564689	2.10986e+06	636307	2.16055e+06	1.25271e+06
TG(O-13:0_3:0_18:1)+NH4(612.5561504)14.21	3.33038e+07	1.67064e+07	2.21929e+07	1.59299e+07	3.2637e+07	1.76453e+07	1.7179e+07	8.39566e+06	9.00872e+06	3.58218e+07	1.20647e+07	1.09432e+07	7.40309e+06	1.6201e+07	1.55303e+07	6.04669e+06	2.53661e+07	5.05802e+06	2.54251e+07	1.18571e+07
TG(O-13:0_3:0_20:3)+NH4(636.5561504)13.622	5.02484e+06	3.6214e+06	4.4e+06	3.30225e+06	3.49982e+06	3.77425e+06	7.42535e+06	2.58942e+06	3.0373e+06	7.1149e+06	3.90886e+06	2.35003e+06	2.41901e+06	4.05499e+06	2.86008e+06	1.6907e+06	4.44239e+06	1.61466e+06	5.7921e+06	3.35326e+06
TG(O-13:0_3:0_20:4)+NH4(634.5405004)13.404	1.12436e+07	1.05207e+07	9.2746e+06	5.79272e+06	1.0486e+07	9.42535e+06	1.28714e+07	19938.1	76595.7	1.42063e+07	9.12886e+06	4.12114e+06	4.16209e+06	8.74418e+06	7.05012e+06	3.31882e+06	1.13305e+07	2.72377e+06	1.0996e+07	6.94403e+06
TG(O-13:0_3:0_20:5)+NH4(632.5248504)12.468	6.01514e+06	3.44944e+06	3.84918e+06	2.70978e+06	5.87219e+06	4.78587e+06	6.06789e+06	1.86785e+06	1.39656e+06	6.71883e+06	2.3174e+06	2.26556e+06	2.26048e+06	2.29203e+06	1.89245e+06	1.4109e+06	4.16708e+06	1.58793e+06	6.26734e+06	2.30069e+06
TG(O-13:0_3:0_20:5)+NH4(632.5248504)12.636	6.48899e+06	5.99478e+06	5.19185e+06	4.09934e+06	3.73383e+06	6.59564e+06	5.34217e+06	3.56044e+06	5.11408e+06	7.8306e+06	2.42076e+06	1.47087e+06	1.69838e+06	2.83112e+06	2.08544e+06	955304	7.74768e+06	679197	9.93683e+06	1.22741e+06
TG(O-13:0_3:0_22:5)+NH4(660.5561504)14.156	703196	780454	832012	550419	942770	695417	1.93477e+06	987254	720807	1.36703e+06	877722	220770	448924	532842	593184	239427	835514	266512	931861	660374
TG(O-13:0_3:0_22:6)+NH4(658.5405004)13.531	4.48033e+06	1.56184e+06	2.7441e+06	1.86439e+06	3.95455e+06	4.40695e+06	7.004e+06	2.10648e+06	2.61957e+06	6.2167e+06	3.7236e+06	3.32202e+06	2.01395e+06	3.13388e+06	2.57602e+06	2.10984e+06	4.93433e+06	1.85422e+06	2.13261e+06	3.23168e+06
TG(O-13:1_3:0_16:1)+NH4(582.5092004)12.727	1.75558e+07	1.00339e+07	1.50369e+07	1.05446e+07	2.36477e+07	1.49381e+07	1.18704e+07	4.58025e+06	6.11893e+06	1.94429e+07	9.62801e+06	7.52874e+06	6.56125e+06	9.86824e+06	9.28936e+06	7.94349e+06	1.07784e+07	6.46021e+06	5.55237e+06	1.19281e+07
TG(O-13:1_3:0_22:6)+NH4(656.5248504)12.873	3.18036e+06	2.05641e+06	1.28064e+06	1.05761e+06	1.07125e+06	2.35705e+06	1.75596e+06	1.14931e+06	2.34849e+06	2.28976e+06	670124	1.44623e+06	662778	1.67909e+06	1.56484e+06	748301	2.19598e+06	543301	2.51677e+06	880413
TG(O-14:2_4:0_20:3)+NH4(660.5561504)13.59	7.33952e+06	3.49679e+06	3.12467e+06	1907017	4.89741e+06	3.75151e+06	5.35742e+06	9.2642e+06	2.74378e+06	4.66357e+06	2.23929e+06	2.26694e+06	1.42735e+06	2.80671e+06	2.30868e+06	1.56569e+06	3.47508e+06	1.23627e+06	4.97269e+06	6.14412e+06
TG(O-15:0_3:0_20:4)+H(645.5452514)14.207	189970	224539	225248	96616.5	102457	126333	142601	370230	43024.3	240530	2.21526e+06	248247	500799	90886.9	84481.5	402285	81437	279789	208070	562105
TG(O-15:0_3:0_20:4)+NH4(662.5718004)14.207	4.35482e+06	4.47264e+06	4.50963e+06	2.39978e+06	2.78411e+06	3.1533e+06	4.28405e+06	6.84223e+06	1.81956e+06	5.07962e+06	2.50368e+07	3.95437e+06	6.8245e+06	2.43426e+06	3.09111e+06	4.78831e+06	2.08075e+06	4.72525e+06	3.26041e+06	1.29808e+07
TG(O-15:1_3:0_17:1)+NH4(624.5561504)13.802	597597	256120	642114	261045	420671	299482	223335	213728	157825	447567	150996	163331	83227.3	190853	142906	123454	226179	93155.6	358681	140554
TG(O-15:1_3:0_18:1)+NH4(638.5718004)14.37	6.88888e+06	3.52705e+06	5.97102e+06	3.65749e+06	7.17806e+06	4.15468e+06	6.69579e+06	3.19745e+06	1.81297e+06	1.27801e+07	4.8671e+06	2.7546e+06	2.51699e+06	3.9455e+06	3.69151e+06	2.3476e+06	4.99582e+06	1.91235e+06	7.11086e+06	3.77082e+06
TG(O-15:1_3:0_20:2)+NH4(664.5874504)14.26	6.71102e+06	2.75483e+06	3.32206e+06	2.70387e+06	5.00869e+06	3.08852e+06	3.44314e+06	974645	1.35105e+06	5.35415e+06	1.44128e+06	2.39137e+06	744463	2.07346e+06	2.09083e+06	1.21713e+06	2.93496e+06	888847	4.5575e+06	1.4156e+06
TG(O-15:1_3:0_22:3)+NH4(690.6031004)14.335	535486	250463	247168	222275	392105	262958	339817	164936	110532	657010	2.23573e+06	335331	647205	170038	201820	360391	197268	439213	367155	905244
TG(O-15:1_3:0_22:4)+NH4(688.5874504)14.388	3.19008e+06	2.3503e+06	2.09271e+06	1.34266e+06	2.27857e+06	1.68333e+06	3.07829e+06	1.20974e+06	1.57572e+06	3.64325e+06	2.19822e+06	1.38315e+06	964078	1.77899e+06	1.67821e+06	756392	2.13979e+06	712324	3.18287e+06	1.2374e+06
TG(O-15:2_3:0_12:1)+NH4(552.4622504)11.553	1.67933e+07	7.85484e+06	8.00723e+06	7.51716e+06	1.57689e+07	7.56988e+06	4.26839e+06	4.61602e+06	6.1737e+06	1.73707e+07	4.58828e+06	3.41111e+06	3.33236e+06	7.98825e+06	8.65359e+06	3.56051e+06	1.1518e+07	3.37205e+06	1.33311e+07	5.11112e+06
TG(O-15:2_3:0_14:2)+NH4(578.4779004)11.66	1.2987e+06	735982	751498	662619	1.32653e+06	962764	273033	476482	637110	914800	553933	419451	300951	801210	631417	1.31334e+06	743432	341032	1.31334e+06	487648
TG(O-15:2_3:0_16:3)+NH4(604.4935504)12.501	2.47757e+06	1.37127e+06	1.27562e+06	1.01631e+06	2.11056e+06	1.44731e+06	1.13885e+06	670061	1.30068e+06	2.92639e+06	790012	533872	565036	1.19376e+06	1.05659e+06	506366	1.48566e+06	435511	2.78426e+06	652439
TG(O-15:2_3:0_18:2)+NH4(634.5405004)12.962	1.44087e+07	6.44333e+06	7.72526e+06	6.20873e+06	1.32585e+07	9.63007e+06	1.1007e+07	1.35436e+06	1.81612e+06	1.31539e+07	7.82858e+06	8.21014e+06	5.22376e+06	6.78087e+06	6.32159e+06	4.93997e+06	7.60971e+06	4.22388e+06	1.33528e+07	6.86074e+06
TG(O-15:2_3:0_18:4)+NH4(630.5092004)12.008	996656	452856	580132	379339	941943	653613	134294	159035	216001	913512	190053	243388	192255	549773	588338	206894	593507	165802	968923	254579
TG(O-15:2_3:0_20:3)+NH4(660.5561504)13.848	2.21208e+07	1.8036e+07	1.44487e+07	1.06153e+07	1.82197e+07	1.37303e+07	1.81846e+07	1.16518e+07	1.55453e+07	2.0414e+07	9.88784e+06	6.3334e+06	4.81269e+06	1.30999e+07	1.09398e+07	4.23327e+06	2.23745e+07	3.31713e+06	1.62815e+07	7.40904e+06
TG(O-15:2_3:0_22:6)+NH4(682.5405004)12.579	4.91069e+06	3.35763e+06	2.98746e+06	2.08024e+06	3.84882e+06	4.8661e+06	4.72963e+06	2.63141e+06	3.82387e+06	4.52169e+06	1.61807e+06	2.32658e+06	1.01053e+06	3.91886e+06	2.56398e+06	1.2739e+06	4.93517e+06	1.04978e+06	4.32251e+06	1.3857e+06
TG(O-15:2_3:0_24:5)+NH4(712.5874504)13.51	645699	750935	844907	446377	1.12994e+06	574114	1.45043e+06	608306	538638	821501	1.02059e+06	292025	423448	598795	438620	197139	556041	236028	684642	559059
TG(O-17:2_3:0_18:2)+NH4(662.5718004)13.695	1.12806e+07	4.06734e+06	3.21007e+06	3.94915e+06	8.04962e+06	5.98587e+06	7.48895e+06	2.52923e+06	2.30065e+06	8.76661e+06	3.39465e+06	3.71542e+06	1.90161e+06	3.49733e+06	3.21003e+06	2.47906e+06	2.24211e+06	2.24549e+06	7.81293e+06	2.48429e+06
TG(O-4:0_10:0_14:1)+NH4(528.4622504)11.878	1.24765e+07	4.95037e+06	5.79786e+06	6.07658e+06	1.23997e+07	7.69096e+06	2.05409e+06	3.18849e+06	4.03406e+06	1.0341e+07	2.93586e+06	2.92134e+06	2.84559e+06	4.96706e+06	5.07583e+06	2.68923e+06	4.90983e+06	2.68026e+06	1.13571e+07	3.26754e+06
TG(18:1_18:1_19:1)+NH4(916.8327654)18.943	2.35472e+06	1.93128e+06	2.43021e+06	2.79704e+06	2.14948e+06	2.25196e+06	534772	644746	463372	2.88147e+06	822709	4.7426e+06	2.03207e+06	1.99625e+06	2.32642e+06	1.80664e+06	2.11744e+06	779230	2.2548e+06	534194
TG(18:1_18:1_20:2)+Na(933.7881614)18.883	803697	1.32457e+06	746901	950861	1.04025e+06	1.07996e+06	1.76398e+06	1.29365e+06	1.21888e+06	790000	1.19179e+06	487910	552307	725564	407446	608971	932711	445168	779756	764663
TG(18:1_18:1_20:2)+NH4(928.8327654)18.883	4.02195e+07	3.32217e+07	2.91631e+07	3.00861e+07	2.52448e+07	2.62658e+07	1.40514e+07	2.29949e+07	2.38843e+07	2.7737e+07	2.28704e+07	5.10708e+07	2.66007e+07	2.27523e+07	2.77303e+07	3.46023e+07	2.40672e+07	2.98545e+07	2.48127e+07	2.19138e+07
TG(18:1_18:1_30:1)+NH4(1071.0049154)21.615	23402	11701.5	18927	17160.2	22907.5	5632.11	3193.25	1180.53	4396.26	40907.6	11006.9	65889.1	19106.2	14387.6	47170	32871.4	17587.5	51483.6	15141.4	16959.3
TG(18:1_18:2_18:2)+H(881.7592664)19.442	2.72207e+06	2.35464e+06	2.22104e+06	3.00637e+06	2.66971e+06	2.387e+06	5.37533e+06	2.32596e+06	1.96322e+06	3.07919e+06	2.64984e+06	1.50361e+06	2.18761e+06	3.35139e+06	1.66307e+06	2.00443e+06	2.93641e+06	668799	3.1193e+06	2.31468e+06
TG(18:1_18:2_18:2)+NH4(898.7858154)19.442	403441	180979	265057	352309	194874	139083	24026.5	115187	129577	310203	133280	894869	419269	346907	673432	452049	255423	210365	255696	193784
TG(18:1_18:2_20:4)+H(905.7592664)17.443	11059.3	44870.4	21436.6	37811.5	25326.2	19812.1	5205.3	19418.9	15063.5	40617	20987.8	105652	23162.8	38164	54595.6	38777.8	12806.3	17413.8	39438.3	29768
TG(18:1_18:2_20:4)+Na(927.7412114)17.443	2.35061e+06	2.72028e+06	2.12424e+06	1.99514e+06	2.12595e+06	2.90793e+06	871311	2.72565e+06	1.27945e+06	811714	926856	1.83569e+06	1.8796e+06	2.49419e+06	1.47044e+06	1.82896e+06	672642	1.49325e+06	751829	2.56778e+06
TG(18:1_18:2_20:4)+NH4(922.7858154)17.443	6.57474e+07	2.1792e+07	3.62043e+07	1.69941e+07	1.5023e+07	1.51647e+07	5.71273e+06	1.09475e+07	1.20988e+07	1.76443e+07	1.14769e+07	8.06615e+07	1.61591e+07	1.75651e+07	2.65944e+07	1.87236e+07	1.54937e+07	2.25944e+07	4.71106e+07	2.00877e+07
TG(18:1_18:2_24:6)+NH4(974.8171154)17.698	1.41525e+06	1.19884e+06	1.25009e+06	1.06012e+06	1.16796e+06	1.4268e+06	1.12182e+06	924599	1.01085e+06	1.50377e+06	4.38184e+06	2.11247e+06	1.31636e+06	1.36342e+06	1.34932e+06	1.44212e+06	1.09536e+06	1.29214e+06	1.13406e+06	1.1286e+06
TG(18:1_18:3_22:6)+NH4(944.7701654)16.915	8.72994e+06	4.66592e+06	2.35352e+06	3.79997e+06	5.05282e+06	5.82514e+06	2.62026e+06	5.40588e+06	4.77843e+06	7.6525e+06	8.40537e+06	3.10446e+07	7.26861e+06	7.48426e+06	1.10754e+07	1.15542e+07	7.53572e+06	1.05414e+07	8.1526e+06	6.76092e+06
TG(18:1_18:4_20:6)+NH4(914.7232154)16.186	214525	117975	102203	123877	124403	149862	36931.5	94834.5	105916	201539	134259	548150	297042	238153	430791	345244	159715	262127	230507	184962
TG(18:1_20:1_18:3)+NH4(926.8171154)18.404	2.40718e+07	2.34808e+07	1.50179e+07	1.50994e+07	1.76814e+07	1.87474e+07	1.91106e+07	1.9115e+07	1.95547e+07	1.78569e+07	1.82238e+07	3.29825e+07	9.38403e+06	1.23637e+07	1.09688e+07	1.79077e+07	1.42839e+07	1.39607e+07	1.24767e+07	1.56867e+07
TG(18:1_20:1_20:3)+NH4(954.8484154)19.424	5.39609e+06	4.65673e+06	3.71707e+06	4.05677e+06	3.49516e+06	3.63933e+06	2.53745e+06	3.18684e+06	3.2456e+06	3.58801e+06	4.56934e+06	5.08961e+06	2.97219e+06	2.36545e+06	3.03455e+06	4.76273e+06	2.7677e+06	4.19326e+06	3.15376e+06	2.78582e+06
TG(18:1_20:2_22:5)+NH4(976.8327654)18.651	4.22412e+06	2.82326e+06	2.77333e+06	2.63303e+06	2.66226e+06	2.34392e+06	1.67084e+06	2.10441e+06	2.24582e+06	3.31267e+06	5.06376e+06	6.73005e+06	3.05555e+06	3.01193e+06	3.26761e+06	4.06689e+06	2.37075e+06	3.53841e+06	2.7917e+06	2.68196e+06
TG(18:1_22:4_22:6)+NH4(998.8171154)17.683	498175	294231	343097	225212	339112	499263	208229	333322	380362	651008	1.68529e+06	1.72631e+06	729436	549453	674840	643136	428656	588513	614958	920950
TG(18:1_22:6_22:6)+NH4(994.7858154)17.005	287547	106386	180554	138618	166970	317105	62855.2	157470	194129	303908	691066	1.77359e+06	277254	223059	372618	468074	262389	383219	303181	281578
TG(18:1_30:1_18:2)+NH4(1068.9892654)21.153	6083.28	9204.8	6305.55	1614.37	2585.6			5205.3	1848.34	13375		38515	5480.49	3738.7	14645.6	13591.5	2808.94	18281.4	4899.47	7116.93
TG(18:2_17:3_18:3)+NH4(878.7232154)17.52	186504	246004	152328	147136	117461	246642	229108	250328	261695	61486.3	316134	66814.1	384062	215171	67580.9	71501.3	219952	103605	92552.2	286902
TG(18:2_17:3_18:4)+NH4(876.7075654)17.27	48742.9	83911.2	59109.3	25423.2	68810.5	90639.3	35114.2	173092	71963.6	134380	135401	22614.6	78242.3	52614.4	24449.1	29175.5	24240.3	29153.7	121968	60495.4
TG(18:2_18:2_17:3)+NH4(880.7388654)17.294	538212	291106	316928	434497	356143	471724	74711.5	340805	420421	523156	274420	1.21688e+06	568573	495350	645550	666755	482436	608418	600167	428349
TG(18:2_18:2_18:3)+NH4(894.7545154)16.876	2.04769e+07	1.8228e+07	1.38222e+07	1.47327e+07	1.31725e+07	1.01526e+07	3.95865e+06	8.66146e+06	1.00487e+07	1.59611e+07	1.8126e+07	3.06702e+07	1.73653e+07	1.43401e+07	2.07158e+07	2.58655e+07	1.27531e+07	3.04488e+07	1.49402e+07	9.21946e+06
TG(18:2_18:2_19:2)+NH4(910.7858154)18.15	1.08671e+06	1.22353e+06	1.19398e+06	1.01756e+06	1.18318e+06	1.32623e+06	945219	1.26758e+06	1.33247e+06	1.26609e+06	670640	1.37456e+06	945109	1.14036e+06	1.02111e+06	1.09272e+06	1.15322e+06	977943	1.11941e+06	1.12484e+06
TG(18:2_18:2_20:4)+NH4(920.7701654)17.531	1.55149e+07	1.59055e+07	1.83782e+07	2.01357e+07	2.05102e+07	2.74249e+07	8.34216e+06	1.76072e+07	2.01682e+07	3.21903e+07	2.70279e+07	8.30271e+07	2.85239e+07	3.10541e+07	3.87415e+07	4.29522e+07	2.90496e+07	4.3182e+07	1.90467e+07	2.78233e+07
TG(18:2_18:2_21:5)+NH4(932.7701654)16.855	70914.2	16613.1	3777.33	10424	6615.55	39859.4	4311.83	18953.1	22791	57915.3	67179.6	245876	11.2448	45989.8	50757.9	58697.2	39672.5	299.782	29289	22073.1
TG(18:2_18:2_22:5)+NH4(946.7858154)17.121	1.60634e+06	1.61536e+06	3.81214e+06	809080	2.09417e+06	1.53569e+06	1.18845e+06	1.71366e+06	3.55968e+06	2.26901e+06	2.30549e+06	1.74515e+07	2.0519e+06	1.52634e+06	1.8768e+06	1.50462e+06	2.90145e+06	2.85282e+06	1.8731e+06	2.3007e+06
TG(18:2_18:3_18:3)+H(875.7123164)16.836	3.17235e+06	622780	228761	2.50946e+06	124205	1.06848e+06	787422	838465	1.14769e+06	819785	1.18458e+06	1.3033e+06	357252	564321	1.29623e+06	1.95304e+06	2.28536e+06	275646	3.17201e+06	3.43896e+06
TG(18:2_18:3_18:3)+Na(897.6942614)16.354	122079	58620.4	24616.3	52602.3	51253.9	108321	75709.1	76563.7	24118.7	77091.1	47937	49827.1	52398.1	110378	39061.6	52700.9	41608.6	18218.8	39848.7	141119
TG(18:2_18:3_18:3)+Na(897.6942614)16.836	1.0599e+06	689958	441184	551407	652035	1.14337e+06	398095	538143	823383	651684	1.24405e+06	1.50642e+06	805776	751940	624118	973040	648679	1.1001e+06	982724	1.17674e+06
TG(18:2_18:3_18:3)+NH4(892.7388654)16.354	3.87968e+06	1.0079e+06	2.20394e+06	2.8261e+06	2.49625e+06	3.4159e+06	1.08231e+06	2.96784e+06	3.13232e+06	3.68834e+06	2.74796e+06	6.19104e+06	3.82185e+06	3.79939e+06	3.66081e+06	3.62532e+06	3.00979e+06	3.31486e+06	3.446e+06	3.19027e+06
TG(18:2_18:3_18:3)+NH4(892.7388654)16.836	1.67562e+07	9.25863e+06	1.27362e+07	1.56344e+07	1.27564e+07	1.876e+07	4.44703e+06	1.23494e+07	1.3454e+07	1.91893e+07	1.26402e+07	4.70074e+07	1.99807e+07	1.74852e+07	2.9404e+07	2.94273e+07	1.86869e+07	2.64504e+07	2.04026e+07	1.5904e+07
TG(18:2_18:3_18:4)+NH4(890.7232154)16.549	1.69955e+06	1.46273e+06	650407	930422	673845	991018	138683	678791	770893	2.4523e+06	336719	1.99715e+06	1.01043e+06	1.09921e+06	1.7701e+06	1.51889e+06	1.53859e+06	1.69608e+06	1.47265e+06	400235
TG(18:2_19:2_20:2)+NH4(938.8171154)18.664	564294	859827	785243	746923	787630	970237	937961	837338	979456	899523	905821	817008	686396	851315	529609	872938	891298	531402	744534	934106
TG(18:2_20:3_20:3)+NH4(948.8014654)17.639	1.85949e+07	1.08093e+07	1.06304e+07	1.14792e+07	9.81732e+06	1.06047e+07	6.33647e+06	1.10913e+07	9.71793e+06	1.3868e+07	1.36515e+07	1.8139e+07	1.37452e+07	1.16649e+07	1.56508e+07	1.47443e+07	1.25615e+07	1.45571e+07	1.27584e+07	1.25327e+07
TG(18:2_20:3_22:5)+NH4(972.8014654)18.007	3.79776e+06	2.25031e+06	2.24854e+06	2.14674e+06	2.15954e+06	3.12095e+06	1.33362e+06	2.0422e+06	2.59017e+06	3.24286e+06	4.36614e+06	9.61826e+06	2.74266e+06	3.24265e+06	3.78754e+06	4.4223e+06	2.70373e+06	3.51607e+06	3.60425e+06	3.8607e+06
TG(18:2_20:4_22:6)+H(951.7436164)17.097	21887.7	60389.6	21390.2	6679.83	14249.7	45523.8	74311.3	6418.84	14195.8	14833.8	73256.8	134.513	413.492	526.127	16480.9	107.63	32626.4	58.3028	47337.3	54997.6
TG(18:2_20:4_22:6)+NH4(968.7701654)17.097	1.00895e+06	509986	446564	428147	474522	968416	287881	593335	828131	999782	1.67594e+06	4.26728e+06	740688	901591	1.05302e+06	1.16643e+06	697728	842142	988021	1.02872e+06
TG(18:2_20:5_22:6)+NH4(966.7545154)16.726	399599	117528	193712	173501	139776	343342	36404.4	174779	231826	318331	415444	2.35799e+06	386463	342012	644556	597341	289411	547742	407947	318879
TG(18:3_18:1_18:2)+H(879.7436164)18.782	1.53196e+06	2.14801e+06	2.16435e+06	2.93474e+06	2.18485e+06	2.32221e+06	1.64083e+06	2.02717e+06	2.44045e+06	2.2196e+06	2.51453e+06	1.82787e+06	3.18533e+06	2.42108e+06	1.90498e+06	2.24056e+06	2.29476e+06	1.1832e+06	1.76736e+06	1.81974e+06
TG(18:3_18:1_18:2)+NH4(896.7701654)18.782	124237	63117.8	72156.9	77437.3	45577.9	102211	11605.2	80616.4	88477.3	140480	57260.9	240379	128000	120893	190949	219560	131027	65120.7	174418	89267.8
TG(19:0_18:1_18:2)+NH4(916.8327654)19.785	113212	58348.4	77851.6	117846	89655.1	32416.8	23805.6	28749	36605.1	103906	51907.9	135238	72636.9	44430.1	79671.3	62379.2	7832.81	33385.6	46403.9	45718.5
TG(19:0_18:1_18:3)+NH4(914.8171154)18.675	4.22542e+06	3.03162e+06	5.07765e+06	5.04475e+06	2.6707e+06	2.92493e+06	1.4065e+06	2.46713e+06	2.43305e+06	2.65061e+06	2.48699e+06	9.21325e+06	2.24447e+06	3.68518e+06	4.76824e+06	4.24208e+06	3.40075e+06	2.14852e+06	3.49017e+06	2.73889e+06
TG(19:0_18:2_18:2)+NH4(914.8171154)18.793	5.55156e+06	3.03162e+06	5.07765e+06	5.10161e+06	3.6972e+06	3.41756e+06	1.75032e+06	2.46713e+06	2.89892e+06	4.06226e+06	2.48699e+06	9.21325e+06	3.69765e+06	3.69907e+06	4.7689e+06	5.67074e+06	3.44634e+06	2.14852e+06	3.49017e+06	2.73889e+06
TG(19:0_18:2_20:4)+H(921.7905664)19.242	256427	167424	240336	245972	179809	152664	155465	152210	137144	232125	132589	258907	140129	177029	94289.6	248055	162230	0	143217	115294
TG(19:0_18:2_20:4)+NH4(938.8171154)19.242	219753	102230	97745.4	108243	125648	127714	47504.6	146290	84207.4	145814	216986	413103	117375	111007	170734	284556	103460	47414.4	134902	113795
TG(19:1_18:2_18:3)+NH4(910.7858154)18.394	1.31173e+06	736033	835565	662104	676218	1.01604e+06	181222	892700	1.03734e+06	933041	89954.8	1.33234e+06	861711	845134	468167	952068	771043	369381	1.0169e+06	664132
TG(19:1_18:2_20:3)+NH4(938.8171154)18.718	797536	860429	785507	746923	787979	970237	1.02131e+06	963840	979807	899523	1.06055e+06	817008	703669	851314	529609	889404	891330	531401	735455	934616
TG(2:0_10:0_14:0)+NH4(516.4258654)11.544	246640	70366	181896	222815	209682	113239	114057	13969.9	45356.4	190396	460572	1.74178e+06	2.532e+06	350753	862588	1.62954e+06	195057	3.02623e+06	631463	1.03254e+06
TG(2:0_10:0_16:1)+NH4(542.4415154)11.52	32888.4	0	18055.4	21250.2	0	27159.7	0	0	0	48536.7	317212	956669	775945	100477	397259	1.12993e+06	41772.8	1.09797e+06	345390	855133
TG(2:0_12:0_16:0)+NH4(572.4884654)13.14	1.17414e+06	174051	1.0402e+06	1.02731e+06	516494	983241	52935.7	30698.9	30610.4	980236	4.56415e+06	2.80622e+06	1.02025e+07	2.40893e+06	4.26036e+06	3.97502e+06	863778	7.58985e+06	3.10723e+06	4.52774e+06
TG(2:0_12:0_18:2)+NH4(596.4884654)12.41	462365	27096.8	95994	245174	61441.9	377250	0	0	0	355495	766310	3.98851e+06	2.77323e+06	358890	1.07156e+06	3.06636e+06	244770	4.78636e+06	879620	1.88947e+06
TG(2:0_14:0_16:0)+NH4(600.5197654)10.935	481438	244923	472911	389083	444273	245763	85836.5	215073	193120	305712	158987	117234	150993	49796.7	536729	139169	490740	115891	578877	152609
TG(2:0_14:0_16:0)+NH4(600.5197654)13.917	4.78929e+06	950704	3.82692e+06	4.64935e+06	1.62519e+06	3.36456e+06	477804	935449	791093	1.92588e+06	5.7963e+06	1.31335e+07	2.02463e+07	6.66862e+06	1.87968e+07	1.61197e+07	3.95014e+06	1.37669e+07	9.53953e+06	1.24044e+07
TG(2:0_14:0_18:2)+NH4(624.5197654)13.12	2.37514e+06	340364	1.23669e+06	1.38334e+06	620618	1.69881e+06	119887	134454	130455	1.17419e+06	2.64773e+06	1.39919e+07	8.535e+06	2.00307e+06	4.5917e+06	1.28155e+07	1.3853e+06	1.2362e+07	4.21185e+06	7.25927e+06
TG(2:0_16:0_16:0)+Na(633.5064614)14.74	161150	112530	417398	275823	180067	173506	14745	103370	109966	462564	335070	167973	539408	414257	540399	138046	401530	398613	859737	589969
TG(2:0_16:0_16:0)+NH4(628.5510654)14.572	5.96548e+06	1.69248e+06	2.88065e+06	3.40513e+06	1.68577e+06	3.77798e+06	701350	1.44478e+06	1.39777e+06	3.04802e+06	6.75826e+06	1.56402e+07	1.12062e+07	4.56852e+06	1.02677e+07	1.56171e+07	3.35074e+06	2.28245e+07	9.15866e+06	1.32869e+07
TG(2:0_16:0_16:0)+NH4(628.5510654)14.74	1.667e+06	453325	2.29085e+06	2.03621e+06	954789	1.06781e+06	530579	531450	439395	2.5102e+06	2.25717e+06	3.0355e+06	8.35724e+06	4.28113e+06	9.99674e+06	2.73341e+06	2.01056e+06	3.50619e+06	3.10152e+06	3.35329e+06
TG(2:0_16:0_16:1)+Na(631.4908114)13.62	274527	0	151032	275375	113434	238072	0	15045.7	0	111353	482214	564585	1.38188e+06	169121	502972	805009	125621	1.02716e+06	375591	1.39669e+06
TG(2:0_16:0_16:1)+Na(631.4908114)13.694	288285	0	164748	301287	117578	171654	0	15045.7	0	117642	436914	1.21457e+06	992765	36687.3	502952	1.25355e+06	130375	1.56806e+06	661580	999935
TG(2:0_16:0_16:1)+NH4(626.5354154)13.62	1.01935e+07	2.07841e+06	6.09168e+06	2.72857e+06	4.00417e+06	5.15685e+06	1.01748e+06	1.23078e+06	1.10679e+06	4.26102e+06	1.17307e+07	3.1639e+07	3.12914e+07	5.12836e+06	1.57275e+07	4.16423e+07	3.7993e+06	6.17586e+07	1.50123e+07	2.62817e+07
TG(2:0_16:0_16:1)+NH4(626.5354154)13.694	1.01935e+07	2.07841e+06	7.79944e+06	4.59269e+06	5.04787e+06	6.29268e+06	1.02721e+06	1.75806e+06	1.67306e+06	5.76217e+06	1.12721e+07	4.24811e+07	3.6271e+07	6.66015e+06	1.37268e+07	3.56324e+07	5.66663e+06	4.96851e+07	1.9986e+07	1.85989e+07
TG(2:0_16:1_18:3)+NH4(648.5197654)12.71	20810.2	0	0	0	0	9611.56	0	0	0	0	13372.4	240714	48305.7	0	62018.4	234839	0	305797	28860.3	37351.9
TG(2:0_18:2_18:2)+Na(681.5064614)13.345	0	0	0	0	0	3271.46		0	0	0	0	75769.5	25656.2	3630.03	18038.4	47655.4	0	8726.22	6354.27	19738.2
TG(2:0_18:2_18:2)+NH4(676.5510654)13.345	979106	62787.6	386068	499508	235919	558201	29024.3	69554.9	82112.2	563864	852660	2.60191e+06	2.34868e+06	619274	1.40683e+06	1.49019e+06	438145	3.32916e+06	1.44191e+06	1.53268e+06
TG(20:4_16:0_15:2)+NH4(854.7232154)15.562	481600	366414	381296	431726	408537	432947	42480.8	310372	360171	338408	333579	300867	394240	383047	310312	348101	338207	286977	462006	354387
TG(21:0_18:2_18:2)+NH4(942.8484154)20.132	186130	591984	80396	188114	514181	456744	327284	424352	511253	187278	611257	243644	181530	189633	246716	313366	464451	54990.7	153660	274711
TG(25:0_20:4)+NH4(774.6606154)16.458	509065	244443	306705	340424	176550	368693	3.45e-06	216853	311268	508905	178438	772101	698447	494621	519249	412827	426583	742731	248115	523578
TG(27:0_20:4)+Na(807.6473114)16.678	105485	92238.7	132489	127208	128982	122997	14923.3	82004.7	82192.4	67076.2	83693.8	39274.4	81763.8	81870.4	32000.5	91649.5	91028.1	56197.4	99841.4	90374.4
TG(27:0_20:4)+NH4(802.6919154)16.678	620470	832934	446547	463529	352296	567303	364.018	337555	376959	683411	383350	957698	581619	464584	767007	571524	919825	698673	660323	429360
TG(28:0_18:1_18:2)+NH4(1042.9736154)21.243	17058.4		8144.6	5420.1	11061.3				1904.2	29327.7	1804.3	67834.7	15403.2	7070.39	38923.9	28026.3	1587.17	40689.6	4286.97	8724.89
TG(28:7_10:0_10:0)+NH4(810.6606154)15.375	5.15879e+06	1.68332e+06	3.03004e+06	3.66925e+06	2.58603e+06	2.65614e+06	288089	1.80579e+06	1.53623e+06	3.02654e+06	1.66894e+06	8.9111e+06	6.71459e+06	3.44983e+06	8.03542e+06	6.59523e+06	2.56662e+06	7.44623e+06	4.19511e+06	3.64322e+06
TG(3:0_13:0_16:0)+NH4(600.5197654)11.178	512804	103305	301710	253513	166583	83065.1	44937.8	113047	50103.1	185462	98366.4	104300	95790.9	381667	484633	88101.6	363904	79597.4	457403	106083
TG(3:0_14:0_18:1)+NH4(640.5510654)14.026	1.08906e+06	279598	591859	615160	257548	449863	91284.6	278341	222038	286029	632394	2.9654e+06	1.8184e+06	583201	1.24813e+06	2.74359e+06	481373	2.75762e+06	739508	1.25282e+06
TG(3:0_16:0_18:1)+NH4(668.5823654)14.82	2.34241e+06	559450	796679	908093	402715	655519	140386	671149	456289	817293	785063	4.69862e+06	2.80176e+06	777749	2.26741e+06	4.39792e+06	662661	4.60804e+06	1.30433e+06	1.58679e+06
TG(3:0_16:1_18:2)+NH4(664.5510654)13.595	125236	126.592	13182.1	21190.5	5539.65	20563.6		0	0	17641	49351.3	617914	405829	23332.8	247012	522457	48.6266	573193	154036	209704
TG(30:1_18:2_18:2)+NH4(1066.9736154)20.778	3932.63	0	1603.76		810.743			0		3528.19	8837.72	13598.6	3950.86		3781.88	4862.15		9678.81	773.972	2364.12
TG(30:3_6:0_19:3)+NH4(910.7858154)17.481	641146	992927	605777	670752	897412	480829	608139	1.01906e+06	1.22065e+06	864482	970049	297701	632015	671782	261805	447988	853190	281633	613328	1.1124e+06
TG(31:1_22:6)+H(863.7123164)17.62	143076	188555	221160	174763	203763	182066	186082	191656	220096	121776	237968	20769.8	112620	131358	36784.5	108194	157313	73789.1	111480	194731
TG(31:1_22:6)+NH4(880.7388654)17.62	294259	156530	212784	250975	216129	264138	56561.2	177394	228332	319913	206774	611904	335521	270691	416295	389621	269241	398479	340069	217571
TG(33:5_18:2)+NH4(852.7075654)15.9	218645	82875.2	142638	132272	122967	205252	14814.1	93383.1	125834	176365	93618.6	515635	223976	194903	320485	270507	145089	301706	229164	172281
TG(36:4_18:1)+H(881.7592664)19.137	2.93101e+06	6.74568e+06	4.15342e+06	3.98502e+06	5.1011e+06	6.26903e+06	1.17921e+07	5.6261e+06	5667167	4.25235e+06	7.24684e+06	2.35179e+06	3.60176e+06	4.29991e+06	2.39535e+06	2.22558e+06	5.99365e+06	1.69772e+06	4.4729e+06	2.15531e+06
TG(36:4_18:1)+NH4(898.7858154)19.137	291090	120559	149944	236647	126661	92348.9	28442.5	62602.5	115915	227911	99492.2	553029	268957	246581	438887	380773	179683	94578.3	157465	127298
TG(4:0_10:0_12:0)+NH4(516.4258654)11.429	246640	70461	264247	307524	322234	311848	114057	13970	45356.4	190396	594058	1.783e+06	2.93028e+06	532580	1.18738e+06	3.97447e+06	195057	3.1087e+06	1.60098e+06	1.03254e+06
TG(4:0_10:0_14:0)+NH4(544.4571654)12.389	287058	0	318219	386788	264117	276111	325.317	0	0	400169	1.08247e+06	1.42244e+06	5.0318e+06	791074	1.98939e+06	2.25302e+06	344149	3.55358e+06	1.20745e+06	2.38916e+06
TG(4:0_10:0_18:1)+NH4(598.5041154)12.958	1.31017e+06	12799.3	452020	893387	389129	994616	0	10166.4	21865.7	645608	2.60285e+06	6.43495e+06	5.89755e+06	688777	1.81794e+06	6.19065e+06	390847	1.10335e+07	2.53111e+06	3.61743e+06
TG(4:0_10:0_18:3)+NH4(594.4728154)11.809	72554.7	0	3488.96	10566.3	0	20761.5	0	0	0	28552.6	113261	679533	554779	33865.2	197830	579615	10875.9	941749	171895	352327
TG(4:0_10:0_26:6)+H(683.5245164)13.82	661295	65725.9	461722	431239	351818	403881	20676.3	114084	158781	357880	858641	820525	1.83769e+06	611458	520651	1.76801e+06	445903	2.22497e+06	858814	1.32184e+06
TG(4:0_10:0_26:6)+NH4(700.5510654)13.82	163726	0	67271.7	37357.4	0	166107		30939.3		90078.2	123041	1.30478e+06	450669	165260	443806	621375	66063.3	802652	333600	436798
TG(4:0_12:0_18:2)+NH4(624.5197654)13.404	1.12235e+06	171041	630483	822424	66643.4	899147	35050.6	88506.8	75934.7	707276	1.11005e+06	3.57222e+06	4.17134e+06	1.36417e+06	2.82346e+06	3.86734e+06	736354	4.29707e+06	6798.02	2.91951e+06
TG(4:0_14:0_16:1)+Na(631.4908114)13.788	288285	0	164676	301244	117580	171654	0	15045.7	0	117683	508369	791085	992765	36687.3	552133	1.25355e+06	130434	1.23591e+06	661580	999935
TG(4:0_14:0_16:1)+NH4(626.5354154)13.788	1.01935e+07	2.07841e+06	6.48185e+06	4.59269e+06	4.31004e+06	4.6411e+06	1.02689e+06	1.3726e+06	1.29717e+06	5.76217e+06	1.12721e+07	4.24811e+07	3.6271e+07	6.13638e+06	1.37268e+07	3.56324e+07	4.18469e+06	4.96851e+07	4.95056e+06	1.85989e+07
TG(4:0_14:0_18:3)+NH4(650.5354154)13.354	1.62661e+06	144665	586315	387117	289863	1.09492e+06	22822.3	176356	98007.7	634711	1.21132e+06	3.5951e+06	4.361e+06	1.13741e+06	3.1287e+06	3.70751e+06	866382	2.9578e+06	2.32655e+06	3.14049e+06
TG(4:0_14:0_20:4)+NH4(676.5510654)13.659	259038	29747.3	278262	263996	112131	167983	6447.32	31278.1	17078	394218	123535	2.1129e+06	461142	213443	804092	922631	255611	829591	974321	465539
TG(4:0_16:0_16:0)+Na(661.5377614)15.399	299751	190126	211867	229108	154840	333799	56693.9	150280	176184	316721	413602	271398	400173	334195	267367	345466	283451	262896	493209	819070
TG(4:0_16:0_16:0)+NH4(656.5823654)15.399	5.43487e+06	1.72428e+06	3.21613e+06	3.44467e+06	1.48803e+06	3.37685e+06	486460	1.70073e+06	1.7603e+06	4.88288e+06	3.55286e+06	9.67464e+06	1.05188e+07	5.1732e+06	1.21833e+07	1.21329e+07	3.32709e+06	1.49206e+07	6.90364e+06	8.64701e+06
TG(4:0_16:0_18:3)+Na(683.5221114)14.093	491284	91370	306130	380396	235478	391429	20041.9	112251	91068.1	291580	250172	687097	809060	442370	664109	512646	305787	585920	504576	1.09222e+06
TG(4:0_16:0_18:3)+NH4(678.5667154)14.093	5.73338e+06	568464	1.46114e+06	3.24491e+06	2.14179e+06	1.42878e+06	185946	595264	676082	1.92539e+06	4.95116e+06	1.42963e+07	5.95473e+06	2.29034e+06	5.4462e+06	1.28349e+07	1.58551e+06	1.94027e+07	3.72853e+06	3.28888e+06
TG(4:0_16:0_20:2)+NH4(708.6136654)15.081	1.14282e+08	5.42929e+07	1.20838e+08	1.34828e+08	8.04157e+07	8.52446e+07	9.97373e+06	4.92294e+07	4.26744e+07	6.92406e+07	9.30132e+07	2.1884e+08	2.00494e+08	9.24873e+07	1.9861e+08	2.46903e+08	8.43007e+07	2.97878e+08	1.38479e+08	1.40958e+08
TG(4:0_16:0_22:6)+H(711.5558164)14.592	2.17446e+06	721728	1.35796e+06	1.92958e+06	1.26064e+06	2.06673e+06	226645	408801	580857	568784	2.7448e+06	4.59772e+06	3.98135e+06	1.08969e+06	2.17304e+06	4.58743e+06	873939	4.52503e+06	2.33833e+06	4.14564e+06
TG(4:0_16:0_22:6)+NH4(728.5823654)14.592	516128	128645	170833	212376	114256	445936	28716.7	129932	107085	455873	525767	3.21697e+06	847564	388530	859101	1.27762e+06	393842	1.49576e+06	848868	774357
TG(4:0_16:1_22:6)+NH4(726.5667154)13.34	166648		25527	46202.4	10887.6	82922.2		6265.74	10593.7	38468.4	18264	356779	306274	75102.5	305910	444266	54701.2	158385	215988	191548
TG(4:0_18:0_18:1)+Na(715.5847114)15.702	3.91163e+06	4.73345e+06	4.94582e+06	5.13572e+06	5.05713e+06	4.19123e+06	3.43964e+06	5.87174e+06	7.18537e+06	4.98757e+06	6.73373e+06	3.0396e+06	4.15068e+06	4.05004e+06	2.86818e+06	3.28755e+06	4.65259e+06	2.79097e+06	4.18389e+06	6.0993e+06
TG(4:0_18:0_18:1)+NH4(710.6293154)15.702	1.35703e+08	6.6617e+07	1.26134e+08	1.55792e+08	9.63455e+07	9.65385e+07	1.79656e+07	7.24097e+07	7.52395e+07	9.40568e+07	9.97993e+07	1.93456e+08	1.80975e+08	1.22311e+08	1.65513e+08	1.98815e+08	1.02216e+08	2.22172e+08	1.4545e+08	1.48366e+08
TG(4:0_18:0_18:2)+Na(713.5690614)14.689	201.814	7971.3	46.2271	12.6465	1326.89	42.5336	48.7315	88772	85.7025	60.0022	31129.6	122.637	22156.6	219.118	43729.7	19897.7	158.183	139.261	96.5258	137.946
TG(4:0_18:0_18:2)+NH4(708.6136654)14.689	96109.5	198686	106180	125414	107587	226280	399635	693407	235396	164128	412906	309.26	819.508	170883	735.993	56151.2	222271	186.112	191681	295969
TG(4:0_18:1_20:4)+NH4(730.5980154)14.355	1.95601e+06	514320	1.33287e+06	1.47407e+06	973759	1.36029e+06	59841.7	357578	679412	1.4339e+06	1.47641e+06	5.78466e+06	4.37125e+06	1.43834e+06	1.37982e+06	3.30309e+06	438579	6.49025e+06	2.7449e+06	2.50337e+06
TG(4:0_18:1_22:6)+H(737.5714664)14.589	730392	355364	550345	1.48153e+06	1.65996e+06	571883	172879	1.05017e+06	315530	387315	668231	1.32215e+06	861780	552398	1.96794e+06	1.45905e+06	361117	921585	844408	1.1085e+06
TG(4:0_18:1_22:6)+NH4(754.5980154)14.589	413589	103026	214152	59637.3	158339	318149	23139.1	136720	120847	259669	302116	2.18331e+06	656078	276220	713381	1.1074e+06	227130	1.5302e+06	569821	429004
TG(4:0_18:1_23:4)+NH4(772.6449654)15.816	229866	35661.5	170492	175944	179576	96465	1.52e-05	47475.6	72282.3	148515	92269.2	445262	466182	181675	447460	521965	73505.5	310849	243450	176372
TG(4:0_18:2_18:3)+NH4(702.5667154)13.961	700204	18104.2	306764	285546	120980	467186	0	7264.39	27391.7	358610	448533	2.58692e+06	1.71221e+06	592894	1.67241e+06	1.46645e+06	298197	2.12178e+06	1.1403e+06	871889
TG(4:0_18:2_18:3)+NH4(702.5667154)14.012	700204	18105.3	331510	316155	120981	482333	0	7264.39	27391.7	394283	488279	2.58692e+06	1.71221e+06	694136	1.77111e+06	1.16187e+06	348672	2.12178e+06	1.1403e+06	871889
TG(4:0_18:2_23:4)+NH4(770.6293154)14.695	69459	1469.49	13454.4	28397.5	14637	18379	0	2322.77	3388.63	19341.8	12545.9	252392	131198	11956.9	88376.4	159460	21058.2	174279	41726.8	31704.6
TG(4:0_19:1_18:2)+NH4(720.6136654)14.881	1.45277e+06	464106	653065	883504	429054	450905	43607.9	397102	330522	630226	463337	3.77804e+06	1.56893e+06	597338	1.63418e+06	2.5779e+06	650168	2.51905e+06	616391	939060
TG(4:0_20:1_18:2)+NH4(734.6293154)15.275	8.19971e+07	26088956	5.89652e+07	6.92431e+07	4.98709e+07	5.06946e+07	4.99289e+06	2.94156e+07	2.9941e+07	4.07092e+07	3.80776e+07	1.36709e+08	1.27703e+08	4.87595e+07	1.16653e+08	1.49375e+08	4.45173e+07	1.79805e+08	6.9054e+07	7.59338e+07
TG(5:0_10:0_16:0)+NH4(586.5041154)13.311	164322	0	45200.8	112139	6082.88	52369.2		0	0	51660.5	114595	629772	835041	216467	402391	590289	31497	718543	338803	578148
TG(5:0_12:0_16:0)+NH4(614.5354154)14.067	611583	144992	281406	275556	134590	225831	46603.6	132155	108827	315953	399957	1.23442e+06	1.35459e+06	329247	677468	1.3205e+06	247078	1.2808e+06	501329	941576
TG(5:0_12:0_16:0)+NH4(614.5354154)14.198	611583	144992	305098	324130	134590	251455	46603.6	132155	108827	332387	418907	1.42121e+06	1.60773e+06	329247	677468	1.38274e+06	256251	1.44549e+06	541239	1.14162e+06
TG(5:0_12:0_16:1)+NH4(612.5197654)13.285	296067	5425.15	83969.6	122467	21990.7	108245	0	22908.1	0	29366.6	218335	667280	825057	109864	414264	1.08753e+06	37461.4	1.06692e+06	300487	571608
TG(5:0_12:0_18:2)+NH4(638.5354154)13.538	744947	102531	239438	172076	113652	288180	9881.54	71508.2	63646.5	247370	338810	380974	1.67251e+06	345040	879440	2.52047e+06	202588	2.09429e+06	702629	1.18914e+06
TG(5:0_14:0_16:0)+Na(647.5221114)14.868	102765	51013.3	45450.5	48316	42236	56756.4		36515.4	39901.8	70265.8	54942	75385.7	111812	68947.6	60458.8	99909.2	51789.9	76555.3	93707.7	153847
TG(5:0_14:0_16:0)+NH4(642.5667154)14.868	913885	259268	371846	447442	194378	287912	26908.9	273690	192800	491137	315701	1.62896e+06	1.63814e+06	458565	1.17492e+06	1.95763e+06	340659	1.94255e+06	646554	1.02221e+06
TG(5:0_14:0_18:1)+NH4(668.5823654)14.726	2.27273e+06	559450	923865	1.09422e+06	500945	771875	123889	557223	456289	817293	785063	5.36277e+06	3.23199e+06	879136	2.47199e+06	4.12222e+06	777801	5.59346e+06	1.4827e+06	1.58679e+06
TG(5:0_14:0_18:2)+NH4(666.5667154)14.321	434800	101879	407507	305648	182226	242279	90070.1	448917	374880	276934	297072	968407	960722	379225	992872	818892	226213	470560	630633	748229
TG(5:0_16:0_16:0)+NH4(670.5980154)15.662	579842	235031	249071	263936	133867	220693	16908.1	259058	225865	456249	302474	786315	848728	353465	702893	814798	274687	734167	629591	640883
TG(5:0_16:0_18:2)+Na(699.5534114)14.935	282816	158504	142031	172730	85204.9	207120	37946.4	154210	156514	166442	231423	409774	288228	138575	132501	330107	113078	144690	257232	230589
TG(5:0_16:0_18:2)+NH4(694.5980154)14.935	3.36269e+06	947702	1.16451e+06	1.47983e+06	571993	1.10464e+06	146398	995995	775497	1.66915e+06	1.34237e+06	5.94524e+06	3.89079e+06	1.47061e+06	3.30955e+06	5.78049e+06	1.18426e+06	4.59747e+06	1.78548e+06	2.50199e+06
TG(5:0_16:0_20:4)+NH4(718.5980154)14.697	210485	38545	66625.4	111689	88048.4	96868.3	66651.5	37738	41666.2	115806	120930	478445	295982	143088	300624	392682	68709.1	454716	159036	204150
TG(5:0_16:0_22:6)+NH4(742.5980154)14.475	44983.8	0.3026	2858.56	3595.68	0.00166466	24347	12925.7	5932.01	0.371582	7753.99	18912.3	305056	106467	8006.86	37636	183155	5068.89	126862	34727.7	59568.5
TG(5:0_16:1_16:1)+NH4(666.5667154)14.143	1.84787e+06	428807	878179	777340	404491	699714	101211	388190	333308	855691	794127	4.19897e+06	2.55923e+06	825807	1.93647e+06	4.50151e+06	687697	3.30208e+06	1.46226e+06	1.6402e+06
TG(5:0_18:0_18:2)+NH4(722.6293154)15.51	2.28972e+06	845135	1.63774e+06	2.06022e+06	1.22294e+06	1.36017e+06	128288	870419	606234	1.14787e+06	1.09851e+06	5.93383e+06	1.60281e+06	1.36035e+06	2.85525e+06	4.94436e+06	1.13411e+06	3.76113e+06	1.49956e+06	1.54418e+06
TG(5:0_18:1_18:2)+NH4(720.6136654)15.238	530731	105106	267678	500771	385108	219151	12817.1	246445	191637	321859	270600	613120	629171	59316.6	393493	2.23493e+06	229482	385239	326330	471326
TG(5:0_18:1_18:3)+NH4(718.5980154)14.254	391073	117768	225196	240214	128207	197745	177633	130770	93739	171470	548034	1.26574e+06	710863	172936	384370	889654	140933	801174	301088	560344
TG(5:0_18:1_20:3)+NH4(746.6293154)15.88	357281	74987.6	209860	153028	188622	209060	0	87738.4	71355.9	206243	74120.6	892620	628459	205617	471799	577593	212852	504112	234675	344147
TG(5:0_18:2_18:2)+NH4(718.5980154)13.955	121433	90609.8	120446	83991.2	15365.4	81707.1	23959.5	88277.4	11966.3	141846	359800	111988	111408	133175	92261.1	73317.3	115381	94430	118207	146934
TG(5:0_18:2_20:3)+NH4(744.6136654)14.878	84646.9	8950.56	29001.7	28873.7	17406.6	10852.6	119.02	10950.7	15.9715	21787.7	16574.7	287407	129514	13108.9	61426.8	162469	6373.73	189821	39545.7	26379.8
TG(5:0_18:2_20:3)+NH4(744.6136654)15.175	192315	51141.5	87977	79672.5	42424	71046.7	0.00308877	41099.5	40877.2	124067	52579.1	763907	367206	93779.7	332319	363692	76999.5	437076	186410	165505
TG(5:0_18:2_20:4)+NH4(742.5980154)14.042	102383	49411.3	63233.4	44614.8	26855.8	54630.5	24729.7	48169.7	32918.5	63803.3	127634	270471	155971	35418.6	125813	207061	29495.2	113298	91266.8	111928
TG(5:0_20:1_18:2)+NH4(748.6449654)16.181	1.40182e+06	667904	874549	840317	1.04462e+06	987008	75212.3	847625	573359	690960	836618	3.68669e+06	1.18028e+06	997072	1.30187e+06	2.58784e+06	819651	2.27667e+06	1.59467e+06	535109
TG(6:0_12:0_14:0)+NH4(600.5197654)13.455	1.42814e+07	3.26841e+06	1.59545e+07	1.67142e+07	1.25531e+07	1.0035e+07	1.29944e+06	1.3458e+06	1.46338e+06	7.61272e+06	5.18047e+07	4.58375e+07	7.06151e+07	1.13718e+07	2.80362e+07	7.47245e+07	9.50171e+06	9.75431e+07	2.77972e+07	4.43052e+07
TG(6:0_12:0_16:0)+NH4(628.5510654)14.193	3.712e+07	1.0049e+07	4.7917e+07	5.37262e+07	4.47248e+07	2.83233e+07	3.33627e+06	6.29444e+06	5.7306e+06	2.76129e+07	1.02294e+08	7.40059e+07	1.36437e+08	2.99827e+07	7.94082e+07	1.24467e+08	2.93171e+07	1.51971e+08	6.19765e+07	8.0659e+07
TG(6:0_12:0_20:2)+NH4(680.5823654)14.356	2.40047e+07	6.10565e+06	1.91896e+07	2.23668e+07	49852.7	1.34305e+07	1.57714e+06	6.69622e+06	6.29366e+06	1.26825e+07	2.61253e+07	6.99063e+07	5.14666e+07	1.34056e+07	3.95516e+07	7.32577e+07	1.11532e+07	1.11884e+08	2.84362e+07	3.33336e+07
TG(6:0_12:1_18:1)+NH4(652.5510654)11.783	183717	6788.34	40282.4	56430.4	132164	59675.9	2.33e-07	1.14e-07	15583.4	158997	38554.1	50241.2	35592.9	109010	139702	43251.7	101952	22942.2	180860	76968
TG(6:0_14:0_14:0)+NH4(628.5510654)14.28	3.96361e+07	1.0049e+07	4.7917e+07	5.37262e+07	4.47248e+07	2.9761e+07	3.33627e+06	6.29444e+06	5.7306e+06	2.9038e+07	1.02294e+08	7.91226e+07	1.36437e+08	3.0856e+07	8.28639e+07	1.29084e+08	2.93171e+07	1.63976e+08	6.66358e+07	8.27729e+07
TG(6:0_14:0_16:0)+Na(661.5377614)15.147	3.4877e+06	4.27204e+06	5.09985e+06	4.5146e+06	6.33058e+06	5.89148e+06	2.39141e+06	3.70398e+06	4.35088e+06	4.86628e+06	1.44093e+07	1.95107e+06	3.91876e+06	4.39266e+06	2.9531e+06	2.98422e+06	4.67654e+06	3.41817e+06	5.17514e+06	6.43495e+06
TG(6:0_14:0_16:0)+NH4(656.5823654)15.002	7.10275e+07	3.27976e+07	8.62596e+07	9.35947e+07	7.51667e+07	6.06076e+07	7.815e+06	2.43191e+07	2.82514e+07	5.96905e+07	1.551e+08	8.08039e+07	1.49993e+08	6.56222e+07	1.2678e+08	1.46688e+08	5.96138e+07	1.93191e+08	9.61555e+07	1.14697e+08
TG(6:0_14:0_16:0)+NH4(656.5823654)15.147	7.46728e+07	3.40523e+07	8.62596e+07	9.65181e+07	7.51667e+07	6.06076e+07	8.13129e+06	2.43191e+07	2.94102e+07	6.12492e+07	1.551e+08	8.08039e+07	1.49993e+08	6.73228e+07	1.2678e+08	1.46688e+08	6.0854e+07	2.04306e+08	9.61555e+07	1.19973e+08
TG(6:0_14:0_18:1)+NH4(682.5980154)15.276	3.34796e+07	1.0195e+07	1.90623e+07	2.23601e+07	1.48198e+07	2.30879e+07	2.11167e+06	1.07826e+07	9.78083e+06	1.48247e+07	1.64294e+07	8.1612e+07	5.21418e+07	1.77458e+07	5.25814e+07	6.28828e+07	1.81914e+07	7.85535e+07	3.46653e+07	3.79888e+07
TG(6:0_14:0_18:2)+Na(685.5377614)14.62	2.0142e+06	621819	1.79526e+06	1.99422e+06	1.4312e+06	1.59101e+06	213177	524565	627876	974229	3.25916e+06	3.35412e+06	3.26367e+06	1.5558e+06	2.10529e+06	3.96491e+06	1.05218e+06	3.87784e+06	2.88755e+06	4.46396e+06
TG(6:0_14:0_18:2)+NH4(680.5823654)14.62	2.07369e+07	5.97546e+06	2.04454e+07	2.23578e+07	1.1583e+07	1.16546e+07	1.27695e+06	5.24128e+06	4.77337e+06	1.19579e+07	2.71665e+07	6.39963e+07	3.51594e+07	1.53575e+07	3.9192e+07	4.98274e+07	1.21729e+07	6.29963e+07	2.41639e+07	2.50427e+07
TG(6:0_14:1_16:1)+NH4(652.5510654)13.831	1.478e+07	3.68813e+06	8.27872e+06	8.66447e+06	4.00987e+06	8.36693e+06	1.41638e+06	3.28579e+06	2.74423e+06	1.01513e+07	1.18725e+07	4.92306e+07	3.31813e+07	1.1893e+07	2.7422e+07	4.34184e+07	8.39178e+06	5.85139e+07	2.21648e+07	2.29638e+07
TG(6:0_14:1_16:1)+NH4(652.5510654)13.893	1.23904e+07	3.24683e+06	7.30701e+06	7.21781e+06	3.46696e+06	7.34283e+06	1.2835e+06	2.97913e+06	2.39191e+06	9.01457e+06	9.98151e+06	3.89727e+07	2.8693e+07	1.07449e+07	2.7422e+07	3.54549e+07	7.62164e+06	4.58663e+07	18514576	1.92941e+07
TG(6:0_16:0_16:1)+Na(687.5534114)14.984	2.81501e+06	2.32516e+06	2.46999e+06	2.45144e+06	2.27871e+06	3.28207e+06	1.10591e+06	2.72639e+06	2.78772e+06	2.34853e+06	4.59755e+06	2.73248e+06	2.83817e+06	2.35779e+06	1.90767e+06	2.0024e+06	2.87024e+06	2.9111e+06	3.30384e+06	4.04499e+06
TG(6:0_16:0_16:1)+NH4(682.5980154)14.984	4.99776e+07	1.60166e+07	4.01336e+07	3.99224e+07	2.54737e+07	3.23321e+07	3.88959e+06	1.97448e+07	1.58124e+07	2.39307e+07	3.8319e+07	8.51469e+07	7.23494e+07	3.22336e+07	7.36818e+07	1.04077e+08	3.22157e+07	1.15611e+08	5.64362e+07	6.05896e+07
TG(6:0_16:0_20:4)+NH4(732.6136654)14.829	7.2411e+06	3.57028e+06	9.38695e+06	9.23535e+06	5.56883e+06	4.23453e+06	1.02182e+06	4.19995e+06	4.54072e+06	6.34082e+06	4.98237e+06	1.33288e+07	2.39112e+07	5.62823e+06	1.1565e+07	1.65734e+07	3.89485e+06	2.12003e+07	7.43238e+06	7.23287e+06
TG(6:0_16:0_22:6)+H(739.5871164)15.295	4.61252e+06	1.74109e+06	4.71143e+06	4.79629e+06	4.96706e+06	5.40477e+06	778866	2.17489e+06	2.59968e+06	2.38752e+06	5.72182e+06	3.14964e+06	6.66679e+06	2.42855e+06	3.75359e+06	6.00964e+06	2.80191e+06	5.66688e+06	4.70373e+06	7.47316e+06
TG(6:0_16:0_22:6)+NH4(756.6136654)15.295	259278	72233.3	113635	113410	69524.8	205399	72837.8	134811	117777	167305	247404	1.98758e+06	611643	159452	1.36333e+06	847766	188694	1.15482e+06	332718	347217
TG(6:0_18:2_18:3)+Na(735.5534114)14.129	147829	45703	94171.3	104589	49544.5	135833		26273.6	43773.3	46624.3	96321.7	594522	201801	97867.1	182160	279261	83626.8	272581	179767	183312
TG(6:0_18:2_18:3)+NH4(730.5980154)14.129	1.56386e+06	348502	744937	470093	440757	833682	47158.2	371778	321001	701478	802978	4.36098e+06	1.88498e+06	905843	2.3471e+06	2.31258e+06	683256	3.1005e+06	1.46012e+06	1.25637e+06
TG(6:0_18:2_20:4)+NH4(756.6136654)14.849	914505	395912	393327	333452	281832	494970	21974.2	227185	225713	494963	499975	2.65353e+06	1.20556e+06	432211	1.01283e+06	1.77253e+06	320776	1.88809e+06	840410	712233
TG(6:0_18:2_20:5)+NH4(754.5980154)14.281	211457	49984.7	145628	54310.7	94164.4	111687	8554.39	61965.5	85023.8	52111.4	245935	541695	311368	225823	105592	257897	54312.4	191706	190433	309328
TG(6:0_18:2_22:5)+H(765.6027664)15.334	2.04898e+06	400085	587479	746116	589571	2.18216e+06	684245	398766	673773	568522	1.96207e+06	1.9444e+06	2.16798e+06	845225	741832	4.08946e+06	529170	2.1603e+06	1.93463e+06	2.17103e+06
TG(6:0_18:2_22:5)+NH4(782.6293154)15.334	873613	228750	460200	582808	211709	526775	43067.1	311143	407954	473750	290059	1.84278e+06	1.51093e+06	574857	948302	1.3552e+06	292129	2.03609e+06	973754	811468
TG(7:0_14:0_16:0)+NH4(670.5980154)15.403	733441	230048	852297	1.03687e+06	789564	501124	72.0833	218082	236289	469919	644821	1.15955e+06	1.48645e+06	494281	1.17048e+06	1.78347e+06	399849	2.62185e+06	911743	887410
TG(8:0_10:0_12:0)+NH4(572.4884654)12.757	275394	106351	337908	213483	360479	221754	0.00055474	6.67e-05	3.36e-05	204432	0.0342436	2.27548e+06	3.64039e+06	172534	670890	4.43142e+06	266824	7.56792e+06	1.45234e+06	2.51423e+06
TG(8:0_10:0_20:3)+NH4(678.5667154)13.857	7.46388e+06	1.75503e+06	3.55189e+06	4.62446e+06	3.06425e+06	4.05724e+06	552199	1.80023e+06	1.70327e+06	3.46575e+06	7.81326e+06	2.79461e+07	1.74823e+07	4.47319e+06	1.29839e+07	2.30653e+07	3.77211e+06	3.21498e+07	9.36109e+06	1.04146e+07
TG(8:0_16:0_22:6)+H(767.6184164)15.513	9.53887e+06	9.91645e+06	1.01881e+07	1.01328e+07	1.02702e+07	1.1645e+07	4.69333e+06	1.00798e+07	1.21649e+07	8.7791e+06	1.19782e+07	6.44494e+06	8.57332e+06	9.5124e+06	6.41332e+06	8.57731e+06	1.01183e+07	6.41546e+06	1.10122e+07	1.24212e+07
TG(8:0_16:0_22:6)+NH4(784.6449654)15.364	4.81939e+06	1.72355e+06	3.5711e+06	4.18012e+06	2.9644e+06	4.49405e+06	496385	2.12811e+06	2.09121e+06	3.55367e+06	3.22963e+06	1.20317e+07	8.60189e+06	3.896e+06	9.37267e+06	1.30349e+07	3.36019e+06	1.4307e+07	5.8745e+06	5.557e+06
TG(8:0_16:0_22:6)+NH4(784.6449654)15.513	5.5579e+06	2.06315e+06	3.81026e+06	4.81648e+06	3.66349e+06	5.03485e+06	541462	2.52387e+06	2.47822e+06	3.80183e+06	3.56756e+06	1.39261e+07	1.07175e+07	4.72244e+06	9.44279e+06	1.38125e+07	3.85953e+06	1.63456e+07	6.61586e+06	6.26628e+06
TG(8:0_18:1_18:2)+Na(767.6160114)15.812	2.45811e+06	1.52794e+06	2.05617e+06	2.19911e+06	2.08562e+06	3.35385e+06	1.50681e+06	2.09963e+06	3.22417e+06	2.15491e+06	1.82467e+06	1.3024e+06	1.75468e+06	2.23182e+06	5.18979e+06	1.12422e+06	2.09462e+06	1.45985e+06	2.89299e+06	7.64853e+06
TG(8:0_18:1_18:2)+NH4(762.6606154)15.812	5.66454e+07	3.52736e+07	5.29616e+07	4.3218e+07	2.93389e+07	5.5231e+07	6.80928e+06	6.4971e+07	3.88258e+07	4.01684e+07	4.24248e+07	1.06684e+08	6.15865e+07	3.92179e+07	4.46909e+07	8.0489e+07	46611677	8.07405e+07	5.5568e+07	5.17757e+07
TG(O-11:0_3:0_10:0)+NH4(474.4153004)10.892	1.44567e+06	750026	1.65197e+06	1.15156e+06	1.28957e+06	1.02645e+06	315407	587928	499332	1.85288e+06	366429	193979	478811	813606	1.00374e+06	427933	861708	616517	1.07542e+06	526964
TG(O-11:0_3:0_20:3)+H(591.4983014)12.818	373551	16630.9	43712.3	69.5553	340341	90286.7	53480.3	206.954	52308.4	66544.1	35095.5	134890	23960.8	141994	83233.8	48072.4	61357.8	68417.7	152922	80321
TG(O-11:0_3:0_20:3)+NH4(608.5248504)12.818	4.44578e+06	2.51815e+06	2.57161e+06	1.80891e+06	4.46896e+06	4.03011e+06	2.41046e+06	1.00855e+06	2.1994e+06	4.392e+06	2.13193e+06	3.66905e+06	1.50857e+06	2.19892e+06	2.11392e+06	2.09286e+06	2.44105e+06	1.4388e+06	5.32153e+06	2.69085e+06
TG(O-11:0_3:0_20:3)+NH4(608.5248504)13.167	6.31177e+06	4.11947e+06	4.70991e+06	3.0226e+06	5.98194e+06	4.75834e+06	2.6952e+06	1.67591e+06	3.65737e+06	7.39942e+06	3.6679e+06	2.08714e+06	2.17008e+06	3.09732e+06	3.5789e+06	2.18776e+06	3.47969e+06	1.81016e+06	5.34459e+06	2.99429e+06
TG(O-11:0_3:0_20:4)+NH4(606.5092004)12.359	2.26716e+06	2.50163e+06	1.13055e+06	917755	2.23471e+06	1.76775e+06	1.17164e+06	574815	1.14148e+06	2.3515e+06	1.18862e+06	1.24147e+06	773583	1.2427e+06	2.69285e+06	463909	1.3965e+06	680186	1.64319e+06	363273
TG(O-11:0_3:0_20:4)+NH4(606.5092004)12.646	5.87642e+06	3.97464e+06	3.21066e+06	2.9012e+06	5.05062e+06	4.62267e+06	4.24437e+06	2.7888e+06	4.06874e+06	5.53257e+06	1.4207e+06	884663	1.10021e+06	3.81763e+06	3.05357e+06	993829	4.76122e+06	647712	5.44116e+06	1.50066e+06
TG(O-11:0_3:0_22:6)+NH4(630.5092004)12.42	2.5281e+06	1.42231e+06	1.40573e+06	969162	2.38637e+06	2.54875e+06	3.88702e+06	1.23205e+06	1.57204e+06	2.89176e+06	1.68826e+06	1.19734e+06	722132	1.76729e+06	1.2845e+06	896754	2.12604e+06	856690	2.6758e+06	1.14104e+06
TG(O-11:0_5:0_24:5)+NH4(688.5874504)14.655	603664	631684	860347	335261	977222	516791	1.2782e+06	934163	624847	917384	2.9815e+06	477279	1.39018e+06	524581	417604	431788	499601	464144	797156	1.3866e+06
TG(O-13:0_3:0_10:0)+NH4(502.4466004)11.831	1.79822e+06	1.7257e+06	1.70198e+06	1.28762e+06	2.93305e+06	1.32878e+06	615598	728221	1.0311e+06	1.55951e+06	1.42596e+06	364426	424327	1.0802e+06	1.12835e+06	655872	1.07097e+06	782103	709032	824811
TG(O-13:0_3:0_14:1)+NH4(556.4935504)12.683	1.90204e+07	9.34757e+06	9.59062e+06	9.07653e+06	1.87732e+07	1.34603e+07	6.85883e+06	4.53993e+06	6.80304e+06	1.54309e+07	4.26241e+06	4.88786e+06	3.53419e+06	8.50026e+06	7.11159e+06	3.77396e+06	9.50953e+06	3.483e+06	1.85073e+07	5.50253e+06
TG(O-13:0_3:0_16:0)+Na(591.4958964)14.285	677618	565762	643328	593935	1.18491e+06	704723	1.04337e+06	324658	328226	1.30617e+06	1.18791e+06	179439	326126	573069	370707	150384	730186	130334	1.00257e+06	742694
TG(O-13:0_3:0_16:0)+NH4(586.5405004)14.285	1.82861e+06	1.73921e+06	1.76152e+06	1.38063e+06	2.17045e+06	1.2019e+06	1.87923e+06	1.33028e+06	1.11225e+06	3.25276e+06	1.62357e+06	645505	1.02457e+06	1.56514e+06	601341	564689	2.10986e+06	636307	2.16055e+06	1.25271e+06
TG(O-13:0_3:0_18:1)+H(595.5296014)14.21	1.15408e+06	612519	673279	588229	1.25045e+06	675122	713612	323794	323230	1.4843e+06	473495	327948	293763	565974	570545	242336	998684	151440	805658	444348
TG(O-13:0_3:0_18:1)+NH4(612.5561504)14.21	3.33038e+07	1.67064e+07	2.21929e+07	1.59299e+07	3.2637e+07	1.76453e+07	1.7179e+07	8.39566e+06	9.00872e+06	3.58218e+07	1.20647e+07	1.09432e+07	7.40309e+06	1.6201e+07	1.55303e+07	6.04669e+06	2.53661e+07	5.05802e+06	2.54251e+07	1.18571e+07
TG(O-13:0_3:0_20:3)+NH4(636.5561504)13.622	5.02484e+06	3.6214e+06	4.4e+06	3.30225e+06	3.49982e+06	3.77425e+06	7.42535e+06	2.58942e+06	3.0373e+06	7.1149e+06	3.90886e+06	2.35003e+06	2.41901e+06	4.05499e+06	2.86008e+06	1.6907e+06	4.44239e+06	1.61466e+06	5.7921e+06	3.35326e+06
TG(O-13:0_3:0_20:4)+NH4(634.5405004)13.404	1.12436e+07	1.05207e+07	9.2746e+06	5.79272e+06	1.0486e+07	9.42535e+06	1.28714e+07	19938.1	76595.7	1.42063e+07	9.12886e+06	4.12114e+06	4.16209e+06	8.74418e+06	7.05012e+06	3.31882e+06	1.13305e+07	2.72377e+06	1.0996e+07	6.94403e+06
TG(O-13:0_3:0_20:5)+H(615.4983014)12.468	692439	353674	421204	259987	558754	486274	329517	104487	301778	588329	121369	200335	41679.9	458844	326486	105229	546202	100121	779075	154974
TG(O-13:0_3:0_20:5)+NH4(632.5248504)12.468	6.01514e+06	3.44944e+06	3.84918e+06	2.70978e+06	5.87219e+06	4.78587e+06	6.06789e+06	1.86785e+06	1.39656e+06	6.71883e+06	2.3174e+06	2.26556e+06	2.26048e+06	2.29203e+06	1.89245e+06	1.4109e+06	4.16708e+06	1.58793e+06	6.26734e+06	2.30069e+06
TG(O-13:0_3:0_20:5)+NH4(632.5248504)12.636	6.48899e+06	5.99478e+06	5.19185e+06	4.09934e+06	3.73383e+06	6.59564e+06	5.34217e+06	3.56044e+06	5.11408e+06	7.8306e+06	2.42076e+06	1.47087e+06	1.69838e+06	2.83112e+06	2.08544e+06	955304	7.74768e+06	679197	9.93683e+06	1.22741e+06
TG(O-13:0_3:0_22:5)+H(643.5296014)14.156	5.30019e+06	3.65916e+06	3.67326e+06	2.40635e+06	5.71877e+06	4.87239e+06	6.01986e+06	1.98932e+06	2.81952e+06	5.14283e+06	2.96732e+06	1.97666e+06	843805	2.71459e+06	1.6545e+06	1.0091e+06	4.27276e+06	469145	4.54591e+06	2.18044e+06
TG(O-13:0_3:0_22:5)+NH4(660.5561504)14.156	703196	780454	832012	550419	942770	695417	1.93477e+06	987254	720807	1.36703e+06	877722	220770	448924	532842	593184	239427	835514	266512	931861	660374
TG(O-13:0_3:0_22:6)+H(641.5139514)13.531	3.6387e+06	2.0224e+06	2.27145e+06	2.44508e+06	4.24749e+06	3.79766e+06	5.1358e+06	617722	1.25974e+06	3.07629e+06	2.59074e+06	2.32021e+06	1.08244e+06	2.13928e+06	1.47749e+06	1.22276e+06	2.03883e+06	718793	4.31448e+06	3.02254e+06
TG(O-13:0_3:0_22:6)+NH4(658.5405004)13.531	4.48033e+06	1.56184e+06	2.7441e+06	1.86439e+06	3.95455e+06	4.40695e+06	7.004e+06	2.10648e+06	2.61957e+06	6.2167e+06	3.7236e+06	3.32202e+06	2.01395e+06	3.13388e+06	2.57602e+06	2.10984e+06	4.93433e+06	1.85422e+06	2.13261e+06	3.23168e+06
TG(O-13:1_3:0_16:1)+NH4(582.5092004)12.727	1.75558e+07	1.00339e+07	1.50369e+07	1.05446e+07	2.36477e+07	1.49381e+07	1.18704e+07	4.58025e+06	6.11893e+06	1.94429e+07	9.62801e+06	7.52874e+06	6.56125e+06	9.86824e+06	9.28936e+06	7.94349e+06	1.07784e+07	6.46021e+06	5.55237e+06	1.19281e+07
TG(O-13:1_3:0_22:6)+NH4(656.5248504)12.873	3.18036e+06	2.05641e+06	1.28064e+06	1.05761e+06	1.07125e+06	2.35705e+06	1.75596e+06	1.14931e+06	2.34849e+06	2.28976e+06	670124	1.44623e+06	662778	1.67909e+06	1.56484e+06	748301	2.19598e+06	543301	2.51677e+06	880413
TG(O-14:2_4:0_20:3)+NH4(660.5561504)13.59	7.33952e+06	3.49679e+06	3.12467e+06	1907017	4.89741e+06	3.75151e+06	5.35742e+06	9.2642e+06	2.74378e+06	4.66357e+06	2.23929e+06	2.26694e+06	1.42735e+06	2.80671e+06	2.30868e+06	1.56569e+06	3.47508e+06	1.23627e+06	4.97269e+06	6.14412e+06
TG(O-15:0_3:0_20:4)+H(645.5452514)14.207	189970	224539	225248	96616.5	102457	126333	142601	370230	43024.3	240530	2.21526e+06	248247	500799	90886.9	84481.5	402285	81437	279789	208070	562105
TG(O-15:0_3:0_20:4)+Na(667.5271964)14.207	469906	531149	490328	366967	525654	519106	975852	974237	380275	529723	5.6299e+06	468946	753719	292660	256709	573116	271131	348217	503461	2.28245e+06
TG(O-15:0_3:0_20:4)+NH4(662.5718004)14.207	4.35482e+06	4.47264e+06	4.50963e+06	2.39978e+06	2.78411e+06	3.1533e+06	4.28405e+06	6.84223e+06	1.81956e+06	5.07962e+06	2.50368e+07	3.95437e+06	6.8245e+06	2.43426e+06	3.09111e+06	4.78831e+06	2.08075e+06	4.72525e+06	3.26041e+06	1.29808e+07
TG(O-15:1_3:0_17:1)+NH4(624.5561504)13.802	597597	256120	642114	261045	420671	299482	223335	213728	157825	447567	150996	163331	83227.3	190853	142906	123454	226179	93155.6	358681	140554
TG(O-15:1_3:0_18:1)+H(621.5452514)14.37	124854	89903.6	115097	66042.9	127416	70925.2	143955	49787.3	34717.7	177066	96621.1	50715.6	35957.4	48671.1	66940.7	54726.1	85717.6	23919.6	121445	39341.7
TG(O-15:1_3:0_18:1)+NH4(638.5718004)14.37	6.88888e+06	3.52705e+06	5.97102e+06	3.65749e+06	7.17806e+06	4.15468e+06	6.69579e+06	3.19745e+06	1.81297e+06	1.27801e+07	4.8671e+06	2.7546e+06	2.51699e+06	3.9455e+06	3.69151e+06	2.3476e+06	4.99582e+06	1.91235e+06	7.11086e+06	3.77082e+06
TG(O-15:1_3:0_20:2)+H(647.5609014)14.26	293710	50190.4	90516.4	55778.2	162815	63300.6	63100.8	1896.95	7761.48	150140	123516	45112.8	27990	74772.7	54072.7	14304.7	74314.7	8024.94	97355.3	42687.6
TG(O-15:1_3:0_20:2)+NH4(664.5874504)14.26	6.71102e+06	2.75483e+06	3.32206e+06	2.70387e+06	5.00869e+06	3.08852e+06	3.44314e+06	974645	1.35105e+06	5.35415e+06	1.44128e+06	2.39137e+06	744463	2.07346e+06	2.09083e+06	1.21713e+06	2.93496e+06	888847	4.5575e+06	1.4156e+06
TG(O-15:1_3:0_22:3)+NH4(690.6031004)14.335	535486	250463	247168	222275	392105	262958	339817	164936	110532	657010	2.23573e+06	335331	647205	170038	201820	360391	197268	439213	367155	905244
TG(O-15:1_3:0_22:4)+NH4(688.5874504)14.388	3.19008e+06	2.3503e+06	2.09271e+06	1.34266e+06	2.27857e+06	1.68333e+06	3.07829e+06	1.20974e+06	1.57572e+06	3.64325e+06	2.19822e+06	1.38315e+06	964078	1.77899e+06	1.67821e+06	756392	2.13979e+06	712324	3.18287e+06	1.2374e+06
TG(O-15:2_3:0_12:1)+NH4(552.4622504)11.553	1.67933e+07	7.85484e+06	8.00723e+06	7.51716e+06	1.57689e+07	7.56988e+06	4.26839e+06	4.61602e+06	6.1737e+06	1.73707e+07	4.58828e+06	3.41111e+06	3.33236e+06	7.98825e+06	8.65359e+06	3.56051e+06	1.1518e+07	3.37205e+06	1.33311e+07	5.11112e+06
TG(O-15:2_3:0_14:2)+NH4(578.4779004)11.66	1.2987e+06	735982	751498	662619	1.32653e+06	962764	273033	476482	637110	914800	553933	419451	300951	801210	631417	1.31334e+06	743432	341032	1.31334e+06	487648
TG(O-15:2_3:0_16:3)+NH4(604.4935504)12.501	2.47757e+06	1.37127e+06	1.27562e+06	1.01631e+06	2.11056e+06	1.44731e+06	1.13885e+06	670061	1.30068e+06	2.92639e+06	790012	533872	565036	1.19376e+06	1.05659e+06	506366	1.48566e+06	435511	2.78426e+06	652439
TG(O-15:2_3:0_18:2)+H(617.5139514)12.962	865833	329858	567332	439571	953482	416311	776495	82242.9	142265	1.19945e+06	715235	643098	369919	334356	424724	431443	419726	303174	962575	510247
TG(O-15:2_3:0_18:2)+NH4(634.5405004)12.962	1.44087e+07	6.44333e+06	7.72526e+06	6.20873e+06	1.32585e+07	9.63007e+06	1.1007e+07	1.35436e+06	1.81612e+06	1.31539e+07	7.82858e+06	8.21014e+06	5.22376e+06	6.78087e+06	6.32159e+06	4.93997e+06	7.60971e+06	4.22388e+06	1.33528e+07	6.86074e+06
TG(O-15:2_3:0_18:4)+NH4(630.5092004)12.008	996656	452856	580132	379339	941943	653613	134294	159035	216001	913512	190053	243388	192255	549773	588338	206894	593507	165802	968923	254579
TG(O-15:2_3:0_20:3)+NH4(660.5561504)13.848	2.21208e+07	1.8036e+07	1.44487e+07	1.06153e+07	1.82197e+07	1.37303e+07	1.81846e+07	1.16518e+07	1.55453e+07	2.0414e+07	9.88784e+06	6.3334e+06	4.81269e+06	1.30999e+07	1.09398e+07	4.23327e+06	2.23745e+07	3.31713e+06	1.62815e+07	7.40904e+06
TG(O-15:2_3:0_22:6)+NH4(682.5405004)12.579	4.91069e+06	3.35763e+06	2.98746e+06	2.08024e+06	3.84882e+06	4.8661e+06	4.72963e+06	2.63141e+06	3.82387e+06	4.52169e+06	1.61807e+06	2.32658e+06	1.01053e+06	3.91886e+06	2.56398e+06	1.2739e+06	4.93517e+06	1.04978e+06	4.32251e+06	1.3857e+06
TG(O-15:2_3:0_24:5)+NH4(712.5874504)13.51	645699	750935	844907	446377	1.12994e+06	574114	1.45043e+06	608306	538638	821501	1.02059e+06	292025	423448	598795	438620	197139	556041	236028	684642	559059
TG(O-17:2_3:0_18:2)+H(645.5452514)13.695	677422	173325	292236	181097	535690	525744	452303	120942	60856.8	501939	214770	252013	212910	221260	320970	202339	259345	203864	651132	224686
TG(O-17:2_3:0_18:2)+NH4(662.5718004)13.695	1.12806e+07	4.06734e+06	3.21007e+06	3.94915e+06	8.04962e+06	5.98587e+06	7.48895e+06	2.52923e+06	2.30065e+06	8.76661e+06	3.39465e+06	3.71542e+06	1.90161e+06	3.49733e+06	3.21003e+06	2.47906e+06	2.24211e+06	2.24549e+06	7.81293e+06	2.48429e+06
TG(O-4:0_10:0_14:1)+NH4(528.4622504)11.878	1.24765e+07	4.95037e+06	5.79786e+06	6.07658e+06	1.23997e+07	7.69096e+06	2.05409e+06	3.18849e+06	4.03406e+06	1.0341e+07	2.93586e+06	2.92134e+06	2.84559e+06	4.96706e+06	5.07583e+06	2.68923e+06	4.90983e+06	2.68026e+06	1.13571e+07	3.26754e+06

## Sheet: pmol per mg
Sample	Ctl_1_1	Ctl_1_2	Ctl_1_3	Ctl_1_4	Ctl_1_5	Ctl_1_6	Ctl_1_7	Ctl_1_8	Ctl_1_9	Pdx_1_1	Pdx_1_10	Pdx_1_11	Pdx_1_2	Pdx_1_3	Pdx_1_4	Pdx_1_5	Pdx_1_6	Pdx_1_7	Pdx_1_8	Pdx_1_9
Label	Wt	Wt	Wt	Wt	Wt	Wt	Wt	Wt	Wt	Ko	Ko	Ko	Ko	Ko	Ko	Ko	Ko	Ko	Ko	Ko
Pancreatic Weight (mg)	22.5	17.6	10.9	8	9.1	15.1	17.6	14.4	14.5	10.1	3.3	7.5	10	2.2	8	6.4	5.7	1	1.8	7.6
AcCa(18:0)+H(428.3734)8.16
AcCa(18:3)+H(422.3264854)3.21
AcCa(19:1)+H(440.3734354)6.715
AcCa(20:3)+H(450.3577854)4.654
AcCa(20:4)+H(448.3421354)4.268
AcCa(22:2)+H(480.4047354)6.977
AcCa(24:2)+H(508.4360354)8.429
Cer C12(482.4571)	11.1111	14.2045	22.9358	31.25	27.4725	16.5563	14.2045	17.3611	17.2414	24.7525	138.889	32.8947	75.7576	33.3333	25	113.636	31.25	39.0625	43.8596	250
Cer C25(664.6602)	11.1111	14.2045	22.9358	31.25	27.4725	16.5563	14.2045	17.3611	17.2414	24.7525	138.889	32.8947	75.7576	33.3333	25	113.636	31.25	39.0625	43.8596	250
Cer(d16:0_16:0)+H(512.5037204)10.974	0.027888	0.107074	0.103972	0.103031	0.196515	0.112039	0.423617	0.170372	0.0859322	0.123796	0.165105	0.0692776	0.12926	0.0920407	0.149631	0.267308	0.113216	0.0867745	0.131747	0.572415
Cer(d17:0_20:6)+H(570.4880704)3.218	0.00344932	0.00550965	0.00466177	0.00473799	0.00904028	0.00185694	0.00200037	0.00380348	0.00431223	0.00552825	0.00233421	0.000254125	0.0034885	0.00384535	0.0100518	0.00654015	0.0064616	0.00361228	0.00199187	0.0161762
Cer(d18:0_16:0)+H(540.5350204)13.284	0.177353	0.224733	0.246941	0.219152	0.360082	0.235862	0.835577	0.416635	0.341062	0.30412	1.01605	0.108932	0.278229	0.445606	0.233254	0.564253	0.230529	0.228438	0.258397	1.32352
Cer(d18:1_15:0)+H(524.5037204)12.582	0.0114147	0.0286517	0.0219188	0.0325694	0.0365284	0.0291227	0.0842377	0.0425381	0.066287	0.0243462	0.0623018	0.00635771	0.0177337	0.0213885	0.0358926	0.0418708	0.0162479	0.0164521	0.0197181	0.112762
Cer(d18:1_16:0)+H(538.5193704)12.987	1.00083	1.98968	1.76903	1.38578	3.09644	1.44796	5.57572	3.52969	2.80672	1.83308	7.21551	0.777475	1.54887	2.31729	2.24816	3.15881	1.64285	0.987162	2.09484	8.66832
Cer(d18:1_16:1)+H(536.5037204)12.658	0.03557	0.0460081	0.0637543	0.0466227	0.083809	0.0504611	0.166718	0.114999	0.0875947	0.0422358	0.534164	0.0173877	0.104599	0.0792288	0.0417472	0.0824272	0.0514003	0.0279141	0.0845956	0.20705
Cer(d18:1_22:2)+H(618.5819704)13.763	0.134137	0.235949	0.191219	0.176912	0.379094	0.17075	0.770718	0.37831	0.32914	0.156008	0.416413	0.0518604	0.108797	0.197102	0.160604	0.278747	0.137881	0.0913687	0.135502	0.45433
Cer(d18:1_22:3)+H(616.5663204)14.637	0.132158	0.440609	0.381112	0.347723	0.752242	0.354719	1.68269	0.699646	3.14646e-05	0.474408	0.684082	0.0176652	0.0713464	0.487472	0.210981	0.0897905	0.426359	0.0148927	0.312706	0.54413
Cer(d18:1_24:0)+H(650.6445704)16.16	1.36149	3.58207	3.17034	2.8216	5.14874	1.78961	6.23624	6.49251	4.13569	5.2726	6.10489	0.556531	1.8791	5.90227	3.91647	3.03872	4.83485	0.91435	3.33042	8.14594
Cer(d18:1_24:0)+H(650.6445704)16.21	1.36149	3.58207	3.17034	2.8216	5.14874	1.78961	6.23624	6.49251	4.13569	5.2726	6.10489	0.556531	1.8791	5.90227	3.91647	3.03872	4.83485	0.91435	3.33042	8.14594
Cer(d18:1_24:1)+H(648.6289204)15.167	3.42717	6.78262	7.07009	5.5215	10.8919	4.55502	6.95862	3.31551	3.86461	7.49783	13.0625	1.39082	2.83285	9.04999	6.37141	6.19052	6.44325	1.9077	5.21611	14.1614
Cer(d18:2_16:0)+H(536.5037204)12.414	0.00643428	0.015657	0.0495136	0.0419078	0.174761	0.0391493	0.0291749	0.105322	0.0236663	0.0658799	1.18084	0.134026	0.205466	0.124741	0.036565	0.150869	0.0621639	0.158447	0.0986054	1.65687
Cer(d18:2_20:0)+H(592.5663204)13.861	0.242922	0.569122	0.598316	0.52401	1.18433	0.403864	1.57924	1.11471	0.829664	0.660807	2.46924	0.31881	0.689027	1.04415	1.12687	1.67621	0.79811	0.410262	0.61083	3.58562
Cer(d18:2_22:3)+H(614.5506704)13.883	0.0281607	0.0742937	0.113127	0.123834	0.302205	0.0896748	0.501111	0.181681	0.150631	0.100401	0.722441	0.0259167	0.0977529	0.163583	0.0895662	0.169668	0.138712	0.0271517	0.137332	0.79029
Cer(d18:2_24:0)+H(648.6289204)15.414	0.338662	0.744084	0.914555	0.810782	1.5166	0.491412	1.72497	1.36041	0.96807	1.23523	3.23669	0.309162	0.914952	1.45181	1.4045	1.84509	1.17771	0.495195	0.820414	4.19029
Cer(d18:2_24:1)+H(646.6132704)14.432	1.93758	1.70109	3.58492	3.02726	6.32529	2.78647	10.2755	6.5293	5.09335	2.99805	11.6364	1.53608	3.17424	3.78465	4.01611	8.54629	2.30041	2.24935	2.76945	16.0598
Cer(d18:2_28:0)+H(718.6707854)10.976	0.00250629	0.00686171	0.00871845	0.00679284	0.0123868	0.00904071	0.0594966	0.0175607	0.0147423	0.00760012	0.0593107	0.00798109	0.0132108	0.00861481	0.00959544	0.0244551	0.00656408	0.0076743	0.00842846	0.0680166
Cer(d18:2_41:5)+H(890.7959854)18.352	0.108278	0.136839	0.200193	0.223129	0.276606	0.141317	0.337088	0.206804	0.163443	0.202116	0.408447	0.122139	0.218067	0.35349	0.249591	0.710475	0.223845	0.188955	0.215232	0.99146
Cer(d19:1_23:4)+H(642.5819704)14.656	0.048894	0.162117	0.153424	0.144987	0.356067	0.126479	0.66953	0.297057	0.258862	0.169473	0.791591	0.0173663	0.0736389	0.234038	0.073149	0.110496	0.17217	0.0174443	0.146948	0.820639
Cer(d20:1_18:3)+H(588.5350204)13.821	0.034581	0.083888	0.151829	0.136145	0.367333	0.10566	0.660832	0.136276	0.137613	0.112286	0.999011	0.0393504	0.110862	0.165931	0.0760355	0.212376	0.108066	0.0348633	0.129271	0.819811
Hex1Cer(d18:0_20:5)+H(748.5721954)12.499	0.176148	0.214623	0.122227	0.266307	0.427428	0.214701	0.412659	0.553558	0.56748	0.141528	0.0934781	0.0499232	0.0526281	0.308085	0.0940413	0.168379	0.207914	0.054221	0.179307	0.170799
Hex1Cer(d18:1_16:1)+H(698.5565454)10.986	0.0350548	0.0570735	0.0535646	0.0554044	0.0988987	0.0436847	0.120787	0.104397	0.0649892	0.0358933	0.0473264	0.00134123	0.0036208	0.0779682	0.0512701	0.0111662	0.0652865	0.00923653	0.0274384	0.0461773
Hex1Cer(d18:1_18:0)+H(728.6034954)13.176	0.0419045	0.15331	0.175798	0.105576	0.30563	0.0833827	0.297465	0.148663	0.112453	0.249086	1.78167	0.131905	0.349109	0.222582	0.201065	0.698712	0.11099	0.245158	0.128307	1.28305
Hex1Cer(d18:1_20:0)+H(756.6347954)13.945	0.278009	0.822399	0.683558	0.590291	1.14595	0.43061	1.50694	1.45289	0.936106	0.731276	3.01035	0.19752	0.596484	1.19452	1.29737	1.22448	0.853844	0.39953	0.808749	1.94629
Hex1Cer(d18:1_20:1)+H(754.6191454)12.43	6.43816	11.109	12.2025	13.4543	27.2728	17.2728	78.2619	19.3682	21.1805	13.8284	191.678	16.8629	36.574	18.134	14.0644	88.0339	19.0821	20.5256	25.035	221.585
Hex1Cer(d18:1_21:4)+H(762.5878454)13.149	0.511116	0.44408	1.28946	0.797103	1.95084	0.93942	5.03117	1.50151	1.70631	1.0883	1.45173	0.226202	0.675881	1.79691	0.75446	3.32835	0.769354	0.276996	1.13847	4.53069
Hex1Cer(d18:2_20:6)+H(742.5252454)12.325	0.513904	0.236143	0.725232	1.16699	0.903916	0.731212	3.43948	2.1855	1.58114	1.34699	2.33975	0.259287	0.538708	1.68729	0.256377	1.75531	0.557006	0.236988	0.79417	3.52943
Hex1Cer(d20:0_20:4)+H(778.6191454)13.936	0.194488	0.530801	0.573766	0.564463	1.12968	0.480679	1.78177	1.01012	0.68379	0.45101	2.9061	0.125057	0.403799	0.811635	0.615065	0.678226	0.65116	0.197442	0.808858	1.85536
Hex1Cer(d20:0_20:5)+H(776.6034954)13.253	0.296651	0.375006	0.450758	0.481232	0.839906	0.399502	1.66689	0.847304	0.882688	0.476661	0.76404	0.174098	0.257963	0.493155	0.438557	0.674852	0.46839	0.19258	0.375961	1.07015
Hex1Cer(d20:1_24:0)+H(840.7286954)15.66	0	0	0.00198683	0	0	0	0	0.00155236	0	0.00130183	0.00396199	0	0.00257078	0	0.00261971	0.00597643	0.00101367	0	0.000639178	0.0116361
Hex2Cer(d18:1_16:0)+H(862.6250204)12.095	0.0485531	0.0941039	0.112972	0.0726676	0.170202	0.107672	0.323581	0.0478062	0.111895	0.181372	0.454806	0.0603787	0.111505	0.171691	0.0611618	0.268729	0.137388	0.0788673	0.116965	0.287551
Hex2Cer(d32:4)+H(828.5467704)10.1	0.288433	0.799171	0.822709	0.858237	1.58297	0.805135	3.92107	1.43853	1.23506	1.00625	4.5578	0.53498	1.9089	1.08617	0.934207	3.89738	1.15961	1.03764	1.21332	10.0145
ChE(18:1)+d7(675.6777)	236.533	302.386	488.257	665.25	584.835	352.45	302.386	369.583	367.034	526.931	2956.67	700.263	1612.73	709.6	532.2	2419.09	665.25	831.562	933.684	5322
ChE(18:1)+NH4(668.6340054)19.523	2.02385	6.33766	3.22794	10.5555	6.32303	2.63601	8.27013	6.70423	5.3458	3.4849	7.15702	7.07933	4.69371	2.40232	0	24.0104	2.3966	0	0.597795	3.6766
ChE(20:4)+NH4(690.6183554)18.593	0.487527	3.6179	0.375783	0.232038	2.65161	2.12045	30.9698	11.1025	6.18715	0	7.69109	0	0	0	0	0	1.29485	0	0	0
ChE(22:6)+NH4(714.6183554)18.257	5.75004	15.0895	13.334	26.085	32.6467	9.45345	37.6847	21.9931	18.7895	12.4772	36.2081	4.93002	11.5488	17.865	4.88668	188.27	15.4065	10.9644	10.7424	37.2948
DG(15:0_18:1)+d7(605.5844)	7.55556	9.65909	15.5963	21.25	18.6813	11.2583	9.65909	11.8056	11.7241	16.8317	94.4444	22.3684	51.5152	22.6667	17	77.2727	21.25	26.5625	29.8246	170
DG(12:0_18:3)+NH4(552.4622504)11.424	16.8017	8.61615	10.972	6.26767	57.4987	11.3578	5.21087	3.85618	7.17477	33.1014	12.5917	5.84209	8.0959	20.4769	19.3398	29.4538	5.49428	7.61181	21.224	27.5714
DG(12:0_22:6)+NH4(602.4779004)11.619	2.40703	1.77924	2.36172	1.90351	8.75888	3.15391	3.63303	1.37434	2.37352	6.96564	5.91459	2.03258	2.06591	4.6541	3.41179	8.44153	2.85925	1.87419	5.18298	8.62226
DG(14:0_10:0)+NH4(474.4153004)10.909	1.36811	1.83367	2.41466	1.54907	8.07654	1.34451	0.372504	0.631984	0.871935	3.4562	2.29779	0.367	1.19807	1.95267	2.70793	3.99683	1.05759	1.44308	1.88512	3.63494
DG(14:0_14:1)+NH4(528.4622504)11.86	12.5889	5.31424	8.63622	9.89323	39.1398	9.97536	2.86408	3.56036	5.64205	19.7289	10.4933	5.36592	7.17506	11.287	13.31	23.7565	6.40139	6.21389	17.2602	21.7484
DG(14:0_16:0)+NH4(558.5092004)13.47	2.27203	3.06693	3.32119	1.62517	6.00018	2.55602	1.51146	1.64218	2.22899	3.98944	5.29875	0.993109	2.0415	4.04838	3.59497	6.11052	2.5905	1.60203	3.13187	8.37219
DG(14:0_16:3)+NH4(552.4622504)11.539	16.8017	8.61615	10.972	6.26767	57.4987	11.3578	5.21087	3.85618	7.17477	33.1014	12.5917	5.84209	8.0959	20.4765	19.3398	29.4538	5.49428	7.61181	21.224	27.5714
DG(14:0_18:2)+NH4(582.5092004)12.807	16.454	5.03088	18.4854	14.1524	74.52	16.3763	14.871	3.91437	6.5362	34.6646	30.1573	11.0686	15.806	18.7553	21.2939	62.0783	11.515	12.725	9.08554	69.8348
DG(14:0_18:2)+NH4(582.5092004)12.855	16.454	5.03088	18.4854	14.1524	74.52	19.2225	14.871	3.91437	6.5362	34.6646	30.1573	11.0686	15.806	18.7553	21.2939	62.0783	11.515	12.725	9.08554	75.0016
DG(14:0_22:6)+NH4(630.5092004)12.425	2.44085	1.41643	1.92985	1.43749	7.20359	3.27914	4.58422	1.30128	2.01086	5.51353	5.26398	2.15612	1.72383	3.91472	3.26821	7.37263	2.57877	1.91528	4.12556	7.23189
DG(14:1_16:1)+NH4(554.4779004)11.992	43.2314	23.4973	34.1847	32.5885	148.523	36.7835	22.2157	10.2874	17.4773	72.6204	36.0641	17.7772	21.015	44.7618	54.0212	78.1056	28.9709	19.2135	56.9096	83.324
DG(14:1_18:3)+NH4(578.4779004)11.6	1.26662	0.787384	1.02784	0.852896	4.12803	1.23204	0.515671	1.66724	1.22661	2.64874	1.81943	0.719528	0.992544	1.78218	1.62739	11.422	1.19744	0.771968	2.13769	3.17685
DG(15:0_18:1)+NH4(598.5405004)13.825	0.464046	0.307769	0.303861	0.431689	1.89858	0.384506	0.285627	0.148803	0.267764	0.924215	0.575422	0.321592	0.246862	0.521326	0.489561	1.06376	0.404127	0.25784	0.708933	0.969724
DG(15:1_18:2)+NH4(594.5092004)12.662	0.175319	0.0567512	0.0907842	0.0658397	0.309841	0.0432592	0	0	0.0198843	0.122428	0	0.0235428	0	0.0139325	0.12534	0.0492043	0.0564143	0	0.168437	0.0611319
DG(16:0_14:1)+NH4(556.4935504)12.669	18.976	10.0485	13.8119	12.9705	60.8308	17.679	9.30161	4.75723	9.23084	30.8346	14.4931	8.7638	8.82577	20.4865	19.8147	33.4327	11.9707	7.89778	29.5029	34.2366
DG(16:0_16:0)+NH4(586.5405004)14.276	1.82387	1.9863	2.35612	2.01758	6.52385	1.53512	2.47884	1.47615	1.37914	6.00601	5.59441	1.16393	2.54083	3.59353	3.15195	4.98761	2.53997	1.47206	3.36876	8.44869
DG(16:0_16:1)+NH4(584.5248504)13.495	31.9589	20.291	29.8875	21.3895	95.505	27.519	19.965	9.26735	15.6557	65.4125	33.8853	12.8027	14.143	36.8602	40.4141	55.4929	27.0592	11.7741	44.6124	73.314
DG(16:0_18:1)+NH4(612.5561504)14.066	32.3481	18.0337	30.6103	23.9985	102.25	22.7741	22.203	8.06769	12.9975	72.7343	42.0239	19.6421	17.8111	35.8407	39.8406	56.3379	30.247	11.4051	41.5171	75.5248
DG(16:0_18:1)+NH4(612.5561504)14.204	32.3481	18.0337	30.6103	23.9985	102.25	22.7741	22.203	8.06769	12.9975	72.7343	42.0239	19.6421	17.8111	35.8407	39.8406	56.3379	30.247	11.4051	41.5171	75.5248
DG(16:0_18:1)+NH4(612.5561504)14.306	32.3481	18.0337	30.6103	24.1569	102.25	22.7741	22.203	8.06769	12.9975	72.7343	42.0239	19.7651	17.8111	35.8407	40.1788	56.3379	30.247	11.4051	41.5171	75.5248
DG(16:0_18:2)+NH4(610.5405004)13.57	86.1452	46.9807	87.9192	77.2771	332.018	81.1953	74.7192	21.702	31.6219	192.023	122.696	53.6764	61.5866	112.312	131.996	265.303	75.8995	54.4748	172.845	263.136
DG(16:0_18:3)+NH4(608.5248504)12.833	4.55487	2.41314	3.96461	3.30552	15.0643	4.72995	2.99723	0.698792	3.00622	9.18828	6.93322	6.41906	3.43912	5.57651	6.5069	18.4289	2.96441	3.01601	8.71075	17.3683
DG(16:0_18:3)+NH4(608.5248504)13.09	4.15673	3.15987	6.43743	3.11541	23.8836	5.26413	3.2351	2.83344	5.04121	14.5777	11.9164	3.64989	5.07197	10.0205	8.94218	16.2159	4.22562	3.79978	8.74418	21.1798
DG(16:0_18:3)+NH4(608.5248504)13.21	4.15673	3.15987	6.43743	3.11541	23.8836	5.26413	3.2351	2.83344	5.04121	14.5777	11.9164	3.64989	5.07197	10.0205	8.94218	16.2159	4.22562	3.79978	8.74418	21.1798
DG(16:0_20:0)+NH4(642.6031004)15.901	0.0563487	0.175484	0.0986653	0.0765848	0.350808	0.201171	0.799676	0.162657	0.298272	0.239835	1.16344	0.00505306	0.0748063	0.156441	0.000139449	0.0855532	0.0964592	0.0135508	0.168393	0.807756
DG(16:0_20:2)+NH4(638.5718004)14.615	7.31375	3.39268	7.51708	5.46403	22.4507	4.61465	8.64154	3.31697	3.15398	24.4501	16.6205	5.46749	6.0698	8.53107	9.4841	19.867	6.16635	4.4207	11.6096	24.2915
DG(16:0_20:4)+NH4(634.5405004)13.867	5.91214	10.4735	12.7875	7.89989	33.9668	11.9806	16.5882	0.0418292	0.105781	26.6582	31.2891	7.44577	9.21936	19.3575	18.0919	30.0684	15.588	6.14242	17.9698	44.8008
DG(16:0_22:5)+NH4(660.5561504)13.371	20.3212	19.4147	19.9038	16.186	57.3722	17.6558	24.8409	12.0523	21.4321	40.1315	34.0832	11.4422	11.5399	31.0065	27.7157	37.5181	27.2176	7.48525	26.7785	50.0662
DG(16:0_22:5)+NH4(660.5561504)13.65	0.63175	0.834542	1.21546	0.828345	3.13155	0.893329	2.47161	0.931597	0.88586	2.59637	2.86384	0.396596	1.05324	1.52383	1.52651	2.19148	1.01729	0.600544	1.54176	4.32826
DG(16:0_22:6)+NH4(658.5405004)13.311	4.58058	1.67209	3.75117	2.43198	12.2273	5.65898	9.06453	2.17883	3.68025	11.8334	13.0578	5.97262	4.83092	6.91874	6.61396	19.6431	5.98365	4.3066	9.68763	21.1797
DG(16:0_24:5)+NH4(688.5874504)14.674	0.610942	0.93957	1.18473	0.573932	3.06894	0.657849	1.73933	1.23783	0.865305	1.74656	10.7229	0.747996	3.36586	1.1672	1.09581	5.04237	0.642239	1.04203	0.999644	9.04724
DG(16:1_16:0)+NH4(584.5248504)13.447	31.6265	20.291	29.8875	21.3895	94.7009	27.4184	19.965	9.26735	15.6557	65.4125	33.8853	12.8027	14.1154	36.8602	40.1181	55.4929	27.0592	11.7741	44.6124	73.314
DG(16:1_18:3)+NH4(606.5092004)12.895	2.57712	2.55983	1.55187	1.36091	8.84877	2.33631	1.58874	0.592967	1.32996	4.48729	4.09414	2.24313	1.86645	2.73487	2.67838	3.5925	1.78695	1.43023	3.67288	13.2667
DG(16:1_18:3)+NH4(606.5092004)13.16	5.47451	4.63823	4.62741	4.30759	15.8071	5.2978	5.23675	2.72796	5.70495	10.5972	4.64081	1.86794	2.67905	8.87617	7.80654	8.79042	5.48251	2.00721	8.8593	10.019
DG(16:1_20:4)+NH4(632.5248504)12.61	10.0728	6.46204	7.17161	6.11991	11.3793	5.7947	6.91853	4.04531	7.09285	14.7	8.37306	2.6863	4.09979	12.7826	10.2794	8.40977	9.41377	1.5325	15.9641	7.44745
DG(17:1_18:2)+NH4(622.5405004)13.194	0.577304	0.24951	0.50918	0.223155	1.85528	0.462807	0.533266	0.0748658	0.157293	1.05836	0.307632	0.440825	0.193844	0.518694	0.556604	1.38002	0.369003	0.297868	0.218504	1.00181
DG(17:2_18:2)+NH4(620.5248504)12.641	0.0764852	0.0138906	0.0265156	0.0427523	0.193993	0.0521113	0.0174907	0	0	0.0843202	0.0371148	0.0190996	2.93375e-09	0.0271289	0.0757164	0.0491818	0.0397768	0.0130397	0.0775028	0.139016
DG(18:0_18:2)+NH4(638.5718004)14.586	7.31375	3.39268	7.51708	5.46403	22.4507	4.61465	8.64154	3.31697	3.15398	24.4501	16.6205	5.46749	6.0698	8.53107	9.4841	19.867	6.16635	4.4207	11.6096	24.2915
DG(18:0_18:3)+NH4(636.5561504)13.767	1.79178	3.19102	0.967873	3.52844	16.3875	4.30418	9.4014	2.2055	3.19188	11.256	13.4709	3.63286	3.50646	6.76966	6.42375	13.2986	3.62669	3.53051	8.04691	18.2434
DG(18:0_20:3)+NH4(664.5874504)14.544	0.948671	0.350919	0.598856	0.372093	1.04879	0.2762	0.444486	0.293355	0.40651	0.936301	0.558443	0.47584	1.26823	0.41129	0.643133	2.7639	0.223253	0.637611	0.690163	4.61105
DG(18:0_20:4)+NH4(662.5718004)14.207	4.23062	4.59192	6.36783	3.91971	8.41634	4.06417	5.53685	7.11304	2.11608	9.69202	88.0734	7.11586	17.1009	4.94458	8.16246	42.3612	2.52644	9.71946	5.22001	82.4152
DG(18:0_22:4)+NH4(690.6031004)14.736	0.11476	0.148116	0.324183	0.13014	0.524229	0.110973	0.187717	0.170769	0.0643578	0.535909	0.174354	1.04368e-06	3.32344e-06	0.200705	0.439548	0.0607336	0.116451	8.53779e-06	0.307811	0.0594211
DG(18:1_17:1)+NH4(624.5561504)13.791	0.562619	0.265884	0.865159	0.394137	1.31648	0.382877	0.283303	0.215982	0.224588	0.757051	0.517513	0.48512	0.183699	0.256117	0.342245	1.16223	0.286483	0.194796	0.317773	0.932271
DG(18:1_18:2)+NH4(636.5561504)13.536	57.3196	29.4418	48.1236	42.4248	172.094	44.4176	55.5716	11.4753	21.8873	107.016	80.0969	57.4274	36.8698	61.1936	67.151	149.528	39.655	29.1516	88.9878	174.046
DG(18:1_18:3)+NH4(634.5405004)13.421	14.717	6.78987	10.6108	8.86714	41.4779	12.504	14.0772	1.7775	2.40357	25.248	26.9601	14.422	12.3828	16.3435	16.2685	43.5539	8.33016	10.1962	21.4964	43.8705
DG(18:1_18:3)+NH4(634.5405004)13.628	3.63208	2.45827	2.46074	3.07863	8.75312	2.84513	3.42052	9.24641	14.2005	8.09411	6.16106	2.21466	10.968	6.0416	3.32464	11.1326	4.02806	1.97406	5.03801	10.208
DG(18:1_19:1)+NH4(652.5874504)14.545	0.176079	0.0787881	0.134058	0.0821935	0.451676	0.074143	0.0368049	0.0257097	0.0223567	0.155225	0.125397	0.0772997	0.0214481	0.0506472	0.116338	0.0276369	0.0562984	0.0603627	0.184396	0.219192
DG(18:1_22:1)+NH4(694.6344004)15.677	0.0834409	0.065736	0.0758158	0.056609	0.169919	0.0738356	0.087366	0.0392946	0.0348925	0.172093	0.232001	0.0472059	0.0457255	0.0724928	0.0705556	0.245641	0.0472906	0.0285513	0.114093	0.203503
DG(18:1_22:4)+NH4(688.5874504)14.396	3.21523	2.36977	2.71683	1.73602	8.02841	2.16968	3.44099	1.19852	2.17983	6.26429	8.33576	2.00443	2.06908	3.60321	3.61799	6.76034	2.81134	1.41224	4.41186	8.10331
DG(18:1_22:6)+NH4(684.5561504)13.163	2.6254	2.01536	2.61755	1.79293	8.36553	3.68396	4.31211	1.64141	2.88808	4.67035	6.72148	3.96239	1.85498	3.95865	3.0183	8.52436	3.49645	1.66778	4.38451	9.48379
DG(18:2_18:3)+NH4(632.5248504)12.429	7.19722	3.74192	5.27198	7.03882	19.752	5.45203	7.71266	1.91787	2.01564	12.7193	8.01299	4.08046	5.94736	8.69217	13.5151	12.4766	5.11279	3.57841	10.1972	14.5158
DG(18:2_19:2)+NH4(648.5561504)13.309	0.227044	0.108444	0.150963	0.155554	0.624296	0.137012	0.111844	0.0655835	0.0746344	0.295652	0.442766	0.0765811	0.128971	0.136125	0.180629	0.275324	0.0983438	0.059477	0.28778	0.322605
DG(18:2_20:2)+NH4(662.5718004)13.632	10.9877	3.47763	7.5619	5.91182	25.9219	7.55272	9.53732	2.60439	4.59934	17.0459	12.4737	5.86324	4.82983	7.73589	10.7631	19.7875	4.44845	4.81773	12.4047	18.0548
DG(18:2_20:3)+NH4(660.5561504)13.138	6.22537	3.7454	4.2761	3.01727	15.2869	4.8317	6.33173	1.90554	3.77022	9.87065	8.41047	4.15642	3.42402	6.36394	7.23511	13.8332	4.20787	2.76751	8.03041	16.1899
DG(18:2_20:4)+NH4(658.5405004)12.87	8.11699	8.619	8.79774	5.20431	29.0411	8.14743	9.31115	4.40628	9.90752	15.9531	8.08422	5.882	4.64787	14.5718	12.7916	17.4601	9.54893	3.39601	14.561	17.4443
DG(18:2_20:5)+NH4(656.5248504)12.919	3.08081	1.95536	1.86612	1.49839	5.62719	3.09317	2.39702	1.26427	3.16875	4.52652	2.40881	2.92738	1.5851	3.69027	3.96355	6.65584	3.11417	1.23553	4.46865	7.06309
DG(18:2_24:5)+NH4(712.5874504)13.522	0.567787	0.806378	1.05776	0.59089	3.02446	0.742233	1.84991	0.641799	0.73114	1.56814	3.42295	0.511067	0.970955	1.27752	1.16994	1.73884	0.727067	0.532769	0.980664	3.64818
DG(18:3_18:3)+NH4(630.5092004)11.994	0.984772	0.486574	0.800097	0.569053	2.78882	0.841819	0.172719	0.164673	0.297643	1.71471	0.654257	0.42016	0.461011	1.17124	1.51413	1.82844	0.722046	0.373911	1.40279	1.668
DG(18:3_20:4)+NH4(656.5248504)12.859	3.08081	1.95536	1.86612	1.49839	5.62719	2.9333	1.90804	1.26427	3.16875	4.48372	2.40881	2.92728	1.5851	3.64115	3.95305	6.65584	3.11417	1.23553	4.46865	7.06309
DG(18:3_22:6)+NH4(680.5248504)12.041	0.0946607	0.0274145	0.0111363	0.0173245	0.214483	0.0233218	0	0	0	0.172239	0	0.0634977	0.0701403	0.0505204	0.104486	0	0.0968501	0.0275532	0.226733	0.0771019
DG(19:0_18:2)+NH4(652.5874504)14.776	0.0798656	0.0450642	0.0652717	0.0516118	0.161433	0.0311526	0.0735007	0.0202661	0.0179727	0.159725	0.127111	0.049796	0.0295728	0.0522187	0.069771	0.100675	0.0323143	0.013871	0.101498	0.201861
DG(2:0_18:2)+NH4(414.3214004)6.891	0.0698636	0.0365948	0.0527838	0.0815836	0.154078	0.0604432	0.033537	0.0378935	0.0604711	0.107984	0.0222122	0.0169823	0.0233937	0.0833658	0.179157	0.0864631	0.071304	0.0103667	0.0908142	0.0398146
DG(20:1_18:2)+NH4(664.5874504)14.229	7.09614	2.9606	4.58036	4.03164	15.6813	3.96621	4.46157	1.00438	1.8606	9.9497	4.96555	4.02339	1.75156	4.60876	5.52158	10.9677	3.56379	2.01036	7.45391	9.25211
DG(20:1_22:6)+NH4(712.5874504)13.861	0.0588292	0.0157861	0.0529033	0.0382453	0.130839	0.0598379	0.132724	0.0284081	0.0365396	0.14826	0.615281	0.0594036	0.0645957	0.0476247	0.143299	0.133829	0.0427827	0.0522312	0.0570447	0.44804
DG(20:2_22:6)+NH4(710.5718004)13.008	0.217221	0.26381	0.567618	0.243228	1.88304	0.246216	0.631575	0.150964	0.24565	0.625735	3.94996	0.464021	1.19033	0.576368	0.725629	1.55221	0.282068	0.557769	0.83082	4.30623
DG(20:4_20:4)+NH4(682.5405004)12.601	4.65483	3.60584	3.87861	3.0718	12.0601	6.43371	5.96804	2.72202	5.16455	9.02523	5.28922	4.25327	2.60829	8.67153	7.33667	10.3361	5.41799	2.33134	7.01076	9.49412
DG(20:4_22:5)+NH4(708.5561504)12.666	0.247902	0.386362	0.34551	0.136929	1.13418	0.235253	0.359069	0.135199	0.247427	0.879854	0.819717	0.106048	0.542958	0.566111	0.662426	0.499064	0.25085	0.209243	0.668375	1.00848
DG(3:0_18:2)+NH4(428.3370504)7.49	0.0144656	0.0245317	0.0265982	0.0309473	0.0688364	0.0262711	0.0477831	0.0252744	0.0317236	0.0428157	0.0917311	0.012554	0.0198819	0.0414671	0.0330868	0.0482194	0.023347	0.011371	0.0341836	0.115794
DG(4:0_20:4)+NH4(466.3527004)7.8	0.0676221	0.0402471	0.0395161	0.048927	0.0997526	0.0567599	0.00619146	0.0472143	0.0679594	0.106961	0.00611013	0.0214013	0.014485	0.0806649	0.117344	0.0645311	0.0500683	0.00795605	0.0882486	0.048896
DG(5:0_22:6)+NH4(504.3683504)7.567	0.000251426	8.71854e-10	8.42421e-11	1.43329e-07	0.000519263	4.71414e-09	6.78459e-09	0.000504991	0.000717791	0.00029844	1.61441e-06	0.000185776	4.89946e-10	0.000457075	0.00101856	0.0011469	0.00109879	3.24786e-12	0.000384672	0.00165445
DG(8:0_20:4)+NH4(522.4153004)9.838	0.73619	0.572764	0.602944	0.702034	2.65451	0.757861	0.121807	0.454552	0.59258	1.40831	0.358314	0.25553	0.37023	0.687352	1.32103	1.13252	0.58422	0.308961	1.35065	1.00294
DG(O-18:2)+NH4(372.3108354)5.939	0.200215	0.224767	0.185853	0.21849	0.466333	0.113859	0.112401	0.107953	0.191743	0.23755	0.0748234	0.0179214	0.0324319	0.23273	0.384831	0.108032	0.233639	0.023017	0.148437	0.142085
LPC(18:1)+d7(529.3991)	21.0222	26.875	43.3945	59.125	51.978	31.3245	26.875	32.8472	32.6207	46.8317	262.778	62.2368	143.333	63.0667	47.3	215	59.125	73.9062	82.9825	473
LPC(16:0)+H(496.3397684)4.323	0.268673	0.83497	0.740283	1.22454	1.31585	0.464104	3.58904	2.98532	2.8581	1.4055	2.31797	0.742676	0.568722	1.90208	0.581813	1.93555	1.5055	0.343732	0.530939	5.78176
LPE(18:1)+d7(755.5562)	4.57778	5.85227	9.44954	12.875	11.3187	6.82119	5.85227	7.15278	7.10345	10.198	57.2222	13.5526	31.2121	13.7333	10.3	46.8182	12.875	16.0937	18.0702	103
LPE(19:0)+H(496.3397684)7.867	0.0933356	0.258687	0.110155	0.0886958	0.0892521	0.14672	0.320786	0.329336	0.334653	0.124684	0.223212	0.0480875	0.08848	0.0943546	0.112487	0.177686	0.0982997	0.0452274	0.0759551	0.126238
PC(15:0_18:1)+d7(753.613)	94.4889	120.795	195.046	265.75	233.626	140.795	120.795	147.639	146.621	210.495	1181.11	279.737	644.242	283.467	212.6	966.364	265.75	332.188	372.982	2126
PC(14:0_14:0)+H(678.5068334)11.151	1.67257	5.15932	8.45223	3.76966	15.4589	6.07025	12.1958	8.24303	7.23843	4.98493	12.2025	0.761422	4.58558	8.50533	0.856107	7.05491	4.42485	2.5259	4.30252	14.217
PC(14:0_16:0)+H(706.5381334)12.032	5.15545	12.553	12.2383	12.149	24.6058	11.3431	34.583	14.5984	7.6173	14.5422	44.4803	2.9745	10.1039	14.8046	6.72026	17.3958	11.9233	3.85047	7.50185	42.0624
PC(14:0_18:1)+H(732.5537834)12.032	2.75472	7.22123	6.33287	6.19933	10.9346	7.51706	19.2622	10.2786	11.1188	6.12815	16.3295	2.15101	3.71557	5.96395	3.49515	6.45054	6.87901	2.31907	4.79499	23.5429
PC(14:0_18:2)+H(730.5381334)11.371	4.97902	13.2419	19.2891	19.3399	35.2959	13.7227	36.2805	18.8816	18.7862	11.8917	16.8544	1.61169	6.19742	20.0011	5.89933	9.40738	13.7102	3.7259	11.5315	18.7754
PC(14:0_20:4)+H(754.5381334)11.248	2.04059	7.63811	12.8607	12.4263	14.2405	10.0665	18.4795	14.0125	14.8005	6.76931	15.8151	1.25433	3.41025	13.7924	4.23828	6.87256	7.37777	2.4632	5.2283	17.1124
PC(16:0_16:0)+H(734.5694334)12.876	7.71055	19.3013	20.4152	19.6366	40.4521	18.1227	62.7279	22.4031	26.6818	22.2815	110.624	9.23387	24.7165	27.6454	12.2071	30.85	21.7307	10.6777	22.5097	104.591
PC(16:0_18:0)+H(762.6007334)13.623	2.57398	6.53084	6.29095	4.31155	11.7434	4.49491	16.5368	8.14069	7.92134	9.06824	33.7949	3.0441	5.66984	9.41255	4.70943	10.3754	7.89135	3.85066	3.1059	32.6967
PC(16:0_18:0)+H(762.6007334)13.659	2.57398	6.53084	6.29095	4.31155	11.7434	4.49491	16.5368	8.14069	7.92134	9.06824	33.7949	3.0441	5.66984	9.41255	4.70943	10.3754	7.89135	3.85066	3.58681	32.6967
PC(16:0_18:2)+H(758.5694334)12.259	19.5455	57.7739	56.3542	60.4573	107.868	49.8228	177.991	69.7739	83.8954	67.4272	132.057	10.642	31.0565	76.3744	34.0933	52.3637	61.8927	14.8839	59.4213	146.602
PC(16:0_18:3)+H(756.5537834)12.191	0.0185686	0.0269974	0.0298777	0.0369757	0.277443	0.029667	0.0879594	0.0169005	0.0321072	0.0318469	0.0390305	0.0315876	0.0981426	0.751733	0.00886788	0.240383	0.359661	0.00996736	0.362247	0.728536
PC(16:0_18:3)+H(756.5537834)12.321	0.0208419	0.0437044	0.0409969	0.0452029	0.0718383	0.0354687	0.134726	0.0558688	0.0523555	0.0486081	0.0391242	0.00784246	0.017495	0.0351981	0.0118861	0.023576	0.034636	0.0102305	0.0646393	0.0867821
PC(16:0_18:3)+H(756.5537834)12.49	0.0205452	0.0418637	0.0389065	0.0421988	0.0708983	0.0461742	0.139771	0.0726027	0.0639857	0.0462104	0.0321339	0.00473686	0.0114303	0.0310284	0.0141908	0.00774309	0.047819	0.00383023	0.0385136	0.065504
PC(16:0_18:3)+H(756.5537834)12.764	0.012774	0.0379921	0.0390008	0.0511939	0.0832109	0.0561906	0.164682	0.0587406	0.0551967	0.0405874	0.0454124	0.010706	0.0256883	0.0329735	0.0152889	0.0159849	0.0369085	0.0105453	0.0417985	0.180421
PC(16:0_20:4)+H(782.5694334)12.539	0.241861	1.47249	0.823317	1.02168	1.79054	0.855841	3.91264	1.71662	2.76763	0.98239	6.57009	0.184621	0.319398	1.17222	0.507957	2.70368	0.965147	0.829299	0.588301	2.87717
PC(16:0_20:5)+H(780.5537834)11.601	3.7922	9.80682	8.5805	7.64526	13.0407	6.54375	21.6695	15.1796	14.8794	11.1498	5.75832	0.94362	2.5271	8.75916	5.39996	3.73003	11.0414	1.14669	6.72028	8.53441
PC(18:0_20:4)+H(810.6007334)12.938	8.21822	16.3857	18.159	20.4967	36.8283	16.034	61.6429	25.4268	28.8057	22.043	61.1829	5.85802	17.0717	26.9582	12.2783	20.2476	18.2847	7.16597	16.7474	80.9389
PC(18:0_22:4)+H(838.6320334)13.402	0.697719	2.36187	1.93269	1.51928	3.09444	1.23767	4.66676	2.48943	3.12634	2.71554	11.3395	1.01826	2.17406	2.766	1.47887	3.40417	2.54071	1.1465	1.53676	12.1825
PC(18:0_22:6)+H(834.6007334)12.727	1.58306	3.98568	4.05704	3.71486	7.36713	3.68775	11.7497	5.46733	6.50216	6.01617	14.444	1.87586	2.84758	7.14477	3.29719	5.96561	5.67576	1.67257	4.50729	15.4661
PC(18:1_18:4)+H(780.5537834)12.753	0.0366066	0.0802406	0.0653558	0.0725359	0.124635	0.0750231	0.225583	0.10217	0.133914	0.0527746	0.0578183	0.00931334	0.0228314	0.0826684	0.0317588	0.0412097	0.0733113	0.0140489	0.0469309	0.102596
PC(18:2_18:0)+H(786.6007334)13.035	12.6279	32.1332	36.2907	35.1288	55.7598	29.1943	93.0763	42.0518	43.7275	40.9168	82.1143	8.65051	21.5355	45.8496	20.9098	32.4385	39.4826	11.8803	35.5322	99.4819
PC(18:2_18:2)+H(782.5694334)12.117	18.0538	39.2948	37.0344	39.7804	71.0368	36.3691	113.305	50.4446	56.9227	44.6911	122.682	9.79594	24.5037	47.5512	25.7426	40.4348	46.0113	9.6344	33.9863	126.896
PC(18:2_19:4)+H(792.5537834)11.478	0.0409869	0.116028	0.101525	0.0830131	0.161848	0.105945	0.310127	0.166151	0.186329	0.104453	0.135985	0.0234685	0.0295996	0.142183	0.0469491	0.0745418	0.143606	0.0223707	0.0822246	0.178086
PC(18:2_20:4)+H(806.5694334)11.473	4.74143	12.0086	9.61225	7.20437	14.7065	7.04568	22.6685	14.2748	17.0253	11.5867	20.4252	2.43061	6.10127	10.114	5.83854	10.5697	10.9837	3.39673	8.32307	23.7908
PC(20:3_16:0)+H(784.5850834)12.468	8.2286	17.4917	21.4744	18.6519	42.3332	15.8508	47.0406	26.0373	26.2063	25.3477	32.4425	3.05142	8.44846	26.8899	13.4474	14.9329	26.3015	4.85832	18.2336	36.3889
PC(20:4_22:4)+H(858.6007334)11.897	0.452833	1.16881	0.851888	0.406268	1.43003	0.684344	2.28985	1.40409	1.79774	1.18262	3.89429	0.415789	0.809768	1.20444	0.685358	1.46989	1.03137	0.503805	0.467637	3.65033
PC(20:5_18:2)+H(804.5537834)10.896	0.271015	0.686753	0.512932	0.413761	0.637928	0.280891	0.740329	0.789199	0.706637	0.568162	0.466375	0.0526035	0.151904	0.546007	0.295973	0.21608	0.5396	0.0934605	0.354602	0.440791
PC(21:3_19:1)+H(838.6320334)13.652	0.224515	0.666698	0.479047	0.529564	0.81912	0.412215	1.54298	0.807223	0.794465	0.837723	1.41959	0.073781	0.282407	0.947266	0.436675	0.483163	0.983622	0.0981192	0.560635	1.42441
PC(22:6_14:0)+H(778.5381334)11.167	0.304631	0.770709	1.31898	0.656302	2.27509	1.05617	2.01195	1.54844	0.795691	0.817758	1.26233	0.130485	0.401562	1.75958	0.52955	0.707409	0.952884	0.2292	0.63262	1.41135
PC(33:2)+H(744.5537834)13.22	2.71673	5.90585	7.21067	6.83165	11.2203	5.20367	17.0528	8.01178	9.01807	9.50016	6.28512	0.897573	2.37426	8.00608	3.89243	3.48071	7.92913	0.988669	7.22631	8.28628
PC(34:1)+H(760.5850834)13.317	2.08062	2.94225	2.26513	2.1203	3.85677	3.20882	11.3925	4.063	7.44071	12.2021	6.69383	2.01549	2.23394	2.83928	0.88467	2.45444	4.98301	0.606521	3.69572	6.50013
PC(36:2)+H(786.6007334)12.802	3.31013	7.33501	3.74815	7.5405	13.4277	8.35625	17.2085	10.0595	11.5037	5.46895	17.7197	1.54442	4.01928	7.96615	3.72876	29.606	7.80369	2.60463	2.9713	15.8061
PC(36:3)+H(784.5850834)12.235	4.61548	11.0943	9.34759	22.8983	11.0383	9.07832	30.9773	13.4088	17.6665	10.8865	17.0671	4.83665	5.05102	12.4459	3.39041	6.51927	6.85443	1.70062	8.29622	19.1231
PC(O-13:1_20:5)+H(722.5119184)12.207	0.0521511	0.108162	0.140675	0.124987	0.220064	0.101444	0.368952	0.119827	0.176081	0.183931	0.378906	0.0306017	0.0996989	0.176824	0.0973511	0.152925	0.152313	0.0459603	0.146043	0.356725
PC(O-13:1_22:4)+H(752.5588684)13.188	0.482794	1.31083	1.4174	1.17515	2.42818	0.90395	3.02604	1.4776	1.73165	1.80029	8.66955	0.636795	1.84284	1.84182	0.895233	2.45471	1.45307	0.883959	1.35139	8.91487
PC(O-13:1_22:6)+H(748.5275684)12.51	1.20877	2.98106	2.6666	2.44437	4.67418	2.84335	8.379	3.82415	4.24737	3.32885	9.88052	0.918559	2.16113	4.84171	2.15975	3.08026	3.93926	1.02488	2.36611	7.42748
PC(O-15:1_20:4)+H(752.5588684)13.428	1.2877	3.34702	4.08622	2.5812	6.01889	2.17749	6.49337	3.48863	4.53034	4.30965	8.63445	1.47907	3.414	5.66949	2.66687	5.07636	4.53622	1.78875	2.5745	17.3003
PC(O-15:1_22:4)+H(780.5901684)13.936	0.154512	0.671424	0.589371	0.429421	0.890825	0.257406	0.82734	0.609994	0.660405	0.888165	3.85779	0.249754	0.798305	0.801633	0.500031	1.11006	0.58379	0.407026	0.52009	2.38172
PC(O-15:2_18:3)+H(724.5275684)12.682	3.84935	9.35229	9.09764	6.9092	12.2639	7.3465	21.606	12.7497	14.6192	10.6358	32.1203	2.66755	6.83799	13.4466	5.59528	10.6311	11.6068	3.49316	8.27274	33.4074
PC(O-15:2_22:4)+H(778.5745184)13.164	0.0445144	0.143062	0.136039	0.048787	0.244753	0.0863418	0.275931	0.189802	0.15735	0.210454	0.766005	0.0833399	0.190153	0.155331	0.0644901	0.327124	0.122395	0.0864534	0.137342	0.773752
PC(O-15:2_22:5)+H(776.5588684)12.747	0.14845	0.430987	0.343014	0.286938	0.642233	0.313013	0.84792	0.423269	0.556229	0.445026	1.50326	0.190196	0.412207	0.497418	0.239851	0.591506	0.404155	0.197562	0.322873	1.59498
PC(O-15:2_22:6)+H(774.5432184)12.49	0.264558	0.602891	0.582587	0.515525	0.918467	0.626658	1.95817	0.84775	0.988492	0.613674	2.16323	0.279087	0.422357	0.966864	0.427615	0.701018	0.772751	0.248096	0.432279	1.80365
PC(O-32:0)+H(720.5901684)13.396	0.645755	1.36868	2.26008	1.41567	2.0235	1.13901	3.66837	2.12731	1.18724	3.73188	28.5804	1.19966	4.06356	3.23798	1.90514	4.83533	2.14887	1.73292	1.75045	15.8414
PC(P-15:2_20:4)+H(748.5275684)12.072	0.1687	0.342926	0.335226	0.343456	0.60242	0.298276	1.09065	0.399556	0.533285	0.369394	1.31577	0.0922554	0.231384	0.46987	0.20127	0.395614	0.420501	0.140195	0.0962762	1.06303
PE(15:0_18:1)+d7(711.5663)	3.11111	3.97727	6.42202	8.75	7.69231	4.63576	3.97727	4.86111	4.82759	6.93069	38.8889	9.21053	21.2121	9.33333	7	31.8182	8.75	10.9375	12.2807	70
PE(14:0_16:0)+H(664.4911834)12.281	0.0671923	0.190485	0.154902	0.134317	0.458632	0.176982	0.741284	0.2306	0.256447	0.112564	0.56153	0.0490712	0.114596	0.275527	0.124432	0.287782	0.158981	0.143087	0.136196	0.405161
PE(15:0_22:6)+H(750.5068334)11.69	0.0288629	0.152739	0.111129	0.0898499	0.161999	0.151555	0.384028	0.258021	0.230693	0.100082	0.0419831	0.0153296	0.01491	0.166147	0.0793347	0.0370176	0.153259	0.0201936	0.0574615	0.0500058
PE(16:0_16:0)+H(692.5224834)13.063	0.234927	0.865975	0.62225	0.632161	1.39576	0.551104	1.78685	1.0035	0.33512	0.989074	1.46123	0.17227	0.479778	1.05012	0.476371	0.744253	0.771341	0.320444	0.636358	0.969973
PE(16:0_18:2)+H(716.5224834)12.411	7.75296	21.7579	20.2203	19.4101	41.2694	18.3422	56.7835	29.3382	29.0101	27.2363	10.6634	3.01239	4.52536	24.1023	15.8356	12.2848	24.0447	5.75994	20.9243	15.7287
PE(16:0_18:3)+H(714.5068334)11.929	0.257109	1.08418	0.804257	0.574499	1.22707	0.399677	1.5718	1.36593	1.21432	1.17601	0.284365	0.108036	0.290691	0.81048	0.69464	0.640502	0.940815	0.232254	0.846481	0.761362
PE(16:0_20:4)+H(740.5224834)12.305	12.4243	34.9544	28.9206	29.9996	59.42	28.8205	116.05	55.7519	53.1845	34.688	46.3452	6.55797	13.0813	41.7965	24.2165	28.8501	42.217	9.68651	20.797	53.4087
PE(16:1_18:1)+H(716.5224834)12.475	7.75296	21.7579	20.2203	19.4101	41.2694	18.3422	56.7835	29.3382	29.0101	27.2363	10.6634	3.01239	4.52536	24.1023	15.8356	12.2848	24.0447	5.75994	20.9243	15.7287
PE(16:1_20:4)+H(738.5068334)11.51	1.61616	5.24623	2.51417	2.10512	4.49234	3.20477	10.3107	8.62242	7.99482	2.70978	1.4365	0.513854	0.674406	3.7355	2.02855	1.47492	3.44185	0.623284	1.87988	1.78548
PE(17:0_22:6)+H(778.5381334)12.525	0.116859	0.333834	0.316048	0.265804	0.613247	0.33633	1.18146	0.53099	0.449033	0.285529	0.362241	0.0794901	0.0935098	0.38911	0.243737	0.292688	0.385087	0.101422	0.199573	0.510707
PE(18:0_20:2)+H(772.5850834)13.682	0.314215	0.704547	0.582011	0.550906	3.53292	0.528204	1.34422	1.40221	0.414108	0.853974	0.463081	0.135917	0.719881	0.828825	0.522294	0.287693	0.8534	0.148851	1.8983	0.601098
PE(18:0_20:3)+H(770.5694334)13.378	3.3917	11.4138	10.8543	11.5101	24.0606	7.00574	21.8064	14.1238	13.4828	15.953	18.726	2.43135	5.10643	12.6231	8.72575	9.99666	12.9726	4.21681	8.94883	17.6272
PE(18:0_20:3)+H(770.5694334)13.622	2.02959	1.04231	1.34148	1.6641	2.57657	0.650803	2.41783	1.71724	1.27302	1.6809	1.46982	0.241805	0.479074	1.2397	0.925807	0.57359	1.50807	0.290356	1.10664	1.54109
PE(18:0_22:4)+H(796.5850834)13.559	2.4786	9.33603	8.87468	8.47109	19.3757	4.85735	18.2372	12.3413	10.1177	11.8536	41.5229	4.55222	10.4292	12.0667	7.64954	18.2917	9.40854	7.95607	7.38544	42.0628
PE(18:1_16:0)+H(718.5381334)13.034	8.17782	20.0349	11.5222	9.27845	22.6806	14.7681	50.0197	32.0595	34.3179	21.3572	13.9768	2.63443	4.60036	21.1297	12.8553	9.05498	21.2031	3.42928	16.7551	16.7099
PE(18:1_18:1)+H(744.5537834)13.019	4.48978	13.6291	7.79519	7.08525	14.0676	8.79016	25.3373	17.853	18.3504	10.4863	6.83114	1.69574	1.6004	11.1798	6.1669	3.55039	10.7299	2.10794	8.18445	6.41281
PE(18:1_18:1)+H(744.5537834)13.218	15.0253	38.6374	43.7985	39.7264	76.4216	31.7207	110.439	58.5421	55.2699	55.2964	31.7064	5.59818	13.5046	46.3947	29.1837	23.2979	47.1515	8.59088	36.9166	46.6845
PE(18:1_18:2)+H(742.5381334)12.456	6.88059	19.2153	14.7984	15.254	15.009	14.8053	38.9167	26.5806	25.5667	18.3213	5.92122	1.82067	2.87875	16.6396	10.1764	5.49664	18.5098	2.54002	12.4653	8.38546
PE(18:1_22:4)+H(794.5694334)12.824	0.264015	0.949778	0.844078	0.726333	1.68146	0.724468	2.349	1.22189	1.11316	0.830295	3.4932	0.444139	0.860474	0.809254	0.520001	1.81993	0.809071	0.766153	0.649039	3.122
PE(18:1_22:5)+H(792.5537834)12.361	1.02606	2.69708	1.54417	2.14566	4.17397	2.13204	7.62937	4.07958	1.9029	2.11548	4.87022	0.603877	1.20902	2.38782	0.918017	2.66921	0.710124	1.04822	1.1986	3.37137
PE(18:1_22:5)+H(792.5537834)12.599	1.64569	4.79676	3.95853	4.32668	7.14278	3.07285	10.0678	7.13616	6.83847	3.76255	2.8471	0.385171	1.10283	4.79449	2.28166	1.79512	1.81904	0.659104	1.8313	3.41219
PE(18:2_22:5)+H(790.5381334)12.138	1.87077	5.58494	4.46879	4.06502	10.5869	5.63099	22.0391	8.25842	7.26962	5.56274	7.96826	1.44936	1.84177	6.51736	4.11013	4.00901	5.2836	1.59699	3.77682	6.08796
PE(20:3_18:0)+H(770.5694334)13.026	0.00923281	0.0554467	0.0111926	0.000197173	0.0135829	0.0238459	0.140095	0.026821	0.0378705	0.00589189	0.00149979	0.00275711	0.00399377	0.00920671	0.00598706	0.00100178	0.000449797	0.00530467	0.00772783	0.0251816
PE(20:3_22:0)+H(826.6320334)14.457	0.165901	0.427708	0.279198	0.2422	0.332288	0.314249	0.331125	0.695939	0.648276	0.382165	0.309527	0.0448644	0.0912825	0.19831	0.214621	0.230864	0.187699	0.0751899	0.227678	0.473452
PE(20:4_16:0)+H(740.5224834)12.344	12.4243	34.9544	28.9206	29.9996	59.42	28.8205	116.05	55.7519	53.1845	34.688	46.3452	6.55797	13.0813	41.7965	24.2165	28.8501	42.217	9.68651	20.797	53.4087
PE(20:4_16:0)+H(740.5224834)12.442	12.6277	36.2908	29.3815	31.6631	62.2096	28.8205	116.05	55.7519	54.1398	35.7163	47.3212	7.03496	13.0813	41.7965	25.188	29.5472	42.9903	9.68651	20.797	54.768
PE(20:4_18:0)+H(768.5537834)12.639	2.29559	5.44426	3.644	3.85699	13.0208	5.00228	16.9073	8.61958	9.14564	4.37907	12.276	0.558273	0.67765	4.80177	2.4494	6.40038	6.09323	3.10614	4.98156	10.636
PE(20:4_18:0)+H(768.5537834)12.819	1.85878	7.14524	5.29466	2.04851	12.1373	4.20004	13.8477	7.63365	7.66957	1.9859	11.2768	0.844609	2.69962	2.32462	3.86589	4.26781	6.07563	2.25041	4.65157	9.69535
PE(20:4_18:0)+H(768.5537834)13.108	27.1199	75.2267	68.3115	60.8936	134.425	58.7692	226.823	120.429	111.432	80.6849	169.376	19.6954	42.1667	96.543	50.4253	77.7907	84.1091	28.5513	53.0736	180.28
PE(20:4_18:1)+H(766.5381334)12.339	11.7578	30.1521	22.3832	23.3018	44.8113	23.8982	95.7572	44.8902	45.7707	28.4064	36.4169	5.38723	9.26762	30.887	17.7268	19.7725	28.2468	6.96107	16.5064	39.1544
PE(20:4_18:1)+H(766.5381334)13.238	0.209309	0.494554	0.498793	0.58601	1.23061	0.72719	1.73339	0.840849	0.908796	0.589382	0.797527	0.111335	0.215209	0.670229	0.30795	0.392852	0.537242	0.152486	0.595033	1.05865
PE(20:4_19:1)+H(780.5537834)12.729	0.202783	0.537474	0.393522	0.431092	0.776299	0.45631	1.47692	0.74466	0.821408	0.308983	0.302776	0.0647939	0.125877	0.47836	0.239396	0.276916	0.439008	0.110554	0.259257	0.536913
PE(20:4_20:1)+H(794.5694334)13.094	2.0298	6.31934	6.38624	4.85083	12.4924	2.96564	15.9308	9.33276	6.53995	6.81087	18.2453	1.93214	4.9038	7.98258	4.98263	7.65053	6.01511	2.74119	3.99252	18.169
PE(20:4_22:4)+H(816.5537834)12.171	0.103943	0.244701	0.248349	0.232288	0.514719	0.257765	0.922729	0.436731	0.591696	0.214434	1.06881	0.132991	0.227725	0.323789	0.211603	0.528173	0.273295	0.178753	0.160621	0.654864
PE(20:4_24:4)+H(844.5850834)12.674	0.0896011	0.226317	0.164786	0.160689	0.339559	0.212193	0.55351	0.354036	0.379232	0.170156	0.644294	0.0657047	0.137515	0.278945	0.128498	0.0907533	0.24459	0.0921319	0.141819	0.45483
PE(20:5_18:0)+H(766.5381334)12.689	4.58042	13.6062	11.7972	12.5937	23.2895	9.85548	29.256	20.0693	19.0265	12.7649	9.05627	1.02917	3.39562	15.8727	8.18291	5.74763	13.876	2.01721	7.21479	12.2885
PE(22:0_18:1)+H(802.6320334)15.321	0.0650617	0.212768	0.169438	0.153762	0.307011	0.126716	0.321979	0.332334	0.270855	0.285054	0.41807	0.0405034	0.11076	0.249537	0.215065	0.167613	0.321923	0.0752994	0.22803	0.498579
PE(22:5_18:2)+H(790.5381334)11.722	0.302138	0.850358	1.38481	0.686886	2.77659	0.770923	3.51571	2.43849	1.29283	0.718219	1.53734	0.234613	0.514543	1.59614	0.954692	0.969581	1.32481	0.175189	0.756055	0.921971
PE(22:6_16:0)+H(764.5224834)12.16	5.79039	14.7743	12.3742	13.1209	29.0692	14.8885	58.7994	21.366	21.8914	17.0167	25.2912	3.66744	5.92019	22.2159	12.5276	13.9059	17.1548	5.14028	12.4944	23.4832
PE(22:6_18:0)+H(792.5537834)12.907	3.03664	8.27034	9.45968	8.85942	20.103	8.7926	31.0137	13.3005	12.2906	3.95631	29.1966	3.62107	6.58139	14.2562	3.63532	12.5527	13.0312	4.62445	8.17334	24.5396
PE(22:7_18:0)+H(790.5381334)13.156	0.124385	0.292005	0.265255	0.287172	0.521171	0.39893	1.85584	0.41821	0.480545	0.343292	1.28777	0.152689	0.293137	0.396193	0.190999	0.466876	0.372279	0.179409	0.252927	1.66707
PE(24:7_18:0)+H(818.5694334)13.544	0.0301337	0.160076	0.124311	0.166951	0.359144	0.142939	0.798069	0.246677	0.268771	0.112366	0.881401	0.0733896	0.215412	0.230858	0.0955172	0.350279	0.147899	0.123312	0.132276	1.11185
PE(O-16:0_18:1)+H(704.5588684)13.501	0.1978	0.662682	0.562687	0.438743	1.20684	0.347597	1.1664	0.861861	0.705518	0.589976	1.97176	0.146237	0.382119	0.714236	0.471007	0.611718	0.569907	0.247012	0.503414	1.2377
PE(O-16:1_20:3)+H(726.5432184)12.837	0.384935	1.17744	1.36585	0.883437	3.05894	0.989579	3.89636	1.83667	1.59567	1.12109	4.41994	0.332275	0.650948	1.63546	1.03152	1.22473	1.42838	0.472658	1.13967	3.40389
PE(O-16:2_18:2)+H(698.5119184)12.006	0.09179	0.201793	0.136431	0.124532	0.42015	0.133461	0.502257	0.283024	0.274685	0.177251	0.158115	0.0159526	0.0258419	0.20657	0.166045	0.0507919	0.195992	0.0168571	0.0994218	0.0823185
PE(P-16:0_18:2)+H(700.5275684)12.825	0.288215	0.841988	1.00041	1.1369	2.4053	0.67515	2.33944	1.10313	1.00302	1.25031	3.3822	0.326205	0.765815	0.577603	0.816586	1.14392	1.02243	0.483276	0.9862	2.44529
PE(P-16:0_20:3)+H(726.5432184)12.836	0.363543	1.17788	1.38339	1.0209	3.07769	0.942874	3.9624	1.83819	1.60563	1.50322	4.43314	0.317457	0.638895	1.7225	0.657302	1.18906	0.857955	0.470621	0.697279	3.40735
PE(P-16:0_22:4)+H(752.5588684)13.191	2.65743	8.97502	8.51911	6.99523	16.9825	5.51353	19.6285	10.771	10.1586	6.33956	47.2485	4.38729	10.5158	10.6874	6.75202	16.1707	8.65934	7.13347	7.4262	46.0409
PE(P-18:0_18:2)+H(728.5588684)13.555	0.133295	0.569264	0.611734	0.829564	1.54643	0.540673	1.31446	0.813792	0.916318	0.9382	2.68828	0.169453	0.415546	0.695104	0.636967	1.26469	0.815535	0.331641	0.600593	1.9827
PE(P-18:0_20:4)+H(752.5588684)13.437	7.09508	22.432	24.8986	15.3739	42.1516	13.271	42.1754	25.5315	27.177	13.2399	54.203	10.3044	19.5032	32.7804	20.108	33.9026	27.0477	14.3867	14.1494	90.6722
PE(P-18:0_22:4)+H(780.5901684)13.922	0.857235	4.39182	3.16883	2.55084	6.25269	1.4681	5.33872	4.45412	4.06876	4.68568	19.9049	1.80942	4.27736	4.63687	3.75121	7.45721	3.47446	3.31187	2.90031	12.32
PE(P-18:0_22:5)+H(778.5745184)13.426	1.29263	4.62958	4.97438	3.47586	8.77449	2.33912	9.39573	6.22917	6.30251	6.28387	19.9323	1.999	4.51688	6.59756	4.27242	7.27147	4.93296	2.88752	3.90206	18.7638
PE(P-18:0_22:6)+H(776.5588684)13.251	1.34724	4.13198	4.51884	3.76582	8.74975	3.26189	12.8899	5.26753	5.23643	5.99087	20.6689	2.75373	4.62435	7.92088	4.44665	8.3106	5.66233	3.32866	3.83244	22.0696
PE(P-18:1_18:1)+H(728.5588684)13.369	0.398528	1.54453	1.08533	0.972057	2.1145	1.16052	3.035	1.71762	0.746777	1.61687	3.64395	0.243214	1.03032	0.542242	0.873281	1.6309	1.18222	0.721701	0.791922	1.93947
PE(P-18:1_22:4)+H(778.5745184)13.148	0.255342	2.32478	0.509623	0.291085	1.82072	0.901388	1.78387	1.41576	0.966258	1.21259	4.17497	0.595523	0.719567	0.86766	0.534407	2.193	0.720832	0.708797	0.689548	4.01727
PE(P-18:2_22:4)+H(776.5588684)12.731	0.900659	2.89081	2.0619	1.70758	4.48966	2.00051	5.63262	3.54254	3.1751	2.57936	7.91702	1.33084	2.2672	2.87542	1.80571	3.95771	2.4119	1.59865	1.77436	8.25916
PG(15:0_18:1)+d7(758.5798)	18	23.0114	37.156	50.625	44.5055	26.8212	23.0114	28.125	27.931	40.099	225	53.2895	122.727	54	40.5	184.091	50.625	63.2812	71.0526	405
PG(16:0_18:1)+NH4(766.5592634)12.165	0.352961	1.00677	0.97208	0.956015	2.2879	1.04717	3.73203	1.34311	2.21105	1.59014	4.49061	0.480756	1.18218	1.49727	0.816283	1.42959	1.23202	0.480987	1.25743	5.02863
PG(16:0_18:2)+NH4(764.5436134)11.79	0.243942	0.463795	0.772896	0.348085	1.21046	1.00325	4.22795	0.344217	0.942847	0.65873	12.1847	0.690414	1.76584	0.97809	0.371595	1.97394	0.821018	0.626888	1.4617	10.8188
PG(18:1_18:1)+NH4(792.5749134)12.31	0.341857	0.961355	0.788635	0.655719	1.8785	0.836331	4.34838	1.17272	1.77143	1.00898	3.66596	0.399099	0.730778	1.27784	0.489525	1.12713	0.984271	0.44128	0.738778	3.78677
PG(18:2_18:2)+NH4(788.5436134)10.981	0.0747736	0.159284	0.134873	0.0867068	0.236395	0.123774	0.434134	0.301889	0.208014	0.190731	0.457144	0.0561039	0.0679616	0.229676	0.130106	0.139027	0.120545	0.073696	0.138432	0.558059
PG(18:2_20:4)+NH4(812.5436134)10.374	0.0494128	0.361645	0.232233	0.130387	0.340701	0.156285	0.762637	0.436237	0.431492	0.425911	1.92011	0.152005	0.456688	0.327293	0.257573	0.604479	0.270161	0.253877	0.291165	2.42769
PG(20:4_22:5)+NH4(862.5592634)10.595	0.090118	0.268475	0.214849	0.135982	0.323054	0.175183	0.6679	0.439132	0.401317	0.215667	1.13211	0.101096	0.218808	0.332683	0.259818	0.398344	0.294632	0.124067	0.188599	1.48805
PG(22:6_22:6)+NH4(884.5436134)9.849	0.0944233	0.23181	0.174549	0.0945361	0.270996	0.200053	0.793084	0.351375	0.627456	0.420177	0.943227	0.176982	0.163942	0.49951	0.38421	0.315477	0.461829	0.096375	0.254434	1.60549
SM(18:1)+d9(738.6464)	18.0889	23.125	37.3394	50.875	44.7253	26.9536	23.125	28.2639	28.069	40.297	226.111	53.5526	123.333	54.2667	40.7	185	50.875	63.5938	71.4035	407
SM(d18:1_18:3)+H(725.5592024)12.011	0.0696381	0.151639	0.111663	0.0689829	0.235173	0.149916	0.498758	0.11948	0.196022	0.171042	0.655382	0.046151	0.140028	0.160287	0.102863	0.143688	0.077672	0.0635945	0.179174	0.83766
SM(d18:1_23:4)+H(793.6218024)15.385	0.049925	0.0490516	0.0890267	0.105701	0.0726765	0.0669069	0.00561138	0.0413254	0.0603928	0.0673292	0.112369	0.033052	0.0891923	0.118029	0.0899168	0.117639	0.0687463	0.0579345	0.0827508	0.252411
SM(d18:1_24:1)+H(813.6844024)14.98	0.104863	0.479717	0.215747	0.204614	0.352372	0.158797	0.605489	0.45858	0.203229	0.290442	0.397479	0.108283	0.397868	0.915232	0.379199	0.361012	0.914577	0.145909	0.429774	0.791983
SM(d18:1_26:4)+H(835.6687524)13.903	0.0155654	0.0558576	0.044471	0.0343138	0.0626179	0.0319629	0.142348	0.0530453	0.0871	0.0458482	0.161748	0.00403031	0.0275134	0.0632821	0.0135777	0.0208104	0.0351334	0.00847388	0.0344147	0.142516
SM(d18:2_16:3)+H(695.5122524)10.112	0.00245704	0.0113389	0.0091801	0.00739391	0.0113566	0.00481441	0.023902	0.0128419	0.0172707	0.0098506	0.0153408	0.00168412	0.00607477	0.010269	0.00644246	0.0102124	0.00781784	0.00191302	0.00716885	0.015712
SM(d18:2_24:3)+H(807.6374524)13.766	0.0366454	0.0830839	0.126955	0.135012	0.214148	0.102235	0.485137	0.068171	0.137454	0.12981	0.348752	0.0208493	0.0776882	0.202671	0.0667295	0.0842618	0.103402	0.0318073	0.126898	0.474343
SM(d20:1_14:0)+H(703.5748524)13.388	0.115056	0.263502	0.202295	0.220623	0.339525	0.223633	0.81933	0.276585	0.507521	0.294376	0.792811	0.0318065	0.166687	0.432859	0.163193	0.149319	0.2884	0.0579357	0.256898	1.00266
SM(d31:2)+H(659.5122524)7.198	0.000780449	0.00174751	0.00108977	0.000941637	0.0013909	0.000606182	0.000442666	0.000401716	0.00103589	0.00179836	0	6.34994e-05	4.106e-05	0.00143633	0.00134922	4.76915e-05	0.00168955	0.000134483	0.00145217	0.000371468
SM(d32:1)+H(675.5435524)11.295	0.118765	0.193865	0.177878	0.106621	0.180873	0.128142	3.95163	0.192008	0.257457	0.10511	0.264806	0.0218021	0.197402	0.139216	0.108465	0.105478	0.188595	0.063169	0.919931	0.359378
SM(d34:0)+H(705.5905024)12.408	1.00417	2.29455	1.95965	1.4315	3.17828	2.18959	7.2145	2.93936	4.38004	3.21476	11.9848	0.752901	3.14664	3.94396	1.79848	2.53374	2.51346	1.54338	2.45697	12.7712
SM(d34:1)+H(703.5748524)12.037	14.4719	32.1597	28.5074	30.2612	51.2028	27.8768	96.873	35.7636	57.1796	44.2989	105.093	7.88855	28.2535	49.9597	28.0974	31.7977	40.382	0.976419	34.724	123.609
SM(d34:1)+H(703.5748524)12.326	0.373458	0.914266	0.790672	0.759063	1.27924	0.908785	3.37016	0.624052	1.88377	3.1504	3.98143	0.208032	0.860467	1.51258	0.684257	0.48051	1.01181	0.606226	0.930047	5.01791
SM(d35:2)+H(715.5748524)11.713	0.00689546	0.0298901	0.0337169	0.0218812	0.0456643	0.0174029	0.0497233	0.0247224	0.0544409	0.029572	0.0909366	0.0101531	0.0263693	0.0406675	0.0275628	0.0169036	0.026523	0.0170095	0.0246629	0.0723202
SM(d36:0)+H(733.6218024)13.265	0.169428	0.577475	0.620026	0.548138	1.03851	0.443736	1.42276	0.565936	0.802051	1.00317	2.91871	0.189852	0.830276	1.39071	0.533588	0.671499	0.814254	0.396594	0.886275	3.20652
SM(d36:1)+H(731.6061524)12.937	1.38379	2.20952	5.19332	2.14873	9.28874	3.81717	15.1677	4.53724	2.52597	6.38294	21.9026	1.44141	6.28098	8.66973	3.81103	3.07457	5.27732	3.04698	6.49238	23.8771
SM(d36:2)+H(729.5905024)12.171	0.082023	0.28156	0.337539	0.259195	0.593456	0.288127	1.06711	0.288046	0.401994	0.489693	3.40319	0.218181	0.886496	0.603968	0.258066	0.87713	0.355042	0.41806	0.577356	2.95303
SM(d36:5)+H(723.5435524)11.212	0.047694	0.183276	0.139663	0.135327	0.252013	0.107845	0.583439	0.183886	0.291256	0.191172	0.707024	0.0553284	0.23645	0.264579	0.141753	0.183221	0.191089	0.105173	0.170134	0.865522
SM(d37:1)+H(745.6218024)16.449	0.0385811	0.0838694	0.075898	0.0678365	0.14823	0.0915042	0.119169	0.0992257	0.127586	0.0669845	0.165156	0.0110985	0.0730781	0.117191	0.050122	0.0191684	0.0988061	0.0229208	0.052582	0.358439
SM(d37:2)+H(743.6061524)12.618	0.0218914	0.0650151	0.0629972	0.0497771	0.0780835	0.0522869	0.152722	0.071357	0.103384	0.0445729	0.0861306	0.0131685	0.0278216	0.0947926	0.0289475	0.0420365	0.0556526	0.0172609	0.0434119	0.130002
SM(d37:4)+H(739.5748524)8.788	0.0301435	0.093514	0.108242	0.0703025	0.139967	0.101659	0.375241	0.0872858	0.188318	0.0973493	0.43878	0.0190639	0.0831159	0.135276	0.0390292	0.082889	0.0976933	0.0458878	0.0803168	0.332086
SM(d37:4)+H(739.5748524)8.96	0.042854	0.0770282	0.0641324	0.111695	0.177	0.13561	0.507257	0.162656	0.26028	0.145294	0.431617	0.0264299	0.107449	0.197502	0.0784689	0.114045	0.145151	0.0462881	0.115579	0.347437
SM(d37:4)+H(739.5748524)9.961	0.00821564	0.0182137	0.030017	0.0177677	0.0670956	0.0224238	0.0842492	0.0230035	0.0466963	0.0442761	0.110928	0.00691632	0.00942124	0.023042	0.0163458	0.0147694	0.0222562	0.00405825	0.0220527	0.0661006
SM(d37:4)+H(739.5748524)10.577	0.00685871	0.0292216	0.0106723	0.0238641	0.0184612	0.0123523	0.0351208	0.0144924	0.0223166	0.0280597	0.0784022	0.00550245	0.0183087	0.0392775	0.0107229	0.0172088	0.0329477	0.00958538	0.0245333	0.0869691
SM(d37:4)+H(739.5748524)10.807	0.0103259	0.0274864	0.0155005	0.0202536	0.0250019	0.0255755	0.0363504	0.0143978	0.0495971	0.0250133	0.0712568	0.00470669	0.0167585	0.03394	0.0186891	0.0162669	0.0276928	0.00817678	0.0246466	0.0800886
SM(d37:4)+H(739.5748524)11.055	0.00607601	0.0155763	0.0146665	0.0112611	0.0240905	0.0138921	0.0694923	0.0127769	0.0263175	0.0136569	0.0585101	0.00347883	0.0125708	0.0222048	0.00818026	0.0101251	0.0175407	0.0056673	0.0146188	0.0549452
SM(d38:0)+H(761.6531024)7.695	0.0122265	0.0373042	0.0332476	0.0304677	0.0562349	0.0352578	0.110483	0.0441339	0.0516283	0.0391452	0.112562	0.00705858	0.0266493	0.049772	0.0218845	0.0277918	0.0383364	0.00874822	0.0312756	0.12298
SM(d38:0)+H(761.6531024)7.927	0.010283	0.0359559	0.031474	0.0293016	0.0457151	0.0284629	0.105858	0.0387659	0.0534869	0.0372968	0.0491931	0.00638121	0.0237237	0.0436387	0.020205	0.02094	0.0390653	0.00835585	0.0294157	0.103794
SM(d38:0)+H(761.6531024)8.388	0.00530142	0.0132091	0.0130409	0.0129429	0.0207176	0.0131555	0.0226518	0.0171377	0.0247245	0.0152693	0.0376934	0.00293235	0.0103898	0.0219972	0.00933739	0.00985398	0.0175184	0.00169443	0.0123784	0.0430198
SM(d38:0)+H(761.6531024)8.57	0.00361667	0.0100592	0.00965731	0.00959455	0.0164642	0.00801681	0.0269898	0.0120365	0.0177324	0.0117975	0.0266655	0.00206915	0.00707878	0.0152582	0.00694592	0.00628766	0.0126573	0.00273373	0.00952466	0.0296251
SM(d38:0)+H(761.6531024)9.32	0.00138537	0.0043703	0.0031086	0.00220102	0.00328099	0.00192026	0.0115242	0.00471747	0.00714169	0.00400771	0.00498741	0.0006565	0.002444	0.00396718	0.00235927	0.00266158	0.00365799	0.000616311	0.00334545	0.0129218
SM(d38:0)+H(761.6531024)9.506	0.000918588	0.00457528	0.00330961	0.00295842	0.00431575	0.00389959	0.0119057	0.00587649	0.00665022	0.00399021	0.0192386	0.000865742	0.00403479	0.00637879	0.00350097	0.00544299	0.0052436	0.00183002	0.00470369	0.0199383
SM(d38:0)+H(761.6531024)10.077	0.00180412	0.00297727	0.00242145	0.00289959	0.00185974	0.00306149	0.00285433	0.00428701	0.00340843	0.00384911	0.00828036	0.000483414	0.000675673	0.00410617	0.002773	0.00105847	0.00304521	0.000882039	0.00178192	0.00741738
SM(d38:0)+H(761.6531024)10.252	0.00185605	0.00435449	0.00409477	0.00447281	0.00597098	0.00488267	0.0176624	0.00660574	0.00942212	0.00504474	0.0173879	0.000695756	0.00313661	0.00694395	0.0011874	0.00337426	0.00527848	0.00148596	0.00318419	0.0135185
SM(d38:0)+H(761.6531024)10.448	0.00196816	0.00635218	0.00663516	0.00245003	0.00862063	0.00574703	0.0265314	0.00476109	0.0099422	0.00688114	0.0194456	0.000855854	0.00383611	0.00836223	0.00362097	0.00289633	0.00532443	0.00216682	0.00569983	0.0191913
SM(d38:1)+H(759.6374524)13.704	8.38532	22.0132	19.3805	19.387	22.4478	15.2114	59.4783	21.8742	32.21	29.6897	24.8985	0.759053	8.25256	37.412	16.8049	7.21274	27.7151	1.8264	16.6867	29.7035
SM(d38:1)+H(759.6374524)14.004	0.386664	23.8351	21.0118	21.9715	29.0265	16.4714	60.8586	28.0148	34.5207	1.30314	26.7745	2.12155	9.01452	40.7553	18.0594	7.88345	31.6298	0.132115	18.0797	29.5232
SM(d38:1)+H(759.6374524)14.719	0.0871004	0.024895	0.0749577	0.000517803	0.00484029	0.0108133	0.0627932	0.0471564	0.0199287	0.0284612	0.0540048	0.0439872	0.0983135	0.110326	0.487075	0.0817915	0.0451846	0.013836	0.11281	0.172376
SM(d38:1)+H(759.6374524)14.996	0.0414869	0.0771149	0.0865188	0.0493626	0.0556308	0.0249605	0.0571973	0.0517782	0.0906442	0.0272198	0.053484	0.0326217	0.0299166	0.124347	0.302901	0.0817414	0.0950253	1.66753e-06	0.0764267	0.240619
SM(d38:1)+Na(781.6193974)13.704	0.197371	0.375186	0.465349	0.51104	1.00064	0.598	2.3947	0.471869	0.654848	0.575767	1.12427	0.0655386	0.275132	0.791557	0.32324	0.235585	0.626168	0.0971784	0.512109	1.31655
SM(d38:2)+H(757.6218024)12.989	0.403794	1.03404	1.19076	0.984542	1.65882	1.01158	3.36166	1.32815	1.65519	1.29974	3.24242	0.312798	0.892258	1.91645	0.875143	0.98438	1.43807	0.485899	0.891216	4.02198
SM(d38:4)+H(753.5905024)13.153	0	0.000271907	0	0	0.00806227	0.00101015	0.00828746	0.00121242	0.00226465	0.00150067	0.0450047	0.00311355	0.00487298	0	0.00198691	0.00463443	0.00279679	0.000993375	0.00594974	0.0866321
SM(d38:5)+H(751.5748524)8.683	0.00025287	0.00108843	0.00014391	0	0.00031889	0	0	0	0	0.000193809	0.00912987	0	0.00020227	0	0	0.000294958	0	0	0.000404383	0.000751842
SM(d39:2)+H(771.6374524)16.6	0.1412	0.226535	0.251851	0.318238	0.476534	0.263155	0.409522	0.280933	0.373396	0.363093	0.656937	0.0442725	0.248149	0.416089	0.171325	0.233585	0.300637	0.073387	0.275311	1.05034
SM(d40:1)+H(787.6687524)14.489	9.34523	27.5472	26.0623	23.7718	31.7671	17.3946	64.6002	32.7863	38.6414	36.477	30.7821	2.2305	9.88498	46.0554	22.2205	8.72687	40.1457	4.00085	22.4004	37.1942
SM(d40:2)+H(785.6531024)13.758	1.22258	3.90917	2.88129	3.41315	4.94346	2.27761	8.78121	4.25293	4.83249	4.76301	6.73547	0.509533	2.1364	5.55677	2.61937	2.20517	4.28211	0.922697	2.9468	7.1407
SM(d40:3)+H(783.6374524)12.912	0.095549	0.459273	0.483724	0.3483	0.362608	0.443914	0.921373	0.546266	0.793793	0.435535	1.10381	0.0748104	0.299277	0.514083	0.181312	0.30116	0.233337	0.131717	0.154346	0.88637
SM(d40:4)+H(781.6218024)12.376	0.0195787	0.0561488	0.0428054	0.0354981	0.0654248	0.0528636	0.18457	0.0776673	0.0740074	0.0462067	0.167346	0.00813509	0.0407364	0.052666	0.0273935	0.0373292	0.0410974	0.0213319	0.0220913	0.169577
SM(d40:4)+H(781.6218024)13.706	0.197216	0.41004	0.464785	0.614578	0.994315	0.596504	2.72617	0.465388	0.657101	0.542638	1.06934	0.0665683	0.273222	0.791789	0.320528	0.20565	0.625795	0.0943267	0.511748	1.38765
SM(d41:3)+H(797.6531024)16.727	0.0770573	0.130763	0.100951	0.241051	0.250531	0.153009	0.185878	0.124305	0.296445	0.17068	0.359401	0.0220685	0.165054	0.24846	0.111444	0.134597	0.174217	0.0760231	0.179222	0.613415
SM(d41:4)+H(795.6374524)15.815	0.104984	0.160236	0.160767	0.187506	0.257514	0.135882	0.0578857	0.110122	0.200574	0.125265	0.333662	0.0596855	0.16849	0.218741	0.150022	0.186156	0.154252	0.08967	0.149182	0.496165
SM(d42:4)+H(809.6531024)13.016	0.360933	0.987932	0.874559	0.654441	1.40468	0.820205	2.80639	1.00936	1.3764	0.935798	2.66781	0.219383	0.861215	1.20018	0.520705	0.938066	0.785429	0.469201	0.715741	2.87916
SM(d42:4)+H(809.6531024)14.483	0.597179	1.67255	1.26456	1.63221	2.17202	1.3651	5.07955	1.76324	2.77628	1.91955	2.47004	0.128657	0.555611	2.61834	0.951376	0.468643	1.86613	0.186671	1.45316	2.76445
SM(d42:5)+H(807.6374524)12.572	0.0507859	0.122467	0.138608	0.121262	0.201047	0.0969004	0.368082	0.125967	0.181689	0.195806	0.402686	0.0299134	0.123712	0.226644	0.119231	0.107362	0.182714	0.061976	0.138128	0.342172
SM(d42:5)+H(807.6374524)13.535	0.0140104	0.0450286	0.0235755	0.037614	0.0586244	0.0417257	0.171829	0.0458323	0.0863227	0.0269315	0.0753814	0.00587314	0.0197961	0.0484534	0.0101095	0.011302	0.0299256	0.00462551	0.0228074	0.086122
SM(d43:1)+H(829.7157024)16.676	0	0.00314755	0	0.0112963	4.00913e-11	4.98347e-05	0.00241641	1.56749e-06	0.00562431	0.00475442	9.36171e-09	0	0.00287967	0.0128065	6.73097e-05	0	5.02233e-05	0.00714617	0	0.0275063
SM(d43:5)+H(821.6531024)13.857	0.0174012	0.0473048	0.0585903	0.0627936	0.0930498	0.0406232	0.167692	0.0659281	0.0829679	0.0564074	0.150867	0.00246601	0.0381992	0.06175	0.0161471	0.0279877	0.0429209	0.0122699	0.024706	0.0738337
SM(d43:5)+H(821.6531024)14.135	0.0200404	0.068072	0.0845024	0.0181587	0.0315588	0.0156562	0.242695	0.0998632	0.0479651	0.0241829	0.116054	0.00489861	0.0190687	0.0926841	0.00474116	0.020385	0.070311	0.0063071	0.0131363	0.111729
SM(d44:4)+H(837.6844024)15.255	0.568491	1.72268	1.29827	1.28405	1.96672	1.18549	4.26517	2.0599	2.99168	2.07734	2.56933	0.159627	0.504758	2.07755	1.03428	0.570227	1.35996	0.246048	1.14076	2.74105
SM(d44:5)+H(835.6687524)13.143	0.0176914	0.0386335	0.0312967	0.0198365	0.0551037	0.0340469	0.102238	0.0375218	0.0626631	0.0753381	0.154824	0.00622174	0.0368554	0.0717115	0.0337533	0.0363121	0.0496473	0.0138498	0.0406546	0.158794
SM(d44:5)+H(835.6687524)14.228	0.864397	2.77469	2.41417	2.33797	4.15845	2.67537	8.31545	2.84753	3.74804	2.58029	7.72871	0.330156	1.1994	3.61092	1.06339	1.15143	2.62017	0.49623	1.81269	6.43473
SM(d44:5)+H(835.6687524)14.701	0.101339	0.13037	0.255252	0.276817	0.37264	0.215302	0.855504	0.114669	0.240264	0.213484	0.696357	0.033012	0.165047	0.316146	0.182786	0.199834	0.247456	0.0342627	0.165481	0.918613
SM(d44:6)+H(833.6531024)13.58	0.191003	0.531599	0.520361	0.265217	0.977198	0.326398	2.78628	0.525701	0.979254	0.317421	1.82704	0.110079	0.219277	0.605139	0.219269	0.240983	0.42579	0.179901	0.313049	2.23367
SPH(d18:1)+H(300.2897054)3.803
SPH(d18:1)+H(300.2897054)3.902
SPH(d20:0)+H(330.3366554)4.541
TG(15:0_18:1_15:0)+d7(829.7979)	30.1333	38.5227	62.2018	84.75	74.5055	44.9007	38.5227	47.0833	46.7586	67.1287	376.667	89.2105	205.455	90.4	67.8	308.182	84.75	105.938	118.947	678
TG(10:0_10:0_22:6)+NH4(728.5823654)14.179	0.084431	0.0226338	0.0384945	0.168276	0.0538879	0.0596909	1.74242e-09	0.0245021	0.012875	0.072589	0.190298	2.24276	0.896492	0.0878669	0.66783	3.32008	0.055805	1.94394	0.197321	0.871197
TG(10:0_11:0_12:0)+NH4(614.5354154)13.879	0.102896	0.000963826	0.015349	0.0407702	0.014209	0.0065331	0.00459584	0.0166412	0.0161588	0.00848465	0.225075	0.170442	0.320965	0.0105155	0.0845843	1.11713	0.00640353	0.388155	0.203111	0.130087
TG(10:0_12:0_15:0)+NH4(670.5980154)15.026	0.0101922	0.0261578	0.0421646	0.103534	0.0696539	0.0315161	0.0167278	0.0232913	0.0243075	0.050525	0.266495	0.0774562	0.189041	0.0592833	0.089814	0.577883	0.0610568	0.0234326	0.0705955	0.389306
TG(10:0_12:0_17:0)+NH4(698.6293154)16.072	0.3933	0.162937	0.595291	1.36136	0.743014	0.222856	0.0388858	0.168018	0.183043	0.3386	0.772979	2.70904	3.64528	0.558883	2.07978	16.1329	0.38328	4.11912	0.789143	3.05057
TG(10:0_12:0_17:1)+NH4(696.6136654)15.351	0.155044	0.0471217	0.269422	0.651073	0.244354	0.0924941	0.0159749	0.0458004	0.061084	0.119056	0.429033	2.1704	1.91528	0.210204	1.22369	9.24471	0.164213	1.13052	0.376874	1.56497
TG(10:0_12:0_18:1)+NH4(710.6293154)15.628	22.7572	9.36138	27.9416	61.6714	24.925	11.826	2.78263	9.50792	11.0713	20.7487	50.9669	170.559	208.31	39.0455	139.595	752.668	26.0055	189.683	46.4739	181.854
TG(10:0_12:0_20:4)+NH4(732.6136654)14.626	0.929731	0.302286	1.64809	2.29184	0.569624	0.460781	0.150501	0.315643	0.542947	0.652137	1.58939	17.8305	14.8514	1.06924	10.7499	54.1007	0.718397	23.1496	1.65775	5.95041
TG(10:0_12:0_22:5)+NH4(758.6293154)14.762	1.07934	0.273949	0.631235	1.35615	0.510368	0.2314	0.0342641	0.215618	0.362991	0.360336	1.0973	11.792	12.4914	0.669794	6.21978	33.1511	0.521579	12.5717	1.08556	4.44103
TG(10:0_12:0_22:6)+NH4(756.6136654)15.102	0.166453	0.0429276	0.162492	0.374288	0.158878	0.12469	0.0124675	0.0451942	0.0545226	0.152788	0.528178	3.64091	2.92516	0.258236	1.07396	13.208	0.186947	4.03173	0.473383	1.79117
TG(10:0_14:0_12:1)+NH4(654.5667154)14.447	2.79892	0.757321	3.22636	6.14358	2.28318	1.64385	0.361036	0.767857	0.603839	1.8885	7.42477	54.1707	48.0515	3.85856	27.5782	223.73	2.19816	64.6914	13.2571	30.0613
TG(10:0_14:0_16:0)+NH4(712.6449654)16.472	27.9713	20.9204	29.1363	92.7241	67.7295	23.2261	10.1784	20.2973	22.7301	23.3565	121.697	81.2152	224.682	60.7544	131.612	608.37	52.3503	156.62	68.255	247.279
TG(10:0_14:0_17:1)+NH4(724.6449654)16.09	0.518176	0.248784	1.0737	1.92955	0.680937	0.347192	0.0506563	0.252071	0.218628	0.465338	0.854685	5.07407	6.71883	0.9051	3.57724	25.9309	0.536848	6.51266	1.13075	3.73934
TG(10:0_14:0_18:1)+NH4(738.6606154)16.435	42.1739	23.0668	58.6309	121.136	61.6003	28.3936	10.3829	26.6081	27.8718	48.2523	87.2579	246.342	362.269	76.5679	236.242	1211.33	61.2953	269.178	82.4253	337.397
TG(10:0_14:0_20:5)+NH4(758.6293154)15.1	0.758917	0.242561	0.780064	1.22406	0.503436	0.293654	0.0394318	0.185656	0.261117	0.619586	0.658513	10.0317	9.71902	0.955425	4.68161	17.0954	0.581652	4.6664	1.32283	4.29077
TG(10:0_14:1_16:1)+NH4(708.6136654)14.978	19.1649	7.62952	26.7684	58.565	20.8039	10.4425	1.54479	6.46418	6.2794	15.2743	47.5012	192.939	230.778	29.5249	167.51	934.718	21.4476	254.319	44.2465	172.774
TG(10:0_15:0_18:2)+NH4(750.6606154)16.222	0.909675	0.442324	1.18578	2.46739	1.10812	0.412169	0.089697	0.398122	0.249969	0.701957	1.10476	9.96203	7.93995	1.31075	6.57414	38.6948	0.897514	11.4066	1.85322	4.84886
TG(10:0_16:0_18:0)+NH4(768.7075654)17.933	27.9153	33.9766	50.7137	83.8484	74.7708	32.0134	25.5387	30.7391	38.1193	48.5488	110.081	55.113	168.652	72.1242	93.2014	424.142	57.5261	213.571	64.1942	274.726
TG(10:0_16:0_18:1)+NH4(766.6919154)18.09	0.100988	0.0598134	0.164911	0.382352	0.16073	0.0705316	0.0192046	0.0667063	0.0680024	0.108377	0.206377	0.509429	1.04378	0.222522	0.712796	3.58549	0.156472	0.802188	0.21432	0.865694
TG(10:0_16:0_18:2)+NH4(764.6762654)16.87	1.15418	0.421256	3.12027	4.44662	0.0934379	0.0217926	0.311999	0.745342	1.02543	2.09424	0.0905097	6.69896	11.0739	1.65931	11.4477	25.2652	31.19	7.49236	3.32745	7.15254
TG(10:0_16:1_18:1)+Na(769.6316614)16.571	1.29636	1.49049	2.17085	2.55608	3.12216	0.547078	2.2086	1.59079	1.93815	2.24983	8.43597	3.44493	8.59493	3.15968	3.61607	18.4437	2.43923	3.56801	1.30456	16.4439
TG(10:0_16:1_18:1)+NH4(764.6762654)16.571	74.0062	49.5178	119.839	229.04	126.916	62.9678	19.7027	51.1448	59.0188	96.2187	213.143	374.739	719.975	147.299	428.989	1995.97	83.8377	354.527	158.146	688.777
TG(10:0_16:1_20:4)+NH4(786.6606154)15.38	4.07304	1.25214	3.88489	8.97594	2.9616	1.46179	0.313784	0.907402	1.4621	2.31287	6.00784	31.8637	37.0683	4.48102	30.7961	150.86	3.01963	40.7817	3.36569	16.7863
TG(10:0_16:1_20:4)+NH4(786.6606154)15.595	1.48089	0.555439	1.47438	3.3928	1.55781	0.795168	0.429828	1.56016	1.74643	1.24902	6.89891	19.7969	16.3846	2.46671	16.7921	58.5907	1.69588	15.577	3.17433	6.88535
TG(10:0_17:0_18:1)+NH4(780.7075654)17.504	3.06837	1.5993	4.36618	10.0225	5.06482	1.8154	0.405068	1.24372	1.452	2.50139	3.78803	12.6291	19.9616	4.33484	15.2611	78.4995	3.37606	18.1992	4.55094	15.4103
TG(10:0_17:1_18:2)+NH4(776.6762654)16.135	0.240182	0.339259	0.669856	1.49204	0.570431	0.127542	0.0624511	0.298461	0.362377	0.360734	0.554372	6.53684	4.08872	0.67547	2.88706	18.5517	0.452941	5.1475	0.662134	2.56403
TG(10:0_17:1_18:2)+NH4(776.6762654)16.187	0.240182	0.339259	0.669856	1.49204	0.570431	0.127542	0.0915691	0.340657	0.362377	0.360734	0.554372	6.53684	4.08872	0.67547	3.6984	18.5517	0.452941	5.1475	0.662134	2.56403
TG(10:0_18:0_18:3)+NH4(790.6919154)16.735	28.1784	13.9616	33.1616	69.1259	35.2969	17.8885	3.42659	12.1344	11.7718	28.786	35.7208	85.5188	223.322	51.5779	198.963	730.784	30.1768	185.548	53.9954	158.326
TG(10:0_18:2_18:4)+NH4(784.6449654)14.839	0.529652	0.129882	0.418532	1.01416	0.545946	0.168378	0.0412439	0.261154	0.153258	0.512453	1.04704	8.0073	4.73922	0.998914	3.80729	23.954	0.723971	7.47904	1.47171	4.4115
TG(10:0_18:2_20:3)+NH4(814.6919154)16.08	12.3882	5.02137	13.1577	25.4404	10.4739	4.7129	0.905969	3.59738	3.5195	7.54142	12.8053	68.0135	86.7422	9.05155	78.9264	315.984	10.0071	67.9131	12.5352	53.8413
TG(10:0_18:2_20:4)+NH4(812.6762654)15.802	2.9416	1.04177	2.71139	4.11449	2.70414	1.50043	0.173489	1.23574	1.30559	2.98483	4.36875	23.6544	16.3857	4.95055	18.066	75.3392	2.27014	12.9654	4.51388	13.243
TG(10:0_18:2_20:5)+NH4(810.6606154)15.563	1.20485	0.265783	0.890778	1.92508	0.784703	0.550948	0.0292813	0.291779	0.343778	0.818494	0.904454	13.1515	10.1862	1.32178	7.86936	42.6924	0.791875	10.0911	1.96712	6.63363
TG(10:0_18:2_22:6)+NH4(836.6762654)15.939	0.741281	0.193656	0.648774	1.38672	0.604367	0.394178	0.00792272	0.20027	0.236421	0.314992	1.08803	12.4117	6.68385	1.02147	6.28753	36.6684	0.661782	9.41854	1.43523	3.77533
TG(10:0_18:3_22:6)+NH4(834.6606154)15.406	0.102285	0.0294917	0.0781086	0.197147	0.0747584	0.0570733	0.00401443	0.0367704	0.0298476	0.0879676	0.178385	1.66922	0.887997	0.158386	0.943052	4.40329	0.0928488	1.23348	0.143704	0.565096
TG(10:0_20:5_22:6)+NH4(858.6606154)14.711	0.00887136	0.00280837	0.00509949	0.0178171	0.0106981	0.00616381	0	0.00144748	0.00146998	0.00848093	0.00870162	0.193064	0.111833	0.014277	0.10446	0.547368	0.00808999	0.126054	0.0200566	0.0538437
TG(11:0_12:0_16:0)+NH4(698.6293154)16.159	0.3933	0.162937	0.595291	1.26962	0.743014	0.222856	0.0388858	0.158054	0.183043	0.3386	0.772979	2.36356	3.64528	0.558883	2.07978	16.1329	0.38328	4.11912	0.789143	2.64504
TG(11:0_16:0_18:2)+NH4(778.6919154)16.922	2.84355	1.39065	3.67758	8.43681	3.99536	1.40736	0.428337	0.993638	1.03465	2.49799	3.66581	19.645	20.4093	3.66328	17.31	92.5501	2.1973	21.644	4.90371	15.3445
TG(11:0_18:1_18:3)+NH4(802.6919154)16.43	0.298457	0.0151995	0.452282	1.14054	0.428217	0.188205	0.0117033	0.135979	0.158728	0.198935	0.503851	3.05028	1.79008	0.393721	1.53156	7.46486	0.368979	2.79608	0.0864959	0.265102
TG(11:0_18:2_18:3)+NH4(800.6762654)16.337	0.0971325	0.0426768	0.114052	0.262682	0.12553	0.0611545	0.00261948	0.0421559	0.0495038	0.120791	0.112313	0.943439	0.747401	0.176942	0.788451	1.56831	0.124807	0.63103	0.189689	0.644465
TG(12:0_12:0_16:0)+NH4(712.6449654)16.505	27.9713	20.9204	29.1363	92.7241	67.7295	23.2261	10.1784	20.2973	22.7301	23.3565	121.697	81.2152	224.682	60.7544	131.612	519.579	52.3503	156.62	68.255	247.279
TG(12:0_12:0_16:3)+NH4(706.5980154)14.912	0.0921192	0.259059	0.23817	0.461897	0.145257	0.0905421	0.11588	0.0818979	0.0403993	0.151411	0.481499	36.0909	7.35931	0.338363	2.70351	14.4133	1.45272	7.46721	0.597056	1.7029
TG(12:0_14:0_13:1)+NH4(696.6136654)15.596	0.440071	0.129854	0.26124	0.551731	0.174697	0.118156	0.0207874	0.109058	0.118843	0.279471	0.539847	5.1022	3.87773	0.393559	2.48662	17.1423	0.27393	3.27437	0.379384	1.32147
TG(12:0_14:0_14:1)+NH4(710.6293154)16.026	5.79534	2.30251	6.1794	5.71355	23.2751	3.82267	0.33668	2.04211	2.88067	6.08348	3.53923	36.1453	39.4648	3.88781	38.7175	746.492	5.09641	37.863	14.4788	43.7686
TG(12:0_14:0_16:0)+Na(745.6316614)17.185	0.141735	0.291476	0.25535	0.477228	0.591279	0.290526	1.11036	0.364307	0.53587	0.349516	2.21827	0.122102	0.816904	0.415984	0.113836	1.22631	0.312781	0.638293	0.427743	2.46853
TG(12:0_14:0_16:0)+NH4(740.6762654)17.185	31.6804	26.6788	51.6305	101.668	71.1354	32.1776	19.1051	31.0758	32.8862	55.8601	119.533	84.4437	224.845	71.9883	91.615	569.871	63.9897	193.076	83.9169	293.234
TG(12:0_14:0_16:3)+NH4(734.6293154)15.621	0.24726	0.0460326	2.05049	0.605343	0.276862	0.147572	0.434678	0.521874	2.08261	0.348242	0.284984	1.71079	4.08956	0.582307	3.22463	14.4659	1.4724	3.41861	0.680437	1.6095
TG(12:0_14:0_18:2)+NH4(764.6762654)16.503	89.5226	55.4521	112.23	229.04	126.916	62.9678	19.5563	51.1448	59.0188	96.2187	213.143	374.739	719.975	147.299	478.964	2384.99	93.1484	407.364	179.427	783.865
TG(12:0_14:0_18:2)+NH4(764.6762654)17.569	0.12234	0.0392635	0.132215	0.324005	0.17088	0.0661967	0.0190596	0.0521852	0.047944	0.105039	0.213365	0.509446	0.99093	0.20122	0.71955	3.21832	0.132967	0.879754	0.204579	0.805046
TG(12:0_14:0_18:3)+NH4(762.6606154)16.193	26.465	10.0944	28.7024	21.8169	22.795	14.0314	0.514641	12.4866	9.15106	20.8002	28.5658	142.539	231.231	48.6112	84.3435	780.555	28.1322	185.153	40.2908	144.367
TG(12:0_14:0_19:1)+NH4(780.7075654)17.425	2.91895	1.5993	3.9294	10.0225	4.93903	1.73996	0.405068	1.24372	1.452	2.50139	3.78803	12.6291	19.4361	4.33484	15.0233	73.4871	3.24642	17.3028	4.55094	15.4103
TG(12:0_14:0_22:4)+NH4(816.7075654)16.619	32.1987	19.4827	35.7397	83.7083	43.9175	20.4931	6.04392	12.5064	14.5922	32.7577	67.403	185.88	206.562	50.4069	150.471	504.55	35.6365	103.287	48.32	203.344
TG(12:0_14:0_22:6)+NH4(812.6762654)16.129	3.43199	1.43472	3.55986	8.00928	3.75652	2.63993	0.454308	1.63966	1.84143	3.76121	6.11468	41.2329	36.2761	7.02061	29.9853	162.011	4.59494	38.9536	8.20271	26.2344
TG(12:0_15:0_16:1)+NH4(752.6762654)16.777	1.78252	0.756252	2.42777	5.64414	2.74706	0.444571	0.202169	0.923632	0.476036	1.71677	2.44856	11.0426	3.66131	2.45934	8.93104	62.1472	1.65603	9.62974	3.21457	9.80516
TG(12:0_15:2_18:2)+NH4(774.6606154)16.1	0.13664	0.0619609	0.117123	0.29427	0.0941725	0.0797236	0.00271066	0.0536579	0.057837	0.139403	0.240487	1.49945	0.979004	0.1567	0.748257	4.06199	0.153937	1.17311	0.186554	0.871378
TG(12:0_16:0_13:1)+NH4(724.6449654)16.237	0.557076	0.311217	0.550478	2.35712	0.829981	0.411193	0.0700049	0.309471	0.309202	0.555771	1.16174	5.80531	7.09974	1.12028	4.18785	25.9309	0.752535	6.51266	1.3289	4.60399
TG(12:0_16:0_14:1)+NH4(738.6606154)16.398	42.1739	23.0668	58.6309	121.136	61.6003	28.3936	10.3829	26.6081	27.8718	48.2523	87.2579	246.342	362.269	76.5679	236.242	1211.33	61.2953	269.178	82.4253	337.397
TG(12:0_16:0_16:0)+NH4(768.7075654)18.215	0.746908	36.0996	53.5179	87.8721	80.8637	33.7472	26.7788	32.3805	38.9785	50.5266	115.874	57.5659	176.33	72.8932	109.758	441.61	2.33358	367.863	2.55987	286.204
TG(12:0_16:0_18:1)+NH4(794.7232154)17.777	60.4974	50.8601	86.3879	166.829	107.069	49.8154	32.556	52.6777	54.7028	90.5394	163.309	213.847	415.795	127.078	263.405	1270.61	100.756	228.411	126.895	429.897
TG(12:0_16:0_18:2)+NH4(792.7075654)18.193	0.136261	0.0799224	0.236165	0.425282	0.220987	0.0820472	0.0307156	0.076563	0.0873733	0.166803	0.206583	0.394179	1.1956	0.270666	0.860802	3.1707	0.193769	1.03394	0.250299	0.849065
TG(12:0_16:0_20:3)+NH4(818.7232154)17.171	42.5093	33.9122	53.3795	104.99	55.8081	29.2749	16.7033	27.4159	32.5793	46.5844	106.668	228.14	246.418	70.6413	171.597	820.002	55.9441	153.767	68.6169	295.848
TG(12:0_16:0_20:4)+NH4(816.7075654)17.05	6.4997	3.62802	7.93951	16.314	9.51605	3.86785	1.32939	3.04293	2.2913	6.38918	11.4906	39.1128	54.593	14.523	44.0383	158.824	9.74202	35.5205	16.857	50.5104
TG(12:0_16:0_21:5)+NH4(828.7075654)17.433	0.0690694	0.0299099	0.0696805	0.144866	0.0804325	0.0244502	0.00395285	0.0325661	0.0386813	0.092604	0.103724	0.553655	0.626524	0.133388	0.516166	1.9429	0.0904247	0.464308	0.132153	0.497057
TG(12:0_16:0_22:5)+NH4(842.7232154)17.431	0.811914	0.518611	0.651017	1.84224	1.40632	0.695728	0.541416	0.732966	0.839856	1.49231	2.34172	4.17406	3.68312	2.30472	5.12161	12.9387	1.38398	3.8457	2.25165	9.12303
TG(12:0_16:1_18:1)+NH4(792.7075654)17.128	112.335	96.0764	144.924	206.825	117.625	78.9112	42.3485	80.9437	85.5685	142.447	98.9753	475.81	554.939	39.9889	539.015	1528.94	174.104	472.379	81.1713	879.712
TG(12:0_16:1_20:4)+NH4(814.6919154)16.315	12.7268	3.04696	2.25309	14.1018	7.70836	3.78199	0.764505	3.02744	3.4729	3.49693	9.06543	60.5714	50.0849	9.57476	45.1501	185.82	5.51211	37.2108	9.5299	37.7094
TG(12:0_16:1_20:6)+NH4(810.6606154)15.936	0.193891	0.0636757	0.356327	0.375566	0.223637	0.16544	0.0316009	0.115079	0.114332	0.186262	0.27125	4.07464	2.56007	0.268799	2.13288	12.3895	0.199177	3.79249	0.543399	1.72023
TG(12:0_16:3_18:3)+NH4(784.6449654)15.026	0.634359	0.155643	0.476945	1.19963	0.60209	0.259465	0.0440951	0.273484	0.208695	0.688052	1.09891	8.47927	4.3284	1.14751	4.02327	32.0108	0.774179	8.6347	1.53767	4.77351
TG(12:0_17:0_18:1)+NH4(808.7388654)18.095	3.37039	2.19483	6.45848	11.8552	5.71874	2.02253	0.680816	1.65933	2.23802	3.67595	5.36229	14.9731	22.4519	6.23581	3.31613	83.6334	4.29524	20.6158	5.95161	19.8746
TG(12:0_17:0_18:1)+NH4(808.7388654)18.149	3.13998	2.06137	6.27692	11.3744	5.53874	1.8865	0.587893	1.52318	2.01771	3.67595	4.84799	14.9731	21.4822	6.23581	2.9918	79.97	4.29524	20.1431	5.63504	19.2126
TG(12:0_17:0_18:2)+NH4(806.7232154)17.643	2.85098	1.3339	3.94093	7.95098	3.73615	1.46851	0.366857	0.916596	1.13459	2.70541	2.85002	11.8364	16.3661	3.38183	16.1811	69.2449	2.75252	17.2825	3.74731	13.3577
TG(12:0_17:2_18:2)+NH4(802.6919154)16.202	0.291865	0.0288959	0.452282	0.594896	0.428217	0.188205	0.0152568	0.135979	0.158728	0.201715	0.449411	3.05028	2.37134	0.452833	2.13477	12.1636	0.368979	2.9448	0.352529	1.0601
TG(12:0_17:2_18:2)+NH4(802.6919154)16.28	0.364447	0.0326108	0.452282	0.594896	0.428217	0.188205	0.0152568	0.135979	0.158728	0.259684	0.461164	3.05028	2.37134	0.48098	2.246	12.4069	0.368979	2.9448	0.508921	1.0601
TG(12:0_18:0_16:2)+NH4(792.7075654)17.249	112.335	96.0764	144.924	300.818	172.037	78.9112	39.6906	75.155	85.5685	130.681	260.894	298.744	605.031	173.584	539.015	1468.77	174.104	382.933	217.238	879.712
TG(12:0_18:0_18:2)+NH4(820.7388654)17.914	63.0876	53.7304	94.6837	173.813	113.972	50.9038	37.315	43.3019	53.7524	94.393	168.012	206.865	444.237	138.139	205.3	1361.74	102.634	235.123	130.468	526.464
TG(12:0_18:1_19:1)+NH4(834.7545154)18.24	5.08239	2.7168	7.24752	13.1232	6.87846	2.79054	2.11787	2.20078	2.73868	5.13675	6.90579	27.5846	27.4316	7.39641	25.2072	122.352	5.76711	26.2889	7.38192	26.2505
TG(12:0_18:1_20:2)+NH4(846.7545154)17.842	49.8341	40.2838	55.5126	110.114	57.6517	33.8711	24.5334	34.1734	39.5856	57.8673	117.745	257.877	275.978	83.4659	192.192	873.712	66.1546	170.336	80.5168	321.952
TG(12:0_18:1_22:6)+NH4(866.7232154)17.199	3.71997	1.76007	3.05576	7.3679	3.63247	2.92667	0.90853	2.1404	2.58427	4.2342	8.67274	43.3005	27.0359	7.04862	22.328	27.0196	5.5561	25.0378	8.53164	28.0905
TG(12:0_18:1_22:6)+NH4(866.7232154)17.525	2.90922	1.21486	0.118471	5.71745	2.66861	2.30405	0.579191	1.40244	1.88443	3.25149	6.48008	1.4561	20.435	4.71925	17.5966	95.4717	3.94288	22.4526	6.93395	19.7672
TG(12:0_18:2_16:3)+NH4(786.6606154)15.876	0.73859	0.331201	0.866216	1.85768	1.16441	0.585528	0.156976	0.497462	0.555099	1.08899	2.86496	5.90284	9.05473	1.59907	6.99857	15.5159	1.18666	5.66497	0.989624	5.53529
TG(12:0_18:2_19:3)+NH4(828.7075654)17.161	0.139059	0.0690487	0.181973	0.361679	0.192137	0.0839181	0.0194403	0.0721214	0.10124	0.156351	0.237998	1.14978	0.943506	0.261945	0.765738	3.98531	0.202973	0.639789	0.244219	0.955207
TG(12:0_18:2_21:5)+NH4(852.7075654)15.627	0.0370965	0.0136513	0.0345807	0.0428944	0.0386643	0.0274735	0.00226826	0.013355	0.025378	0.0520206	0.0711067	0.555151	0.269376	0.0676869	0.316174	1.31574	0.0464736	0.257847	0.0747358	0.257561
TG(12:0_18:2_22:5)+NH4(866.7232154)16.878	1.58132	0.822405	1.68041	2.65674	1.59723	0.877643	0.371913	0.868521	0.995321	1.49215	2.50613	14.3178	10.7448	2.62818	11.194	36.8191	1.77908	9.41229	2.42	9.57201
TG(12:0_18:2_22:6)+NH4(864.7075654)16.143	2.10756	0.704945	1.67183	3.99764	2.14809	1.3605	0.214548	0.805873	0.873038	2.06967	3.45629	33.2891	16.4203	2.98859	16.2812	81.4967	2.23382	19.6929	4.12091	12.3536
TG(12:0_20:4_22:6)+NH4(888.7075654)16.349	0.131552	0.0527265	0.12242	0.212059	0.123249	0.0845847	0.0238617	0.0526863	0.0742596	0.136179	0.245893	1.5526	0.787625	0.24286	0.872815	3.56697	0.160368	0.734265	0.248573	0.853092
TG(12:1_16:1_18:2)+NH4(788.6762654)15.937	23.2224	7.14449	21.9997	40.0878	17.4537	8.21228	1.33733	5.77664	6.33307	10.6883	26.8066	146.831	137.093	31.3042	109.099	488.172	17.0181	119.339	14.3924	107.568
TG(12:1_16:1_22:5)+NH4(838.6919154)15.969	3.19341	1.23936	2.49291	6.18736	2.8514	1.75361	0.301599	1.24555	1.55414	3.01286	4.31398	32.9551	24.5433	5.60428	20.3237	90.1645	3.97382	18.817	5.79091	18.7116
TG(13:0_3:0_18:2)+NH4(624.5197654)11.167	0.0298457	0.00614462	0.0100088	0.0244844	0.024649	0.0285531	0.00218697	0.0169646	0.0130762	0.0283298	0.0228043	0.0713397	0.0634836	0.0787228	0.108353	0.380999	0.0329144	0.0523139	0.0342091	0.0611303
TG(13:1_12:0_18:3)+NH4(746.6293154)15.647	0.11116	0.0287308	0.0898929	0.12494	0.0359756	0.0441128	3.53468e-05	0.0248472	0.0221271	0.0467301	0.0996016	1.21076	0.909037	0.0847495	0.265875	0.440153	0.0875977	0.693258	0.0912636	0.642997
TG(14:0_12:1_18:2)+NH4(762.6606154)16.038	26.465	10.0944	28.7024	57.8908	22.795	4.89465	1.76378	7.75027	9.15106	20.1966	28.5658	139.683	227.792	23.7774	155.917	780.555	27.8001	181.522	40.2908	142.01
TG(14:0_14:0_14:0)+NH4(740.6762654)17.225	31.6804	26.6788	51.6305	101.668	71.1354	32.1776	19.1051	31.0758	32.8862	55.8601	119.533	84.4437	224.845	71.9883	91.615	569.871	63.9897	193.076	83.9169	293.234
TG(14:0_14:0_14:2)+NH4(736.6449654)15.81	8.91457	25.1312	70.5	152.43	67.6793	32.021	5.20001	19.4453	25.5413	49.7632	106.207	303.991	463.931	88.5362	325.379	1637.56	62.1409	393.215	103.745	427.156
TG(14:0_14:0_15:0)+NH4(754.6919154)17.401	0.159003	0.121896	0.176618	2.57744	0.23924	0.110388	0.0946281	0.105086	0.163909	0.156043	1.69785	0.582	0.909445	0.280458	0.441776	3.62856	0.184062	0.9494	0.302934	1.056
TG(14:0_15:0_16:0)+NH4(782.7232154)18.07	0.201498	0.14317	0.242345	0.439157	1.49671	0.171719	0.135209	0.176652	0.215765	0.19275	0.485835	0.552548	0.864625	0.270496	0.436317	3.90376	0.2551	11.1439	0.30061	1.3222
TG(14:0_15:0_18:2)+NH4(806.7232154)17.371	1.34464	0.797734	1.70629	4.05839	1.8452	0.766146	0.197799	0.735444	0.819359	0.923155	2.04291	7.57256	5.29756	1.60076	4.66581	21.3527	1.21794	7.60377	1.77838	4.71567
TG(14:0_15:0_18:2)+NH4(806.7232154)17.584	2.85098	1.3339	3.94093	7.95098	3.73615	1.46851	0.366857	0.916596	1.13459	2.70541	2.85002	11.8364	16.3661	3.38183	16.1811	69.2449	2.75252	17.2825	3.74731	13.3577
TG(14:0_15:1_18:2)+NH4(804.7075654)16.851	1.50905	0.610199	2.07233	4.48276	2.19463	0.767744	0.171112	0.604477	0.732746	1.29172	1.92558	9.86307	9.75231	2.0982	8.50523	41.774	1.53757	10.5508	2.11022	6.19995
TG(14:0_16:0_12:1)+NH4(738.6606154)16.918	5.51545	3.14283	6.70713	11.3447	7.59893	4.27904	1.11396	3.07923	0.345033	6.49026	4.84081	29.4151	51.9478	0.961715	30.5193	170.734	0.86759	42.854	12.7764	36.5212
TG(14:0_16:0_13:1)+NH4(752.6762654)16.824	1.78252	0.736751	2.42777	5.64414	2.74706	0.444571	0.198348	0.90057	0.476036	1.6925	2.44856	10.7064	3.66131	2.45934	8.93104	61.8232	1.61855	9.56486	3.21457	9.80516
TG(14:0_16:0_15:1)+NH4(780.7075654)17.569	2.91895	1.5993	4.36618	10.0225	4.93903	1.73996	0.405068	1.24372	1.452	2.50139	3.78803	12.6291	19.4361	4.11462	15.0233	73.4871	3.24642	18.1992	4.55094	15.4103
TG(14:0_16:0_16:1)+NH4(794.7232154)17.804	60.4974	50.8601	86.3879	166.829	107.069	49.8154	32.556	52.6777	54.7028	90.5394	163.309	213.847	415.795	127.078	263.405	1270.61	100.756	228.411	126.895	429.897
TG(14:0_16:0_18:1)+NH4(822.7545154)18.424	56.7398	49.067	74.5386	133.648	96.7832	39.9782	31.5647	44.3637	48.8359	73.1961	134.974	177.744	356.35	118.24	234.842	1006.97	93.3543	222.635	118.463	381.067
TG(14:0_16:0_18:1)+NH4(822.7545154)18.505	56.7398	49.067	74.5386	145.469	101.842	39.9782	31.5647	44.9246	48.0941	73.1961	142.604	177.744	356.35	118.24	234.842	1006.97	96.0935	222.635	118.463	386.409
TG(14:0_16:0_18:2)+NH4(820.7388654)18.804	0.282295	0.151546	0.399586	0.753835	0.310116	0.135378	0.0429041	0.0887674	0.118906	0.283096	0.343103	0.969569	1.86507	0.448401	2.12326	6.38227	0.313317	1.41332	0.473052	1.47168
TG(14:0_16:0_18:3)+NH4(818.7232154)17.434	20.8702	12.4051	21.9024	56.4838	26.206	11.7216	2.28701	9.01351	10.6236	21.836	30.8502	58.4588	161.297	42.6738	136.58	451.098	28.7789	111.784	36.6408	76.8918
TG(14:0_16:0_19:4)+NH4(830.7232154)17.406	0.091412	0.0455534	0.09956	0.281325	0.135364	0.0514816	0.0162566	0.0518624	0.0602263	0.104706	0.148976	0.569788	0.647658	0.179605	0.360603	2.40839	0.112314	0.372198	0.195167	0.626341
TG(14:0_16:0_20:4)+NH4(844.7388654)17.729	4.48988	3.96029	11.3577	14.9481	6.57619	3.99586	0.399436	3.39302	4.14032	9.2249	10.9243	25.508	45.485	13.5272	37.7416	152.186	7.89886	32.3942	11.2996	44.4707
TG(14:0_16:0_20:4)+NH4(844.7388654)18.083	0.062863	0.0678679	0.0816444	0.27826	0.35396	0.051646	0.0282055	0.0435987	0.0549807	0.0941373	0.200031	0.543585	0.767383	0.1764	0.653048	2.15374	0.195044	0.373817	4.34197	0.591167
TG(14:0_16:0_20:4)+NH4(844.7388654)18.183	0.0276801	0.0678679	0.0370941	0.27826	0.35396	0.051646	0.0282055	0.0435987	0.0549807	0.0941373	0.200031	0.543585	0.767383	0.1764	0.653048	2.15374	0.195044	0.373817	0.185856	0.591167
TG(14:0_16:1_22:6)+NH4(866.7232154)17.413	2.90922	1.21486	0.118471	5.71745	2.66861	2.30405	0.745675	1.84654	1.88443	3.25149	8.07775	1.4561	20.435	4.71925	17.5966	95.4716	4.94948	22.4526	6.93395	22.1247
TG(14:0_17:1_18:1)+NH4(834.7545154)18.022	1.9104	1.28435	2.22915	4.61683	2.1277	1.07138	0.598173	0.931469	1.11551	1.52037	2.74876	8.30333	8.51523	1.90712	6.93267	43.2616	1.9832	8.12575	2.52258	9.09954
TG(14:0_17:1_18:2)+NH4(832.7388654)17.542	2.26414	1.13689	2.05981	5.98373	2.70181	1.1464	0.331747	0.820475	1.01058	1.88509	2.56712	10.865	10.8208	2.0582	11.4159	54.2533	1.78604	12.2154	1.7488	9.61693
TG(14:0_17:1_18:3)+NH4(830.7232154)17.083	0.450638	0.288025	0.453575	0.836205	0.698557	0.253134	0.123812	0.155591	0.223731	0.588259	0.725412	3.91203	3.91189	0.85953	3.4454	16.6929	0.632125	3.61653	0.965004	2.91301
TG(14:0_18:1_18:1)+NH4(848.7701654)19.326	0.763298	0.354909	0.787679	1.54494	0.713139	0.293143	0.133931	0.258511	0.256559	0.79976	0.958837	4.8163	4.95432	1.12502	6.55636	17.5115	0.873886	3.7505	0.918307	3.36822
TG(14:0_18:1_18:2)+NH4(846.7545154)19.305	0.141105	0.060721	0.111009	0.321766	0.111518	0.0531001	0.00693484	0.0381893	0.0464516	0.11621	0.0906461	1.06504	0.89793	0.216832	1.13592	3.80875	0.131589	0.507132	0.189489	0.602711
TG(14:0_18:1_19:1)+NH4(862.7858154)18.736	5.1637	3.2297	7.65646	14.5794	6.71773	2.64976	1.02328	2.20864	2.68321	5.92968	7.3434	38.9009	30.3376	8.62441	29.4382	132.868	6.1766	19.6991	7.15501	24.1937
TG(14:0_18:1_20:4)+NH4(870.7545154)17.465	15.9181	6.23504	14.2035	28.9501	16.5527	7.81493	6.03759	6.07414	16.0308	17.8749	45.97	115.064	95.2341	25.9749	105.594	353.447	19.0245	72.6749	26.5385	79.6019
TG(14:0_18:1_20:5)+NH4(868.7388654)17.025	11.6737	6.52887	11.4245	25.4907	14.2181	5.96067	2.81815	4.47182	7.09974	14.2095	17.8518	81.4829	82.4937	21.1521	73.1398	310.748	12.2952	62.4578	21.0014	68.4791
TG(14:0_18:1_20:5)+NH4(868.7388654)17.317	9.53277	4.50344	6.87791	16.7588	1.60372	0.691877	2.44276	4.01255	1.24783	9.89121	14.9092	52.453	60.4998	17.0042	47.8858	172.26	13.0341	22.1658	18.0126	10.5465
TG(14:0_18:2_20:2)+NH4(872.7701654)17.788	13.3884	11.7828	11.9014	29.2687	11.5076	7.60967	4.88148	9.3232	8.87076	12.5462	35.0863	106.5	57.6399	18.4577	43.0688	202.468	17.7148	43.6372	20.4005	73.1729
TG(14:0_20:4_22:6)+NH4(916.7388654)16.655	0.114133	0.0589137	0.100733	0.229875	0.13897	0.128974	0.0518794	0.0388421	0.107451	0.219349	0.411817	1.39629	0.991172	0.333409	0.777013	3.2178	0.201926	0.633592	0.270494	1.05512
TG(14:1_10:0_16:0)+NH4(710.6293154)14.864	0.0758655	0.0527525	0.0812655	0.166644	0.0723407	0.0546695	0.02166	0.0542629	0.0608357	0.0690392	0.255995	0.419897	0.475343	0.12667	0.222592	1.56983	0.0967901	0.28466	0.151425	0.757931
TG(14:1_16:1_18:2)+NH4(816.7075654)17.332	0.0839632	0.051671	0.101225	0.172642	0.108467	0.0351801	0.000328554	0.0352136	0.0392525	0.125156	0.174172	0.440989	0.765632	0.194496	0.661593	2.42511	0.130191	0.122977	0.210306	0.582757
TG(14:1_18:1_18:3)+NH4(842.7232154)16.79	14.6667	8.46729	17.0735	24.5435	18.2803	7.79965	2.4086	5.75444	6.93168	21.048	20.112	80.5164	93.9395	26.5474	87.4147	338.452	24.3501	80.5926	16.9408	75.2477
TG(14:1_19:1_22:6)+NH4(906.7545154)17.562	0.0326846	0.0191992	0.0387489	0.0716187	0.030363	0.020237	0.00911704	0.0196084	0.0233317	0.053973	0.0862747	0.0728359	0.177037	0.0651995	0.240754	0.650184	0.0421026	0.199119	0.0678603	0.218012
TG(14:2_18:2_18:3)+NH4(838.6919154)15.637	0.67139	0.18864	0.581745	1.00438	0.526537	0.284765	0.0398592	0.256592	0.244722	0.437514	0.774983	4.75185	4.68577	0.615157	3.23129	9.08164	0.615057	3.89115	1.05061	2.80323
TG(15:0_16:0_18:2)+NH4(834.7545154)18.107	5.08239	3.1443	7.24752	13.8286	6.87846	2.79054	1.66624	2.20078	2.73868	5.13675	6.90579	27.5846	27.4316	7.39641	25.2072	122.352	5.76711	26.2889	7.38192	26.2505
TG(15:0_16:0_18:2)+NH4(834.7545154)18.284	3.18301	1.8571	5.03385	9.38821	4.74512	1.76898	1.51799	1.26742	1.62015	3.61147	4.14933	19.3293	19.61	5.48346	18.4994	78.9549	3.77942	18.1433	4.95729	18.1147
TG(15:0_16:0_20:4)+NH4(858.7545154)18.056	0.0908268	0.0686343	0.140761	0.187012	0.10181	0.0713361	0.032055	0.0500185	0.0743463	0.111698	0.181687	0.538045	0.589166	0.187444	0.417621	1.99491	0.136742	0.390636	0.205256	0.465778
TG(15:0_16:1_16:1)+NH4(806.7232154)17.447	4.19908	2.13384	5.65272	12.0201	5.58681	2.23689	0.565152	1.65293	1.95618	3.63229	4.89699	19.428	21.6857	4.98695	20.8666	90.6654	3.97259	24.9117	5.53042	19.2201
TG(15:0_16:1_18:2)+NH4(832.7388654)17.381	0.0652253	1.32547	2.90866	5.24873	0.0425992	1.25651	0.429897	0.227505	1.19278	2.03341	0.90346	0.971693	12.1857	3.1208	12.2369	56.4139	2.42532	12.2472	3.12261	10.8366
TG(15:0_16:1_22:6)+NH4(880.7388654)17.46	0.0800653	0.0367892	0.0680945	0.154158	0.0845073	0.0448826	0.0115704	0.0391574	0.0590727	0.110166	0.140051	0.935462	0.626697	0.127307	0.54715	2.37066	0.118859	0.484741	0.172193	0.383874
TG(15:0_18:2_18:3)+NH4(856.7388654)16.963	0.136137	0.0858296	0.140185	0.313613	0.29939	0.132607	0.0817254	0.0785646	0.164045	0.238569	0.228347	1.16031	1.29711	0.199663	0.951551	5.3845	0.278979	0.721297	0.354306	1.36621
TG(15:0_18:2_20:4)+NH4(882.7545154)17.429	0.152345	0.075654	0.179923	0.263585	0.216316	0.136294	0.0660245	0.108084	0.139767	0.242057	0.387611	1.56219	1.19102	0.335151	0.901278	5.26927	0.234899	0.989473	0.39861	1.14366
TG(15:0_18:2_22:6)+NH4(906.7545154)17.418	0.0472306	0.0210732	0.0404226	0.080902	0.0388882	0.023122	0.009741	0.0206172	0.0277717	0.060273	0.104368	0.665513	0.270802	0.0716381	0.265002	1.17789	0.0621038	0.22161	0.0900843	0.238565
TG(15:1_18:1_18:3)+NH4(856.7388654)17.351	0.130648	0.0783159	0.120936	0.266568	0.147648	0.0741078	0.0343906	0.0602411	0.0844325	0.211854	0.320642	0.953723	0.954295	0.197737	0.734005	4.28846	0.185259	0.794415	0.299655	0.884514
TG(15:1_18:2_18:3)+NH4(854.7232154)16.431	0.0410115	0.0144984	0.017565	0.136093	0.033593	0.0692344	0.0155476	0.0118048	0.0147796	0.0104521	0.232101	0.323947	0.0531971	0.131715	0.203604	1.49256	0.0193573	0.243235	0.0165994	0.0813358
TG(15:1_18:2_18:3)+NH4(854.7232154)16.692	0.122928	0.0533288	0.130888	0.2434	0.124515	0.0697258	0.0298913	0.0632266	0.0817494	0.143602	0.186121	0.656731	0.382663	0.20369	0.698654	3.0553	0.151284	0.63611	0.220565	0.714619
TG(15:2_16:0_18:3)+NH4(828.7075654)19.084	0.0300385	0.0237266	0.0526708	0.366308	0.0377066	0.0863062	1.20548e-05	0.108098	0.0641724	0.0573682	1.79253e-11	0.0691164	0.336811	0.180155	0.0791343	0.744438	0.128099	0.241366	0.0321435	0.953783
TG(15:2_18:2_18:2)+NH4(854.7232154)16.19	0.0886285	0.0645572	0.103625	0.20145	0.130056	0.101269	0.0510926	0.0914398	0.0891009	0.109951	0.40944	0.331983	0.602604	0.175667	0.264277	2.04039	0.150791	0.350986	0.217135	0.944829
TG(16:0_12:1_18:3)+NH4(788.6762654)16.352	4.20213	2.02565	6.4189	13.529	6.09779	3.57075	0.851536	3.05456	3.4785	8.27276	10.4384	41.103	54.7145	9.31347	48.7284	176.242	8.58233	38.0483	9.88524	38.9884
TG(16:0_15:1_18:3)+NH4(830.7232154)15.959	0.24111	0.316414	0.305241	0.701867	0.399452	0.191942	0.121599	0.206387	0.287525	0.27613	1.06004	0.725511	1.28699	0.553492	0.600462	3.43043	0.409045	0.450435	0.517418	2.63164
TG(16:0_15:2_18:2)+NH4(830.7232154)16.973	0.450638	0.276573	0.453575	0.836205	0.698557	0.188458	0.113517	0.279876	0.189735	0.588259	0.725412	3.91203	3.91189	0.785214	3.4454	16.6929	0.632125	3.57139	0.965004	2.91301
TG(16:0_16:0_12:1)+NH4(766.6919154)17.142	57.4696	43.3296	81.9834	159.31	95.5251	43.7573	19.9537	40.3089	43.4572	76.1583	164.188	232.612	430.069	90.7559	273.109	1282.97	90.4037	266.957	61.6524	457.908
TG(16:0_16:0_16:1)+NH4(822.7545154)18.453	56.7398	49.067	74.5386	133.648	96.7832	39.9782	31.5647	44.3637	48.8359	73.1961	142.604	177.744	356.35	118.24	234.842	1006.97	93.3543	222.635	118.463	381.067
TG(16:0_16:0_16:3)+NH4(818.7232154)17.778	0.0922414	0.0368112	0.111734	2.92704	0.157589	0.0887113	0.0821957	0.103135	0.118764	0.170587	1.14694	0.495641	0.933128	0.275056	0.501102	2.87898	0.234294	0.150924	1.55251	1.01684
TG(16:0_16:0_18:1)+NH4(850.7858154)19.017	72.5553	57.9785	94.8876	189.132	111.381	51.498	30.9536	46.1672	51.3763	97.4344	186.724	209.4	479.152	133.887	393.851	1250.67	127.069	300.862	140.577	519
TG(16:0_16:0_18:1)+NH4(850.7858154)19.055	72.5553	57.9785	94.8876	189.132	111.381	51.498	30.9536	46.1672	51.3763	97.4344	186.724	209.4	479.152	133.887	393.851	1250.67	127.069	300.862	140.577	519
TG(16:0_16:0_18:2)+NH4(848.7701654)18.397	42.9578	32.2317	42.7506	92.9612	47.9403	24.6657	13.0864	24.4296	32.5606	48.0273	106.564	251.761	235.777	71.8568	185.426	842.846	49.5264	159.774	131.649	235.454
TG(16:0_16:0_18:2)+NH4(848.7701654)18.574	67.5537	60.8489	96.1721	194.595	105.802	49.6362	42.8296	46.0246	55.9141	107.121	172.247	296.789	522.149	163.617	373.174	1442.48	126.47	244.66	159.291	489.858
TG(16:0_16:0_18:2)+NH4(848.7701654)18.79	80.3827	66.611	111.344	207.679	121.178	54.3693	45.6257	49.8625	63.0338	120.851	196.64	337.324	582.103	176.676	426.151	1645.22	134.518	317.693	159.291	13.2495
TG(16:0_16:0_20:2)+NH4(876.8014654)18.984	52.7707	42.306	64.7058	124.571	67.8246	31.1119	19.1663	26.1815	32.2837	67.0774	119.475	299.221	333.841	86.7293	248.6	957.393	75.8124	220.45	85.7915	314.466
TG(16:0_16:0_20:4)+NH4(872.7701654)18.637	3.28306	2.626	3.68731	7.44497	4.60362	2.46005	1.46798	2.79429	3.34788	6.33292	10.7999	15.628	25.3934	8.6097	18.7836	78.6322	6.742	15.6996	9.20601	32.6415
TG(16:0_16:0_22:4)+NH4(900.8014654)18.977	0.520214	0.504963	0.847386	1.30245	1.01686	0.502003	0.4228	0.484659	0.534375	1.33361	4.83564	2.6113	6.15096	1.57324	3.91344	12.8571	1.22061	2.85435	1.65887	7.75352
TG(16:0_16:0_23:0)+NH4(922.8797154)20.888	0.000802343	0.00730254	0.00573558	0.00249042	0.0116904	0.00289777	0.00532982	0.0036953	0.00335881	0.00443639	0.0652501	0.0024506	0.00400534	0.00335933	7.65923e-06	0.00418388	0.00594186	0.375082	0.00448885	0.0730781
TG(16:0_16:0_25:0)+NH4(950.9110154)21.339	0	0.0030282	0.00227479	0	0.00390068	0.00119502	0.000916144	0.00116582	0.000553561	0.00213883	0.0218836	0	0	0.000868634	0.00587639	0.00184923	0.00300627	0.120769	0.000541541	0.01877
TG(16:0_16:1_16:1)+NH4(820.7388654)17.746	40.8254	27.9151	42.6307	75.3725	41.4108	22.4846	10.5655	26.8365	29.2263	42.8783	68.4996	183.448	232.587	66.7991	168.298	786.141	36.1394	179.241	56.6011	234.099
TG(16:0_16:1_18:1)+NH4(848.7701654)19.243	0.613464	0.332981	0.682949	1.2716	0.649939	0.250956	0.126281	0.210335	0.203097	0.723049	0.892398	3.83407	4.27168	1.01784	3.84778	16.1004	0.74584	3.30426	0.758518	2.95701
TG(16:0_16:1_18:1)+NH4(848.7701654)19.452	0.762431	0.375215	0.760375	1.73006	0.751692	0.288902	0.125279	0.243364	0.284092	0.88429	0.833484	5.06684	5.18337	1.35132	6.58386	17.7538	0.902081	4.22235	1.11684	3.5481
TG(16:0_16:1_18:2)+NH4(846.7545154)19.231	0.141105	0.060721	0.111009	0.321766	0.111518	0.0531001	0.00693484	0.0381893	0.0464516	0.11621	0.0906461	1.06504	0.89793	0.216832	1.13592	3.80875	0.131589	0.507132	0.189489	0.602711
TG(16:0_16:1_18:3)+NH4(844.7388654)17.807	4.52516	3.96029	11.3885	14.9481	6.57619	3.99586	0.399436	3.39302	4.14032	9.2249	10.9243	25.508	45.485	13.5272	37.7416	152.186	7.89886	32.3942	11.2996	44.4707
TG(16:0_16:1_20:2)+NH4(874.7858154)18.352	68.694	58.9487	75.5524	151.096	93.8686	42.1133	37.9753	44.8694	50.591	74.6927	173.242	387.063	387.076	126.178	270.446	1246.09	82.3231	232.873	120.403	395.606
TG(16:0_16:1_20:5)+NH4(868.7388654)17.503	5.1999	2.80945	4.86681	11.2	5.97031	3.99838	1.81239	2.53636	3.28058	8.4612	10.2138	37.4432	40.7223	11.398	38.1242	150.898	8.4572	36.7614	11.2608	40.7208
TG(16:0_16:3_22:6)+NH4(890.7232154)17.118	0.363771	0.0295238	0.303402	0.162913	0.156076	0.251021	0.0446486	0.160267	0.204503	0.433985	0.333113	4.46231	2.35995	0.71263	3.20151	11.3812	0.136672	2.95609	0.70296	2.19475
TG(16:0_17:0_20:4)+NH4(886.7858154)18.695	0.0759591	0.0435237	0.111977	0.20719	0.101527	0.0426862	0.0101635	0.0410807	0.0550817	0.122473	0.173152	0.655068	0.554482	0.142125	0.388679	2.27476	0.111691	0.275799	0.17236	0.447788
TG(16:0_17:1_18:1)+NH4(862.7858154)18.626	3.3195	1.89751	4.43043	8.33338	3.26273	1.69573	0.512172	1.38553	1.80241	3.24308	4.48229	27.4268	17.9449	4.72765	14.6221	80.7373	3.53466	10.0898	4.01271	14.31
TG(16:0_17:1_18:3)+NH4(858.7545154)17.618	1.29579	0.636365	1.49009	2.727	1.40012	0.663518	0.2494	0.476923	0.638027	1.14447	1.32598	8.54016	6.99907	1.88206	6.44411	29.5567	1.28203	6.27268	1.69811	6.02416
TG(16:0_17:1_22:5)+NH4(910.7858154)18.676	0.0215277	0.092517	0.206676	0.338497	0.182229	0.120967	0.0742408	0.100149	0.147532	0.228855	0.565524	1.78072	1.12012	0.074748	0.871557	5.04096	0.243147	0.0894683	0.314552	1.08761
TG(16:0_17:1_22:6)+NH4(908.7701654)18.179	0.0934871	0.0759284	0.0979641	0.160903	0.155303	0.0898086	0.0467964	0.0714112	0.103082	0.136112	0.322885	1.30846	0.638348	0.151925	0.842867	3.90815	0.17528	0.69933	0.156742	0.752319
TG(16:0_18:0_18:1)+NH4(878.8171154)18.762	0.0341545	0.0813792	0.145374	0.145289	0.173995	0.0462855	0.0552796	0.0727359	0.0855005	0.0700402	0.268821	0.118333	0.490612	0.149458	0.149339	1.04172	0.154437	0.0437605	0.161338	0.580627
TG(16:0_18:0_18:3)+NH4(874.7858154)18.456	53.4253	48.5023	65.271	128.723	82.1571	29.4435	37.9753	38.5427	43.0183	74.6927	149.51	279.099	322.533	107.602	209.136	976.994	66.6193	180.862	97.1458	348.346
TG(16:0_18:0_20:3)+NH4(902.8171154)18.891	33.7022	17.8084	33.1017	71.6902	36.6012	11.1412	13.5709	9.1891	12.5101	23.4809	70.5874	235.746	147.03	41.6742	120.888	680.278	36.9467	129.36	29.0838	163.942
TG(16:0_18:0_20:3)+NH4(902.8171154)19.087	25.9232	10.1951	19.4631	43.3874	6.82544	7.24543	2.85549	6.59904	5.38294	10.611	14.3286	102.325	99.3429	28.5473	81.2088	372.51	9.11641	63.0389	17.1486	95.048
TG(16:0_18:0_24:0)+NH4(964.9266654)21.531	0	0	0	0	0	0	0	0	0	0	0	0	0	0	0	0	0	0.160116	0	0
TG(16:0_18:0_26:0)+NH4(992.9579654)21.596	0	0.000138168	0	0.000342792	0	0.000133595	0.000629375	0.000199458	0	0.000215284	0.00179993	0	0.000653401	0	0	0	0	0.0198614	0	0.00120487
TG(16:0_18:1_18:3)+NH4(872.7701654)18.063	42.4475	31.7203	52.8179	97.0092	50.0658	29.7952	20.2174	22.212	27.7075	53.5184	107.144	244.212	282.685	87.243	231.571	890.057	57.9676	150.629	67.5995	287.773
TG(16:0_18:1_18:3)+NH4(872.7701654)19.016	0.119136	0.0564239	0.100869	0.230905	0.115704	0.0386615	0.0107765	0.0234598	0.0449683	0.130785	0.16674	0.766514	0.803632	0.175202	0.804666	2.92314	0.142288	0.331282	0.148871	0.464269
TG(16:0_18:1_18:3)+NH4(872.7701654)19.63	0.172554	0.0821007	0.165244	0.37082	0.131608	0.0694829	0.014384	0.0461281	0.0573675	0.172787	0.204446	1.70847	1.17656	0.276421	1.71761	4.79783	0.175521	0.867355	0.229776	0.684134
TG(16:0_18:1_20:2)+NH4(902.8171154)18.164	0.00700985	0.0197456	0.027923	0.0572834	0.0460342	0.0183227	0.0317002	0.0267243	0.0274508	0.0102897	0.0821698	1.01389e-13	0.0279931	0.0238302	7.28708e-14	0.0920878	0.0362819	6.73622e-14	0.0153769	0.11439
TG(16:0_18:1_22:4)+NH4(926.8171154)18.91	1.09356	0.736604	1.42517	3.04552	1.92272	0.768637	0.558019	0.594995	0.73644	2.27022	6.94964	10.0399	11.9031	2.63806	9.48402	35.136	1.81235	6.3794	2.24103	10.1915
TG(16:0_18:1_24:6)+NH4(950.8171154)18.165	4.43528	1.43936	2.76242	8.42848	2.60467	2.31272	1.34242	2.20569	1.38294	4.2012	11.5227	41.7531	13.4279	7.27705	20.1426	69.9666	4.50252	10.9944	5.67619	23.9626
TG(16:0_18:2_18:2)+NH4(872.7701654)18.763	0.0980697	0.065179	0.127149	0.277691	0.122419	0.056254	0.0161439	0.0460087	0.0498219	0.132677	0.13606	0.892302	0.721975	0.171478	0.748575	3.01411	0.147003	0.545376	0.158696	0.67461
TG(16:0_18:2_18:2)+NH4(872.7701654)19.338	0.121072	0.0587163	0.133573	0.243988	0.117852	0.0482646	0.0108954	0.0294802	0.0463519	0.128265	0.148984	1.13974	0.808949	0.191123	1.01112	3.46134	0.130627	0.464807	0.172745	0.517961
TG(16:0_18:2_18:3)+NH4(870.7545154)17.939	0.76197	0.575696	1.06513	1.96906	1.23375	0.628658	0.403247	0.654175	0.792643	1.58811	2.82551	0.317234	8.09519	2.12221	5.04288	20.6055	1.48704	3.0591	2.07839	8.62894
TG(16:0_18:2_19:4)+NH4(882.7545154)16.249	0.130069	0.119444	0.148222	0.317432	0.232322	0.117001	0.0251061	0.11621	0.13792	0.164547	0.390928	0.393409	0.643426	0.260712	0.297358	2.02542	0.1799	0.32721	0.254843	1.16318
TG(16:0_18:2_20:3)+NH4(898.7858154)18.08	17.5912	11.0982	18.2599	31.5309	15.2608	10.4695	12.0197	6.86954	13.6637	18.9612	47.2871	127.505	98.5449	29.1608	83.4785	365.807	20.0099	64.6986	24.5563	92.5729
TG(16:0_18:2_20:4)+NH4(896.7701654)17.668	19.2529	10.9567	15.989	32.2019	19.0833	9.68548	5.30509	8.71011	10.6815	18.8997	37.5496	112.715	108.016	34.0368	103.386	393.489	19.5745	60.9035	28.4703	117.525
TG(16:0_18:2_20:4)+NH4(896.7701654)17.933	14.9953	9.5188	8.51916	27.7256	14.5499	7.8645	4.84804	8.15437	10.2657	18.9597	33.0601	95.2757	56.8562	25.0038	40.8649	175.31	14.7014	68.4501	28.8334	81.4595
TG(16:0_18:2_22:4)+NH4(924.8014654)17.99	5.50551	3.38148	4.00909	8.1112	3.96792	2.82332	4.56104	2.22198	2.46601	4.75911	12.0894	34.6894	19.2617	6.36628	17.9219	94.0864	4.80006	14.7837	5.70162	24.6049
TG(16:0_18:2_22:5)+NH4(922.7858154)17.688	7.83006	4.6907	9.93478	13.9248	6.45916	4.13414	1.91663	3.9915	4.81916	10.1332	18.2444	82.9773	45.6644	13.3948	39.1754	158.506	9.40084	33.2361	10.946	42.7702
TG(16:0_18:2_22:5)+NH4(922.7858154)18.065	5.01506	2.63675	4.24155	7.09152	3.80036	3.76358	1.75839	2.56222	3.48068	6.27618	16.0773	63.2282	28.8852	8.67329	23.0233	133.769	4.12571	23.5611	9.82453	34.9566
TG(16:0_18:3_22:6)+NH4(918.7545154)17.044	0.171428	0.412244	0.717436	1.36377	0.858976	0.331477	0.268183	0.275522	0.305511	1.07419	1.84632	5.96418	7.13179	1.18095	6.95698	13.1701	1.39018	5.34203	0.924003	6.86224
TG(16:0_19:1_18:3)+NH4(886.7858154)18.168	1.85485	1.12219	2.03025	3.84635	2.13193	0.930883	0.371899	0.62157	0.682623	1.62579	3.07882	12.8591	8.5752	2.65788	6.16784	32.253	1.84305	8.01025	2.02653	7.91419
TG(16:0_19:2_18:3)+NH4(884.7701654)17.576	0.553002	0.275471	0.733236	1.51129	0.663385	0.35662	0.112466	0.283087	0.252695	0.511072	0.734457	4.6095	3.36524	0.877444	3.07087	14.836	0.500147	2.91563	0.841206	3.13749
TG(16:0_20:3_22:5)+NH4(948.8014654)17.99	1.38626	0.826096	1.04561	1.0849	1.30309	0.983874	0.877433	1.77293	1.10447	1.84319	10.9121	20.6235	10.2262	2.84755	5.86762	29.9855	3.31603	5.52474	4.22918	14.7034
TG(16:0_20:3_22:6)+NH4(946.7858154)17.448	2.58676	1.23748	2.03214	3.98265	1.794	1.69354	0.413899	1.25872	1.91768	3.08848	10.1353	37.9656	16.0576	3.97675	13.2885	68.4376	3.23398	14.229	4.75439	17.0772
TG(16:0_20:3_22:6)+NH4(946.7858154)17.572	2.58676	1.23748	2.04071	4.06929	2.0213	1.73515	0.413899	1.25872	1.9271	3.10363	10.1353	37.9656	16.1425	4.07323	13.2885	68.4376	3.23398	14.5781	4.75439	17.0772
TG(16:0_20:4_22:6)+NH4(944.7701654)17.348	0.219406	0.17482	0.209403	0.368738	0.237931	0.232809	0.2013	0.163581	0.26626	0.453692	1.42583	3.02499	1.69583	0.543496	1.20884	6.3266	0.397732	1.18097	0.603088	0.917904
TG(16:0_22:5_22:6)+NH4(970.7858154)17.645	0.114839	0.0459982	0.0655772	0.198275	0.0579331	0.158985	0.0775169	0.0859683	0.121859	0.147652	1.22085	1.87319	0.701271	0.231205	0.50711	2.7985	0.210538	0.642951	0.275132	1.19212
TG(16:0_28:0_18:1)+NH4(1018.9736154)21.77	0.000435527	0.00160199	0.00201386	0.00218103	0.00227354	0	0.000379555	0.000178583	0	0.00292031	0.00790654	0.010926	0.00295126	0.000562874	0.0152358	0.0146364	0.000239469	0.0985346	0.00102852	0.0151395
TG(16:1_10:0_16:0)+NH4(738.6606154)15.647	0.026242	0.0699506	0.0756771	0.170267	0.166102	0.0579991	0.0506342	0.0492584	0.0815888	0.0851182	0.41582	0.102777	0.282688	0.127561	0.062381	0.474152	0.0871068	0.0590463	0.0774647	0.575329
TG(16:1_16:1_20:2)+NH4(872.7701654)17.95	42.4475	31.7203	52.8179	97.0092	50.0658	29.7952	18.7314	22.212	27.7075	53.5184	107.144	244.212	282.685	87.243	231.571	890.057	57.9676	150.629	67.5995	287.773
TG(16:1_17:1_18:1)+NH4(860.7701654)18.175	3.59795	2.23831	5.13264	9.55473	4.46225	1.54367	0.726794	1.48818	1.86766	3.38671	5.06126	3.53808	19.3782	5.52533	18.5804	84.155	3.71889	16.599	4.85282	15.9837
TG(16:1_17:1_18:2)+NH4(858.7545154)17.484	1.01662	0.636365	1.49009	2.15592	1.40012	0.663518	0.2494	0.476923	0.638039	1.14447	1.32598	8.54016	6.99907	1.88206	6.44411	29.5567	1.28203	6.27268	1.69811	6.02416
TG(16:1_18:1_18:2)+NH4(872.7701654)18.369	3.07904	2.47693	3.50213	7.01211	4.28464	2.30023	2.50256	2.67052	3.23132	5.80194	10.2241	8.14413	24.9629	8.10729	8.65948	71.2388	6.44612	12.4536	8.73116	30.7597
TG(16:1_18:2_18:2)+NH4(870.7545154)20.406	0.00985638	0.00104468	0.00509824	0.0169553	0.00390503	0.00164493	0	0.000519584	0.000709381	0.00732887	0.00238912	0.145802	0.0786449	0.0121186	0.121736	0.354679	0.0064018	0.0992329	0.00860843	0.0190213
TG(16:1_18:2_20:3)+NH4(896.7701654)17.359	14.8538	6.52531	9.76671	24.5619	15.2981	5.81748	2.79161	4.3054	4.77403	9.36867	30.3602	83.9757	48.5509	25.6378	39.6972	211.27	10.6497	33.3658	15.6474	90.1079
TG(16:1_18:2_20:5)+NH4(892.7388654)16.975	2.44307	1.30107	2.46982	6.28157	2.95621	1.99559	0.647507	1.44115	1.62879	3.71739	5.19379	33.9949	19.7247	5.58184	22.1967	98.136	4.20729	19.6311	5.60801	16.6826
TG(16:1_18:3_20:4)+NH4(892.7388654)16.534	0.520136	0.209332	0.336727	0.564907	0.32635	0.25206	0.142213	0.321027	0.333312	0.540502	1.08505	3.55271	3.64576	0.83599	4.62398	21.6075	0.524909	3.60445	0.735901	2.82332
TG(16:1_18:3_22:6)+NH4(916.7388654)16.242	0.304697	0.105848	0.214759	0.439179	0.220058	0.158107	0.0403009	0.114236	0.0918601	0.308758	0.448557	4.09526	2.15933	0.55081	2.14577	8.08179	0.325568	1.71251	0.475308	1.50439
TG(17:0_18:1_20:4)+NH4(912.8014654)18.643	0.106083	0.0327689	0.0970135	0.21153	0.0737172	0.0437166	0.0364774	0.0568627	0.0635158	0.105042	0.0200917	0.328323	0.475803	0.0391841	0.294165	2.28885	0.0872194	0.154666	0.112138	0.626301
TG(17:0_18:2_18:3)+NH4(884.7701654)17.705	0.563574	0.275471	0.77423	1.51129	0.746572	0.375377	0.112466	0.363686	0.252695	0.637267	0.752696	4.6095	4.0756	0.926922	3.07087	15.1167	0.529962	2.91563	1.11583	3.92037
TG(17:0_18:2_20:4)+NH4(910.7858154)18.57	0.113853	0.0925087	0.206674	0.338432	0.182229	0.11949	0.0694367	0.100139	0.147483	0.228703	0.565231	1.78035	1.11991	0.320326	0.87155	5.04034	0.243123	0.357068	0.314384	1.08749
TG(17:0_18:2_20:5)+NH4(908.7701654)17.975	0.0701453	0.0413198	0.0979577	0.127419	0.133019	0.074379	0.0387436	0.0534282	0.0724607	0.108854	0.244359	1.12758	0.360521	0.106352	0.724264	2.65465	0.149675	0.605036	0.15674	0.51923
TG(17:1_14:0_20:5)+NH4(854.7232154)16.85	0.124692	0.053331	0.130888	0.250561	0.13028	0.0752327	0.0306796	0.0663978	0.0847093	0.143899	0.186201	1.0234	0.810673	0.209019	0.706513	3.24271	0.157541	0.668046	0.23706	0.727529
TG(17:1_18:1_18:1)+NH4(888.8014654)18.711	3.07165	1.65761	3.98888	5.69513	3.56511	1.37022	0.596058	1.18993	1.35391	2.87451	3.6462	25.8157	15.5665	4.43593	16.0371	76.13	3.04306	11.2996	3.87431	11.8677
TG(17:1_18:1_18:2)+NH4(886.7858154)17.896	1.03119	0.818121	1.27571	2.29862	1.11082	0.572574	0.373413	0.482288	0.663805	0.967653	2.2394	8.55131	3.89567	1.53138	2.93197	22.3355	1.20896	3.40527	1.08966	5.37313
TG(17:1_18:1_22:6)+NH4(934.7858154)17.643	0.0765666	0.0293694	0.056704	0.0959808	0.0668621	0.0475536	0.00492906	0.0324127	0.0389402	0.0771905	0.15686	0.410702	0.300545	0.0904175	0.278942	1.24327	0.0738754	0.177652	0.107933	0.291375
TG(17:2_18:2_18:2)+NH4(882.7545154)16.81	0.130795	0.101234	0.120418	0.293743	0.188781	0.105844	0.155948	0.0980302	0.149991	0.168632	0.435519	0.36693	0.779674	0.167614	0.393283	2.1252	0.216159	0.349606	0.293144	0.778111
TG(17:2_18:2_18:2)+NH4(882.7545154)17.058	0.128392	0.113034	0.1149	0.318256	0.149003	0.0417907	0.136365	0.0252899	0.047498	0.185094	0.129709	0.72683	0.853528	0.0986165	0.478086	3.25537	0.187052	0.518928	0.302779	0.339892
TG(17:2_18:2_18:3)+NH4(880.7388654)17.037	0.0042237	2.38821e-05	0.00147331	0.0165178	0.00235251	0.00448239	0.00128859	0.00047597	0.00166218	0.000138746	0.000100598	0.0791734	0.000591668	0.00713807	0.0216432	0.0648626	6.03446e-05	0.0214793	0.0128822	0.0373334
TG(18:0_18:1)+NH4(654.5667154)11.547	0.0384595	0.00189872	0.00441215	0.0222868	0.0548944	0.00926661	1.1053e-08	0.00233199	3.17693e-05	0.0452593	0.0080425	0.0992181	0.107647	0.0277588	0.145195	0.223948	0.0124805	0.0247949	0.101474	0.132729
TG(18:0_18:1_18:3)+NH4(900.8014654)18.372	23.9606	20.7891	25.8346	48.0548	27.5388	11.7581	10.3903	18.5558	17.1488	23.1882	65.6028	154.939	148.959	30.6695	84.1691	367.106	23.834	67.7971	32.633	83.4203
TG(18:0_18:1_18:3)+NH4(900.8014654)18.634	13.2854	11.4795	14.1641	31.1384	16.4845	8.50557	18.087	8.24554	7.20264	24.1927	33.9825	100.225	189.721	31.3928	145.245	395.021	16.1903	56.2786	25.1732	77.7427
TG(18:0_18:1_20:2)+NH4(930.8484154)18.78	0.0207518	0.0257333	0.0245618	0.0592831	0.035775	0.0167577	0.0214302	0.0188208	0.0212225	0.0257016	0.0752496	0.0555207	0.0492035	0.0169951	6.34246e-15	0.190496	0.0279993	1.80999e-14	0.0276013	0.154041
TG(18:0_18:1_20:4)+NH4(926.8171154)18.696	6.77988	3.59633	6.9556	12.0786	7.27851	3.32037	1.49264	2.81691	3.23759	9.31859	12.6483	58.1562	43.8295	11.3897	39.5713	167.069	7.20033	21.7015	10.7277	36.7567
TG(18:0_26:0_18:2)+NH4(1016.9579654)21.266	0.0110248	0.00539764	0.0108616	0.0266258	0.011038	0.00329316	0.00123234	0.0025075	0.00231088	0.0259456	0.0210561	0.137413	0.0735333	0.0141207	0.109992	0.337668	0.00652715	0.1412	0.0146651	0.0625586
TG(18:1_16:0_27:0)+NH4(1004.9579654)21.609	0.000113183	0.000913477	0.00227005	0.00116299	0.00171406	2.35201e-14	8.27092e-14	0.000194577	0	0.00216976	0.0143376	0.00500682	0.00466552	0.00124887	0.00843369	0.0244118	0.000678167	0.049798	0.000487117	0.00504748
TG(18:1_17:2_18:3)+NH4(882.7545154)17.848	0.0259151	0.0226832	0.0165528	0.0202466	0.00980136	0.0187805	0.038607	0.0181454	0.0190118	0.0449256	0.0925099	0.126066	0.0749757	0.060077	0.0743922	0.523863	0.0145664	0.0795667	0.0827669	0.241955
TG(18:1_18:1_19:1)+NH4(916.8327654)18.943	0.394883	0.271394	0.538347	1.21494	0.556079	0.275866	0.0828288	0.0846599	0.0681838	0.635644	0.420152	4.18127	2.339	0.637267	1.96213	6.83952	0.538715	0.665281	0.72045	0.654768
TG(18:1_18:1_20:2)+NH4(928.8327654)18.883	6.74477	4.66848	6.46031	13.0684	6.53094	3.21757	2.17637	3.0194	3.51451	6.11871	11.6798	45.0261	30.6186	7.26325	23.3881	130.996	6.12313	25.4888	7.92813	26.86
TG(18:1_18:1_30:1)+NH4(1071.0049154)21.615	0.00392449	0.00164436	0.00419278	0.00745382	0.00592627	0.000689936	0.00049459	0.000155013	0.000646897	0.0090241	0.00562113	0.0580905	0.021992	0.00459299	0.0397838	0.124444	0.00447457	0.043955	0.00483796	0.0207872
TG(18:1_18:2_18:2)+NH4(898.7858154)19.442	0.0676566	0.0254322	0.0587163	0.153032	0.0504148	0.0170377	0.00372137	0.0151249	0.0190668	0.06843	0.0680653	0.788954	0.482598	0.110744	0.567981	1.71135	0.0649841	0.179603	0.0816996	0.237523
TG(18:1_18:2_20:4)+NH4(922.7858154)17.443	11.0258	3.06233	8.02009	7.38169	3.88652	1.85769	0.884822	1.43749	1.78031	3.89229	5.86119	71.1145	18.5999	5.60736	22.43	70.8833	3.94188	19.2903	15.0527	24.6216
TG(18:1_18:2_24:6)+NH4(974.8171154)17.698	0.237336	0.168468	0.276924	0.460481	0.302155	0.174783	0.173754	0.121407	0.148743	0.331727	2.23778	1.86244	1.51519	0.435248	1.13804	5.45952	0.278679	1.10319	0.362354	1.38334
TG(18:1_18:3_22:6)+NH4(944.7701654)16.915	1.464	0.655679	0.52136	1.65058	1.30719	0.713583	0.405842	0.709832	0.703131	1.68812	4.29257	27.3702	8.3665	2.38922	9.34114	43.7414	1.91722	8.99991	2.60491	8.28693
TG(18:1_18:4_20:6)+NH4(914.7232154)16.186	0.0359756	0.0165785	0.0226404	0.053808	0.0321836	0.0183581	0.00572017	0.0124525	0.0155852	0.0444589	0.0685653	0.483272	0.341908	0.0760263	0.363335	1.30701	0.0406344	0.223796	0.0736513	0.226709
TG(18:1_20:1_18:3)+NH4(926.8171154)18.404	4.03681	3.29965	3.32683	6.55868	4.57424	2.29657	2.95996	2.50994	2.87741	3.93919	9.30678	29.0787	10.8014	3.94689	9.25123	67.7943	3.63409	11.9192	3.98654	19.2273
TG(18:1_20:1_20:3)+NH4(954.8484154)19.424	0.904918	0.654388	0.823417	1.76213	0.904213	0.44582	0.393016	0.418456	0.47758	0.791504	2.33353	4.48721	3.42112	0.755128	2.55938	18.0306	0.704152	3.58007	1.00769	3.41461
TG(18:1_20:2_22:5)+NH4(976.8327654)18.651	0.70838	0.396739	0.614358	1.1437	0.688739	0.287131	0.25879	0.276325	0.330466	0.730766	2.58603	5.93348	3.51707	0.961505	2.75594	15.3963	0.603162	3.02098	0.892001	3.28731
TG(18:1_22:4_22:6)+NH4(998.8171154)17.683	0.0835433	0.0413469	0.0760041	0.0978248	0.0877297	0.06116	0.0322518	0.0437676	0.0559691	0.143611	0.860666	1.52199	0.839613	0.175403	0.569168	2.43477	0.109058	0.502453	0.19649	1.12882
TG(18:1_22:6_22:6)+NH4(994.7858154)17.005	0.0482212	0.01495	0.039997	0.0602111	0.0431959	0.0388455	0.0097354	0.0206769	0.0285655	0.0670413	0.352923	1.56367	0.319132	0.0712077	0.31427	1.77202	0.0667564	0.32718	0.0968719	0.345134
TG(18:1_30:1_18:2)+NH4(1068.9892654)21.153	0.00102016	0.00129351	0.00139683	0.000701229	0.000668905	0	0	0.000683495	0.000271978	0.00295049	0	0.0339564	0.00630828	0.00119352	0.0123523	0.0514544	0.000714645	0.0156081	0.00156547	0.00872329
TG(18:2_17:3_18:3)+NH4(878.7232154)17.52	0.0312764	0.0345698	0.0337441	0.063911	0.0303875	0.0302138	0.0354856	0.0328699	0.0385076	0.0135637	0.161447	0.0589061	0.442072	0.0686894	0.0569986	0.270687	0.0559597	0.0884542	0.0295722	0.351659
TG(18:2_17:3_18:4)+NH4(876.7075654)17.27	0.00817412	0.0117916	0.0130941	0.011043	0.0178016	0.0111034	0.0054387	0.0227283	0.0105892	0.0296438	0.0691482	0.019938	0.0900603	0.0167962	0.0206207	0.110452	0.00616717	0.0248905	0.0389709	0.0741498
TG(18:2_18:2_17:3)+NH4(880.7388654)17.294	0.0902575	0.0409077	0.070207	0.188732	0.0921358	0.0577864	0.0115718	0.0447502	0.0618636	0.115407	0.140145	1.07285	0.654452	0.158132	0.544465	2.52418	0.12274	0.519447	0.191765	0.525032
TG(18:2_18:2_18:3)+NH4(894.7545154)16.876	3.43395	2.56149	3.06193	6.39939	3.40779	1.2437	0.61314	1.13731	1.47863	3.52097	9.25683	27.0401	19.9883	4.57783	17.4719	97.9209	3.24462	25.9962	4.77366	11.3004
TG(18:2_18:2_19:2)+NH4(910.7858154)18.15	0.18224	0.171937	0.264495	0.441996	0.306093	0.162464	0.146401	0.166442	0.196068	0.279296	0.342491	1.21187	1.08786	0.36404	0.86122	4.1368	0.2934	0.834936	0.357672	1.37873
TG(18:2_18:2_20:4)+NH4(920.7701654)17.531	2.60183	2.23513	4.07119	8.74629	5.30608	3.35956	1.29209	2.31196	2.96769	7.10108	13.803	73.2001	32.8322	9.91348	32.6751	162.607	7.39073	36.8673	6.08577	34.1033
TG(18:2_18:2_21:5)+NH4(932.7701654)16.855	0.0118922	0.00233456	0.000836767	0.00452785	0.00171147	0.00488279	0.000667842	0.00248868	0.00335362	0.012776	0.0343082	0.216774	1.29432e-05	0.0146814	0.0428098	0.222214	0.0100934	0.000255944	0.00935838	0.0270553
TG(18:2_18:2_22:5)+NH4(946.7858154)17.121	0.269381	0.226999	0.844478	0.351438	0.54177	0.188123	0.184074	0.225016	0.523796	0.500536	1.1774	15.386	2.36182	0.487257	1.58292	5.69613	0.738181	2.43564	0.59849	2.82
TG(18:2_18:3_18:3)+NH4(892.7388654)16.354	0.650618	0.141635	0.488225	1.22757	0.645792	0.418449	0.167634	0.3897	0.460911	0.813638	1.40337	5.45828	4.39912	1.21289	3.08757	13.7246	0.765743	2.83012	1.10106	3.91035
TG(18:2_18:3_18:3)+NH4(892.7388654)16.836	2.81	1.30107	2.82137	6.79109	3.30015	2.29811	0.688784	1.62156	1.97972	4.2331	6.45527	41.4437	22.9987	5.58184	24.7997	111.405	4.75428	22.5825	6.51903	19.4938
TG(18:2_18:3_18:4)+NH4(890.7232154)16.549	0.285012	0.205551	0.14408	0.404145	0.174327	0.1214	0.02148	0.0891302	0.113435	0.54097	0.17196	1.76077	1.16305	0.350903	1.49292	5.75018	0.391446	1.44806	0.470538	0.490573
TG(18:2_19:2_20:2)+NH4(938.8171154)18.664	0.0946314	0.120827	0.17395	0.324439	0.203763	0.118855	0.145277	0.109949	0.144124	0.198432	0.462597	0.720308	0.790072	0.271767	0.446679	3.30474	0.226762	0.453693	0.237892	1.14494
TG(18:2_20:3_20:3)+NH4(948.8014654)17.639	3.11834	1.51898	2.35487	4.98619	2.53978	1.29909	0.981431	1.45636	1.42996	3.05924	6.97174	15.9921	15.8213	3.7238	13.2001	55.8186	3.19588	12.4284	4.07654	15.3614
TG(18:2_20:3_22:5)+NH4(972.8014654)18.007	0.63688	0.316225	0.498105	0.932475	0.558682	0.382318	0.20656	0.268156	0.381136	0.715366	2.22976	8.47985	3.15692	1.03516	3.19446	16.7418	0.687878	3.00191	1.15162	4.7321
TG(18:2_20:4_22:6)+NH4(968.7701654)17.097	0.1692	0.0716659	0.0989244	0.185973	0.122761	0.118631	0.0445888	0.0779093	0.121857	0.220549	0.855891	3.76221	0.852564	0.287817	0.888133	4.41582	0.177515	0.718993	0.315691	1.26092
TG(18:2_20:5_22:6)+NH4(966.7545154)16.726	0.0670122	0.0165157	0.0429117	0.0753633	0.0361607	0.0420596	0.00563854	0.0229497	0.0341125	0.0702228	0.212164	2.0789	0.444836	0.109181	0.543627	2.26139	0.0736314	0.467644	0.130347	0.390853
TG(18:3_18:1_18:2)+NH4(896.7701654)18.782	0.0208344	0.00886965	0.0159844	0.0336362	0.0117912	0.0125209	0.00179748	0.0105855	0.0130192	0.0309896	0.0292428	0.211928	0.147334	0.0385929	0.161049	0.831203	0.0333356	0.055598	0.0557297	0.109416
TG(19:0_18:1_18:2)+NH4(916.8327654)19.785	0.0189856	0.00819942	0.0172459	0.0511884	0.0231941	0.00397107	0.00368716	0.00377496	0.00538633	0.0229214	0.026509	0.119232	0.0836083	0.0141835	0.0671957	0.236153	0.00199281	0.0285036	0.0148269	0.0560376
TG(19:0_18:1_18:3)+NH4(914.8171154)18.675	0.708598	0.42602	1.12482	2.19128	0.690921	0.358305	0.217848	0.323952	0.358015	0.584717	1.27009	8.12278	2.58348	1.17643	4.02159	16.0595	0.865211	1.83433	1.11518	3.35709
TG(19:0_18:2_18:2)+NH4(914.8171154)18.793	0.93099	0.42602	1.12482	2.21597	0.956481	0.418653	0.271101	0.323952	0.426567	0.896123	1.27009	8.12278	4.25616	1.18086	4.02215	21.4681	0.876811	1.83433	1.11518	3.35709
TG(19:0_18:2_20:4)+NH4(938.8171154)19.242	0.0368523	0.0143659	0.0216529	0.0470172	0.0325055	0.0156451	0.00735781	0.019209	0.0123909	0.0321662	0.110813	0.364208	0.135104	0.0354369	0.143999	1.07726	0.026322	0.0404809	0.0431038	0.13948
TG(19:1_18:2_18:3)+NH4(910.7858154)18.394	0.219976	0.103431	0.185097	0.287596	0.17494	0.124465	0.0280687	0.117218	0.152642	0.205826	0.0459393	1.17465	0.991867	0.269794	0.394858	3.60431	0.196167	0.315366	0.324919	0.814034
TG(19:1_18:2_20:3)+NH4(938.8171154)18.718	0.133746	0.120912	0.174008	0.324439	0.203853	0.118855	0.158186	0.126559	0.144176	0.198432	0.541613	0.720308	0.809954	0.271767	0.446679	3.36708	0.22677	0.453693	0.234992	1.14557
TG(2:0_10:0_14:0)+NH4(516.4258654)11.544	0.0413612	0.0098882	0.0402941	0.0967838	0.0542456	0.0138719	0.0176659	0.00183434	0.00667406	0.0420009	0.235211	1.53563	2.91445	0.111972	0.727517	6.16907	0.0496261	2.5837	0.201764	1.2656
TG(2:0_10:0_16:1)+NH4(542.4415154)11.52	0.00551534	0	0.0039997	0.0092304	0	0.00332708	0	0	0	0.0107071	0.161998	0.843439	0.893147	0.0320755	0.335053	4.27764	0.0106277	0.937412	0.110359	1.04815
TG(2:0_12:0_16:0)+NH4(572.4884654)13.14	0.196903	0.0244586	0.23043	0.446232	0.133619	0.120447	0.008199	0.00403099	0.00450423	0.216237	2.33088	2.47408	11.7435	0.769009	3.59324	15.0485	0.219761	6.47996	0.992818	5.5497
TG(2:0_12:0_18:2)+NH4(596.4884654)12.41	0.0775381	0.00380779	0.0212649	0.106495	0.0158953	0.0462134	0	0	0	0.0784211	0.39135	3.51644	3.19211	0.114569	0.903769	11.6085	0.062274	4.08643	0.281055	2.31594
TG(2:0_14:0_16:0)+NH4(600.5197654)10.935	0.0807366	0.0344179	0.104761	0.169005	0.114935	0.0301061	0.0132949	0.0282407	0.028417	0.0674392	0.0811936	0.103358	0.1738	0.0158967	0.452684	0.526861	0.124853	0.098944	0.184962	0.187054
TG(2:0_14:0_16:0)+NH4(600.5197654)13.917	0.803158	0.133598	0.847753	2.01953	0.420443	0.41216	0.0740053	0.122831	0.116407	0.424845	2.96013	11.5791	23.3044	2.12884	15.8535	61.0256	1.00499	11.7538	3.04806	15.2041
TG(2:0_14:0_18:2)+NH4(624.5197654)13.12	0.398308	0.0478298	0.273956	0.600878	0.160556	0.208105	0.0185689	0.0176549	0.0191961	0.259022	1.35218	12.3358	9.82417	0.639446	3.87269	48.5164	0.352446	10.5542	1.34576	8.89777
TG(2:0_16:0_16:0)+NH4(628.5510654)14.572	1.0004	0.237837	0.638131	1.47908	0.436116	0.462805	0.108629	0.18971	0.205677	0.672385	3.4514	13.789	12.8989	1.45842	8.65986	59.1227	0.852489	19.4868	2.92636	16.2859
TG(2:0_16:0_16:0)+NH4(628.5510654)14.74	0.279553	0.0637036	0.507477	0.884464	0.247008	0.130808	0.0821793	0.0697833	0.0646557	0.553743	1.15272	2.67622	9.61955	1.36667	8.43138	10.3481	0.511523	2.99347	0.990994	4.11016
TG(2:0_16:0_16:1)+NH4(626.5354154)13.62	1.70944	0.292069	1.34945	1.1852	1.03589	0.631716	0.157594	0.16161	0.162861	0.939968	5.99081	27.8942	36.0178	1.63714	13.2648	157.648	0.966609	52.7275	4.79673	32.2137
TG(2:0_16:0_16:1)+NH4(626.5354154)13.694	1.70944	0.292069	1.72776	1.99492	1.30591	0.770857	0.159101	0.230846	0.246186	1.27112	5.75658	37.4531	41.7495	2.12614	11.5773	134.896	1.44169	42.4195	6.38592	22.7969
TG(2:0_16:1_18:3)+NH4(648.5197654)12.71	0.00348985	0	0	0	0	0.00117742	0	0	0	0	0.00682922	0.212223	0.055602	0	0.0523071	0.889047	0	0.26108	0.00922139	0.0457826
TG(2:0_18:2_18:2)+NH4(676.5510654)13.345	0.164195	0.00882324	0.0855232	0.21697	0.0610331	0.0683799	0.00449547	0.00913307	0.0120826	0.124387	0.435448	2.29395	2.70343	0.197692	1.18654	5.64153	0.111472	2.84233	0.460717	1.87862
TG(20:4_16:0_15:2)+NH4(854.7232154)15.562	0.0807637	0.0514904	0.0844661	0.187528	0.10569	0.0530363	0.00657969	0.0407541	0.0529981	0.0746518	0.170357	0.265257	0.453788	0.122281	0.261721	1.31783	0.086046	0.245011	0.14762	0.434375
TG(21:0_18:2_18:2)+NH4(942.8484154)20.132	0.0312138	0.0831886	0.0178096	0.0817108	0.133021	0.0559514	0.0506917	0.0557206	0.0752293	0.0413129	0.312165	0.214807	0.20895	0.0605371	0.208084	1.18633	0.118165	0.0469492	0.0490972	0.336717
TG(25:0_20:4)+NH4(774.6606154)16.458	0.0853696	0.0343504	0.0679423	0.147869	0.0456743	0.0451651	5.34357e-13	0.0284744	0.0458022	0.112263	0.0911272	0.680716	0.803943	0.157899	0.437941	1.56287	0.10853	0.634119	0.0792773	0.641755
TG(27:0_20:4)+NH4(802.6919154)16.678	0.104052	0.117048	0.0989205	0.201342	0.0911405	0.0694949	5.63814e-05	0.0443234	0.0554683	0.150759	0.195774	0.844346	0.669469	0.14831	0.646903	2.16366	0.23402	0.596504	0.210986	0.526271
TG(28:0_18:1_18:2)+NH4(1042.9736154)21.243	0.00286068	0	0.00180422	0.00235431	0.00286161	0	0	0	0.000280197	0.0064696	0.000921446	0.0598059	0.0177297	0.0022571	0.0328289	0.106101	0.000403805	0.0347394	0.00136977	0.0106942
TG(28:7_10:0_10:0)+NH4(810.6606154)15.375	0.865123	0.236549	0.671226	1.59381	0.669017	0.325378	0.044621	0.237113	0.226052	0.667646	0.852316	7.85639	7.72879	1.1013	6.77718	24.968	0.652994	6.35735	1.34042	4.46553
TG(3:0_13:0_16:0)+NH4(600.5197654)11.178	0.0859967	0.0145169	0.0668358	0.110118	0.0430958	0.0101755	0.00696024	0.0148439	0.00737252	0.0409125	0.0502351	0.0919551	0.11026	0.12184	0.408745	0.333532	0.0925837	0.0679576	0.146149	0.130027
TG(3:0_14:0_18:1)+NH4(640.5510654)14.026	0.182634	0.0392906	0.131111	0.267206	0.0666287	0.0551085	0.0141387	0.0365482	0.0326722	0.0630973	0.32296	2.61442	2.09305	0.186176	1.05269	10.3866	0.12247	2.35437	0.236287	1.53559
TG(3:0_16:0_18:1)+NH4(668.5823654)14.82	0.39282	0.0786168	0.176483	0.394446	0.104184	0.0803014	0.0217438	0.0881268	0.0671416	0.180292	0.400926	4.14249	3.22495	0.248283	1.91236	16.6495	0.168593	3.9342	0.416759	1.94495
TG(3:0_16:1_18:2)+NH4(664.5510654)13.595	0.0210019	1.77893e-05	0.00292015	0.00920446	0.00143313	0.00251906	0	0	0	0.00389155	0.0252034	0.544778	0.467127	0.00744858	0.208333	1.9779	1.23715e-05	0.489373	0.0492173	0.257036
TG(30:1_18:2_18:2)+NH4(1066.9736154)20.778	0.000659497	0	0.000355269	0	0.000209743	0	0	0	0	0.000778308	0.00451337	0.0119891	0.00454761	0	0.00318968	0.018407	0	0.00826345	0.000247299	0.00289773
TG(30:3_6:0_19:3)+NH4(910.7858154)17.481	0.107519	0.139531	0.134194	0.291353	0.232164	0.0589018	0.0941923	0.13381	0.179614	0.190702	0.495398	0.262466	0.727477	0.214454	0.220809	1.69598	0.217067	0.240449	0.19597	1.36348
TG(31:1_22:6)+NH4(880.7388654)17.62	0.0493469	0.0219965	0.0471365	0.109015	0.0559135	0.032357	0.00876054	0.0232931	0.0335984	0.0705718	0.105598	0.53948	0.386199	0.0864133	0.351108	1.47501	0.0684997	0.340208	0.108658	0.266679
TG(33:5_18:2)+NH4(852.7075654)15.9	0.0366666	0.0116461	0.0315977	0.0574546	0.0318122	0.0251435	0.0022945	0.0122619	0.0185161	0.0389057	0.0478104	0.454605	0.257806	0.0622194	0.270301	1.02408	0.0369132	0.257587	0.0732221	0.211167
TG(36:4_18:1)+NH4(898.7858154)19.137	0.0488155	0.0169416	0.0332161	0.102792	0.0327677	0.0113128	0.00440535	0.00822017	0.0170565	0.0502765	0.05081	0.487573	0.309581	0.0787168	0.370163	1.44152	0.0457146	0.0807479	0.0503131	0.156031
TG(4:0_10:0_12:0)+NH4(516.4258654)11.429	0.0413612	0.00990155	0.0585369	0.133578	0.0833634	0.0382015	0.0176659	0.00183436	0.00667406	0.0420009	0.303381	1.57197	3.37288	0.170017	1.00146	15.0464	0.0496261	2.6541	0.511544	1.2656
TG(4:0_10:0_14:0)+NH4(544.4571654)12.389	0.0481393	0	0.0704929	0.168008	0.0683281	0.0338237	5.03871e-05	0	0	0.0882761	0.552812	1.25408	5.79183	0.252536	1.67787	8.5294	0.0875578	3.03393	0.385804	2.92842
TG(4:0_10:0_18:1)+NH4(598.5041154)12.958	0.219715	0.00179862	0.100133	0.388058	0.100669	0.121841	0	0.00133493	0.00321747	0.142419	1.32926	5.67332	6.78834	0.21988	1.53327	23.4364	0.0994386	9.42008	0.808737	4.43392
TG(4:0_10:0_18:3)+NH4(594.4728154)11.809	0.0121673	0	0.000772887	0.00458968	0	0.0025433	0	0	0	0.00629862	0.0578416	0.599104	0.638575	0.0108109	0.166852	2.19429	0.00276701	0.804035	0.0549237	0.43185
TG(4:0_10:0_26:6)+NH4(700.5510654)13.82	0.0274567	0	0.0149023	0.0162269	0	0.0203482	0	0.00406256	0	0.019871	0.0628363	1.15034	0.51874	0.0527564	0.374312	2.35238	0.0168077	0.685278	0.106592	0.535388
TG(4:0_12:0_18:2)+NH4(624.5197654)13.404	0.188217	0.0240356	0.139667	0.357235	0.0172409	0.110146	0.00542886	0.0116216	0.0111736	0.156023	0.566894	3.14942	4.8014	0.435486	2.38134	14.6409	0.187342	3.6687	0.00217209	3.57848
TG(4:0_14:0_16:1)+NH4(626.5354154)13.788	1.70944	0.292069	1.43588	1.99492	1.11503	0.568537	0.15905	0.180233	0.190875	1.27112	5.75658	37.4531	41.7495	1.95893	11.5773	134.896	1.06466	42.4195	1.5818	22.7969
TG(4:0_14:0_18:3)+NH4(650.5354154)13.354	0.272781	0.0203291	0.129883	0.168151	0.0749888	0.134128	0.00353486	0.0231568	0.0144215	0.140016	0.618614	3.16959	5.0197	0.363098	2.63878	14.0358	0.220423	2.52528	0.743375	3.84933
TG(4:0_14:0_20:4)+NH4(676.5510654)13.659	0.0434404	0.00418025	0.0616414	0.114671	0.0290087	0.020578	0.0009986	0.00410704	0.00251297	0.0869633	0.0630884	1.86282	0.530794	0.0681379	0.678181	3.49287	0.0650321	0.708278	0.311314	0.570615
TG(4:0_16:0_16:0)+NH4(656.5823654)15.399	0.911421	0.242305	0.712448	1.49626	0.384959	0.413666	0.0753459	0.223319	0.259023	1.07715	1.81442	8.52956	12.1076	1.65145	10.2755	45.9322	0.846472	12.7387	2.20584	10.5987
TG(4:0_16:0_18:3)+NH4(678.5667154)14.093	0.961481	0.0798836	0.323676	1.40949	0.55409	0.175026	0.0288005	0.0781626	0.0994834	0.424734	2.52852	12.6042	6.85415	0.731152	4.59339	48.59	0.403383	16.5654	1.19134	4.03122
TG(4:0_16:0_20:2)+NH4(708.6136654)15.081	19.1649	7.62952	26.7684	58.565	20.8039	10.4425	1.54479	6.46418	6.2794	15.2743	47.5012	192.939	230.778	29.5249	167.51	934.718	21.4476	254.319	44.2465	172.774
TG(4:0_16:0_22:6)+NH4(728.5823654)14.592	0.0865541	0.0180779	0.0378435	0.0922493	0.0295585	0.0546274	0.00444781	0.017061	0.0157572	0.100564	0.268506	2.83622	0.975584	0.124031	0.724577	4.83679	0.100201	1.27703	0.271229	0.949137
TG(4:0_16:1_22:6)+NH4(726.5667154)13.34	0.0279467	0	0.00565484	0.0200688	0.00281666	0.010158	0	0.000822738	0.00155883	0.00848603	0.0093273	0.314551	0.352535	0.0239751	0.258008	1.68189	0.013917	0.135224	0.0690123	0.234782
TG(4:0_18:0_18:1)+NH4(710.6293154)15.702	22.7572	9.36138	27.9416	67.6709	24.925	11.826	2.78263	9.50792	11.0713	20.7487	50.9669	170.559	208.31	39.0455	139.595	752.668	26.0055	189.683	46.4739	181.854
TG(4:0_18:0_18:2)+NH4(708.6136654)14.689	0.0161174	0.0279203	0.0235214	0.0544759	0.0278332	0.0277195	0.0618979	0.0910495	0.0346377	0.0362061	0.210869	0.000272657	0.00094329	0.0545514	0.000620746	0.212575	0.0565496	0.000158896	0.0612456	0.362772
TG(4:0_18:1_20:4)+NH4(730.5980154)14.355	0.32802	0.0722749	0.295261	0.640288	0.251915	0.166636	0.00926865	0.0469526	0.0999734	0.316314	0.753991	5.1	5.0315	0.459164	1.16375	12.5048	0.111582	5.54116	0.877048	3.0684
TG(4:0_18:1_22:6)+NH4(754.5980154)14.589	0.0693583	0.0144777	0.0474397	0.0259045	0.0409629	0.0389735	0.00358393	0.0179523	0.0177823	0.0572823	0.154289	1.9249	0.755175	0.0881783	0.601675	4.19236	0.057786	1.30644	0.182069	0.525835
TG(4:0_18:1_23:4)+NH4(772.6449654)15.816	0.0385482	0.00501135	0.037768	0.0764244	0.0464569	0.011817	2.35427e-12	0.0062339	0.0106361	0.0327621	0.0471213	0.392561	0.536596	0.0579965	0.377394	1.97604	0.0187011	0.265393	0.0777867	0.216181
TG(4:0_18:2_18:3)+NH4(702.5667154)13.961	0.117423	0.0025441	0.0679554	0.124032	0.0312981	0.0572305	0	0.000953868	0.00403061	0.0791084	0.229063	2.28073	1.97083	0.189271	1.41053	5.55164	0.0758667	1.81151	0.364347	1.06868
TG(4:0_18:2_18:3)+NH4(702.5667154)14.012	0.117423	0.00254426	0.0734372	0.137327	0.0312984	0.059086	0	0.000953868	0.00403061	0.0869776	0.249361	2.28073	1.97083	0.22159	1.49378	4.39857	0.0887083	1.81151	0.364347	1.06868
TG(4:0_18:2_23:4)+NH4(770.6293154)14.695	0.0116482	0.000206501	0.00298047	0.012335	0.00378666	0.00225144	0	0.000304996	0.000498626	0.00426675	0.00640709	0.222519	0.151015	0.00381702	0.0745378	0.603679	0.00535759	0.148794	0.0133325	0.0388607
TG(4:0_19:1_18:2)+NH4(720.6136654)14.881	0.243627	0.0652186	0.144669	0.383766	0.110998	0.0552361	0.00675426	0.0521425	0.0486353	0.139026	0.236623	3.33088	1.80591	0.190689	1.37829	9.75933	0.165414	2.15068	0.196948	1.15102
TG(4:0_20:1_18:2)+NH4(734.6293154)15.275	13.7508	3.66616	13.0622	30.077	12.9018	6.21011	0.77333	3.86248	4.40573	8.98033	19.446	120.528	146.992	15.5656	98.3865	565.499	11.326	153.512	22.0641	93.0728
TG(5:0_10:0_16:0)+NH4(586.5041154)13.311	0.0275566	0	0.010013	0.0487094	0.00157367	0.00641525	0	0	0	0.0113962	0.0585231	0.555233	0.961169	0.0691031	0.339381	2.2347	0.00801341	0.613468	0.108254	0.708642
TG(5:0_12:0_16:0)+NH4(614.5354154)14.067	0.102562	0.020375	0.0623379	0.119693	0.0348189	0.0276644	0.00721825	0.0173529	0.0160136	0.0696984	0.204256	1.08832	1.55919	0.105106	0.571385	4.9991	0.0628609	1.0935	0.160184	1.1541
TG(5:0_12:0_16:0)+NH4(614.5354154)14.198	0.102562	0.020375	0.0675862	0.140792	0.0348189	0.0308034	0.00721825	0.0173529	0.0160136	0.0733235	0.213933	1.253	1.85057	0.105106	0.571385	5.23474	0.0651949	1.23411	0.172936	1.3993
TG(5:0_12:0_16:1)+NH4(612.5197654)13.285	0.0496501	0.000762371	0.0186012	0.0531955	0.00568908	0.0132601	0	0.003008	0	0.0064782	0.111502	0.588302	0.949677	0.0350722	0.349395	4.11713	0.00953085	0.910902	0.0960112	0.700626
TG(5:0_12:0_18:2)+NH4(638.5354154)13.538	0.124927	0.0144082	0.0530412	0.0747441	0.0294024	0.0353022	0.00153051	0.00938956	0.00936539	0.0545691	0.173028	0.335883	1.92513	0.110148	0.74173	9.54192	0.0515419	1.78804	0.224503	1.45754
TG(5:0_14:0_16:0)+NH4(642.5667154)14.868	0.153257	0.0364338	0.0823726	0.194354	0.0502863	0.0352693	0.00416782	0.0359375	0.0283699	0.108343	0.161226	1.43616	1.88557	0.146389	0.990942	7.41114	0.0866697	1.65849	0.206586	1.25293
TG(5:0_14:0_18:1)+NH4(668.5823654)14.726	0.381134	0.0786168	0.204658	0.475295	0.129597	0.0945551	0.0191887	0.0731674	0.0671416	0.180292	0.400926	4.72804	3.72017	0.280649	2.08491	15.6058	0.197887	4.77552	0.47375	1.94495
TG(5:0_14:0_18:2)+NH4(666.5667154)14.321	0.0729154	0.0143166	0.0902723	0.132763	0.0471425	0.0296793	0.0139506	0.058946	0.0551624	0.0610908	0.151712	0.853788	1.10583	0.121061	0.8374	3.10014	0.0575526	0.401749	0.201499	0.917112
TG(5:0_16:0_16:0)+NH4(670.5980154)15.662	0.0972388	0.0330278	0.0551751	0.114645	0.034632	0.027035	0.00261883	0.0340162	0.0332353	0.100647	0.154471	0.693247	0.976924	0.112838	0.592828	3.08464	0.0698854	0.626808	0.201166	0.785537
TG(5:0_16:0_18:2)+NH4(694.5980154)14.935	0.563918	0.133176	0.257966	0.642789	0.147977	0.135319	0.0226751	0.130781	0.114112	0.368209	0.685542	5.24157	4.47847	0.469465	2.79131	21.8836	0.301298	3.92517	0.570493	3.06671
TG(5:0_16:0_20:4)+NH4(718.5980154)14.697	0.035298	0.00541655	0.0147591	0.0485143	0.0227785	0.0118664	0.0103234	0.00495528	0.00613106	0.0255465	0.0617581	0.421817	0.340688	0.0456783	0.25355	1.4866	0.0174808	0.388222	0.0508149	0.250229
TG(5:0_16:0_22:6)+NH4(742.5980154)14.475	0.00754373	4.2523e-08	0.000633239	0.00156185	4.30653e-10	0.00298252	0.00200202	0.000778917	5.46772e-08	0.00171051	0.00965838	0.26895	0.122548	0.00255605	0.0317427	0.693381	0.00128962	0.10831	0.0110961	0.0730137
TG(5:0_16:1_16:1)+NH4(666.5667154)14.143	0.309886	0.0602582	0.194537	0.337651	0.104643	0.0857153	0.0156761	0.0509723	0.0490453	0.188763	0.405556	3.70199	2.94579	0.263624	1.63324	17.0417	0.174962	2.81921	0.467218	2.01041
TG(5:0_18:0_18:2)+NH4(722.6293154)15.51	0.383984	0.118763	0.362797	0.894895	0.316381	0.166622	0.01987	0.114292	0.0892055	0.253216	0.560999	5.23151	1.8449	0.434268	2.40815	18.7182	0.288537	3.21113	0.479137	1.89272
TG(5:0_18:1_18:2)+NH4(720.6136654)15.238	0.0890029	0.0147701	0.0592969	0.217519	0.0996291	0.0268461	0.00198519	0.03236	0.0281988	0.0710011	0.138194	0.540552	0.724204	0.0189358	0.331877	8.46094	0.0583843	0.328905	0.104269	0.577709
TG(5:0_18:1_18:3)+NH4(718.5980154)14.254	0.0655825	0.0165494	0.0498862	0.104341	0.0331676	0.0242239	0.0275129	0.0171711	0.0137934	0.0378257	0.279877	1.11592	0.818235	0.0552068	0.324183	3.36802	0.0358558	0.684016	0.0962034	0.68682
TG(5:0_18:1_20:3)+NH4(746.6293154)15.88	0.0599156	0.0105377	0.0464889	0.0664702	0.0487974	0.02561	0	0.0115207	0.0104998	0.0454965	0.0378529	0.786971	0.723384	0.0656397	0.397921	2.18663	0.0541534	0.430394	0.074983	0.421825
TG(5:0_18:2_18:2)+NH4(718.5980154)13.955	0.0203641	0.012733	0.0266816	0.0364831	0.00397509	0.0100092	0.00371099	0.0115915	0.0017608	0.0312908	0.183747	0.098733	0.128236	0.0425138	0.0778142	0.277562	0.029355	0.0806212	0.0377692	0.180098
TG(5:0_18:2_20:3)+NH4(744.6136654)14.878	0.0141952	0.00125778	0.00642455	0.0125418	0.00450316	0.00132945	1.84346e-05	0.00143791	2.35015e-06	0.00480631	0.00846459	0.25339	0.149077	0.00418478	0.0518081	0.615072	0.00162159	0.162063	0.0126356	0.032334
TG(5:0_18:2_20:3)+NH4(744.6136654)15.175	0.032251	0.00718667	0.019489	0.0346072	0.0109753	0.00870325	4.78408e-10	0.00539666	0.00601495	0.0273687	0.0268518	0.673492	0.42267	0.0299375	0.280282	1.37686	0.01959	0.373161	0.0595615	0.202862
TG(5:0_18:2_20:4)+NH4(742.5980154)14.042	0.0171695	0.00694354	0.0140077	0.0193792	0.00694771	0.00669226	0.00383029	0.00632503	0.00484385	0.0140748	0.065182	0.238458	0.17953	0.0113068	0.106112	0.783886	0.0075041	0.0967299	0.0291615	0.137191
TG(5:0_20:1_18:2)+NH4(748.6449654)16.181	0.235084	0.0938573	0.193733	0.365007	0.270246	0.120909	0.0116493	0.111299	0.0843681	0.152424	0.427255	3.25034	1.35856	0.318298	1.09801	9.79697	0.208534	1.94375	0.509527	0.655888
TG(6:0_12:0_14:0)+NH4(600.5197654)13.455	2.39497	0.459294	3.53429	7.26009	3.24755	1.2293	0.201266	0.176714	0.215332	1.67934	26.4563	40.4122	81.2811	3.63024	23.6461	282.89	2.4174	83.2791	8.88173	54.3053
TG(6:0_12:0_16:0)+NH4(628.5510654)14.193	6.22498	1.41214	10.6147	23.3369	11.5705	3.46962	0.516742	0.826506	0.843241	6.09134	52.241	65.2467	157.045	9.57144	66.9739	471.202	7.45879	129.748	19.8027	98.8646
TG(6:0_12:0_20:2)+NH4(680.5823654)14.356	4.02555	0.857997	4.25094	9.71542	0.0128971	1.64524	0.244277	0.879263	0.926093	2.79771	13.342	61.6323	59.2403	4.27951	33.3583	277.337	2.83757	95.523	9.08591	40.8574
TG(6:0_12:1_18:1)+NH4(652.5510654)11.783	0.0308091	0.000953933	0.0089235	0.0245115	0.0341913	0.00731032	3.60885e-14	1.4969e-14	0.00229305	0.0350742	0.0196893	0.0442947	0.0409691	0.0347996	0.117827	0.163741	0.0259384	0.0195873	0.0577881	0.0943405
TG(6:0_14:0_14:0)+NH4(628.5510654)14.28	6.64692	1.41214	10.6147	23.3369	11.5705	3.64574	0.516742	0.826506	0.843241	6.4057	52.241	69.7578	157.045	9.85023	69.8884	488.684	7.45879	139.997	21.2914	101.456
TG(6:0_14:0_16:0)+NH4(656.5823654)15.002	11.9112	4.6089	19.1085	40.6545	19.4459	7.42446	1.21043	3.19327	4.1571	13.1676	79.2084	71.2401	172.649	20.9487	106.928	555.326	15.1668	164.94	30.7235	140.585
TG(6:0_14:0_16:0)+NH4(656.5823654)15.147	12.5225	4.7852	19.1085	41.9243	19.4459	7.42446	1.25942	3.19327	4.32762	13.5114	79.2084	71.2401	172.649	21.4916	106.928	555.326	15.4823	174.43	30.7235	147.052
TG(6:0_14:0_18:1)+NH4(682.5980154)15.276	5.61448	1.43266	4.22275	9.7125	3.83393	2.82828	0.327068	1.41584	1.43922	3.27028	8.3904	71.9525	60.0175	5.66504	44.3478	238.06	4.62821	67.0664	11.0762	46.5633
TG(6:0_14:0_18:2)+NH4(680.5823654)14.62	3.47756	0.839703	4.52914	9.7115	2.99658	1.4277	0.197782	0.688219	0.702387	2.63787	13.8738	56.4218	40.4701	4.90261	33.055	188.635	3.09699	53.7842	7.7208	30.6951
TG(6:0_14:1_16:1)+NH4(652.5510654)13.831	2.47859	0.518275	1.83393	3.76357	1.03737	1.02495	0.219378	0.431448	0.403804	2.23934	6.06321	43.4038	38.1931	3.79662	23.1281	164.372	2.13502	49.9573	7.08207	28.147
TG(6:0_14:1_16:1)+NH4(652.5510654)13.893	2.07785	0.456261	1.61867	3.13518	0.896916	0.899501	0.198797	0.391181	0.351963	1.98859	5.09749	34.36	33.0269	3.43012	23.1281	134.224	1.93908	39.1591	5.91575	23.649
TG(6:0_16:0_16:1)+NH4(682.5980154)14.984	8.38117	2.25074	8.89052	17.341	6.59015	3.96069	0.602444	2.59264	2.32674	5.27905	19.5693	75.069	83.2774	10.29	62.1442	394.012	8.19625	98.7046	18.0324	74.2653
TG(6:0_16:0_20:4)+NH4(732.6136654)14.829	1.21432	0.501714	2.07943	4.01154	1.44068	0.518732	0.158265	0.551484	0.668153	1.39877	2.54446	11.7512	27.5229	1.79671	9.75406	62.743	0.99092	18.1001	2.37478	8.8654
TG(6:0_16:0_22:6)+NH4(756.6136654)15.295	0.0434806	0.0101506	0.0251727	0.0492618	0.0179864	0.0251614	0.0112816	0.0177017	0.0173306	0.036907	0.126347	1.75233	0.704028	0.0509021	1.14985	3.20945	0.048007	0.985948	0.10631	0.425588
TG(6:0_18:2_18:3)+NH4(730.5980154)14.129	0.262257	0.0489733	0.165021	0.204193	0.114026	0.102126	0.00730415	0.0488172	0.0472343	0.154744	0.410075	3.84482	2.1697	0.289174	1.97958	8.75489	0.173833	2.6471	0.466535	1.53994
TG(6:0_18:2_20:4)+NH4(756.6136654)14.849	0.153361	0.0556357	0.087131	0.144841	0.0729111	0.060634	0.0034035	0.0298311	0.033213	0.109187	0.255334	2.33946	1.38765	0.137976	0.854236	6.71038	0.0816111	1.61199	0.268527	0.872991
TG(6:0_18:2_20:5)+NH4(754.5980154)14.281	0.0354611	0.00702412	0.03226	0.0235908	0.0243607	0.0136818	0.00132496	0.00813653	0.012511	0.0114956	0.125597	0.477581	0.358399	0.0720899	0.0890578	0.976337	0.0138181	0.163673	0.0608468	0.379147
TG(6:0_18:2_22:5)+NH4(782.6293154)15.334	0.146504	0.0321452	0.101945	0.253153	0.0547701	0.0645302	0.0066705	0.0408554	0.0600292	0.104508	0.148131	1.62467	1.73914	0.183513	0.79981	5.13049	0.0743229	1.73835	0.311133	0.994625
TG(7:0_14:0_16:0)+NH4(670.5980154)15.403	0.122997	0.0323276	0.188804	0.450384	0.204264	0.061388	1.11647e-05	0.0286358	0.0347692	0.103663	0.329306	1.02231	1.71096	0.15779	0.987194	6.75181	0.101729	2.23845	0.291319	1.08771
TG(8:0_10:0_12:0)+NH4(572.4884654)12.757	0.0461832	0.014945	0.0748546	0.09273	0.0932575	0.027165	8.59215e-11	8.7582e-12	4.94414e-12	0.0450971	1.7488e-08	2.00616	4.19025	0.0550785	0.565837	16.7763	0.0678847	6.46124	0.46405	3.08171
TG(8:0_10:0_20:3)+NH4(678.5667154)13.857	1.25168	0.246626	0.786826	2.00872	0.792733	0.497014	0.085528	0.236384	0.250631	0.764535	3.99018	24.6384	20.1228	1.42799	10.9508	87.32	0.959693	27.4485	2.99104	12.7653
TG(8:0_16:0_22:6)+NH4(784.6449654)15.364	0.808206	0.242202	0.791082	1.81571	0.766902	0.550524	0.0768831	0.279437	0.307715	0.783931	1.64935	10.6076	9.90115	1.24373	7.90503	49.347	0.854891	12.2148	1.87701	6.81127
TG(8:0_16:0_22:6)+NH4(784.6449654)15.513	0.932054	0.289924	0.844062	2.09212	0.947761	0.616772	0.0838649	0.331402	0.364662	0.838673	1.82193	12.2778	12.3363	1.50756	7.96416	52.291	0.981935	13.9553	2.11389	7.68064
TG(8:0_18:1_18:2)+NH4(762.6606154)15.812	9.49936	4.95684	11.7322	18.7725	7.5901	6.76583	1.05466	8.53116	5.7131	8.86103	21.6661	94.0567	70.8888	12.5196	37.6928	304.713	11.8588	68.9336	17.755	63.462
TG(O-11:0_3:0_10:0)+NH4(474.4153004)10.892	0.242437	0.105398	0.36595	0.500202	0.333618	0.12574	0.0488522	0.0771993	0.0734751	0.40874	0.187133	0.17102	0.551132	0.259729	0.846566	1.62006	0.219234	0.526362	0.343616	0.645905
TG(O-11:0_3:0_20:3)+NH4(608.5248504)12.818	0.745552	0.353864	0.569673	0.785731	1.15614	0.493691	0.373346	0.13243	0.323635	0.968864	1.08876	3.23479	1.73643	0.701965	1.78291	7.92309	0.621048	1.2284	1.70033	3.29821
TG(O-11:0_3:0_20:3)+NH4(608.5248504)13.167	1.05848	0.578889	1.04335	1.31292	1.54755	0.582899	0.41745	0.22006	0.53817	1.63229	1.87317	1.84011	2.49786	0.988765	3.01849	8.28234	0.885295	1.54546	1.7077	3.67014
TG(O-11:0_3:0_20:4)+NH4(606.5092004)12.359	0.3802	0.351542	0.250444	0.398643	0.578129	0.21655	0.181471	0.0754774	0.167965	0.518734	0.607019	1.09453	0.890428	0.396709	2.27118	1.75625	0.355295	0.58072	0.52503	0.445268
TG(O-11:0_3:0_20:4)+NH4(606.5092004)12.646	0.985468	0.558537	0.711237	1.26019	1.30662	0.56628	0.657394	0.36619	0.598703	1.22047	0.725543	0.779956	1.26639	1.21871	2.57542	3.76241	1.21134	0.552995	1.73855	1.83937
TG(O-11:0_3:0_22:6)+NH4(630.5092004)12.42	0.42396	0.199871	0.311402	0.420973	0.617363	0.312223	0.602045	0.161777	0.231321	0.637913	0.862185	1.05562	0.831206	0.564175	1.08336	3.3949	0.540904	0.731414	0.854967	1.39858
TG(O-11:0_5:0_24:5)+NH4(688.5874504)14.655	0.101234	0.0887676	0.190587	0.145627	0.252811	0.0633072	0.197975	0.122662	0.0919443	0.202372	1.52263	0.420789	1.60016	0.167463	0.352212	1.63465	0.127108	0.396271	0.254706	1.69957
TG(O-13:0_3:0_10:0)+NH4(502.4466004)11.831	0.301559	0.242505	0.377029	0.559302	0.758791	0.162776	0.0953475	0.0956208	0.151723	0.344022	0.72823	0.321293	0.488419	0.344835	0.951666	2.48298	0.272474	0.667734	0.226549	1.01098
TG(O-13:0_3:0_14:1)+NH4(556.4935504)12.683	3.1897	1.31357	2.12455	3.94255	4.85671	1.6489	1.06234	0.596126	1.00105	3.40401	2.17679	4.30934	4.06801	2.71356	5.998	14.2874	2.41939	2.97368	5.91342	6.74451
TG(O-13:0_3:0_16:0)+NH4(586.5405004)14.285	0.306656	0.244402	0.390219	0.599702	0.561504	0.147233	0.291066	0.174675	0.163664	0.717551	0.829145	0.569104	1.17933	0.499644	0.507179	2.13778	0.536787	0.543258	0.690337	1.53546
TG(O-13:0_3:0_18:1)+NH4(612.5561504)14.21	5.585	2.34767	4.91625	6.91943	8.44332	2.16156	2.66079	1.10241	1.32561	7.90218	6.16136	9.64796	8.52129	5.17189	13.0984	22.8914	6.45359	4.31837	8.12379	14.5334
TG(O-13:0_3:0_20:3)+NH4(636.5561504)13.622	0.84266	0.508898	0.974704	1.43439	0.905418	0.462348	1.15008	0.34001	0.44693	1.56953	1.99623	2.07189	2.78438	1.29448	2.41223	6.40061	1.13022	1.37854	1.85068	4.11013
TG(O-13:0_3:0_20:4)+NH4(634.5405004)13.404	1.88553	1.47843	2.05454	2.51617	2.71276	1.15461	1.9936	0.00261802	0.0112708	3.13387	4.66205	3.63336	4.79075	2.79142	5.94616	12.5643	2.88268	2.32547	3.51343	8.51137
TG(O-13:0_3:0_20:5)+NH4(632.5248504)12.468	1.00873	0.484734	0.852682	1.17704	1.51916	0.586272	0.939831	0.245262	0.205499	1.48216	1.18348	1.99741	2.60191	0.731689	1.59612	5.34133	1.06018	1.35572	2.00253	2.81997
TG(O-13:0_3:0_20:5)+NH4(632.5248504)12.636	1.08819	0.842418	1.15012	1.78062	0.965958	0.80797	0.827428	0.467512	0.752521	1.72741	1.23627	1.29678	1.95491	0.903784	1.75888	3.61656	1.97115	0.579876	3.175	1.50445
TG(O-13:0_3:0_22:5)+NH4(660.5561504)14.156	0.117925	0.109673	0.18431	0.239084	0.243898	0.085189	0.299669	0.129634	0.106065	0.301562	0.448247	0.19464	0.516731	0.170101	0.500299	0.906416	0.21257	0.22754	0.297747	0.809427
TG(O-13:0_3:0_22:6)+NH4(658.5405004)13.531	0.751345	0.219477	0.607883	0.809829	1.02306	0.539854	1.08482	0.276596	0.385461	1.37139	1.90162	2.92883	2.31814	1.00043	2.17265	7.98735	1.25538	1.58307	0.681409	3.96111
TG(O-13:1_3:0_16:1)+NH4(582.5092004)12.727	2.94408	1.41002	3.33103	4.58024	6.11777	1.82993	1.83856	0.601421	0.900381	4.28904	4.91696	6.63765	7.55228	3.15026	7.83477	30.0722	2.74221	5.51552	1.77408	14.6204
TG(O-13:1_3:0_22:6)+NH4(656.5248504)12.873	0.533342	0.288978	0.283692	0.459391	0.277137	0.288739	0.271975	0.150913	0.345574	0.505116	0.342228	1.27506	0.762887	0.536019	1.31981	2.83289	0.558696	0.463853	0.804154	1.07913
TG(O-14:2_4:0_20:3)+NH4(660.5561504)13.59	1.23083	0.491387	0.692187	0.828346	1.26698	0.459562	0.82979	1.21646	0.403739	1.02877	1.14359	1.99863	1.64295	0.895993	1.94717	5.92734	0.884122	1.05548	1.58887	7.53092
TG(O-15:0_3:0_20:4)+H(645.5452514)14.207	0.0318577	0.0315534	0.0498977	0.0419671	0.0265061	0.0154758	0.0220868	0.0486139	0.00633089	0.0530602	1.13132	0.218865	0.576441	0.029014	0.0712527	1.52296	0.020719	0.238875	0.0664824	0.688978
TG(O-15:0_3:0_20:4)+NH4(662.5718004)14.207	0.730299	0.628519	0.998989	1.04239	0.720261	0.38628	0.663541	0.898434	0.267743	1.12055	12.7861	3.48633	7.8553	0.777096	2.60708	18.1274	0.529381	4.03427	1.04176	15.9108
TG(O-15:1_3:0_17:1)+NH4(624.5561504)13.802	0.100216	0.0359914	0.142243	0.113389	0.108829	0.0366867	0.0345916	0.028064	0.0232234	0.098732	0.0771127	0.143999	0.0957983	0.0609265	0.120529	0.46737	0.0575439	0.0795332	0.114605	0.172278
TG(O-15:1_3:0_18:1)+NH4(638.5718004)14.37	1.15526	0.495639	1.32272	1.5887	1.85699	0.50895	1.03709	0.419849	0.266774	2.81926	2.4856	2.42857	2.89717	1.25953	3.11347	8.88747	1.27103	1.6327	2.27205	4.62193
TG(O-15:1_3:0_20:2)+NH4(664.5874504)14.26	1.12543	0.387124	0.735914	1.17448	1.29577	0.378345	0.533295	0.127978	0.198803	1.18111	0.736054	2.10833	0.85691	0.661916	1.76343	4.60776	0.746706	0.758868	1.45621	1.73512
TG(O-15:1_3:0_22:3)+NH4(690.6031004)14.335	0.0898004	0.0351964	0.0547536	0.0965489	0.101439	0.0322124	0.0526329	0.0216573	0.0162645	0.144935	1.14177	0.295642	0.744961	0.0542815	0.170218	1.36436	0.0501884	0.374985	0.117313	1.10957
TG(O-15:1_3:0_22:4)+NH4(688.5874504)14.388	0.534972	0.330277	0.463585	0.583208	0.589475	0.206209	0.476784	0.158848	0.231862	0.803691	1.12261	1.21945	1.1097	0.56791	1.41542	2.86353	0.544402	0.608159	1.01699	1.51669
TG(O-15:2_3:0_12:1)+NH4(552.4622504)11.553	2.81622	1.1038	1.77379	3.26521	4.07949	0.927315	0.661115	0.606117	0.908441	3.83192	2.34321	3.00738	3.83569	2.55011	7.29854	13.4793	2.93038	2.87894	4.25955	6.26475
TG(O-15:2_3:0_14:2)+NH4(578.4779004)11.66	0.21779	0.103424	0.166474	0.28782	0.343179	0.117939	0.0422891	0.0625656	0.0937488	0.201802	0.28289	0.369805	0.346408	0.255772	0.532545	4.972	0.189142	0.291162	0.419636	0.597716
TG(O-15:2_3:0_16:3)+NH4(604.4935504)12.501	0.415485	0.192698	0.28258	0.441451	0.54601	0.177296	0.176392	0.087984	0.191392	0.645554	0.403454	0.470683	0.650382	0.381087	0.891141	1.91698	0.377978	0.371825	0.889622	0.799702
TG(O-15:2_3:0_18:2)+NH4(634.5405004)12.962	2.41632	0.90545	1.71133	2.69687	3.43003	1.17969	1.70483	0.177837	0.267237	2.90171	3.998	7.2384	6.01278	2.16467	5.33171	18.7016	1.93605	3.60621	4.26646	8.40928
TG(O-15:2_3:0_18:4)+NH4(630.5092004)12.008	0.167138	0.0636377	0.128513	0.164773	0.243684	0.080068	0.0208003	0.0208824	0.031784	0.201518	0.097059	0.214581	0.221294	0.175505	0.496211	0.783253	0.150999	0.141556	0.309589	0.31204
TG(O-15:2_3:0_20:3)+NH4(660.5561504)13.848	3.70963	2.53451	3.20072	4.61096	4.71351	1.68197	2.81654	1.52997	2.28744	4.50328	5.04965	5.58379	5.53962	4.18191	9.22679	16.0262	5.69247	2.83205	5.20224	9.08134
TG(O-15:2_3:0_22:6)+NH4(682.5405004)12.579	0.823517	0.471831	0.661793	0.903589	0.995705	0.596099	0.732555	0.345523	0.562671	0.997471	0.826338	2.05121	1.16316	1.25103	2.16249	4.8227	1.25559	0.896266	1.38112	1.69847
TG(O-15:2_3:0_24:5)+NH4(712.5874504)13.51	0.108283	0.105525	0.187167	0.193892	0.29232	0.0703292	0.224651	0.079875	0.0792589	0.181221	0.521207	0.257461	0.487407	0.191155	0.369938	0.746321	0.141467	0.201513	0.218756	0.685244
TG(O-17:2_3:0_18:2)+NH4(662.5718004)13.695	1.89174	0.571564	0.711106	1.71538	2.08247	0.733272	1.15993	0.332106	0.338534	1.93389	1.73363	3.27567	2.18883	1.11646	2.70738	9.38516	0.570432	1.91712	2.49638	3.04503
TG(O-4:0_10:0_14:1)+NH4(528.4622504)11.878	2.0923	0.695652	1.28436	2.63947	3.20785	0.942146	0.31815	0.418672	0.5936	2.28119	1.49932	2.57557	3.2754	1.58565	4.28102	10.1808	1.24915	2.28832	3.6288	4.00506

## Sheet: volcano plot results
	FC	log2(FC)	raw.pval	-log(pvalue)
TG(12:0_18:1_22:6)+NH4(866.7232154)17.199	6.0238	2.5907	0.0017809	2.7494
PE(18:1_22:5)+H(792.5537834)12.599	0.41239	-1.2779	0.0021701	2.6635
TG(5:0_18:2_18:2)+NH4(718.5980154)13.955	7.5047	2.9078	0.0029975	2.5232
TG(O-15:1_3:0_22:4)+NH4(688.5874504)14.388	2.9266	1.5492	0.003178	2.4978
Hex1Cer(d18:0_20:5)+H(748.5721954)12.499	0.42092	-1.2484	0.0034132	2.4668
TG(16:0_18:3_22:6)+NH4(918.7545154)17.044	9.0162	3.1725	0.0045984	2.3374
PE(16:1_20:4)+H(738.5068334)11.51	0.3603	-1.4727	0.0046165	2.3357
TG(O-13:0_3:0_20:4)+NH4(634.5405004)13.404	3.2441	1.6978	0.0048408	2.3151
TG(O-13:0_3:0_20:3)+NH4(636.5561504)13.622	3.1265	1.6445	0.0057398	2.2411
TG(O-13:0_3:0_16:0)+NH4(586.5405004)14.285	2.7695	1.4696	0.0063936	2.1943
TG(16:0_20:3_22:5)+NH4(948.8014654)17.99	8.6729	3.1165	0.0074537	2.1276
TG(16:0_16:0_22:4)+NH4(900.8014654)18.977	6.2357	2.6405	0.0079321	2.1006
PE(15:0_22:6)+H(750.5068334)11.69	0.38369	-1.382	0.0079753	2.0983
PE(20:4_19:1)+H(780.5537834)12.729	0.44027	-1.1835	0.0082385	2.0842
TG(18:0_18:1)+NH4(654.5667154)11.547	5.6873	2.5077	0.0082483	2.0836
TG(18:1_22:4_22:6)+NH4(998.8171154)17.683	11.974	3.5818	0.0085308	2.069
TG(11:0_18:2_18:3)+NH4(800.6762654)16.337	6.2044	2.6333	0.0085345	2.0688
TG(12:0_18:2_16:3)+NH4(786.6606154)15.876	6.8334	2.7726	0.0086145	2.0648
TG(6:0_12:1_18:1)+NH4(652.5510654)11.783	4.9098	2.2957	0.0087531	2.0578
TG(O-13:0_3:0_18:1)+NH4(612.5561504)14.21	2.4646	1.3014	0.0087774	2.0566
TG(12:0_16:0_22:5)+NH4(842.7232154)17.431	4.9518	2.308	0.0088591	2.0526
PE(18:1_18:2)+H(742.5381334)12.456	0.47676	-1.0687	0.009112	2.0404
TG(16:0_18:2_20:4)+NH4(896.7701654)17.933	4.9101	2.2957	0.0092529	2.0337
Hex1Cer(d18:1_16:1)+H(698.5565454)10.986	0.48628	-1.0401	0.0095944	2.018
PE(18:1_18:1)+H(744.5537834)13.019	0.4805	-1.0574	0.0098465	2.0067
TG(2:0_16:0_16:0)+NH4(628.5510654)14.74	15.016	3.9084	0.010302	1.9871
TG(O-13:0_3:0_22:5)+NH4(660.5561504)14.156	2.4756	1.3078	0.010456	1.9806
TG(O-15:2_3:0_20:3)+NH4(660.5561504)13.848	2.2027	1.1393	0.01079	1.967
TG(O-15:2_3:0_24:5)+NH4(712.5874504)13.51	2.441	1.2875	0.010904	1.9624
TG(O-15:1_3:0_18:1)+NH4(638.5718004)14.37	3.1858	1.6717	0.010935	1.9612
TG(18:2_17:3_18:4)+NH4(876.7075654)17.27	3.6664	1.8744	0.010984	1.9592
TG(16:0_22:5_22:6)+NH4(970.7858154)17.645	8.6505	3.1128	0.011054	1.9565
TG(25:0_20:4)+NH4(774.6606154)16.458	8.6786	3.1175	0.011817	1.9275
TG(14:2_18:2_18:3)+NH4(838.6919154)15.637	6.8791	2.7822	0.012407	1.9063
TG(4:0_18:2_18:3)+NH4(702.5667154)14.012	26.938	4.7515	0.012485	1.9036
TG(O-13:0_3:0_20:5)+NH4(632.5248504)12.468	2.5845	1.3699	0.012613	1.8992
PC(18:1_18:4)+H(780.5537834)12.753	0.47807	-1.0647	0.012909	1.8891
TG(2:0_18:2_18:2)+NH4(676.5510654)13.345	23.192	4.5356	0.013703	1.8632
TG(O-15:2_3:0_16:3)+NH4(604.4935504)12.501	2.5407	1.3452	0.013761	1.8613
TG(O-15:1_3:0_22:3)+NH4(690.6031004)14.335	9.1024	3.1863	0.01393	1.856
TG(O-11:0_5:0_24:5)+NH4(688.5874504)14.655	5.4623	2.4495	0.014356	1.843
TG(13:1_12:0_18:3)+NH4(746.6293154)15.647	7.7638	2.9568	0.014615	1.8352
TG(O-11:0_3:0_20:4)+NH4(606.5092004)12.359	2.9705	1.5707	0.015587	1.8072
PE(O-16:2_18:2)+H(698.5119184)12.006	0.45101	-1.1488	0.01565	1.8055
TG(2:0_12:0_16:0)+NH4(572.4884654)13.14	34.593	5.1124	0.016284	1.7882
TG(O-13:0_3:0_22:6)+NH4(658.5405004)13.531	3.8999	1.9634	0.016433	1.7843
TG(O-15:2_3:0_18:2)+NH4(634.5405004)12.962	3.6459	1.8663	0.016681	1.7778
TG(O-13:1_3:0_22:6)+NH4(656.5248504)12.873	2.957	1.5641	0.016709	1.7771
TG(O-11:0_3:0_22:6)+NH4(630.5092004)12.42	2.9813	1.576	0.016937	1.7712
TG(O-15:2_3:0_22:6)+NH4(682.5405004)12.579	2.4849	1.3132	0.017381	1.7599
PC(16:0_18:3)+H(756.5537834)12.49	0.46192	-1.1143	0.018751	1.727
TG(14:0_20:4_22:6)+NH4(916.7388654)16.655	8.0217	3.0039	0.01883	1.7251
TG(O-15:2_3:0_12:1)+NH4(552.4622504)11.553	2.6702	1.417	0.019045	1.7202
TG(3:0_13:0_16:0)+NH4(600.5197654)11.178	3.624	1.8576	0.019954	1.7
TG(O-15:2_3:0_18:4)+NH4(630.5092004)12.008	2.7563	1.4627	0.020352	1.6914
TG(10:0_16:0_18:2)+NH4(764.6762654)16.87	7.7553	2.9552	0.020667	1.6847
TG(27:0_20:4)+NH4(802.6919154)16.678	6.6838	2.7407	0.02094	1.679
TG(O-15:0_3:0_20:4)+NH4(662.5718004)14.207	8.816	3.1401	0.021041	1.6769
TG(10:0_14:0_20:5)+NH4(758.6293154)15.1	10.42	3.3813	0.021481	1.6679
TG(12:0_18:0_16:2)+NH4(792.7075654)17.249	3.7972	1.9249	0.021905	1.6595
TG(10:0_10:0_22:6)+NH4(728.5823654)14.179	18.565	4.2145	0.022859	1.6409
TG(18:1_18:2_24:6)+NH4(974.8171154)17.698	6.3849	2.6747	0.023038	1.6375
TG(30:1_18:2_18:2)+NH4(1066.9736154)20.778	30.438	4.9278	0.02318	1.6349
TG(12:0_12:0_16:0)+NH4(712.6449654)16.505	4.3841	2.1323	0.02335	1.6317
TG(10:0_16:0_18:0)+NH4(768.7075654)17.933	3.2549	1.7026	0.023512	1.6287
TG(16:0_18:1_22:4)+NH4(926.8171154)18.91	7.4471	2.8967	0.024181	1.6165
TG(16:0_16:0_20:4)+NH4(872.7701654)18.637	5.894	2.5592	0.024194	1.6163
TG(12:0_14:0_22:4)+NH4(816.7075654)16.619	4.8376	2.2743	0.024226	1.6157
TG(4:0_18:2_18:3)+NH4(702.5667154)13.961	30.318	4.9221	0.025014	1.6018
TG(O-11:0_3:0_20:3)+NH4(608.5248504)13.167	3.1318	1.647	0.025144	1.5996
TG(16:0_18:1_24:6)+NH4(950.8171154)18.165	6.4881	2.6978	0.02596	1.5857
TG(14:0_18:2_20:2)+NH4(872.7701654)17.788	4.7545	2.2493	0.026889	1.5704
TG(4:0_10:0_14:0)+NH4(544.4571654)12.389	51.721	5.6927	0.027236	1.5649
TG(16:0_16:0_18:1)+NH4(850.7858154)19.017	4.449	2.1535	0.027306	1.5637
TG(16:0_16:0_18:1)+NH4(850.7858154)19.055	4.449	2.1535	0.027306	1.5637
TG(16:0_18:2_22:5)+NH4(922.7858154)17.688	6.5857	2.7193	0.027583	1.5594
TG(18:2_18:3_18:3)+NH4(892.7388654)16.354	6.8988	2.7863	0.027835	1.5554
TG(14:1_19:1_22:6)+NH4(906.7545154)17.562	5.7859	2.5325	0.027894	1.5545
TG(12:0_14:0_16:0)+NH4(740.6762654)17.185	3.8076	1.9289	0.028283	1.5485
TG(14:0_14:0_14:0)+NH4(740.6762654)17.225	3.8076	1.9289	0.028283	1.5485
TG(16:0_20:4_22:6)+NH4(944.7701654)17.348	7.0129	2.81	0.028328	1.5478
TG(16:0_16:0_20:2)+NH4(876.8014654)18.984	4.9859	2.3179	0.02878	1.5409
TG(6:0_18:2_20:5)+NH4(754.5980154)14.281	14.095	3.8172	0.028802	1.5406
TG(18:0_26:0_18:2)+NH4(1016.9579654)21.266	10.404	3.379	0.028891	1.5392
TG(16:0_20:3_22:6)+NH4(946.7858154)17.572	9.1228	3.1895	0.029071	1.5365
TG(16:0_20:3_22:6)+NH4(946.7858154)17.448	9.2979	3.2169	0.029237	1.5341
TG(4:0_18:1_20:4)+NH4(730.5980154)14.355	14.957	3.9028	0.02966	1.5278
TG(12:0_18:2_22:5)+NH4(866.7232154)16.878	7.3509	2.8779	0.029959	1.5235
TG(12:0_16:0_20:4)+NH4(816.7075654)17.05	6.6382	2.7308	0.030152	1.5207
TG(18:2_20:4_22:6)+NH4(968.7701654)17.097	11.125	3.4758	0.031029	1.5082
TG(O-11:0_3:0_20:3)+NH4(608.5248504)12.818	4.027	2.0097	0.031086	1.5074
TG(18:1_18:2_20:4)+NH4(922.7858154)17.443	5.4348	2.4422	0.031176	1.5062
TG(10:0_16:1_18:1)+Na(769.6316614)16.571	3.467	1.7937	0.031663	1.4995
TG(12:0_16:1_18:1)+NH4(792.7075654)17.128	4.2262	2.0794	0.032346	1.4902
ChE(18:1)+d7(675.6777)	3.8381	1.9404	0.032838	1.4836
TG(15:0_18:1_15:0)+d7(829.7979)	3.8381	1.9404	0.032838	1.4836
LPC(18:1)+d7(529.3991)	3.8381	1.9404	0.032838	1.4836
PC(15:0_18:1)+d7(753.613)	3.8381	1.9404	0.032838	1.4836
Cer C12(482.4571)	3.8381	1.9404	0.032838	1.4836
Cer C25(664.6602)	3.8381	1.9404	0.032838	1.4836
LPE(18:1)+d7(755.5562)	3.8381	1.9404	0.032838	1.4836
DG(15:0_18:1)+d7(605.5844)	3.8381	1.9404	0.032838	1.4836
PG(15:0_18:1)+d7(758.5798)	3.8381	1.9404	0.032838	1.4836
PE(15:0_18:1)+d7(711.5663)	3.8381	1.9404	0.032838	1.4836
SM(18:1)+d9(738.6464)	3.8381	1.9404	0.032838	1.4836
TG(14:0_18:1_20:4)+NH4(870.7545154)17.465	6.6459	2.7325	0.03309	1.4803
TG(12:0_16:0_21:5)+NH4(828.7075654)17.433	8.5412	3.0944	0.033214	1.4787
TG(6:0_16:0_22:6)+NH4(756.6136654)15.295	32.331	5.0148	0.033644	1.4731
TG(16:1_18:3_22:6)+NH4(916.7388654)16.242	10.564	3.4011	0.033782	1.4713
TG(33:5_18:2)+NH4(852.7075654)15.9	9.8394	3.2986	0.033861	1.4703
TG(18:1_18:1_30:1)+NH4(1071.0049154)21.615	10.992	3.4584	0.033955	1.4691
TG(16:0_16:0_18:2)+NH4(848.7701654)18.397	5.3657	2.4238	0.034164	1.4664
TG(5:0_10:0_16:0)+NH4(586.5041154)13.311	48.545	5.6013	0.034217	1.4658
TG(O-15:0_3:0_20:4)+H(645.5452514)14.207	13.775	3.784	0.034697	1.4597
TG(16:0_16:1_20:5)+NH4(868.7388654)17.503	7.7444	2.9532	0.035011	1.4558
TG(18:2_20:3_22:5)+NH4(972.8014654)18.007	8.8319	3.1427	0.035213	1.4533
TG(10:0_14:0_16:0)+NH4(712.6449654)16.472	4.6148	2.2063	0.035439	1.4505
TG(6:0_18:2_18:3)+NH4(730.5980154)14.129	18.353	4.1979	0.035731	1.447
TG(16:1_16:1_20:2)+NH4(872.7701654)17.95	5.4041	2.434	0.035799	1.4461
TG(O-13:0_3:0_14:1)+NH4(556.4935504)12.683	2.2805	1.1893	0.035806	1.446
TG(16:0_16:0_18:2)+NH4(848.7701654)18.574	4.661	2.2206	0.035807	1.446
TG(16:0_18:1_18:3)+NH4(872.7701654)18.063	5.3826	2.4283	0.035939	1.4444
TG(18:2_20:3_20:3)+NH4(948.8014654)17.639	6.22	2.6369	0.036015	1.4435
TG(12:0_18:1_20:2)+NH4(846.7545154)17.842	4.5867	2.1975	0.036235	1.4409
TG(16:0_18:0_18:3)+NH4(874.7858154)18.456	4.3661	2.1263	0.036236	1.4409
TG(15:0_18:2_22:6)+NH4(906.7545154)17.418	8.5256	3.0918	0.036278	1.4404
TG(12:0_20:4_22:6)+NH4(888.7075654)16.349	8.7667	3.132	0.03644	1.4384
TG(14:1_10:0_16:0)+NH4(710.6293154)14.864	5.6609	2.501	0.036482	1.4379
TG(16:1_18:2_20:3)+NH4(896.7701654)17.359	5.5222	2.4652	0.036592	1.4366
TG(18:1_18:3_22:6)+NH4(944.7701654)16.915	11.974	3.5818	0.036761	1.4346
TG(18:0_18:1_18:3)+NH4(900.8014654)18.634	6.9681	2.8008	0.036822	1.4339
TG(16:0_16:0_16:1)+NH4(822.7545154)18.453	4.159	2.0562	0.036875	1.4333
TG(16:0_16:3_22:6)+NH4(890.7232154)17.118	14.095	3.8171	0.037002	1.4318
TG(16:0_15:1_18:3)+NH4(830.7232154)15.959	3.5253	1.8177	0.0372	1.4295
TG(16:0_16:1_18:1)+NH4(848.7701654)19.452	7.295	2.8669	0.037314	1.4281
TG(2:0_10:0_14:0)+NH4(516.4258654)11.544	45.847	5.5187	0.037512	1.4258
TG(14:0_16:0_18:1)+NH4(822.7545154)18.424	4.1481	2.0525	0.037681	1.4239
TG(18:0_18:1_18:3)+NH4(900.8014654)18.372	4.3402	2.1178	0.037703	1.4236
TG(O-4:0_10:0_14:1)+NH4(528.4622504)11.878	2.4729	1.3062	0.037863	1.4218
PE(20:3_18:0)+H(770.5694334)13.026	0.17738	-2.4951	0.037975	1.4205
TG(18:1_17:2_18:3)+NH4(882.7545154)17.848	6.1044	2.6098	0.038059	1.4195
TG(14:0_16:0_18:1)+NH4(822.7545154)18.505	4.0529	2.0189	0.038102	1.4191
TG(4:0_10:0_26:6)+NH4(700.5510654)13.82	55.736	5.8005	0.038267	1.4172
TG(18:2_17:3_18:3)+NH4(878.7232154)17.52	3.9504	1.982	0.038591	1.4135
TG(16:0_18:2_22:5)+NH4(922.7858154)18.065	8.3938	3.0693	0.038607	1.4133
TG(16:0_16:1_20:2)+NH4(874.7858154)18.352	4.586	2.1973	0.038835	1.4108
TG(4:0_16:0_22:6)+NH4(728.5823654)14.592	28.631	4.8395	0.039079	1.4081
TG(18:1_22:6_22:6)+NH4(994.7858154)17.005	14.235	3.8314	0.039239	1.4063
TG(18:2_18:2_20:4)+NH4(920.7701654)17.531	10.362	3.3733	0.039483	1.4036
TG(31:1_22:6)+NH4(880.7388654)17.62	8.148	3.0265	0.039614	1.4021
TG(16:0_18:2_20:4)+NH4(896.7701654)17.668	6.4191	2.6824	0.040105	1.3968
TG(18:2_18:2_17:3)+NH4(880.7388654)17.294	8.165	3.0295	0.040134	1.3965
TG(2:0_14:0_16:0)+NH4(600.5197654)13.917	24.511	4.6154	0.040285	1.3949
TG(5:0_18:2_20:3)+NH4(744.6136654)15.175	22.93	4.5192	0.040469	1.3929
TG(18:1_18:4_20:6)+NH4(914.7232154)16.186	12.464	3.6397	0.040757	1.3898
TG(10:0_16:1_20:4)+NH4(786.6606154)15.595	9.415	3.235	0.040798	1.3894
TG(16:0_18:2_20:3)+NH4(898.7858154)18.08	5.8184	2.5406	0.040809	1.3892
TG(5:0_14:0_18:2)+NH4(666.5667154)14.321	12.402	3.6326	0.040856	1.3887
TG(16:1_18:1_18:2)+NH4(872.7701654)18.369	5.1511	2.3649	0.041746	1.3794
TG(18:2_20:5_22:6)+NH4(966.7545154)16.726	16.193	4.0173	0.041766	1.3792
TG(14:0_16:0_20:4)+NH4(844.7388654)18.183	5.1471	2.3638	0.041908	1.3777
TG(6:0_18:2_22:5)+NH4(782.6293154)15.334	13.821	3.7888	0.042066	1.3761
TG(12:1_16:1_22:5)+NH4(838.6919154)15.969	8.9685	3.1649	0.042227	1.3744
TG(4:0_14:0_18:3)+NH4(650.5354154)13.354	32.405	5.0182	0.042229	1.3744
TG(14:0_18:1_18:1)+NH4(848.7701654)19.326	7.312	2.8703	0.042409	1.3725
TG(12:0_18:2_21:5)+NH4(852.7075654)15.627	11.416	3.5129	0.042444	1.3722
TG(10:0_12:0_15:0)+NH4(670.5980154)15.026	4.3667	2.1266	0.042515	1.3715
TG(16:0_12:1_18:3)+NH4(788.6762654)16.352	8.4095	3.072	0.042539	1.3712
TG(6:0_14:0_16:0)+NH4(656.5823654)15.147	9.9628	3.3165	0.042555	1.371
TG(28:7_10:0_10:0)+NH4(810.6606154)15.375	10.548	3.3989	0.042633	1.3703
TG(12:0_16:0_20:3)+NH4(818.7232154)17.171	4.6714	2.2239	0.042938	1.3672
TG(18:1_20:2_22:5)+NH4(976.8327654)18.651	6.9015	2.7869	0.043065	1.3659
TG(15:0_16:1_22:6)+NH4(880.7388654)17.46	8.5132	3.0897	0.043068	1.3658
TG(14:1_18:1_18:3)+NH4(842.7232154)16.79	6.6826	2.7404	0.043434	1.3622
TG(10:0_12:0_22:5)+NH4(758.6293154)14.762	14.707	3.8785	0.04364	1.3601
TG(12:0_16:0_16:0)+NH4(768.7075654)18.215	3.523	1.8168	0.044013	1.3564
TG(5:0_16:0_16:0)+NH4(670.5980154)15.662	14.025	3.81	0.044313	1.3535
TG(14:0_18:1_20:5)+NH4(868.7388654)17.317	7.5287	2.9124	0.044369	1.3529
TG(6:0_14:0_16:0)+NH4(656.5823654)15.002	10.04	3.3277	0.044379	1.3528
TG(2:0_16:0_16:0)+NH4(628.5510654)14.572	24.004	4.5852	0.044528	1.3514
TG(12:0_15:2_18:2)+NH4(774.6606154)16.1	9.3017	3.2175	0.044752	1.3492
TG(15:2_18:2_18:2)+NH4(854.7232154)16.19	4.9719	2.3138	0.044882	1.3479
TG(17:1_18:1_22:6)+NH4(934.7858154)17.643	5.843	2.5467	0.045232	1.3446
TG(28:0_18:1_18:2)+NH4(1042.9736154)21.243	21.533	4.4285	0.045384	1.3431
TG(15:0_16:0_20:4)+NH4(858.7545154)18.056	5.2278	2.3862	0.045596	1.3411
TG(16:0_19:1_18:3)+NH4(886.7858154)18.168	5.2375	2.3889	0.045691	1.3402
TG(4:0_16:0_16:0)+NH4(656.5823654)15.399	18.688	4.224	0.045978	1.3374
TG(16:0_18:2_18:3)+NH4(870.7545154)17.939	5.6524	2.4989	0.046146	1.3359
TG(17:0_18:2_20:5)+NH4(908.7701654)17.975	7.7992	2.9633	0.046605	1.3316
TG(O-11:0_3:0_10:0)+NH4(474.4153004)10.892	2.5248	1.3362	0.04699	1.328
TG(14:0_16:0_20:4)+NH4(844.7388654)17.729	6.0012	2.5853	0.047184	1.3262
TG(16:0_16:1_18:3)+NH4(844.7388654)17.807	5.9938	2.5835	0.047234	1.3257
TG(10:0_18:2_18:4)+NH4(784.6449654)14.839	14.334	3.8414	0.047297	1.3252
TG(16:0_18:2_19:4)+NH4(882.7545154)16.249	3.7148	1.8933	0.047488	1.3234
TG(17:2_18:2_18:2)+NH4(882.7545154)16.81	3.6953	1.8857	0.047578	1.3226
TG(30:3_6:0_19:3)+NH4(910.7858154)17.481	3.4751	1.797	0.047865	1.32
TG(12:0_16:0_18:2)+NH4(792.7075654)18.193	5.1117	2.3538	0.048116	1.3177
TG(17:1_14:0_20:5)+NH4(854.7232154)16.85	7.0108	2.8096	0.04815	1.3174
TG(16:0_16:1_16:1)+NH4(820.7388654)17.746	5.2988	2.4057	0.048186	1.3171
TG(18:0_18:1_20:4)+NH4(926.8171154)18.696	7.1978	2.8476	0.048439	1.3148
TG(16:0_18:1_18:3)+NH4(872.7701654)19.63	8.8557	3.1466	0.048718	1.3123
TG(18:1_30:1_18:2)+NH4(1068.9892654)21.153	17.959	4.1667	0.048759	1.3119
TG(20:4_16:0_15:2)+NH4(854.7232154)15.562	4.4146	2.1423	0.048966	1.3101
TG(10:0_16:1_18:1)+NH4(764.6762654)16.571	5.4345	2.4421	0.049157	1.3084
TG(18:2_18:2_19:2)+NH4(910.7858154)18.15	4.4753	2.162	0.049332	1.3069
TG(4:0_14:0_20:4)+NH4(676.5510654)13.659	24.557	4.6181	0.049663	1.304
TG(O-17:2_3:0_18:2)+NH4(662.5718004)13.695	2.6057	1.3817	0.049725	1.3034
TG(18:2_18:3_18:3)+NH4(892.7388654)16.836	9.3651	3.2273	0.049794	1.3028
