# Supplementary material for: Role of SCAP in regulation of pancreatic homeostasis, pancreatitis, and tumorigenesis
Source: Oncogene. 2026 Apr 15;45(21):1999–2013. doi: 10.1038/s41388-026-03784-y (PMC13190320; doi:10.1038/s41388-026-03784-y)
Supplement: Supplementary file 8 — Supplemental Table S7 [file 41388_2026_3784_MOESM8_ESM.xlsx]

## Sheet: tumor_epithelial
	V2	p_val	avg_log2FC	pct.1	pct.2	p_val_adj	V1	V3	V4
1	Tff1	0	-7.64565	0.036	0.812	0	ENSMUSG00000024032	Gene	Expression
2	Tff2	0	-5.33007	0.079	0.626	0	ENSMUSG00000024028	Gene	Expression
3	Tmsb4x	0	-4.13786	0.105	0.618	0	ENSMUSG00000049775	Gene	Expression
4	Xist	0	18.6464	0.505	0	0	ENSMUSG00000086503	Gene	Expression
5	Rps29	0	-4.12575	0.09	0.573	0	ENSMUSG00000034892	Gene	Expression
6	Tpt1	0	-3.09596	0.229	0.698	0	ENSMUSG00000060126	Gene	Expression
7	Gm47283	0	6.76291	0.439	0.005	0	ENSMUSG00000096768	Gene	Expression
8	Rpl23	0	-3.46021	0.146	0.574	0	ENSMUSG00000071415	Gene	Expression
9	Rpl37	0	-4.1064	0.077	0.496	0	ENSMUSG00000041841	Gene	Expression
10	S100a6	0	-3.59743	0.214	0.615	0	ENSMUSG00000001025	Gene	Expression
11	Pdgfd	0	1.62572	0.716	0.325	0	ENSMUSG00000032006	Gene	Expression
12	Rps12	0	-3.2324	0.128	0.516	0	ENSMUSG00000061983	Gene	Expression
13	Ptprt	0	1.76507	0.631	0.248	0	ENSMUSG00000053141	Gene	Expression
14	Rps28	0	-3.6098	0.09	0.473	0	ENSMUSG00000067288	Gene	Expression
15	Rps8	0	-2.95213	0.167	0.545	0	ENSMUSG00000047675	Gene	Expression
16	Lrmda	0	1.37655	0.602	0.231	0	ENSMUSG00000063458	Gene	Expression
17	Rplp1	0	-2.99137	0.151	0.515	0	ENSMUSG00000007892	Gene	Expression
18	Rpl27a	0	-3.23368	0.122	0.485	0	ENSMUSG00000046364	Gene	Expression
19	Rpl30	0	-3.61478	0.095	0.458	0	ENSMUSG00000058600	Gene	Expression
20	Rpl19	0	-3.71696	0.077	0.437	0	ENSMUSG00000017404	Gene	Expression
21	Pkhd1	0	1.63496	0.623	0.266	0	ENSMUSG00000043760	Gene	Expression
22	Rps27	0	-4.00585	0.057	0.413	0	ENSMUSG00000090733	Gene	Expression
23	Rpl37a	0	-3.51887	0.114	0.464	0	ENSMUSG00000046330	Gene	Expression
24	Arhgap15	0	2.19073	0.452	0.11	0	ENSMUSG00000049744	Gene	Expression
25	Pard3b	0	1.13718	0.619	0.284	0	ENSMUSG00000052062	Gene	Expression
26	Tsix	0	12.9796	0.334	0	0	ENSMUSG00000085715	Gene	Expression
27	Rps20	0	-3.42416	0.095	0.42	0	ENSMUSG00000028234	Gene	Expression
28	Nfia	0	1.0216	0.777	0.453	0	ENSMUSG00000028565	Gene	Expression
29	Lrch1	0	1.15225	0.57	0.246	0	ENSMUSG00000068015	Gene	Expression
30	Dip2c	0	0.9764	0.712	0.389	0	ENSMUSG00000048264	Gene	Expression
31	Gmds	0	1.32017	0.584	0.262	0	ENSMUSG00000038372	Gene	Expression
32	Mbnl1	0	1.14386	0.641	0.321	0	ENSMUSG00000027763	Gene	Expression
33	Arl15	0	1.19263	0.545	0.226	0	ENSMUSG00000042348	Gene	Expression
34	Fam172a	0	1.04266	0.64	0.321	0	ENSMUSG00000064138	Gene	Expression
35	Rps21	0	-3.19578	0.108	0.426	0	ENSMUSG00000039001	Gene	Expression
36	Dleu2	0	1.16801	0.572	0.256	0	ENSMUSG00000097589	Gene	Expression
37	Rps18	0	-3.40726	0.09	0.405	0	ENSMUSG00000008668	Gene	Expression
38	Reg1	0	-3.06728	0.165	0.478	0	ENSMUSG00000059654	Gene	Expression
39	Fkbp5	0	2.48514	0.413	0.1	0	ENSMUSG00000024222	Gene	Expression
40	5330438D12Rik	0	-2.97264	0.135	0.447	0	ENSMUSG00000052291	Gene	Expression
41	Tshz2	0	1.09027	0.669	0.36	0	ENSMUSG00000047907	Gene	Expression
42	Dock1	0	0.888173	0.764	0.456	0	ENSMUSG00000058325	Gene	Expression
43	Gm4876	0	-3.71855	0.081	0.388	0	ENSMUSG00000054556	Gene	Expression
44	Eif4g3	0	1.16589	0.526	0.222	0	ENSMUSG00000028760	Gene	Expression
45	Ccnd3	0	1.14326	0.654	0.351	0	ENSMUSG00000034165	Gene	Expression
46	Rpl34	0	-3.77088	0.059	0.362	0	ENSMUSG00000062006	Gene	Expression
47	Rpl13	0	-3.12045	0.101	0.402	0	ENSMUSG00000000740	Gene	Expression
48	Itpr2	0	1.55078	0.435	0.134	0	ENSMUSG00000030287	Gene	Expression
49	Gm35188	0	-2.90133	0.15	0.45	0	ENSMUSG00000112437	Gene	Expression
50	Trps1	0	0.805216	0.608	0.308	0	ENSMUSG00000038679	Gene	Expression
51	Vps13b	0	0.849471	0.67	0.371	0	ENSMUSG00000037646	Gene	Expression
52	Rps2	0	-3.02907	0.112	0.411	0	ENSMUSG00000044533	Gene	Expression
53	Fbxl17	0	0.824938	0.741	0.442	0	ENSMUSG00000023965	Gene	Expression
54	Tbc1d5	0	0.965881	0.591	0.293	0	ENSMUSG00000023923	Gene	Expression
55	Diaph2	0	0.849778	0.77	0.473	0	ENSMUSG00000034480	Gene	Expression
56	Rpl27	0	-3.80862	0.049	0.345	0	ENSMUSG00000063316	Gene	Expression
57	Lrba	0	0.85841	0.674	0.379	0	ENSMUSG00000028080	Gene	Expression
58	Rbms3	0	0.771515	0.768	0.473	0	ENSMUSG00000039607	Gene	Expression
59	Rpl35a	0	-3.05467	0.104	0.399	0	ENSMUSG00000060636	Gene	Expression
60	Lrrc4	0	-2.98198	0.148	0.442	0	ENSMUSG00000049939	Gene	Expression
61	Gkn3	0	-3.38918	0.09	0.38	0	ENSMUSG00000030048	Gene	Expression
62	Rps7	0	-3.38273	0.081	0.371	0	ENSMUSG00000061477	Gene	Expression
63	Elmo1	0	1.03688	0.578	0.289	0	ENSMUSG00000041112	Gene	Expression
64	ENSMUSG00000121513	0	0.768785	0.716	0.427	0	ENSMUSG00000121513	Gene	Expression
65	Sfpq	0	0.941633	0.549	0.261	0	ENSMUSG00000028820	Gene	Expression
66	Rps27a	0	-2.9779	0.114	0.402	0	ENSMUSG00000020460	Gene	Expression
67	Cdh6	0	1.12327	0.541	0.253	0	ENSMUSG00000039385	Gene	Expression
68	Rpl39	0	-3.86913	0.051	0.339	0	ENSMUSG00000079641	Gene	Expression
69	Kmt2e	0	0.876791	0.595	0.307	0	ENSMUSG00000029004	Gene	Expression
70	Eef1a1	0	-2.15117	0.267	0.554	0	ENSMUSG00000037742	Gene	Expression
71	Rps10	0	-3.19857	0.092	0.379	0	ENSMUSG00000052146	Gene	Expression
72	Ptprj	0	0.916877	0.617	0.331	0	ENSMUSG00000025314	Gene	Expression
73	Fth1	0	-4.74814	0.021	0.307	0	ENSMUSG00000024661	Gene	Expression
74	Stox2	0	1.15434	0.563	0.277	0	ENSMUSG00000038143	Gene	Expression
75	Dennd1a	0	0.950922	0.544	0.26	0	ENSMUSG00000035392	Gene	Expression
76	Tut4	0	0.907672	0.548	0.267	0	ENSMUSG00000034610	Gene	Expression
77	Naaladl2	0	0.813904	0.727	0.446	0	ENSMUSG00000102758	Gene	Expression
78	Sorbs2	0	1.13236	0.724	0.443	0	ENSMUSG00000031626	Gene	Expression
79	Mob3b	0	0.911589	0.551	0.271	0	ENSMUSG00000073910	Gene	Expression
80	Nedd4l	0	0.936813	0.551	0.271	0	ENSMUSG00000024589	Gene	Expression
81	Shroom3	0	0.893958	0.649	0.37	0	ENSMUSG00000029381	Gene	Expression
82	Sbf2	0	1.00479	0.519	0.24	0	ENSMUSG00000038371	Gene	Expression
83	Strn3	0	0.758497	0.685	0.406	0	ENSMUSG00000020954	Gene	Expression
84	Rpl9	0	-2.9863	0.108	0.386	0	ENSMUSG00000047215	Gene	Expression
85	Grip1	0	1.55291	0.426	0.15	0	ENSMUSG00000034813	Gene	Expression
86	Rpl26	0	-3.58183	0.059	0.334	0	ENSMUSG00000060938	Gene	Expression
87	Rps15a	0	-3.32543	0.089	0.363	0	ENSMUSG00000008683	Gene	Expression
88	Fau	0	-3.06386	0.092	0.366	0	ENSMUSG00000038274	Gene	Expression
89	Atrx	0	0.724066	0.634	0.36	0	ENSMUSG00000031229	Gene	Expression
90	Rps23	0	-3.31404	0.082	0.356	0	ENSMUSG00000049517	Gene	Expression
91	Rpl12	0	-3.31016	0.064	0.337	0	ENSMUSG00000038900	Gene	Expression
92	Rps16	0	-3.2264	0.074	0.347	0	ENSMUSG00000037563	Gene	Expression
93	Rps26	0	-3.34164	0.07	0.342	0	ENSMUSG00000025362	Gene	Expression
94	Cers6	0	0.974157	0.497	0.227	0	ENSMUSG00000027035	Gene	Expression
95	Rpl23a	0	-3.7364	0.051	0.321	0	ENSMUSG00000058546	Gene	Expression
96	Tnrc6a	0	0.802347	0.616	0.347	0	ENSMUSG00000052707	Gene	Expression
97	Rps24	0	-2.55333	0.175	0.444	0	ENSMUSG00000025290	Gene	Expression
98	Faf1	0	0.892174	0.51	0.242	0	ENSMUSG00000010517	Gene	Expression
99	Kdm6a	0	0.96901	0.498	0.231	0	ENSMUSG00000037369	Gene	Expression
100	Ralgapa1	0	1.06	0.453	0.187	0	ENSMUSG00000021027	Gene	Expression
101	Rplp2	0	-2.39325	0.17	0.435	0	ENSMUSG00000025508	Gene	Expression
102	Gm15563	0	-3.22552	0.087	0.352	0	ENSMUSG00000086387	Gene	Expression
103	Tcf12	0	0.755261	0.8	0.536	0	ENSMUSG00000032228	Gene	Expression
104	Fcho2	0	0.75294	0.605	0.341	0	ENSMUSG00000041685	Gene	Expression
105	4930422I22Rik	0	-3.66432	0.068	0.331	0	ENSMUSG00000112513	Gene	Expression
106	Kmt2c	0	0.716004	0.589	0.326	0	ENSMUSG00000038056	Gene	Expression
107	Arid2	0	0.825999	0.537	0.275	0	ENSMUSG00000033237	Gene	Expression
108	Adamts6	0	2.01289	0.344	0.082	0	ENSMUSG00000046169	Gene	Expression
109	Uri1	0	1.11387	0.434	0.173	0	ENSMUSG00000030421	Gene	Expression
110	Gm48678	0	-3.00358	0.107	0.368	0	ENSMUSG00000111971	Gene	Expression
111	Chd9	0	0.743123	0.571	0.311	0	ENSMUSG00000056608	Gene	Expression
112	Atad2b	0	0.892104	0.475	0.216	0	ENSMUSG00000052812	Gene	Expression
113	Celf2	0	0.755313	0.684	0.426	0	ENSMUSG00000002107	Gene	Expression
114	Slc4a4	0	0.977308	0.685	0.427	0	ENSMUSG00000060961	Gene	Expression
115	Mtus1	0	1.05832	0.445	0.187	0	ENSMUSG00000045636	Gene	Expression
116	Wwc1	0	1.00513	0.534	0.276	0	ENSMUSG00000018849	Gene	Expression
117	Tnpo1	0	0.675392	0.629	0.371	0	ENSMUSG00000009470	Gene	Expression
118	Tox	0	0.749409	0.665	0.408	0	ENSMUSG00000041272	Gene	Expression
119	Mir99ahg	0	0.696105	0.678	0.421	0	ENSMUSG00000090386	Gene	Expression
120	Ythdf3	0	0.788235	0.526	0.269	0	ENSMUSG00000047213	Gene	Expression
121	Ank3	0	0.695396	0.74	0.483	0	ENSMUSG00000069601	Gene	Expression
122	Nipbl	0	0.651242	0.661	0.404	0	ENSMUSG00000022141	Gene	Expression
123	Ptbp2	0	1.01694	0.455	0.199	0	ENSMUSG00000028134	Gene	Expression
124	Rabgap1l	0	0.723026	0.614	0.359	0	ENSMUSG00000026721	Gene	Expression
125	Chd2	0	0.750874	0.569	0.314	0	ENSMUSG00000078671	Gene	Expression
126	Fhit	0	0.830721	0.572	0.317	0	ENSMUSG00000060579	Gene	Expression
127	Pld1	0	0.808902	0.525	0.271	0	ENSMUSG00000027695	Gene	Expression
128	Stag1	0	0.657147	0.657	0.403	0	ENSMUSG00000037286	Gene	Expression
129	Fars2	0	0.76577	0.527	0.273	0	ENSMUSG00000021420	Gene	Expression
130	Rpl24	0	-3.17451	0.077	0.331	0	ENSMUSG00000098274	Gene	Expression
131	Rora	0	1.80145	0.394	0.142	0	ENSMUSG00000032238	Gene	Expression
132	Vti1a	0	0.645379	0.638	0.386	0	ENSMUSG00000024983	Gene	Expression
133	Baz2b	0	0.615966	0.703	0.451	0	ENSMUSG00000026987	Gene	Expression
134	Kcnq1	0	1.13565	0.45	0.199	0	ENSMUSG00000009545	Gene	Expression
135	Cldn7	0	-2.50994	0.161	0.412	0	ENSMUSG00000018569	Gene	Expression
136	Ptprm	0	0.855865	0.487	0.236	0	ENSMUSG00000033278	Gene	Expression
137	Cop1	0	0.751403	0.519	0.269	0	ENSMUSG00000040782	Gene	Expression
138	Nsd1	0	0.602048	0.649	0.399	0	ENSMUSG00000021488	Gene	Expression
139	Dis3l2	0	1.12404	0.404	0.155	0	ENSMUSG00000053333	Gene	Expression
140	Maml3	0	0.685865	0.804	0.555	0	ENSMUSG00000061143	Gene	Expression
141	Tasor	0	0.736178	0.525	0.276	0	ENSMUSG00000040651	Gene	Expression
142	Glis3	0	0.785176	0.824	0.575	0	ENSMUSG00000052942	Gene	Expression
143	Ecpas	0	0.846154	0.471	0.222	0	ENSMUSG00000050812	Gene	Expression
144	Macf1	0	0.603915	0.664	0.416	0	ENSMUSG00000028649	Gene	Expression
145	Znrf3	0	0.804841	0.508	0.26	0	ENSMUSG00000041961	Gene	Expression
146	Rps14	0	-2.59998	0.132	0.38	0	ENSMUSG00000024608	Gene	Expression
147	Pan3	0	0.596274	0.679	0.432	0	ENSMUSG00000029647	Gene	Expression
148	Psme4	0	0.631119	0.576	0.329	0	ENSMUSG00000040850	Gene	Expression
149	Pid1	0	1.37937	0.385	0.139	0	ENSMUSG00000045658	Gene	Expression
150	Rps3a1	0	-2.59668	0.121	0.367	0	ENSMUSG00000028081	Gene	Expression
151	Ankrd12	0	1.28766	0.377	0.131	0	ENSMUSG00000034647	Gene	Expression
152	Epcam	0	-2.15839	0.37	0.616	0	ENSMUSG00000045394	Gene	Expression
153	Rbm6	0	0.570274	0.674	0.429	0	ENSMUSG00000032582	Gene	Expression
154	Rapgef2	0	0.879163	0.465	0.22	0	ENSMUSG00000062232	Gene	Expression
155	Erbb4	0	2.07144	0.365	0.12	0	ENSMUSG00000062209	Gene	Expression
156	Golim4	0	0.826253	0.483	0.238	0	ENSMUSG00000034109	Gene	Expression
157	Mkln1	0	0.618283	0.609	0.365	0	ENSMUSG00000025609	Gene	Expression
158	Ube3a	0	0.742036	0.51	0.266	0	ENSMUSG00000025326	Gene	Expression
159	Smg1	0	0.586267	0.591	0.347	0	ENSMUSG00000030655	Gene	Expression
160	Zfp280d	0	0.746189	0.512	0.268	0	ENSMUSG00000038535	Gene	Expression
161	Epb41l4a	0	1.04366	0.422	0.178	0	ENSMUSG00000024376	Gene	Expression
162	Rnf169	0	0.972264	0.464	0.221	0	ENSMUSG00000058761	Gene	Expression
163	Arfgef1	0	0.594483	0.587	0.344	0	ENSMUSG00000067851	Gene	Expression
164	Crybg1	0	1.39384	0.364	0.121	0	ENSMUSG00000019866	Gene	Expression
165	Arhgap26	0	1.0089	0.437	0.194	0	ENSMUSG00000036452	Gene	Expression
166	Smg6	0	0.614736	0.582	0.339	0	ENSMUSG00000038290	Gene	Expression
167	Bicc1	0	1.16965	0.55	0.308	0	ENSMUSG00000014329	Gene	Expression
168	Adgrl3	0	0.832818	0.751	0.509	0	ENSMUSG00000037605	Gene	Expression
169	Mycbp2	0	0.591907	0.624	0.382	0	ENSMUSG00000033004	Gene	Expression
170	Arhgef3	0	0.700283	0.543	0.302	0	ENSMUSG00000021895	Gene	Expression
171	Ankrd44	0	1.42493	0.363	0.122	0	ENSMUSG00000052331	Gene	Expression
172	Chd6	0	0.662125	0.516	0.275	0	ENSMUSG00000057133	Gene	Expression
173	Pik3r1	0	1.09284	0.42	0.179	0	ENSMUSG00000041417	Gene	Expression
174	Nf1	0	0.606444	0.572	0.331	0	ENSMUSG00000020716	Gene	Expression
175	Rbm25	0	0.565112	0.67	0.43	0	ENSMUSG00000010608	Gene	Expression
176	Ccdc141	0	1.63373	0.34	0.1	0	ENSMUSG00000044033	Gene	Expression
177	Unc13b	0	0.780409	0.487	0.247	0	ENSMUSG00000028456	Gene	Expression
178	Gphn	0	0.660773	0.722	0.482	0	ENSMUSG00000047454	Gene	Expression
179	Gm47167	0	-3.39308	0.066	0.306	0	ENSMUSG00000113907	Gene	Expression
180	Cyrib	0	0.633112	0.574	0.334	0	ENSMUSG00000022378	Gene	Expression
181	Larp4b	0	0.688707	0.533	0.294	0	ENSMUSG00000033499	Gene	Expression
182	Tns3	0	0.794759	0.461	0.222	0	ENSMUSG00000020422	Gene	Expression
183	Rpl32	0	-3.44302	0.062	0.301	0	ENSMUSG00000057841	Gene	Expression
184	Herc1	0	0.909334	0.431	0.192	0	ENSMUSG00000038664	Gene	Expression
185	Phf14	0	0.614308	0.582	0.344	0	ENSMUSG00000029629	Gene	Expression
186	Akap13	0	0.591811	0.744	0.506	0	ENSMUSG00000066406	Gene	Expression
187	Ncor1	0	0.553209	0.622	0.384	0	ENSMUSG00000018501	Gene	Expression
188	Mtss1	0	0.758022	0.494	0.256	0	ENSMUSG00000022353	Gene	Expression
189	Cdc42bpa	0	0.625472	0.535	0.298	0	ENSMUSG00000026490	Gene	Expression
190	S100a11	0	-3.08458	0.103	0.34	0	ENSMUSG00000027907	Gene	Expression
191	Zeb2	0	1.14056	0.4	0.163	0	ENSMUSG00000026872	Gene	Expression
192	Agps	0	0.769585	0.466	0.229	0	ENSMUSG00000042410	Gene	Expression
193	Ankrd17	0	0.569771	0.733	0.496	0	ENSMUSG00000055204	Gene	Expression
194	Lncpint	0	0.656304	0.607	0.37	0	ENSMUSG00000044471	Gene	Expression
195	Rabep1	0	0.750161	0.483	0.246	0	ENSMUSG00000020817	Gene	Expression
196	Ubr5	0	0.66341	0.518	0.281	0	ENSMUSG00000037487	Gene	Expression
197	Arid1b	0	0.567157	0.621	0.384	0	ENSMUSG00000069729	Gene	Expression
198	Btbd9	0	0.59294	0.59	0.353	0	ENSMUSG00000062202	Gene	Expression
199	Reg3b	0	-3.43584	0.073	0.309	0	ENSMUSG00000071356	Gene	Expression
200	Zfr	0	0.627369	0.571	0.335	0	ENSMUSG00000022201	Gene	Expression
201	Ncoa2	0	0.640985	0.551	0.316	0	ENSMUSG00000005886	Gene	Expression
202	Cacna2d1	0	0.8401	0.49	0.255	0	ENSMUSG00000040118	Gene	Expression
203	Aopep	0	0.707939	0.504	0.269	0	ENSMUSG00000021458	Gene	Expression
204	Shank2	0	0.832239	0.469	0.234	0	ENSMUSG00000037541	Gene	Expression
205	Bcas3	0	0.630215	0.577	0.342	0	ENSMUSG00000059439	Gene	Expression
206	Phkb	0	1.0308	0.399	0.165	0	ENSMUSG00000036879	Gene	Expression
207	Fgd4	0	0.777502	0.466	0.232	0	ENSMUSG00000022788	Gene	Expression
208	Slc8a1	0	0.745642	0.405	0.171	0	ENSMUSG00000054640	Gene	Expression
209	Pdgfc	0	0.769259	0.519	0.286	0	ENSMUSG00000028019	Gene	Expression
210	Snx13	0	0.691863	0.506	0.273	0	ENSMUSG00000020590	Gene	Expression
211	Kansl1l	0	0.720532	0.699	0.466	0	ENSMUSG00000026004	Gene	Expression
212	Rpl7	0	-3.53555	0.049	0.281	0	ENSMUSG00000043716	Gene	Expression
213	Mbd5	0	0.532301	0.661	0.429	0	ENSMUSG00000036792	Gene	Expression
214	Ambra1	0	0.561088	0.562	0.331	0	ENSMUSG00000040506	Gene	Expression
215	Exoc4	0	0.517909	0.653	0.422	0	ENSMUSG00000029763	Gene	Expression
216	Cp	0	1.60339	0.446	0.215	0	ENSMUSG00000003617	Gene	Expression
217	Rfx7	0	0.831709	0.444	0.213	0	ENSMUSG00000037674	Gene	Expression
218	2210408I21Rik	0	1.52454	0.328	0.097	0	ENSMUSG00000071252	Gene	Expression
219	Lyn	0	1.03689	0.415	0.184	0	ENSMUSG00000042228	Gene	Expression
220	Zfp638	0	0.730522	0.463	0.233	0	ENSMUSG00000030016	Gene	Expression
221	Jarid2	0	0.82081	0.45	0.22	0	ENSMUSG00000038518	Gene	Expression
222	Dock7	0	0.516737	0.624	0.394	0	ENSMUSG00000028556	Gene	Expression
223	Rpl6	0	-2.49638	0.125	0.355	0	ENSMUSG00000029614	Gene	Expression
224	Usp3	0	0.549438	0.575	0.345	0	ENSMUSG00000032376	Gene	Expression
225	Ncoa1	0	1.29947	0.348	0.118	0	ENSMUSG00000020647	Gene	Expression
226	Lnpep	0	0.709757	0.484	0.254	0	ENSMUSG00000023845	Gene	Expression
227	Birc6	0	0.520197	0.6	0.37	0	ENSMUSG00000024073	Gene	Expression
228	Rsrc1	0	0.618783	0.523	0.294	0	ENSMUSG00000034544	Gene	Expression
229	Stk39	0	0.942295	0.4	0.171	0	ENSMUSG00000027030	Gene	Expression
230	Bicd1	0	1.06419	0.39	0.161	0	ENSMUSG00000003452	Gene	Expression
231	Patj	0	0.498412	0.622	0.393	0	ENSMUSG00000061859	Gene	Expression
232	Atxn7	0	1.12943	0.368	0.139	0	ENSMUSG00000021738	Gene	Expression
233	Ext1	0	0.726445	0.739	0.51	0	ENSMUSG00000061731	Gene	Expression
234	Magi3	0	0.629562	0.519	0.291	0	ENSMUSG00000052539	Gene	Expression
235	Plcb1	0	0.824207	0.433	0.205	0	ENSMUSG00000051177	Gene	Expression
236	Nfkb1	0	0.845365	0.443	0.215	0	ENSMUSG00000028163	Gene	Expression
237	Cnot4	0	0.544615	0.574	0.346	0	ENSMUSG00000038784	Gene	Expression
238	Nsmce2	0	0.662451	0.492	0.264	0	ENSMUSG00000059586	Gene	Expression
239	Med13l	0	0.601427	0.523	0.296	0	ENSMUSG00000018076	Gene	Expression
240	Rpl36a	0	-3.37761	0.051	0.278	0	ENSMUSG00000079435	Gene	Expression
241	Hk2	0	-2.51115	0.159	0.386	0	ENSMUSG00000000628	Gene	Expression
242	Smurf2	0	0.600789	0.523	0.297	0	ENSMUSG00000018363	Gene	Expression
243	Csnk1a1	0	0.494938	0.651	0.425	0	ENSMUSG00000024576	Gene	Expression
244	Srgap2	0	0.777744	0.458	0.232	0	ENSMUSG00000026425	Gene	Expression
245	Rplp0	0	-2.65425	0.097	0.323	0	ENSMUSG00000067274	Gene	Expression
246	Kalrn	0	1.00881	0.446	0.22	0	ENSMUSG00000061751	Gene	Expression
247	Ubr3	0	0.711162	0.471	0.245	0	ENSMUSG00000044308	Gene	Expression
248	St3gal4	0	0.666355	0.608	0.382	0	ENSMUSG00000032038	Gene	Expression
249	Zfand3	0	0.484039	0.735	0.509	0	ENSMUSG00000044477	Gene	Expression
250	Myo6	0	0.594995	0.542	0.317	0	ENSMUSG00000033577	Gene	Expression
251	Dennd1b	0	0.544304	0.579	0.354	0	ENSMUSG00000056268	Gene	Expression
252	Acer3	0	0.896655	0.428	0.204	0	ENSMUSG00000030760	Gene	Expression
253	Tbl1xr1	0	0.656605	0.5	0.276	0	ENSMUSG00000027630	Gene	Expression
254	Auts2	0	0.700529	0.499	0.275	0	ENSMUSG00000029673	Gene	Expression
255	Ssh2	0	0.500841	0.63	0.406	0	ENSMUSG00000037926	Gene	Expression
256	Relch	0	0.701455	0.453	0.23	0	ENSMUSG00000026319	Gene	Expression
257	Fryl	0	0.630227	0.532	0.31	0	ENSMUSG00000070733	Gene	Expression
258	Phip	0	0.585903	0.552	0.33	0	ENSMUSG00000032253	Gene	Expression
259	Ccny	0	0.754527	0.433	0.211	0	ENSMUSG00000024286	Gene	Expression
260	Lurap1l	0	0.873368	0.481	0.259	0	ENSMUSG00000048706	Gene	Expression
261	Lrrc8d	0	0.788531	0.422	0.2	0	ENSMUSG00000046079	Gene	Expression
262	Picalm	0	0.534088	0.58	0.358	0	ENSMUSG00000039361	Gene	Expression
263	Meis1	0	0.675844	0.497	0.275	0	ENSMUSG00000020160	Gene	Expression
264	Taok1	0	0.551797	0.532	0.311	0	ENSMUSG00000017291	Gene	Expression
265	Fchsd2	0	0.903607	0.438	0.217	0	ENSMUSG00000030691	Gene	Expression
266	Lysmd4	0	-3.17887	0.066	0.287	0	ENSMUSG00000043831	Gene	Expression
267	Phf20l1	0	0.678262	0.486	0.265	0	ENSMUSG00000072501	Gene	Expression
268	Mllt10	0	0.445997	0.634	0.414	0	ENSMUSG00000026743	Gene	Expression
269	Herc4	0	0.686934	0.461	0.241	0	ENSMUSG00000020064	Gene	Expression
270	AW554918	0	0.97962	0.388	0.168	0	ENSMUSG00000033632	Gene	Expression
271	Gigyf2	0	0.635119	0.473	0.253	0	ENSMUSG00000048000	Gene	Expression
272	Kansl1	0	0.489039	0.763	0.543	0	ENSMUSG00000018412	Gene	Expression
273	Mtmr3	0	0.664823	0.459	0.24	0	ENSMUSG00000034354	Gene	Expression
274	Nipal2	0	1.27339	0.333	0.114	0	ENSMUSG00000038879	Gene	Expression
275	Rbfox2	0	0.629788	0.468	0.249	0	ENSMUSG00000033565	Gene	Expression
276	Dclk1	0	0.876267	0.438	0.219	0	ENSMUSG00000027797	Gene	Expression
277	Trip12	0	0.443479	0.688	0.469	0	ENSMUSG00000026219	Gene	Expression
278	Gab2	0	0.570054	0.621	0.402	0	ENSMUSG00000004508	Gene	Expression
279	Acaca	0	1.15745	0.349	0.13	0	ENSMUSG00000020532	Gene	Expression
280	Huwe1	0	0.449314	0.611	0.392	0	ENSMUSG00000025261	Gene	Expression
281	Ppp2r5e	0	0.561893	0.513	0.295	0	ENSMUSG00000021051	Gene	Expression
282	Ash1l	0	0.447416	0.62	0.402	0	ENSMUSG00000028053	Gene	Expression
283	Arid5b	0	0.516057	0.718	0.5	0	ENSMUSG00000019947	Gene	Expression
284	Clint1	0	0.477072	0.595	0.377	0	ENSMUSG00000006169	Gene	Expression
285	Ano6	0	0.503985	0.578	0.36	0	ENSMUSG00000064210	Gene	Expression
286	Thada	0	0.943535	0.373	0.156	0	ENSMUSG00000024251	Gene	Expression
287	Pum2	0	0.484909	0.603	0.386	0	ENSMUSG00000020594	Gene	Expression
288	Pdlim5	0	0.50142	0.635	0.419	0	ENSMUSG00000028273	Gene	Expression
289	Carmil1	0	0.528819	0.534	0.318	0	ENSMUSG00000021338	Gene	Expression
290	Thoc2	0	0.536738	0.516	0.3	0	ENSMUSG00000037475	Gene	Expression
291	Fam193a	0	0.545722	0.5	0.285	0	ENSMUSG00000037210	Gene	Expression
292	Rps17	0	-3.39578	0.046	0.261	0	ENSMUSG00000061787	Gene	Expression
293	Rims2	0	1.18235	0.337	0.122	0	ENSMUSG00000037386	Gene	Expression
294	Rps9	0	-2.26013	0.145	0.36	0	ENSMUSG00000006333	Gene	Expression
295	Kat6b	0	0.688182	0.439	0.224	0	ENSMUSG00000021767	Gene	Expression
296	Rpl22	0	-3.0467	0.081	0.296	0	ENSMUSG00000028936	Gene	Expression
297	Ivns1abp	0	0.653099	0.516	0.302	0	ENSMUSG00000023150	Gene	Expression
298	Gm36975	0	-2.9775	0.104	0.318	0	ENSMUSG00000104302	Gene	Expression
299	Mllt3	0	0.506701	0.64	0.426	0	ENSMUSG00000028496	Gene	Expression
300	Fry	0	0.526589	0.525	0.311	0	ENSMUSG00000056602	Gene	Expression
301	Usp15	0	0.83875	0.392	0.178	0	ENSMUSG00000020124	Gene	Expression
302	Zmynd11	0	0.796017	0.388	0.174	0	ENSMUSG00000021156	Gene	Expression
303	Pdzrn3	0	2.04171	0.293	0.079	0	ENSMUSG00000035357	Gene	Expression
304	Zcchc7	0	0.507408	0.793	0.58	0	ENSMUSG00000035649	Gene	Expression
305	Usp47	0	0.612807	0.464	0.251	0	ENSMUSG00000059263	Gene	Expression
306	Ylpm1	0	0.787387	0.397	0.184	0	ENSMUSG00000021244	Gene	Expression
307	Tdrd3	0	1.15845	0.33	0.117	0	ENSMUSG00000022019	Gene	Expression
308	Rps19	0	-2.77111	0.09	0.303	0	ENSMUSG00000040952	Gene	Expression
309	Man2a1	0	1.11706	0.359	0.146	0	ENSMUSG00000024085	Gene	Expression
310	Scaper	0	0.606194	0.484	0.271	0	ENSMUSG00000034007	Gene	Expression
311	Tlk1	0	0.655607	0.447	0.235	0	ENSMUSG00000041997	Gene	Expression
312	Babam2	0	0.631647	0.468	0.256	0	ENSMUSG00000052139	Gene	Expression
313	Map2k5	0	0.76919	0.402	0.19	0	ENSMUSG00000058444	Gene	Expression
314	Tnrc6b	0	0.42994	0.631	0.419	0	ENSMUSG00000047888	Gene	Expression
315	Cnot6l	0	0.722064	0.418	0.206	0	ENSMUSG00000034724	Gene	Expression
316	Sema5a	0	0.624737	0.566	0.354	0	ENSMUSG00000022231	Gene	Expression
317	Ankhd1	0	0.442506	0.581	0.369	0	ENSMUSG00000024483	Gene	Expression
318	Adk	0	0.590589	0.494	0.283	0	ENSMUSG00000039197	Gene	Expression
319	Zfp644	0	0.672504	0.441	0.23	0	ENSMUSG00000049606	Gene	Expression
320	Ehbp1	0	0.776627	0.418	0.207	0	ENSMUSG00000042302	Gene	Expression
321	Ebf1	0	7.43815	0.212	0.001	0	ENSMUSG00000057098	Gene	Expression
322	Mef2a	0	0.494134	0.585	0.374	0	ENSMUSG00000030557	Gene	Expression
323	Rpl18	0	-3.36443	0.045	0.255	0	ENSMUSG00000059070	Gene	Expression
324	Syne2	0	0.49598	0.492	0.282	0	ENSMUSG00000063450	Gene	Expression
325	Wapl	0	0.435714	0.55	0.34	0	ENSMUSG00000041408	Gene	Expression
326	Plxdc2	0	0.403658	0.381	0.171	0	ENSMUSG00000026748	Gene	Expression
327	Trim44	0	0.760989	0.371	0.161	0	ENSMUSG00000027189	Gene	Expression
328	Vps54	0	0.923048	0.366	0.156	0	ENSMUSG00000020128	Gene	Expression
329	Tnrc6c	0	0.711329	0.418	0.208	0	ENSMUSG00000025571	Gene	Expression
330	Apobec3	0	0.655513	0.441	0.231	0	ENSMUSG00000009585	Gene	Expression
331	Senp6	0	0.391813	0.586	0.376	0	ENSMUSG00000034252	Gene	Expression
332	Akap9	0	0.621897	0.445	0.236	0	ENSMUSG00000040407	Gene	Expression
333	Eps8	0	0.52953	0.539	0.33	0	ENSMUSG00000015766	Gene	Expression
334	Etv6	0	0.444827	0.723	0.514	0	ENSMUSG00000030199	Gene	Expression
335	Erbin	0	0.409728	0.602	0.393	0	ENSMUSG00000021709	Gene	Expression
336	Slmap	0	0.554421	0.476	0.267	0	ENSMUSG00000021870	Gene	Expression
337	Atrnl1	0	0.387706	0.736	0.527	0	ENSMUSG00000054843	Gene	Expression
338	Msi2	0	0.392346	0.776	0.568	0	ENSMUSG00000069769	Gene	Expression
339	Dnajc1	0	0.510428	0.546	0.338	0	ENSMUSG00000026740	Gene	Expression
340	Gm19710	0	-3.3383	0.053	0.261	0	ENSMUSG00000105552	Gene	Expression
341	Asxl2	0	0.503955	0.493	0.285	0	ENSMUSG00000037486	Gene	Expression
342	Cdkal1	0	0.453467	0.53	0.322	0	ENSMUSG00000006191	Gene	Expression
343	Ssbp2	0	1.82868	0.276	0.068	0	ENSMUSG00000003992	Gene	Expression
344	Crebbp	0	0.361142	0.646	0.438	0	ENSMUSG00000022521	Gene	Expression
345	Rpl41	0	-2.6763	0.098	0.306	0	ENSMUSG00000093674	Gene	Expression
346	Cog5	0	0.46814	0.461	0.254	0	ENSMUSG00000035933	Gene	Expression
347	Dmxl1	0	0.568777	0.466	0.259	0	ENSMUSG00000037416	Gene	Expression
348	Snx24	0	0.543745	0.497	0.29	0	ENSMUSG00000024535	Gene	Expression
349	Piezo2	0	1.46933	0.302	0.095	0	ENSMUSG00000041482	Gene	Expression
350	Bcl2	0	0.681201	0.472	0.265	0	ENSMUSG00000057329	Gene	Expression
351	Map3k5	0	0.51643	0.481	0.274	0	ENSMUSG00000071369	Gene	Expression
352	Nek7	0	0.528536	0.524	0.318	0	ENSMUSG00000026393	Gene	Expression
353	Hnf1aos1	0	0.963214	0.389	0.183	0	ENSMUSG00000086054	Gene	Expression
354	Rps25	0	-3.29914	0.048	0.254	0	ENSMUSG00000009927	Gene	Expression
355	Arih1	0	0.394046	0.67	0.464	0	ENSMUSG00000025234	Gene	Expression
356	Map7	0	0.641916	0.405	0.199	0	ENSMUSG00000019996	Gene	Expression
357	Bclaf1	0	0.452819	0.511	0.305	0	ENSMUSG00000037608	Gene	Expression
358	Parp8	0	0.602684	0.544	0.338	0	ENSMUSG00000021725	Gene	Expression
359	Ptk2	0	0.436447	0.547	0.341	0	ENSMUSG00000022607	Gene	Expression
360	Sgms1	0	0.398819	0.657	0.451	0	ENSMUSG00000040451	Gene	Expression
361	Cadps2	0	1.50381	0.292	0.086	0	ENSMUSG00000017978	Gene	Expression
362	Fam135a	0	0.508111	0.484	0.278	0	ENSMUSG00000026153	Gene	Expression
363	Celf1	0	0.416033	0.602	0.396	0	ENSMUSG00000005506	Gene	Expression
364	Rbm39	0	0.421908	0.739	0.533	0	ENSMUSG00000027620	Gene	Expression
365	Map4k3	0	0.569387	0.478	0.272	0	ENSMUSG00000024242	Gene	Expression
366	Tcf4	0	0.443886	0.685	0.48	0	ENSMUSG00000053477	Gene	Expression
367	Eef1b2	0	-3.17356	0.056	0.261	0	ENSMUSG00000025967	Gene	Expression
368	Far1os	0	-3.28508	0.059	0.264	0	ENSMUSG00000084984	Gene	Expression
369	Cdk13	0	0.475228	0.539	0.334	0	ENSMUSG00000041297	Gene	Expression
370	Vwa8	0	1.08192	0.326	0.121	0	ENSMUSG00000058997	Gene	Expression
371	Zfp407	0	0.459133	0.546	0.341	0	ENSMUSG00000048410	Gene	Expression
372	Iqgap2	0	0.985277	0.365	0.16	0	ENSMUSG00000021676	Gene	Expression
373	Foxp1	0	0.528272	0.849	0.644	0	ENSMUSG00000030067	Gene	Expression
374	Wwox	0	0.440687	0.717	0.512	0	ENSMUSG00000004637	Gene	Expression
375	Med13	0	0.519728	0.481	0.276	0	ENSMUSG00000034297	Gene	Expression
376	Pamr1	0	1.07403	0.329	0.125	0	ENSMUSG00000027188	Gene	Expression
377	Bach2	0	1.41359	0.333	0.129	0	ENSMUSG00000040270	Gene	Expression
378	Tab2	0	0.742562	0.389	0.185	0	ENSMUSG00000015755	Gene	Expression
379	Rps4x	0	-3.24006	0.051	0.255	0	ENSMUSG00000031320	Gene	Expression
380	Rps6ka3	0	0.500276	0.522	0.318	0	ENSMUSG00000031309	Gene	Expression
381	Fmn1	0	0.621487	0.437	0.233	0	ENSMUSG00000044042	Gene	Expression
382	Ggnbp2	0	0.668941	0.428	0.224	0	ENSMUSG00000020530	Gene	Expression
383	Chchd3	0	0.496337	0.481	0.277	0	ENSMUSG00000053768	Gene	Expression
384	Nlk	0	0.547388	0.476	0.272	0	ENSMUSG00000017376	Gene	Expression
385	Trpm7	0	0.483157	0.495	0.292	0	ENSMUSG00000027365	Gene	Expression
386	Fbxw7	0	0.585351	0.45	0.247	0	ENSMUSG00000028086	Gene	Expression
387	0610040J01Rik	0	0.582213	0.453	0.25	0	ENSMUSG00000060512	Gene	Expression
388	Bri3	0	-2.25112	0.174	0.377	0	ENSMUSG00000047843	Gene	Expression
389	Rps11	0	-3.11264	0.056	0.259	0	ENSMUSG00000003429	Gene	Expression
390	Rps3	0	-3.29361	0.05	0.253	0	ENSMUSG00000030744	Gene	Expression
391	Adcy8	0	1.75928	0.272	0.069	0	ENSMUSG00000022376	Gene	Expression
392	Scaf8	0	0.448867	0.51	0.307	0	ENSMUSG00000046201	Gene	Expression
393	Smchd1	0	0.82625	0.381	0.178	0	ENSMUSG00000024054	Gene	Expression
394	Eml4	0	0.518542	0.505	0.302	0	ENSMUSG00000032624	Gene	Expression
395	Spata5	0	0.890493	0.36	0.157	0	ENSMUSG00000027722	Gene	Expression
396	Cwc27	0	0.888319	0.361	0.158	0	ENSMUSG00000021715	Gene	Expression
397	Ehmt1	0	0.411054	0.572	0.369	0	ENSMUSG00000036893	Gene	Expression
398	Sestd1	0	0.66423	0.404	0.202	0	ENSMUSG00000042272	Gene	Expression
399	Ptprd	0	0.403417	0.609	0.407	0	ENSMUSG00000028399	Gene	Expression
400	Setd5	0	0.33092	0.656	0.454	0	ENSMUSG00000034269	Gene	Expression
401	Arhgef12	0	0.493555	0.494	0.292	0	ENSMUSG00000059495	Gene	Expression
402	Clasp2	0	1.00756	0.342	0.14	0	ENSMUSG00000033392	Gene	Expression
403	Bcl11a	0	1.19679	0.314	0.112	0	ENSMUSG00000000861	Gene	Expression
404	Immp2l	0	0.644067	0.514	0.312	0	ENSMUSG00000056899	Gene	Expression
405	Stim1	0	1.30733	0.295	0.093	0	ENSMUSG00000030987	Gene	Expression
406	Etl4	0	0.43822	0.772	0.571	0	ENSMUSG00000036617	Gene	Expression
407	Meis2	0	0.509249	0.8	0.599	0	ENSMUSG00000027210	Gene	Expression
408	Fndc3b	0	0.458397	0.776	0.575	0	ENSMUSG00000039286	Gene	Expression
409	Bltp1	0	0.730646	0.391	0.19	0	ENSMUSG00000037270	Gene	Expression
410	Kif1b	0	0.75696	0.388	0.187	0	ENSMUSG00000063077	Gene	Expression
411	Ube2k	0	0.453977	0.511	0.31	0	ENSMUSG00000029203	Gene	Expression
412	Tnks	0	0.539395	0.446	0.245	0	ENSMUSG00000031529	Gene	Expression
413	Rpl15	0	-3.38863	0.05	0.251	0	ENSMUSG00000012405	Gene	Expression
414	Cpq	0	1.00733	0.338	0.137	0	ENSMUSG00000039007	Gene	Expression
415	Atp9b	0	0.71605	0.403	0.202	0	ENSMUSG00000024566	Gene	Expression
416	Eri3	0	0.846553	0.352	0.151	0	ENSMUSG00000033423	Gene	Expression
417	Tent2	0	0.706269	0.407	0.206	0	ENSMUSG00000042167	Gene	Expression
418	Tmem117	0	0.951139	0.363	0.162	0	ENSMUSG00000063296	Gene	Expression
419	Ikzf2	0	0.629693	0.469	0.268	0	ENSMUSG00000025997	Gene	Expression
420	Gtdc1	0	0.612999	0.473	0.272	0	ENSMUSG00000036890	Gene	Expression
421	Akt3	0	0.853642	0.378	0.178	0	ENSMUSG00000019699	Gene	Expression
422	Rb1cc1	0	0.606497	0.427	0.227	0	ENSMUSG00000025907	Gene	Expression
423	Lncppara	0	0.788553	0.364	0.164	0	ENSMUSG00000116305	Gene	Expression
424	Ppp3ca	0	0.387491	0.717	0.517	0	ENSMUSG00000028161	Gene	Expression
425	Ulk2	0	0.944473	0.343	0.144	0	ENSMUSG00000004798	Gene	Expression
426	Pde7a	0	0.606357	0.445	0.246	0	ENSMUSG00000069094	Gene	Expression
427	Csnk1g1	0	0.504192	0.49	0.291	0	ENSMUSG00000032384	Gene	Expression
428	Gm43305	0	2.3908	0.242	0.043	0	ENSMUSG00000105703	Gene	Expression
429	Stk3	0	0.60268	0.438	0.239	0	ENSMUSG00000022329	Gene	Expression
430	Ppm1h	0	0.932658	0.353	0.154	0	ENSMUSG00000034613	Gene	Expression
431	Peli1	0	0.898073	0.369	0.17	0	ENSMUSG00000020134	Gene	Expression
432	Rpl38	0	-2.5548	0.091	0.29	0	ENSMUSG00000057322	Gene	Expression
433	Dock4	0	0.368974	0.746	0.547	0	ENSMUSG00000035954	Gene	Expression
434	Srek1	0	0.508454	0.476	0.277	0	ENSMUSG00000032621	Gene	Expression
435	Fbxo11	0	0.393227	0.561	0.363	0	ENSMUSG00000005371	Gene	Expression
436	Agfg1	0	0.732296	0.384	0.186	0	ENSMUSG00000026159	Gene	Expression
437	Tgfbr1	0	0.704033	0.393	0.195	0	ENSMUSG00000007613	Gene	Expression
438	Reps1	0	1.03861	0.319	0.121	0	ENSMUSG00000019854	Gene	Expression
439	Foxn3	0	0.611067	0.495	0.297	0	ENSMUSG00000033713	Gene	Expression
440	Zmym2	0	0.39299	0.528	0.33	0	ENSMUSG00000021945	Gene	Expression
441	Cask	0	0.565014	0.447	0.249	0	ENSMUSG00000031012	Gene	Expression
442	Matr3	0	0.491831	0.471	0.273	0	ENSMUSG00000037236	Gene	Expression
443	Ptpn4	0	0.727083	0.383	0.186	0	ENSMUSG00000026384	Gene	Expression
444	Cobll1	0	1.07673	0.315	0.118	0	ENSMUSG00000034903	Gene	Expression
445	Taok3	0	0.509322	0.438	0.241	0	ENSMUSG00000061288	Gene	Expression
446	Kdm7a	0	0.711773	0.389	0.192	0	ENSMUSG00000042599	Gene	Expression
447	Wnk1	0	0.356107	0.633	0.436	0	ENSMUSG00000045962	Gene	Expression
448	Pten	0	0.588354	0.461	0.264	0	ENSMUSG00000013663	Gene	Expression
449	Tlk2	0	0.572411	0.429	0.232	0	ENSMUSG00000020694	Gene	Expression
450	Trip11	0	0.738787	0.367	0.17	0	ENSMUSG00000021188	Gene	Expression
451	Ppp3cb	0	0.805846	0.361	0.164	0	ENSMUSG00000021816	Gene	Expression
452	Uvrag	0	0.929735	0.343	0.147	0	ENSMUSG00000035354	Gene	Expression
453	Agap1	0	0.555718	0.457	0.261	0	ENSMUSG00000055013	Gene	Expression
454	Psmd14	0	0.693154	0.395	0.199	0	ENSMUSG00000026914	Gene	Expression
455	Prdm16	0	0.535583	0.437	0.241	0	ENSMUSG00000039410	Gene	Expression
456	Zfp609	0	0.450272	0.511	0.315	0	ENSMUSG00000040524	Gene	Expression
457	Sltm	0	0.458537	0.496	0.3	0	ENSMUSG00000032212	Gene	Expression
458	Ap3b1	0	0.527026	0.461	0.265	0	ENSMUSG00000021686	Gene	Expression
459	Arid4b	0	0.343905	0.598	0.402	0	ENSMUSG00000039219	Gene	Expression
460	Spopl	0	0.881244	0.336	0.141	0	ENSMUSG00000026771	Gene	Expression
461	Xkr4	0	1.61974	0.273	0.078	0	ENSMUSG00000051951	Gene	Expression
462	Asxl1	0	0.447455	0.5	0.305	0	ENSMUSG00000042548	Gene	Expression
463	Rps13	0	-3.07864	0.07	0.265	0	ENSMUSG00000090862	Gene	Expression
464	Rps15	0	-2.52963	0.083	0.278	0	ENSMUSG00000063457	Gene	Expression
465	Itsn2	0	0.592687	0.44	0.245	0	ENSMUSG00000020640	Gene	Expression
466	Arhgap5	0	0.407446	0.549	0.355	0	ENSMUSG00000035133	Gene	Expression
467	Rpl11	0	-3.04878	0.068	0.262	0	ENSMUSG00000059291	Gene	Expression
468	Pds5a	0	0.450754	0.5	0.306	0	ENSMUSG00000029202	Gene	Expression
469	Rbm26	0	0.43098	0.505	0.311	0	ENSMUSG00000022119	Gene	Expression
470	Wdr33	0	0.438947	0.508	0.314	0	ENSMUSG00000024400	Gene	Expression
471	6530409C15Rik	0	-3.24138	0.056	0.249	0	ENSMUSG00000043340	Gene	Expression
472	Ahcyl2	0	0.417239	0.527	0.334	0	ENSMUSG00000029772	Gene	Expression
473	Frk	0	0.430822	0.536	0.343	0	ENSMUSG00000019779	Gene	Expression
474	Ppp1r12a	0	0.374566	0.524	0.331	0	ENSMUSG00000019907	Gene	Expression
475	Gnaq	0	0.30444	0.66	0.467	0	ENSMUSG00000024639	Gene	Expression
476	Ppia	0	-2.60939	0.092	0.285	0	ENSMUSG00000071866	Gene	Expression
477	Baz1a	0	0.654322	0.407	0.214	0	ENSMUSG00000035021	Gene	Expression
478	Adgrl2	0	0.492938	0.576	0.383	0	ENSMUSG00000028184	Gene	Expression
479	Rabgap1	0	0.358184	0.513	0.321	0	ENSMUSG00000035437	Gene	Expression
480	Elp4	0	1.14105	0.301	0.109	0	ENSMUSG00000027167	Gene	Expression
481	Pcm1	0	0.488011	0.447	0.255	0	ENSMUSG00000031592	Gene	Expression
482	Ddx6	0	0.405212	0.492	0.3	0	ENSMUSG00000032097	Gene	Expression
483	Bbx	0	0.700276	0.385	0.193	0	ENSMUSG00000022641	Gene	Expression
484	Vps13a	0	0.470434	0.454	0.262	0	ENSMUSG00000046230	Gene	Expression
485	Nfib	0	0.564129	0.85	0.658	0	ENSMUSG00000008575	Gene	Expression
486	Srsf5	0	0.540826	0.471	0.279	0	ENSMUSG00000021134	Gene	Expression
487	Phactr2	0	1.27159	0.281	0.09	0	ENSMUSG00000062866	Gene	Expression
488	Lmbr1	0	0.99096	0.319	0.128	0	ENSMUSG00000010721	Gene	Expression
489	Rbm33	0	0.765025	0.343	0.153	0	ENSMUSG00000048271	Gene	Expression
490	Pnisr	0	0.413469	0.451	0.261	0	ENSMUSG00000028248	Gene	Expression
491	Epb41	0	0.504476	0.442	0.252	0	ENSMUSG00000028906	Gene	Expression
492	Igf1r	0	0.440048	0.597	0.407	0	ENSMUSG00000005533	Gene	Expression
493	Tll1	0	2.46336	0.238	0.048	0	ENSMUSG00000053626	Gene	Expression
494	Pias1	0	0.764867	0.366	0.176	0	ENSMUSG00000032405	Gene	Expression
495	Cnot2	0	0.475341	0.477	0.287	0	ENSMUSG00000020166	Gene	Expression
496	Kat2b	0	0.958498	0.324	0.134	0	ENSMUSG00000000708	Gene	Expression
497	Smyd3	0	0.410511	0.548	0.359	0	ENSMUSG00000055067	Gene	Expression
498	Tmtc2	0	0.402762	0.676	0.487	0	ENSMUSG00000036019	Gene	Expression
499	Dock10	0	1.53669	0.275	0.086	0	ENSMUSG00000038608	Gene	Expression
500	N4bp2l2	0	0.615174	0.395	0.206	0	ENSMUSG00000029655	Gene	Expression
501	Traf3	0	0.61059	0.393	0.204	0	ENSMUSG00000021277	Gene	Expression
502	Tanc1	0	0.656063	0.371	0.182	0	ENSMUSG00000035168	Gene	Expression
503	Zmym4	0	0.401081	0.497	0.308	0	ENSMUSG00000042446	Gene	Expression
504	Nktr	0	0.44982	0.488	0.299	0	ENSMUSG00000032525	Gene	Expression
505	Papola	0	0.403575	0.485	0.296	0	ENSMUSG00000021111	Gene	Expression
506	Dapk1	0	0.577275	0.426	0.237	0	ENSMUSG00000021559	Gene	Expression
507	Pbrm1	0	0.448866	0.457	0.268	0	ENSMUSG00000042323	Gene	Expression
508	Mcc	0	0.523371	0.487	0.298	0	ENSMUSG00000071856	Gene	Expression
509	Arhgap42	0	0.579513	0.408	0.219	0	ENSMUSG00000050730	Gene	Expression
510	Apc	0	0.530592	0.414	0.225	0	ENSMUSG00000005871	Gene	Expression
511	Esyt2	0	0.362716	0.573	0.384	0	ENSMUSG00000021171	Gene	Expression
512	Ttc3	0	0.393297	0.558	0.37	0	ENSMUSG00000040785	Gene	Expression
513	Arhgef26	0	1.45422	0.269	0.081	0	ENSMUSG00000036885	Gene	Expression
514	Spata6	0	0.93423	0.317	0.129	0	ENSMUSG00000034401	Gene	Expression
515	Rpl5	0	-2.24764	0.126	0.314	0	ENSMUSG00000058558	Gene	Expression
516	Lims1	0	0.512853	0.46	0.272	0	ENSMUSG00000019920	Gene	Expression
517	Cox7c	0	-2.47821	0.116	0.304	0	ENSMUSG00000017778	Gene	Expression
518	Diaph1	0	0.537015	0.427	0.239	0	ENSMUSG00000024456	Gene	Expression
519	Hdac8	0	0.655794	0.382	0.194	0	ENSMUSG00000067567	Gene	Expression
520	Cep350	0	0.758798	0.347	0.159	0	ENSMUSG00000033671	Gene	Expression
521	Cblb	0	0.639524	0.407	0.219	0	ENSMUSG00000022637	Gene	Expression
522	Ube3c	0	0.602904	0.389	0.202	0	ENSMUSG00000039000	Gene	Expression
523	Rps5	0	-2.99964	0.058	0.245	0	ENSMUSG00000012848	Gene	Expression
524	Rbm5	0	0.50612	0.439	0.252	0	ENSMUSG00000032580	Gene	Expression
525	Pdss2	0	0.587424	0.389	0.202	0	ENSMUSG00000038240	Gene	Expression
526	Helz	0	0.596673	0.38	0.193	0	ENSMUSG00000020721	Gene	Expression
527	Dyrk1a	0	0.483473	0.445	0.258	0	ENSMUSG00000022897	Gene	Expression
528	Epc2	0	0.603342	0.39	0.204	0	ENSMUSG00000069495	Gene	Expression
529	Tmem131l	0	0.838794	0.343	0.157	0	ENSMUSG00000033767	Gene	Expression
530	Usp24	0	0.821344	0.329	0.143	0	ENSMUSG00000028514	Gene	Expression
531	Cspp1	0	0.424682	0.469	0.283	0	ENSMUSG00000056763	Gene	Expression
532	Camk1d	0	0.405172	0.502	0.316	0	ENSMUSG00000039145	Gene	Expression
533	Pbx3	0	0.42462	0.473	0.287	0	ENSMUSG00000038718	Gene	Expression
534	Itch	0	0.40921	0.482	0.296	0	ENSMUSG00000027598	Gene	Expression
535	Rsf1	0	0.446788	0.449	0.263	0	ENSMUSG00000035623	Gene	Expression
536	Tead1	0	0.435903	0.505	0.319	0	ENSMUSG00000055320	Gene	Expression
537	6820431F20Rik	0	0.489261	0.453	0.267	0	ENSMUSG00000121492	Gene	Expression
538	Syncrip	0	0.396823	0.465	0.279	0	ENSMUSG00000032423	Gene	Expression
539	Wac	0	0.361828	0.52	0.334	0	ENSMUSG00000024283	Gene	Expression
540	Tcerg1	0	0.637643	0.376	0.19	0	ENSMUSG00000024498	Gene	Expression
541	Sik3	0	0.536376	0.42	0.234	0	ENSMUSG00000034135	Gene	Expression
542	Fstl4	0	0.919176	0.35	0.164	0	ENSMUSG00000036264	Gene	Expression
543	Mtdh	0	0.366077	0.468	0.283	0	ENSMUSG00000022255	Gene	Expression
544	Sec63	0	0.427183	0.461	0.276	0	ENSMUSG00000019802	Gene	Expression
545	Spop	0	0.450968	0.462	0.277	0	ENSMUSG00000057522	Gene	Expression
546	Hectd1	0	0.380798	0.472	0.287	0	ENSMUSG00000035247	Gene	Expression
547	Fgf13	0	1.7469	0.255	0.07	0	ENSMUSG00000031137	Gene	Expression
548	Susd6	0	0.636639	0.415	0.23	0	ENSMUSG00000021133	Gene	Expression
549	Ino80	0	0.568331	0.392	0.208	0	ENSMUSG00000034154	Gene	Expression
550	Dock2	0	1.54952	0.271	0.087	0	ENSMUSG00000020143	Gene	Expression
551	Mast2	0	0.542194	0.43	0.246	0	ENSMUSG00000003810	Gene	Expression
552	Lcorl	0	0.394776	0.484	0.3	0	ENSMUSG00000015882	Gene	Expression
553	Rpl28	0	-3.20846	0.05	0.234	0	ENSMUSG00000030432	Gene	Expression
554	Plekha7	0	0.590561	0.381	0.197	0	ENSMUSG00000045659	Gene	Expression
555	Ccar1	0	0.418233	0.473	0.289	0	ENSMUSG00000020074	Gene	Expression
556	Cobl	0	2.62514	0.21	0.026	0	ENSMUSG00000020173	Gene	Expression
557	Luc7l3	0	0.463209	0.444	0.26	0	ENSMUSG00000020863	Gene	Expression
558	Sipa1l1	0	0.403973	0.477	0.293	0	ENSMUSG00000042700	Gene	Expression
559	Ddhd1	0	0.684672	0.361	0.177	0	ENSMUSG00000037697	Gene	Expression
560	Chd7	0	0.586172	0.412	0.228	0	ENSMUSG00000041235	Gene	Expression
561	Ddx17	0	0.352362	0.576	0.392	0	ENSMUSG00000055065	Gene	Expression
562	Phldb2	0	0.426238	0.588	0.404	0	ENSMUSG00000033149	Gene	Expression
563	1600010M07Rik	0	-2.54768	0.093	0.276	0	ENSMUSG00000101585	Gene	Expression
564	Nr3c1	0	0.572495	0.4	0.217	0	ENSMUSG00000024431	Gene	Expression
565	Mga	0	0.458317	0.426	0.243	0	ENSMUSG00000033943	Gene	Expression
566	Cdk14	0	0.634435	0.418	0.235	0	ENSMUSG00000028926	Gene	Expression
567	Herc2	0	0.605352	0.378	0.195	0	ENSMUSG00000030451	Gene	Expression
568	Cdk12	0	0.414143	0.455	0.272	0	ENSMUSG00000003119	Gene	Expression
569	Xpo7	0	0.387316	0.475	0.292	0	ENSMUSG00000022100	Gene	Expression
570	Brd4	0	0.32863	0.521	0.338	0	ENSMUSG00000024002	Gene	Expression
571	Aak1	0	0.551921	0.395	0.213	0	ENSMUSG00000057230	Gene	Expression
572	Kcnq5	0	1.77821	0.257	0.075	0	ENSMUSG00000028033	Gene	Expression
573	2210408F21Rik	0	0.793589	0.376	0.194	0	ENSMUSG00000087380	Gene	Expression
574	Hipk2	0	0.442477	0.52	0.338	0	ENSMUSG00000061436	Gene	Expression
575	Ubb	0	-3.44005	0.043	0.225	0	ENSMUSG00000019505	Gene	Expression
576	Mindy3	0	1.23666	0.271	0.09	0	ENSMUSG00000026767	Gene	Expression
577	St7	0	0.836115	0.338	0.157	0	ENSMUSG00000029534	Gene	Expression
578	Rif1	0	0.649427	0.36	0.179	0	ENSMUSG00000036202	Gene	Expression
579	Elf2	0	0.621902	0.365	0.184	0	ENSMUSG00000037174	Gene	Expression
580	Cert1	0	0.453945	0.433	0.252	0	ENSMUSG00000021669	Gene	Expression
581	Fam120c	0	1.09211	0.284	0.103	0	ENSMUSG00000025262	Gene	Expression
582	Mid1	0	0.389723	0.518	0.337	0	ENSMUSG00000035299	Gene	Expression
583	Cdc73	0	0.547591	0.384	0.204	0	ENSMUSG00000026361	Gene	Expression
584	Usp6nl	0	0.474155	0.397	0.217	0	ENSMUSG00000039046	Gene	Expression
585	Cwf19l2	0	0.740192	0.329	0.149	0	ENSMUSG00000025898	Gene	Expression
586	Myo5b	0	0.544964	0.4	0.22	0	ENSMUSG00000025885	Gene	Expression
587	Ptpn13	0	0.507428	0.428	0.248	0	ENSMUSG00000034573	Gene	Expression
588	Pds5b	0	0.841833	0.315	0.135	0	ENSMUSG00000034021	Gene	Expression
589	Pawr	0	0.684493	0.365	0.185	0	ENSMUSG00000035873	Gene	Expression
590	Trio	0	0.40722	0.525	0.346	0	ENSMUSG00000022263	Gene	Expression
591	Arhgap21	0	0.521696	0.389	0.21	0	ENSMUSG00000036591	Gene	Expression
592	Srcap	0	0.50438	0.387	0.208	0	ENSMUSG00000053877	Gene	Expression
593	Kif13a	0	0.842286	0.322	0.143	0	ENSMUSG00000021375	Gene	Expression
594	Prpf40a	0	0.433765	0.446	0.267	0	ENSMUSG00000061136	Gene	Expression
595	Tsc22d2	0	0.681602	0.358	0.179	0	ENSMUSG00000027806	Gene	Expression
596	Rngtt	0	0.648504	0.364	0.185	0	ENSMUSG00000028274	Gene	Expression
597	Rev3l	0	0.670724	0.351	0.172	0	ENSMUSG00000019841	Gene	Expression
598	Mapk14	0	0.728593	0.349	0.17	0	ENSMUSG00000053436	Gene	Expression
599	Sp3	0	0.702006	0.335	0.157	0	ENSMUSG00000027109	Gene	Expression
600	Suclg2	0	0.748552	0.32	0.142	0	ENSMUSG00000061838	Gene	Expression
601	Tmem135	0	0.475915	0.395	0.217	0	ENSMUSG00000039428	Gene	Expression
602	Setd2	0	0.49985	0.401	0.223	0	ENSMUSG00000044791	Gene	Expression
603	Caprin1	0	0.359773	0.47	0.292	0	ENSMUSG00000027184	Gene	Expression
604	Rab28	0	1.44333	0.249	0.071	0	ENSMUSG00000029128	Gene	Expression
605	Cd81	0	-2.92716	0.068	0.246	0	ENSMUSG00000037706	Gene	Expression
606	Gm26740	0	1.59135	0.254	0.076	0	ENSMUSG00000097705	Gene	Expression
607	Gpc6	0	1.58371	0.248	0.07	0	ENSMUSG00000058571	Gene	Expression
608	Pdcd4	0	0.842658	0.374	0.196	0	ENSMUSG00000024975	Gene	Expression
609	Wdr26	0	0.486431	0.409	0.231	0	ENSMUSG00000038733	Gene	Expression
610	Zfp704	0	0.702261	0.332	0.155	0	ENSMUSG00000040209	Gene	Expression
611	Pign	0	0.566703	0.374	0.197	0	ENSMUSG00000056536	Gene	Expression
612	Ptprc	0	1.20706	0.29	0.113	0	ENSMUSG00000026395	Gene	Expression
613	Zzz3	0	0.542994	0.377	0.2	0	ENSMUSG00000039068	Gene	Expression
614	Ndufa4	0	-3.49751	0.04	0.217	0	ENSMUSG00000029632	Gene	Expression
615	Fbxw11	0	0.393159	0.441	0.264	0	ENSMUSG00000020271	Gene	Expression
616	Cdc14b	0	1.0315	0.299	0.122	0	ENSMUSG00000033102	Gene	Expression
617	Dock9	0	0.618184	0.372	0.195	0	ENSMUSG00000025558	Gene	Expression
618	Fndc3a	0	0.346328	0.465	0.289	0	ENSMUSG00000033487	Gene	Expression
619	ENSMUSG00000121307	0	1.15383	0.263	0.087	0	ENSMUSG00000121307	Gene	Expression
620	Clmn	0	1.18191	0.265	0.089	0	ENSMUSG00000021097	Gene	Expression
621	Prss22	0	-2.48594	0.095	0.271	0	ENSMUSG00000045027	Gene	Expression
622	Nckap1	0	0.360033	0.447	0.271	0	ENSMUSG00000027002	Gene	Expression
623	Atp6v0b	0	-2.32083	0.083	0.259	0	ENSMUSG00000033379	Gene	Expression
624	Scmh1	0	0.579724	0.37	0.194	0	ENSMUSG00000000085	Gene	Expression
625	Yes1	0	0.64973	0.351	0.175	0	ENSMUSG00000014932	Gene	Expression
626	Braf	0	0.613643	0.363	0.187	0	ENSMUSG00000002413	Gene	Expression
627	Stat3	0	0.492611	0.415	0.239	0	ENSMUSG00000004040	Gene	Expression
628	Fam120a	0	0.540948	0.36	0.184	0	ENSMUSG00000038014	Gene	Expression
629	Nisch	0	0.640442	0.452	0.276	0	ENSMUSG00000021910	Gene	Expression
630	Crim1	0	0.496181	0.414	0.238	0	ENSMUSG00000024074	Gene	Expression
631	Add3	0	0.859771	0.306	0.13	0	ENSMUSG00000025026	Gene	Expression
632	Pou2f1	0	0.805425	0.32	0.145	0	ENSMUSG00000026565	Gene	Expression
633	Ttll5	0	0.705484	0.334	0.159	0	ENSMUSG00000012609	Gene	Expression
634	Man1a2	0	0.552935	0.363	0.188	0	ENSMUSG00000008763	Gene	Expression
635	Mnat1	0	0.545695	0.375	0.2	0	ENSMUSG00000021103	Gene	Expression
636	Top2b	0	0.792321	0.31	0.135	0	ENSMUSG00000017485	Gene	Expression
637	Ep300	0	0.418232	0.415	0.24	0	ENSMUSG00000055024	Gene	Expression
638	Camkmt	0	0.608389	0.372	0.197	0	ENSMUSG00000071037	Gene	Expression
639	Pias2	0	0.585387	0.367	0.192	0	ENSMUSG00000025423	Gene	Expression
640	Pcca	0	0.993217	0.277	0.103	0	ENSMUSG00000041650	Gene	Expression
641	Cpne8	0	0.686865	0.339	0.165	0	ENSMUSG00000052560	Gene	Expression
642	Ehf	0	0.545469	0.375	0.201	0	ENSMUSG00000012350	Gene	Expression
643	Deptor	0	1.04388	0.284	0.11	0	ENSMUSG00000022419	Gene	Expression
644	Plcl1	0	0.979948	0.281	0.108	0	ENSMUSG00000038349	Gene	Expression
645	Bmpr2	0	0.351515	0.462	0.289	0	ENSMUSG00000067336	Gene	Expression
646	Pkd2	0	0.915497	0.279	0.106	0	ENSMUSG00000034462	Gene	Expression
647	Ankib1	0	0.743025	0.322	0.149	0	ENSMUSG00000040351	Gene	Expression
648	H3f3b	0	-1.75224	0.218	0.391	0	ENSMUSG00000016559	Gene	Expression
649	Prkn	0	1.21902	0.268	0.095	0	ENSMUSG00000023826	Gene	Expression
650	Tmem87a	0	0.613878	0.353	0.18	0	ENSMUSG00000033808	Gene	Expression
651	Wdfy3	0	0.389569	0.448	0.275	0	ENSMUSG00000043940	Gene	Expression
652	Thsd7a	0	2.14053	0.221	0.048	0	ENSMUSG00000032625	Gene	Expression
653	Skap2	0	0.459113	0.429	0.256	0	ENSMUSG00000059182	Gene	Expression
654	Nup98	0	0.556284	0.356	0.183	0	ENSMUSG00000063550	Gene	Expression
655	Mia2	0	0.38449	0.424	0.251	0	ENSMUSG00000021000	Gene	Expression
656	Hsp90ab1	0	-1.89352	0.187	0.36	0	ENSMUSG00000023944	Gene	Expression
657	Garem1	0	0.601654	0.36	0.187	0	ENSMUSG00000042680	Gene	Expression
658	R3hdm1	0	0.367252	0.46	0.288	0	ENSMUSG00000056211	Gene	Expression
659	Elf1	0	0.366153	0.461	0.289	0	ENSMUSG00000036461	Gene	Expression
660	Eps15	0	0.493098	0.391	0.219	0	ENSMUSG00000028552	Gene	Expression
661	Ica1	0	0.660584	0.33	0.158	0	ENSMUSG00000062995	Gene	Expression
662	Atxn10	0	0.47523	0.391	0.219	0	ENSMUSG00000016541	Gene	Expression
663	Cdk6	0	0.381659	0.48	0.308	0	ENSMUSG00000040274	Gene	Expression
664	Rnf111	0	0.425317	0.415	0.243	0	ENSMUSG00000032217	Gene	Expression
665	Ppp4r3b	0	0.50054	0.367	0.195	0	ENSMUSG00000020463	Gene	Expression
666	Gm15283	0	-3.28907	0.042	0.214	0	ENSMUSG00000087700	Gene	Expression
667	Ints6	0	0.446351	0.422	0.25	0	ENSMUSG00000035161	Gene	Expression
668	Enox2	0	0.626085	0.363	0.191	0	ENSMUSG00000031109	Gene	Expression
669	Rpl17	0	-2.31144	0.103	0.274	0	ENSMUSG00000062328	Gene	Expression
670	Stau2	0	0.513262	0.384	0.213	0	ENSMUSG00000025920	Gene	Expression
671	Gpatch2	0	0.757726	0.313	0.142	0	ENSMUSG00000039210	Gene	Expression
672	Acnat1	0	1.36958	0.266	0.095	0	ENSMUSG00000070985	Gene	Expression
673	Nedd9	0	0.634693	0.384	0.213	0	ENSMUSG00000021365	Gene	Expression
674	Zfc3h1	0	0.371364	0.434	0.263	0	ENSMUSG00000034163	Gene	Expression
675	Wdpcp	0	1.40838	0.246	0.075	0	ENSMUSG00000020319	Gene	Expression
676	Zdhhc20	0	0.537283	0.37	0.199	0	ENSMUSG00000021969	Gene	Expression
677	Pibf1	0	0.564874	0.366	0.195	0	ENSMUSG00000022064	Gene	Expression
678	Ctsl	0	-2.42463	0.094	0.264	0	ENSMUSG00000021477	Gene	Expression
679	Crp	0	2.07022	0.21	0.04	0	ENSMUSG00000037942	Gene	Expression
680	Foxo1	0	0.667512	0.351	0.181	0	ENSMUSG00000044167	Gene	Expression
681	Nfix	0	1.25691	0.24	0.07	0	ENSMUSG00000001911	Gene	Expression
682	Zfhx3	0	0.336257	0.513	0.343	0	ENSMUSG00000038872	Gene	Expression
683	Tnik	0	1.19026	0.259	0.09	0	ENSMUSG00000027692	Gene	Expression
684	Slc9a9	0	1.27378	0.261	0.092	0	ENSMUSG00000031129	Gene	Expression
685	Osbpl8	0	0.751348	0.31	0.141	0	ENSMUSG00000020189	Gene	Expression
686	Ranbp9	0	0.439415	0.398	0.229	0	ENSMUSG00000038546	Gene	Expression
687	Pkn2	0	0.326727	0.448	0.279	0	ENSMUSG00000004591	Gene	Expression
688	Atf2	0	0.417019	0.404	0.236	0	ENSMUSG00000027104	Gene	Expression
689	Tasp1	0	0.709753	0.327	0.159	0	ENSMUSG00000039033	Gene	Expression
690	Slc6a6	0	0.477991	0.399	0.231	0	ENSMUSG00000030096	Gene	Expression
691	4632427E13Rik	0	0.647402	0.324	0.156	0	ENSMUSG00000074024	Gene	Expression
692	Stxbp6	0	1.71192	0.224	0.056	0	ENSMUSG00000046314	Gene	Expression
693	Btaf1	0	0.452596	0.39	0.222	0	ENSMUSG00000040565	Gene	Expression
694	Lgr4	0	0.506343	0.37	0.202	0	ENSMUSG00000050199	Gene	Expression
695	Gtf2i	0	0.47266	0.358	0.19	0	ENSMUSG00000060261	Gene	Expression
696	Stk38	0	0.52398	0.369	0.201	0	ENSMUSG00000024006	Gene	Expression
697	Grk5	0	0.613223	0.356	0.188	0	ENSMUSG00000003228	Gene	Expression
698	Ubr1	0	0.703403	0.309	0.142	0	ENSMUSG00000027272	Gene	Expression
699	Kdm4c	0	0.632795	0.331	0.164	0	ENSMUSG00000028397	Gene	Expression
700	Ranbp2	0	0.42143	0.386	0.219	0	ENSMUSG00000003226	Gene	Expression
701	Eea1	0	0.731692	0.31	0.143	0	ENSMUSG00000036499	Gene	Expression
702	Trappc9	0	0.695868	0.316	0.149	0	ENSMUSG00000047921	Gene	Expression
703	Rin2	0	0.510135	0.416	0.249	0	ENSMUSG00000001768	Gene	Expression
704	Znrf2	0	0.892394	0.289	0.122	0	ENSMUSG00000058446	Gene	Expression
705	Gm47271	0	-3.64121	0.035	0.201	0	ENSMUSG00000111846	Gene	Expression
706	Wwp1	0	0.601337	0.352	0.186	0	ENSMUSG00000041058	Gene	Expression
707	Large1	0	0.45081	0.508	0.342	0	ENSMUSG00000004383	Gene	Expression
708	Manf	0	-2.69997	0.071	0.237	0	ENSMUSG00000032575	Gene	Expression
709	Nxpe3	0	1.44943	0.24	0.074	0	ENSMUSG00000075033	Gene	Expression
710	Hnrnpr	0	0.455147	0.38	0.215	0	ENSMUSG00000066037	Gene	Expression
711	Dync2h1	0	1.16038	0.253	0.088	0	ENSMUSG00000047193	Gene	Expression
712	Egfros	0	-4.00571	0.028	0.193	0	ENSMUSG00000085091	Gene	Expression
713	Zc3h6	0	2.09076	0.206	0.041	0	ENSMUSG00000042851	Gene	Expression
714	Gpcpd1	0	0.963613	0.283	0.118	0	ENSMUSG00000027346	Gene	Expression
715	Rapgef5	0	0.465	0.366	0.201	0	ENSMUSG00000041992	Gene	Expression
716	Exoc5	0	0.53495	0.351	0.186	0	ENSMUSG00000061244	Gene	Expression
717	Rpl10a	0	-2.39394	0.081	0.246	0	ENSMUSG00000037805	Gene	Expression
718	Cbfb	0	0.375712	0.402	0.238	0	ENSMUSG00000031885	Gene	Expression
719	Mier1	0	0.436223	0.387	0.223	0	ENSMUSG00000028522	Gene	Expression
720	Pitpna	0	0.48261	0.369	0.205	0	ENSMUSG00000017781	Gene	Expression
721	Cstf3	0	0.376699	0.434	0.27	0	ENSMUSG00000027176	Gene	Expression
722	Ccnl1	0	0.288628	0.486	0.322	0	ENSMUSG00000027829	Gene	Expression
723	Klf3	0	0.531815	0.353	0.189	0	ENSMUSG00000029178	Gene	Expression
724	Sppl3	0	0.337994	0.424	0.26	0	ENSMUSG00000029550	Gene	Expression
725	Cdk17	0	0.409356	0.409	0.245	0	ENSMUSG00000020015	Gene	Expression
726	Bdp1	0	0.72391	0.299	0.135	0	ENSMUSG00000049658	Gene	Expression
727	Rpl18a	0	-2.51103	0.071	0.234	0	ENSMUSG00000045128	Gene	Expression
728	Kmt2a	0	0.437241	0.385	0.222	0	ENSMUSG00000002028	Gene	Expression
729	Pcbp3	0	1.28332	0.249	0.086	0	ENSMUSG00000001120	Gene	Expression
730	Sos2	0	0.639373	0.314	0.151	0	ENSMUSG00000034801	Gene	Expression
731	Mecp2	0	0.689281	0.311	0.148	0	ENSMUSG00000031393	Gene	Expression
732	Bptf	0	0.367625	0.417	0.254	0	ENSMUSG00000040481	Gene	Expression
733	Dnmt3a	0	0.47127	0.362	0.199	0	ENSMUSG00000020661	Gene	Expression
734	Mib1	0	0.369317	0.409	0.246	0	ENSMUSG00000024294	Gene	Expression
735	Atf6	0	0.712028	0.305	0.143	0	ENSMUSG00000026663	Gene	Expression
736	Rnf216	0	0.404904	0.387	0.225	0	ENSMUSG00000045078	Gene	Expression
737	Supt3	0	0.585728	0.328	0.166	0	ENSMUSG00000038954	Gene	Expression
738	Appbp2	0	0.470466	0.346	0.184	0	ENSMUSG00000018481	Gene	Expression
739	Fam13b	0	0.356887	0.42	0.258	0	ENSMUSG00000036501	Gene	Expression
740	Mrc1	0	1.96177	0.232	0.071	0	ENSMUSG00000026712	Gene	Expression
741	Hmga2	0	-1.12228	0.357	0.518	0	ENSMUSG00000056758	Gene	Expression
742	Cnot6	0	0.539701	0.333	0.172	0	ENSMUSG00000020362	Gene	Expression
743	Clasp1	0	0.427691	0.391	0.23	0	ENSMUSG00000064302	Gene	Expression
744	Myef2	0	0.638451	0.32	0.159	0	ENSMUSG00000027201	Gene	Expression
745	Kif16b	0	0.616057	0.323	0.162	0	ENSMUSG00000038844	Gene	Expression
746	Frrs1	0	0.392162	0.387	0.226	0	ENSMUSG00000033386	Gene	Expression
747	Chaserr	0	0.603667	0.326	0.165	0	ENSMUSG00000101970	Gene	Expression
748	Map3k3	0	0.691885	0.304	0.143	0	ENSMUSG00000020700	Gene	Expression
749	Fer	0	0.626896	0.314	0.153	0	ENSMUSG00000000127	Gene	Expression
750	Sf3b1	0	0.325394	0.442	0.281	0	ENSMUSG00000025982	Gene	Expression
751	Gm15614	0	-2.70192	0.075	0.236	0	ENSMUSG00000085234	Gene	Expression
752	Stim2	0	0.471842	0.354	0.193	0	ENSMUSG00000039156	Gene	Expression
753	Ppp1r13b	0	0.481691	0.348	0.187	0	ENSMUSG00000021285	Gene	Expression
754	Ldlrad3	0	1.01654	0.251	0.091	0	ENSMUSG00000048058	Gene	Expression
755	Ncoa6	0	0.649433	0.317	0.157	0	ENSMUSG00000038369	Gene	Expression
756	Mlxip	0	0.737751	0.304	0.144	0	ENSMUSG00000038342	Gene	Expression
757	Atf7ip	0	0.418457	0.39	0.23	0	ENSMUSG00000030213	Gene	Expression
758	Arhgap44	0	0.635974	0.314	0.154	0	ENSMUSG00000033389	Gene	Expression
759	Prpf39	0	0.404974	0.376	0.216	0	ENSMUSG00000035597	Gene	Expression
760	Chrm3	0	0.565106	0.378	0.218	0	ENSMUSG00000046159	Gene	Expression
761	Hes1	0	-1.87406	0.205	0.365	0	ENSMUSG00000022528	Gene	Expression
762	Kdm5c	0	0.593619	0.322	0.162	0	ENSMUSG00000025332	Gene	Expression
763	Srrm1	0	0.479887	0.345	0.185	0	ENSMUSG00000028809	Gene	Expression
764	Nrf1	0	0.358817	0.416	0.256	0	ENSMUSG00000058440	Gene	Expression
765	Plekha1	0	0.725863	0.292	0.132	0	ENSMUSG00000040268	Gene	Expression
766	Rap1a	0	0.572077	0.334	0.175	0	ENSMUSG00000068798	Gene	Expression
767	Arid4a	0	0.842172	0.279	0.12	0	ENSMUSG00000048118	Gene	Expression
768	Epb41l4b	0	0.671011	0.303	0.144	0	ENSMUSG00000028434	Gene	Expression
769	Atxn7l1	0	0.396772	0.381	0.222	0	ENSMUSG00000020564	Gene	Expression
770	Mark3	0	0.425379	0.367	0.208	0	ENSMUSG00000007411	Gene	Expression
771	Mdm4	0	0.541136	0.349	0.19	0	ENSMUSG00000054387	Gene	Expression
772	Gm48749	0	-3.35525	0.048	0.207	0	ENSMUSG00000111627	Gene	Expression
773	Gpd2	0	0.488005	0.342	0.184	0	ENSMUSG00000026827	Gene	Expression
774	Phc3	0	0.834771	0.268	0.11	0	ENSMUSG00000037652	Gene	Expression
775	Ptprk	0	0.371242	0.879	0.721	0	ENSMUSG00000019889	Gene	Expression
776	Insr	0	0.454263	0.385	0.227	0	ENSMUSG00000005534	Gene	Expression
777	Gm49692	0	2.88906	0.176	0.018	0	ENSMUSG00000116736	Gene	Expression
778	Rpl36	0	-3.18176	0.042	0.2	0	ENSMUSG00000057863	Gene	Expression
779	Arhgap32	0	0.681742	0.296	0.138	0	ENSMUSG00000041444	Gene	Expression
780	Rptor	0	0.435463	0.357	0.199	0	ENSMUSG00000025583	Gene	Expression
781	Ppm1b	0	0.453403	0.357	0.199	0	ENSMUSG00000061130	Gene	Expression
782	Actg1	0	-1.9578	0.124	0.281	0	ENSMUSG00000062825	Gene	Expression
783	ENSMUSG00000095041	0	-1.22294	0.489	0.646	0	ENSMUSG00000095041	Gene	Expression
784	Usp25	0	0.657158	0.304	0.147	0	ENSMUSG00000022867	Gene	Expression
785	Pcmtd1	0	0.465741	0.36	0.203	0	ENSMUSG00000051285	Gene	Expression
786	Pikfyve	0	0.727056	0.289	0.132	0	ENSMUSG00000025949	Gene	Expression
787	Cradd	0	0.793486	0.289	0.132	0	ENSMUSG00000045867	Gene	Expression
788	Scaf11	0	0.467665	0.349	0.192	0	ENSMUSG00000033228	Gene	Expression
789	Snx29	0	0.821419	0.286	0.129	0	ENSMUSG00000071669	Gene	Expression
790	Smarca2	0	0.845458	0.274	0.118	0	ENSMUSG00000024921	Gene	Expression
791	Khdc4	0	0.429123	0.36	0.204	0	ENSMUSG00000028060	Gene	Expression
792	Dnajc13	0	0.557645	0.324	0.168	0	ENSMUSG00000032560	Gene	Expression
793	Golga4	0	0.562046	0.306	0.15	0	ENSMUSG00000038708	Gene	Expression
794	Cdyl	0	0.604069	0.31	0.154	0	ENSMUSG00000059288	Gene	Expression
795	Pcdh11x	0	2.36922	0.19	0.034	0	ENSMUSG00000034755	Gene	Expression
796	Gls	0	0.351648	0.434	0.278	0	ENSMUSG00000026103	Gene	Expression
797	Adnp	0	0.448494	0.355	0.199	0	ENSMUSG00000051149	Gene	Expression
798	Fam117b	0	0.5377	0.334	0.179	0	ENSMUSG00000041040	Gene	Expression
799	Plekhm3	0	0.99932	0.259	0.104	0	ENSMUSG00000051344	Gene	Expression
800	Csde1	0	0.32112	0.401	0.246	0	ENSMUSG00000068823	Gene	Expression
801	Arhgap24	0	1.16852	0.258	0.103	0	ENSMUSG00000057315	Gene	Expression
802	Nbas	0	1.18901	0.231	0.076	0	ENSMUSG00000020576	Gene	Expression
803	Mapkap1	0	0.503197	0.325	0.17	0	ENSMUSG00000038696	Gene	Expression
804	Cpne1	0	0.584243	0.301	0.146	0	ENSMUSG00000074643	Gene	Expression
805	Cdc14a	0	0.481792	0.372	0.217	0	ENSMUSG00000033502	Gene	Expression
806	Vps13d	0	0.410903	0.366	0.211	0	ENSMUSG00000020220	Gene	Expression
807	Resf1	0	0.530925	0.373	0.218	0	ENSMUSG00000032712	Gene	Expression
808	Cltc	0	0.334008	0.382	0.227	0	ENSMUSG00000047126	Gene	Expression
809	Rnf38	0	0.339161	0.392	0.238	0	ENSMUSG00000035696	Gene	Expression
810	Dcaf5	0	0.454303	0.337	0.183	0	ENSMUSG00000049106	Gene	Expression
811	Memo1	0	0.366349	0.391	0.237	0	ENSMUSG00000058704	Gene	Expression
812	Rpl35	0	-2.94787	0.051	0.205	0	ENSMUSG00000062997	Gene	Expression
813	Lrif1	0	1.46265	0.217	0.063	0	ENSMUSG00000056260	Gene	Expression
814	Glcci1	0	1.1127	0.241	0.087	0	ENSMUSG00000029638	Gene	Expression
815	Gramd3	0	0.54194	0.321	0.167	0	ENSMUSG00000001700	Gene	Expression
816	Pik3ap1	0	0.661407	0.359	0.205	0	ENSMUSG00000025017	Gene	Expression
817	Atp11b	0	0.454883	0.352	0.198	0	ENSMUSG00000037400	Gene	Expression
818	Tle1	0	0.676887	0.285	0.131	0	ENSMUSG00000008305	Gene	Expression
819	Hnrnpd	0	0.659461	0.284	0.13	0	ENSMUSG00000000568	Gene	Expression
820	Gapvd1	0	0.36633	0.391	0.238	0	ENSMUSG00000026867	Gene	Expression
821	Ralgapb	0	0.447352	0.343	0.19	0	ENSMUSG00000027652	Gene	Expression
822	Gm16599	0	-2.32846	0.105	0.258	0	ENSMUSG00000086220	Gene	Expression
823	Umad1	0	0.784471	0.271	0.118	0	ENSMUSG00000089862	Gene	Expression
824	Wdr7	0	1.12479	0.234	0.081	0	ENSMUSG00000040560	Gene	Expression
825	Zbed6	0	0.980531	0.25	0.097	0	ENSMUSG00000094410	Gene	Expression
826	Cpeb4	0	0.925795	0.254	0.101	0	ENSMUSG00000020300	Gene	Expression
827	Pdpk1	0	0.563795	0.308	0.155	0	ENSMUSG00000024122	Gene	Expression
828	Thoc1	0	0.612944	0.3	0.147	0	ENSMUSG00000024287	Gene	Expression
829	Zfx	0	0.56029	0.317	0.164	0	ENSMUSG00000079509	Gene	Expression
830	Stx8	0	0.423526	0.355	0.202	0	ENSMUSG00000020903	Gene	Expression
831	Tra2b	0	0.317077	0.407	0.254	0	ENSMUSG00000022858	Gene	Expression
832	Zzef1	0	0.887517	0.257	0.105	0	ENSMUSG00000055670	Gene	Expression
833	Zbtb20	0	0.63735	0.936	0.784	0	ENSMUSG00000022708	Gene	Expression
834	Gab1	0	0.583117	0.315	0.163	0	ENSMUSG00000031714	Gene	Expression
835	Ddx10	0	0.502868	0.321	0.169	0	ENSMUSG00000053289	Gene	Expression
836	Ogdh	0	0.659133	0.298	0.146	0	ENSMUSG00000020456	Gene	Expression
837	Fnbp4	0	0.522383	0.324	0.173	0	ENSMUSG00000008200	Gene	Expression
838	Mdfic	0	0.838804	0.268	0.117	0	ENSMUSG00000041390	Gene	Expression
839	Ccser1	0	1.7076	0.198	0.047	0	ENSMUSG00000039578	Gene	Expression
840	Frmd4b	0	0.752548	0.329	0.178	0	ENSMUSG00000030064	Gene	Expression
841	Trappc8	0	0.468335	0.339	0.188	0	ENSMUSG00000033382	Gene	Expression
842	Commd10	0	1.10261	0.233	0.082	0	ENSMUSG00000042705	Gene	Expression
843	Xrn1	0	0.371018	0.359	0.208	0	ENSMUSG00000032410	Gene	Expression
844	Rnf130	0	0.60552	0.295	0.144	0	ENSMUSG00000020376	Gene	Expression
845	Riok3	0	0.588342	0.308	0.157	0	ENSMUSG00000024404	Gene	Expression
846	Cab39	0	0.409835	0.349	0.198	0	ENSMUSG00000036707	Gene	Expression
847	Spred1	0	0.463192	0.352	0.201	0	ENSMUSG00000027351	Gene	Expression
848	Arid1a	0	0.308599	0.414	0.263	0	ENSMUSG00000007880	Gene	Expression
849	Foxo3	0	0.698851	0.288	0.137	0	ENSMUSG00000048756	Gene	Expression
850	Exoc6	0	0.431279	0.344	0.193	0	ENSMUSG00000053799	Gene	Expression
851	Abl2	0	0.28949	0.404	0.254	0	ENSMUSG00000026596	Gene	Expression
852	Hltf	0	0.842107	0.263	0.113	0	ENSMUSG00000002428	Gene	Expression
853	Rpsa	0	-1.79464	0.129	0.279	0	ENSMUSG00000032518	Gene	Expression
854	Akap10	0	0.481509	0.334	0.184	0	ENSMUSG00000047804	Gene	Expression
855	Xpo4	0	1.045	0.234	0.084	0	ENSMUSG00000021952	Gene	Expression
856	Efr3a	0	0.680382	0.278	0.128	0	ENSMUSG00000015002	Gene	Expression
857	Snx2	0	0.926688	0.259	0.109	0	ENSMUSG00000034484	Gene	Expression
858	Acsl4	0	0.806812	0.262	0.112	0	ENSMUSG00000031278	Gene	Expression
859	Naa15	0	0.382453	0.363	0.213	0	ENSMUSG00000063273	Gene	Expression
860	Scfd2	0	1.02475	0.242	0.092	0	ENSMUSG00000062110	Gene	Expression
861	Aftph	0	0.386778	0.362	0.212	0	ENSMUSG00000049659	Gene	Expression
862	Rai1	0	0.499579	0.32	0.17	0	ENSMUSG00000062115	Gene	Expression
863	Vps41	0	0.576225	0.311	0.161	0	ENSMUSG00000041236	Gene	Expression
864	Slf1	0	0.993258	0.241	0.091	0	ENSMUSG00000021597	Gene	Expression
865	Map3k1	0	0.541792	0.309	0.159	0	ENSMUSG00000021754	Gene	Expression
866	Gm15261	0	-5.41589	0.01	0.16	0	ENSMUSG00000087201	Gene	Expression
867	Jak1	0	0.45591	0.33	0.181	0	ENSMUSG00000028530	Gene	Expression
868	Hibadh	0	0.663136	0.278	0.129	0	ENSMUSG00000029776	Gene	Expression
869	Trak1	0	0.72267	0.265	0.116	0	ENSMUSG00000032536	Gene	Expression
870	Map4k5	0	0.712532	0.267	0.118	0	ENSMUSG00000034761	Gene	Expression
871	Xrcc4	0	0.470634	0.332	0.183	0	ENSMUSG00000021615	Gene	Expression
872	Pspc1	0	0.437557	0.338	0.189	0	ENSMUSG00000021938	Gene	Expression
873	Clu	0	-2.35188	0.719	0.868	0	ENSMUSG00000022037	Gene	Expression
874	Tshz1	0	1.11163	0.226	0.077	0	ENSMUSG00000046982	Gene	Expression
875	Abcb7	0	0.638987	0.281	0.132	0	ENSMUSG00000031333	Gene	Expression
876	Ppib	0	-2.74636	0.061	0.21	0	ENSMUSG00000032383	Gene	Expression
877	Kidins220	0	0.626589	0.296	0.147	0	ENSMUSG00000036333	Gene	Expression
878	Firre	0	0.366828	0.357	0.208	0	ENSMUSG00000085396	Gene	Expression
879	Ppp4r3a	0	0.387948	0.347	0.198	0	ENSMUSG00000041846	Gene	Expression
880	Pwwp2a	0	0.711653	0.272	0.124	0	ENSMUSG00000044950	Gene	Expression
881	Gdi2	0	0.499725	0.324	0.176	0	ENSMUSG00000021218	Gene	Expression
882	Nr1d2	0	1.10139	0.227	0.079	0	ENSMUSG00000021775	Gene	Expression
883	Rai14	0	0.510857	0.333	0.185	0	ENSMUSG00000022246	Gene	Expression
884	Kdm3b	0	0.487674	0.325	0.177	0	ENSMUSG00000038773	Gene	Expression
885	Sil1	0	0.69904	0.277	0.129	0	ENSMUSG00000024357	Gene	Expression
886	Dym	0	0.736601	0.264	0.116	0	ENSMUSG00000035765	Gene	Expression
887	Ophn1	0	0.873992	0.253	0.105	0	ENSMUSG00000031214	Gene	Expression
888	Acvr2a	0	0.561774	0.296	0.148	0	ENSMUSG00000052155	Gene	Expression
889	Slc12a6	0	0.456769	0.362	0.214	0	ENSMUSG00000027130	Gene	Expression
890	Gm56980	0	-3.48465	0.036	0.184	0	ENSMUSG00000121085	Gene	Expression
891	Crebrf	0	0.617103	0.307	0.159	0	ENSMUSG00000048249	Gene	Expression
892	Plcl2	0	1.06306	0.243	0.095	0	ENSMUSG00000038910	Gene	Expression
893	Slc10a7	0	0.437458	0.344	0.196	0	ENSMUSG00000031684	Gene	Expression
894	Tspan8	0	-1.63275	0.268	0.416	0	ENSMUSG00000034127	Gene	Expression
895	Ppm1l	0	0.743648	0.264	0.117	0	ENSMUSG00000027784	Gene	Expression
896	Rbbp6	0	0.442665	0.33	0.183	0	ENSMUSG00000030779	Gene	Expression
897	Setd3	0	0.726875	0.267	0.12	0	ENSMUSG00000056770	Gene	Expression
898	Dcaf6	0	0.379153	0.362	0.215	0	ENSMUSG00000026571	Gene	Expression
899	Gkn1	0	-7.38599	0.005	0.152	0	ENSMUSG00000030050	Gene	Expression
900	Mtf2	0	0.434547	0.34	0.194	0	ENSMUSG00000029267	Gene	Expression
901	Gm26827	0	-3.95252	0.023	0.169	0	ENSMUSG00000097634	Gene	Expression
902	Shprh	0	0.640595	0.277	0.131	0	ENSMUSG00000090112	Gene	Expression
903	Stat5b	0	0.966354	0.234	0.088	0	ENSMUSG00000020919	Gene	Expression
904	Grb2	0	0.433429	0.337	0.191	0	ENSMUSG00000059923	Gene	Expression
905	Smad2	0	0.404095	0.339	0.193	0	ENSMUSG00000024563	Gene	Expression
906	Dnah7b	0	1.00121	0.236	0.09	0	ENSMUSG00000041144	Gene	Expression
907	St7l	0	0.542898	0.292	0.146	0	ENSMUSG00000045576	Gene	Expression
908	Fip1l1	0	0.472451	0.311	0.165	0	ENSMUSG00000029227	Gene	Expression
909	Chchd2	0	-3.01574	0.041	0.187	0	ENSMUSG00000070493	Gene	Expression
910	Trim24	0	0.517051	0.311	0.165	0	ENSMUSG00000029833	Gene	Expression
911	Nmnat3	0	0.92338	0.245	0.099	0	ENSMUSG00000032456	Gene	Expression
912	Chd8	0	0.630876	0.287	0.141	0	ENSMUSG00000053754	Gene	Expression
913	Marchf6	0	0.551925	0.295	0.149	0	ENSMUSG00000039100	Gene	Expression
914	Rfx3	0	0.37001	0.373	0.227	0	ENSMUSG00000040929	Gene	Expression
915	Sh3bgrl	0	0.519216	0.314	0.168	0	ENSMUSG00000031246	Gene	Expression
916	Tet2	0	0.61214	0.283	0.137	0	ENSMUSG00000040943	Gene	Expression
917	Tns1	0	1.73274	0.194	0.049	0	ENSMUSG00000055322	Gene	Expression
918	Pdcd6ip	0	0.406763	0.333	0.188	0	ENSMUSG00000032504	Gene	Expression
919	Eif1	0	-2.41777	0.081	0.226	0	ENSMUSG00000035530	Gene	Expression
920	Inpp4b	0	1.46062	0.237	0.092	0	ENSMUSG00000037940	Gene	Expression
921	Rab14	0	0.439355	0.33	0.186	0	ENSMUSG00000026878	Gene	Expression
922	Ireb2	0	0.383899	0.336	0.192	0	ENSMUSG00000032293	Gene	Expression
923	1700006J14Rik	0	-4.18704	0.023	0.167	0	ENSMUSG00000034764	Gene	Expression
924	Rpl8	0	-2.29895	0.075	0.219	0	ENSMUSG00000003970	Gene	Expression
925	Ptpn14	0	0.539062	0.301	0.157	0	ENSMUSG00000026604	Gene	Expression
926	Gng5	0	-3.42939	0.036	0.18	0	ENSMUSG00000068523	Gene	Expression
927	Cep128	0	1.39344	0.207	0.063	0	ENSMUSG00000061533	Gene	Expression
928	Dennd6a	0	0.497158	0.307	0.163	0	ENSMUSG00000040818	Gene	Expression
929	Naa16	0	0.525545	0.291	0.147	0	ENSMUSG00000022020	Gene	Expression
930	Ttc14	0	0.274693	0.407	0.263	0	ENSMUSG00000027677	Gene	Expression
931	Slc30a9	0	0.608405	0.275	0.132	0	ENSMUSG00000029221	Gene	Expression
932	Baz1b	0	0.688744	0.268	0.125	0	ENSMUSG00000002748	Gene	Expression
933	Rpl21	0	-2.40151	0.071	0.214	0	ENSMUSG00000041453	Gene	Expression
934	Zdhhc17	0	0.38205	0.342	0.199	0	ENSMUSG00000035798	Gene	Expression
935	Rps6kb1	0	0.406291	0.324	0.181	0	ENSMUSG00000020516	Gene	Expression
936	Spata13	0	0.607752	0.281	0.138	0	ENSMUSG00000021990	Gene	Expression
937	Gtf2f2	0	0.685063	0.266	0.123	0	ENSMUSG00000067995	Gene	Expression
938	Gm20732	0	0.750819	0.253	0.11	0	ENSMUSG00000093387	Gene	Expression
939	Gm16541	0	-3.75958	0.021	0.164	0	ENSMUSG00000090117	Gene	Expression
940	Magi2	0	5.59734	0.145	0.002	0	ENSMUSG00000040003	Gene	Expression
941	Etnk1	0	0.543766	0.285	0.142	0	ENSMUSG00000030275	Gene	Expression
942	Rras2	0	0.60648	0.286	0.143	0	ENSMUSG00000055723	Gene	Expression
943	Atp11c	0	0.610338	0.291	0.148	0	ENSMUSG00000062949	Gene	Expression
944	Creb1	0	0.393747	0.346	0.203	0	ENSMUSG00000025958	Gene	Expression
945	Pip4k2a	0	0.764549	0.278	0.136	0	ENSMUSG00000026737	Gene	Expression
946	Vrk2	0	1.23552	0.213	0.071	0	ENSMUSG00000064090	Gene	Expression
947	Senp7	0	0.443917	0.321	0.179	0	ENSMUSG00000052917	Gene	Expression
948	8030462N17Rik	0	0.591852	0.277	0.135	0	ENSMUSG00000047466	Gene	Expression
949	Wdr70	0	0.485447	0.308	0.166	0	ENSMUSG00000039828	Gene	Expression
950	Dcaf8	0	0.429523	0.328	0.187	0	ENSMUSG00000026554	Gene	Expression
951	Rc3h2	0	0.371187	0.33	0.189	0	ENSMUSG00000075376	Gene	Expression
952	Cstpp1	0	0.883597	0.234	0.093	0	ENSMUSG00000040591	Gene	Expression
953	Usp50	0	-2.70836	0.051	0.192	0	ENSMUSG00000027364	Gene	Expression
954	Fbrsl1	0	0.731341	0.261	0.12	0	ENSMUSG00000043323	Gene	Expression
955	Atp2c1	0	0.443399	0.317	0.176	0	ENSMUSG00000032570	Gene	Expression
956	Mef2c	0	2.52397	0.171	0.03	0	ENSMUSG00000005583	Gene	Expression
957	Morc3	0	0.454065	0.321	0.18	0	ENSMUSG00000039456	Gene	Expression
958	Setx	0	0.490022	0.305	0.164	0	ENSMUSG00000043535	Gene	Expression
959	Cdin1	0	0.520257	0.283	0.142	0	ENSMUSG00000040282	Gene	Expression
960	Arfip1	0	0.563478	0.282	0.141	0	ENSMUSG00000074513	Gene	Expression
961	Otud7b	0	0.526954	0.3	0.159	0	ENSMUSG00000038495	Gene	Expression
962	Pacs1	0	0.381482	0.349	0.208	0	ENSMUSG00000024855	Gene	Expression
963	Ammecr1	0	0.45591	0.304	0.163	0	ENSMUSG00000042225	Gene	Expression
964	Ppp1r12b	0	0.645562	0.272	0.132	0	ENSMUSG00000073557	Gene	Expression
965	Dph6	0	0.769659	0.244	0.104	0	ENSMUSG00000057147	Gene	Expression
966	Limch1	0	2.59754	0.157	0.017	0	ENSMUSG00000037736	Gene	Expression
967	Gm10974	0	-3.68487	0.026	0.166	0	ENSMUSG00000078677	Gene	Expression
968	Ranbp17	0	0.936949	0.229	0.089	0	ENSMUSG00000040594	Gene	Expression
969	Cyth1	0	0.753766	0.252	0.112	0	ENSMUSG00000017132	Gene	Expression
970	Pcnx	0	0.761778	0.248	0.108	0	ENSMUSG00000021140	Gene	Expression
971	Ppp2r2b	0	3.00337	0.159	0.019	0	ENSMUSG00000024500	Gene	Expression
972	Ddx3x	0	0.752404	0.242	0.102	0	ENSMUSG00000000787	Gene	Expression
973	Dhx36	0	0.498741	0.295	0.155	0	ENSMUSG00000027770	Gene	Expression
974	Kat6a	0	0.479311	0.301	0.161	0	ENSMUSG00000031540	Gene	Expression
975	Lamc1	0	0.533668	0.28	0.141	0	ENSMUSG00000026478	Gene	Expression
976	Hdac4	0	0.603454	0.266	0.127	0	ENSMUSG00000026313	Gene	Expression
977	Ttc17	0	0.692914	0.255	0.116	0	ENSMUSG00000027194	Gene	Expression
978	Prpf38b	0	0.417667	0.339	0.2	0	ENSMUSG00000027881	Gene	Expression
979	Sec24b	0	0.3966	0.326	0.187	0	ENSMUSG00000001052	Gene	Expression
980	Tbck	0	0.753887	0.253	0.114	0	ENSMUSG00000028030	Gene	Expression
981	Spp1	0	-2.02029	0.717	0.856	0	ENSMUSG00000029304	Gene	Expression
982	Bbs9	0	1.03396	0.222	0.083	0	ENSMUSG00000035919	Gene	Expression
983	Stxbp5	0	1.01311	0.215	0.076	0	ENSMUSG00000019790	Gene	Expression
984	Gm26749	0	-2.82955	0.053	0.192	0	ENSMUSG00000097546	Gene	Expression
985	Mta3	0	0.550762	0.277	0.138	0	ENSMUSG00000055817	Gene	Expression
986	AA467197	0	-4.17186	0.013	0.152	0	ENSMUSG00000033213	Gene	Expression
987	Rack1	0	-2.09961	0.096	0.235	0	ENSMUSG00000020372	Gene	Expression
988	Atp6v1h	0	0.947097	0.222	0.084	0	ENSMUSG00000033793	Gene	Expression
989	Atrn	0	0.662119	0.259	0.121	0	ENSMUSG00000027312	Gene	Expression
990	Plcb4	0	1.66455	0.182	0.044	0	ENSMUSG00000039943	Gene	Expression
991	Ddi2	0	0.505362	0.318	0.18	0	ENSMUSG00000078515	Gene	Expression
992	Zfp326	0	0.864865	0.234	0.096	0	ENSMUSG00000029290	Gene	Expression
993	Map2k6	0	0.721997	0.261	0.123	0	ENSMUSG00000020623	Gene	Expression
994	Gbf1	0	0.424929	0.329	0.191	0	ENSMUSG00000025224	Gene	Expression
995	Brwd3	0	0.661075	0.259	0.121	0	ENSMUSG00000063663	Gene	Expression
996	Swt1	0	0.434729	0.308	0.17	0	ENSMUSG00000052748	Gene	Expression
997	Gm15738	0	-3.27345	0.036	0.174	0	ENSMUSG00000087526	Gene	Expression
998	Gm4258	0	0.430598	0.34	0.203	0	ENSMUSG00000098243	Gene	Expression
999	Gm43713	0	-2.60637	0.065	0.202	0	ENSMUSG00000106218	Gene	Expression
1000	Fggy	0	1.00122	0.23	0.093	0	ENSMUSG00000028573	Gene	Expression
1001	Nfyc	0	0.559701	0.271	0.134	0	ENSMUSG00000032897	Gene	Expression
1002	Efl1	0	0.523279	0.276	0.139	0	ENSMUSG00000038563	Gene	Expression
1003	Mthfs	0	0.697234	0.253	0.116	0	ENSMUSG00000066442	Gene	Expression
1004	Rpl14	0	-2.50437	0.062	0.199	0	ENSMUSG00000025794	Gene	Expression
1005	Kitl	0	0.729053	0.258	0.121	0	ENSMUSG00000019966	Gene	Expression
1006	Nemf	0	0.418967	0.312	0.175	0	ENSMUSG00000020982	Gene	Expression
1007	Exoc2	0	0.717377	0.25	0.113	0	ENSMUSG00000021357	Gene	Expression
1008	Rb1	0	0.858019	0.228	0.091	0	ENSMUSG00000022105	Gene	Expression
1009	2610020C07Rik	0	-2.20928	0.084	0.221	0	ENSMUSG00000097537	Gene	Expression
1010	Usp14	0	0.467531	0.288	0.151	0	ENSMUSG00000047879	Gene	Expression
1011	Zfp521	0	2.98967	0.149	0.012	0	ENSMUSG00000024420	Gene	Expression
1012	Dgkd	0	0.375633	0.318	0.182	0	ENSMUSG00000070738	Gene	Expression
1013	Rbpj	0	0.300958	0.401	0.265	0	ENSMUSG00000039191	Gene	Expression
1014	Gkn2	0	-7.94758	0.002	0.138	0	ENSMUSG00000030049	Gene	Expression
1015	Ube2q2	0	0.708931	0.25	0.114	0	ENSMUSG00000032307	Gene	Expression
1016	Lemd3	0	0.572598	0.261	0.125	0	ENSMUSG00000048661	Gene	Expression
1017	Agr2	0	-2.69455	0.061	0.197	0	ENSMUSG00000020581	Gene	Expression
1018	Ftx	0	0.981901	0.216	0.08	0	ENSMUSG00000086370	Gene	Expression
1019	Ptpn9	0	0.4913	0.293	0.157	0	ENSMUSG00000032290	Gene	Expression
1020	Acap2	0	0.368161	0.346	0.21	0	ENSMUSG00000049076	Gene	Expression
1021	Farsb	0	0.810025	0.23	0.095	0	ENSMUSG00000026245	Gene	Expression
1022	Micu3	0	0.879884	0.225	0.09	0	ENSMUSG00000039478	Gene	Expression
1023	Sorbs2os	0	-2.34361	0.12	0.255	0	ENSMUSG00000085440	Gene	Expression
1024	Cnnm2	0	0.680159	0.254	0.119	0	ENSMUSG00000064105	Gene	Expression
1025	Slc16a2	0	0.820776	0.252	0.117	0	ENSMUSG00000033965	Gene	Expression
1026	Htt	0	0.430264	0.292	0.157	0	ENSMUSG00000029104	Gene	Expression
1027	Frs2	0	0.412703	0.297	0.162	0	ENSMUSG00000020170	Gene	Expression
1028	Mboat2	0	0.814809	0.236	0.101	0	ENSMUSG00000020646	Gene	Expression
1029	Med14	0	0.475206	0.292	0.157	0	ENSMUSG00000064127	Gene	Expression
1030	Upf3b	0	0.519862	0.288	0.153	0	ENSMUSG00000036572	Gene	Expression
1031	Macrod2	0	0.63112	0.281	0.147	0	ENSMUSG00000068205	Gene	Expression
1032	Rsu1	0	0.70633	0.243	0.109	0	ENSMUSG00000026727	Gene	Expression
1033	Ppig	0	0.68808	0.256	0.122	0	ENSMUSG00000042133	Gene	Expression
1034	Dhx15	0	0.297371	0.334	0.2	0	ENSMUSG00000029169	Gene	Expression
1035	Sorl1	0	1.15025	0.199	0.065	0	ENSMUSG00000049313	Gene	Expression
1036	Nup153	0	0.561693	0.271	0.137	0	ENSMUSG00000021374	Gene	Expression
1037	Gda	0	0.575573	0.311	0.177	0	ENSMUSG00000058624	Gene	Expression
1038	Ralgps2	0	0.369595	0.355	0.221	0	ENSMUSG00000026594	Gene	Expression
1039	Krit1	0	0.455352	0.296	0.162	0	ENSMUSG00000000600	Gene	Expression
1040	Cldn18	0	-4.18899	0.013	0.147	0	ENSMUSG00000032473	Gene	Expression
1041	Larp4	0	0.406327	0.3	0.166	0	ENSMUSG00000023025	Gene	Expression
1042	Xpr1	0	0.664799	0.257	0.124	0	ENSMUSG00000026469	Gene	Expression
1043	Cul5	0	0.706517	0.238	0.105	0	ENSMUSG00000032030	Gene	Expression
1044	Dram1	0	1.5512	0.179	0.046	0	ENSMUSG00000020057	Gene	Expression
1045	Ppp4r1	0	0.479468	0.273	0.14	0	ENSMUSG00000061950	Gene	Expression
1046	Esco1	0	0.531708	0.264	0.131	0	ENSMUSG00000024293	Gene	Expression
1047	Zfp91	0	0.605323	0.256	0.123	0	ENSMUSG00000024695	Gene	Expression
1048	Col4a5	0	0.688463	0.238	0.105	0	ENSMUSG00000031274	Gene	Expression
1049	Qser1	0	0.659097	0.243	0.111	0	ENSMUSG00000074994	Gene	Expression
1050	Prap1	0	-4.74178	0.007	0.139	0	ENSMUSG00000025467	Gene	Expression
1051	Togaram1	0	0.81668	0.226	0.094	0	ENSMUSG00000035614	Gene	Expression
1052	Gm19522	0	-3.55901	0.027	0.159	0	ENSMUSG00000116903	Gene	Expression
1053	Satb1	0	2.90321	0.149	0.017	0	ENSMUSG00000023927	Gene	Expression
1054	Pja2	0	0.815577	0.228	0.096	0	ENSMUSG00000024083	Gene	Expression
1055	Gclc	0	0.578086	0.299	0.167	0	ENSMUSG00000032350	Gene	Expression
1056	Ppp2r5c	0	0.378764	0.303	0.171	0	ENSMUSG00000017843	Gene	Expression
1057	Rab3gap1	0	0.501201	0.276	0.145	0	ENSMUSG00000036104	Gene	Expression
1058	Kcnh7	0	0.910777	0.256	0.125	0	ENSMUSG00000059742	Gene	Expression
1059	Abcd3	0	0.466615	0.269	0.138	0	ENSMUSG00000028127	Gene	Expression
1060	Aatf	0	0.611767	0.255	0.124	0	ENSMUSG00000018697	Gene	Expression
1061	Gm46367	0	-3.51619	0.027	0.158	0	ENSMUSG00000114150	Gene	Expression
1062	Dicer1	0	0.726674	0.23	0.099	0	ENSMUSG00000041415	Gene	Expression
1063	Tmem260	0	0.67416	0.241	0.11	0	ENSMUSG00000036339	Gene	Expression
1064	Tom1l2	0	0.472662	0.286	0.155	0	ENSMUSG00000000538	Gene	Expression
1065	Sfmbt1	0	1.64601	0.172	0.041	0	ENSMUSG00000006527	Gene	Expression
1066	Opa1	0	0.484561	0.272	0.142	0	ENSMUSG00000038084	Gene	Expression
1067	Desi2	0	0.560676	0.258	0.128	0	ENSMUSG00000026502	Gene	Expression
1068	Taf3	0	0.65946	0.245	0.115	0	ENSMUSG00000025782	Gene	Expression
1069	Gm13684	0	-2.50959	0.07	0.2	0	ENSMUSG00000085335	Gene	Expression
1070	Ski	0	0.419658	0.306	0.176	0	ENSMUSG00000029050	Gene	Expression
1071	Rsf1os1	0	-2.94201	0.044	0.174	0	ENSMUSG00000086433	Gene	Expression
1072	Washc4	0	0.588956	0.255	0.125	0	ENSMUSG00000034560	Gene	Expression
1073	Ankfy1	0	0.515034	0.266	0.136	0	ENSMUSG00000020790	Gene	Expression
1074	Nsf	0	0.833487	0.222	0.092	0	ENSMUSG00000034187	Gene	Expression
1075	Ddx5	0	-0.999841	0.545	0.675	0	ENSMUSG00000020719	Gene	Expression
1076	Slc38a6	0	0.954737	0.219	0.089	0	ENSMUSG00000044712	Gene	Expression
1077	Lyst	0	0.878935	0.23	0.1	0	ENSMUSG00000019726	Gene	Expression
1078	Ipo11	0	0.900326	0.212	0.082	0	ENSMUSG00000042590	Gene	Expression
1079	Luc7l	0	0.556316	0.265	0.135	0	ENSMUSG00000024188	Gene	Expression
1080	Armh3	0	0.601473	0.262	0.132	0	ENSMUSG00000039901	Gene	Expression
1081	Shroom2	0	0.555621	0.254	0.124	0	ENSMUSG00000045180	Gene	Expression
1082	Slc30a7	0	0.479938	0.273	0.144	0	ENSMUSG00000054414	Gene	Expression
1083	Suco	0	0.542004	0.26	0.131	0	ENSMUSG00000040297	Gene	Expression
1084	Anapc1	0	0.501859	0.258	0.129	0	ENSMUSG00000014355	Gene	Expression
1085	Gon4l	0	0.337632	0.319	0.19	0	ENSMUSG00000054199	Gene	Expression
1086	Sesn1	0	1.02738	0.203	0.074	0	ENSMUSG00000038332	Gene	Expression
1087	Uimc1	0	0.833069	0.22	0.091	0	ENSMUSG00000025878	Gene	Expression
1088	Iws1	0	0.772332	0.223	0.094	0	ENSMUSG00000024384	Gene	Expression
1089	Pola1	0	0.64097	0.253	0.124	0	ENSMUSG00000006678	Gene	Expression
1090	Btbd1	0	0.436442	0.273	0.145	0	ENSMUSG00000025103	Gene	Expression
1091	Ubp1	0	0.549132	0.271	0.143	0	ENSMUSG00000009741	Gene	Expression
1092	Epb41l5	0	0.504176	0.26	0.132	0	ENSMUSG00000026383	Gene	Expression
1093	Ints8	0	0.534834	0.25	0.122	0	ENSMUSG00000040738	Gene	Expression
1094	Sec31a	0	0.334354	0.301	0.173	0	ENSMUSG00000035325	Gene	Expression
1095	Gak	0	0.526011	0.261	0.133	0	ENSMUSG00000062234	Gene	Expression
1096	Tmsb10	0	-2.51984	0.076	0.204	0	ENSMUSG00000079523	Gene	Expression
1097	Ddx50	0	0.327916	0.322	0.194	0	ENSMUSG00000020076	Gene	Expression
1098	Rpl36al	0	-3.04871	0.035	0.163	0	ENSMUSG00000049751	Gene	Expression
1099	Flrt2	0	1.1915	0.195	0.067	0	ENSMUSG00000047414	Gene	Expression
1100	Skic3	0	0.576875	0.244	0.116	0	ENSMUSG00000033991	Gene	Expression
1101	Gm1976	0	0.991619	0.203	0.075	0	ENSMUSG00000066057	Gene	Expression
1102	2810403D21Rik	0	0.799962	0.214	0.086	0	ENSMUSG00000086629	Gene	Expression
1103	Abl1	0	0.512682	0.258	0.131	0	ENSMUSG00000026842	Gene	Expression
1104	Zc2hc1a	0	0.73176	0.224	0.097	0	ENSMUSG00000043542	Gene	Expression
1105	Coro2a	0	0.654587	0.262	0.135	0	ENSMUSG00000028337	Gene	Expression
1106	Zfyve9	0	0.570587	0.246	0.119	0	ENSMUSG00000034557	Gene	Expression
1107	Usp48	0	0.505957	0.261	0.134	0	ENSMUSG00000043411	Gene	Expression
1108	Dennd5b	0	1.29008	0.178	0.051	0	ENSMUSG00000030313	Gene	Expression
1109	Fam168a	0	0.517411	0.263	0.136	0	ENSMUSG00000029461	Gene	Expression
1110	Tbcd	0	1.12538	0.194	0.067	0	ENSMUSG00000039230	Gene	Expression
1111	Lin52	0	0.915301	0.21	0.083	0	ENSMUSG00000085793	Gene	Expression
1112	Calm1	0	-1.99674	0.112	0.239	0	ENSMUSG00000001175	Gene	Expression
1113	Peli2	0	0.944491	0.215	0.088	0	ENSMUSG00000021846	Gene	Expression
1114	Epsti1	0	1.78172	0.178	0.051	0	ENSMUSG00000022014	Gene	Expression
1115	Cox6c	0	-3.31378	0.033	0.16	0	ENSMUSG00000014313	Gene	Expression
1116	Tmprss2	0	0.738619	0.249	0.122	0	ENSMUSG00000000385	Gene	Expression
1117	Epb41l3	0	3.12744	0.139	0.012	0	ENSMUSG00000024044	Gene	Expression
1118	Prkce	0	1.01133	0.203	0.076	0	ENSMUSG00000045038	Gene	Expression
1119	Cbl	0	0.306366	0.333	0.207	0	ENSMUSG00000034342	Gene	Expression
1120	Pag1	0	0.977639	0.208	0.082	0	ENSMUSG00000027508	Gene	Expression
1121	Bod1l	0	0.723391	0.226	0.1	0	ENSMUSG00000061755	Gene	Expression
1122	Adgra3	0	0.720217	0.221	0.095	0	ENSMUSG00000029090	Gene	Expression
1123	Plac8	0	-2.13191	0.087	0.213	0	ENSMUSG00000029322	Gene	Expression
1124	Pcf11	0	0.51118	0.263	0.137	0	ENSMUSG00000041328	Gene	Expression
1125	Ets1	0	1.32878	0.176	0.05	0	ENSMUSG00000032035	Gene	Expression
1126	Apaf1	0	0.659167	0.252	0.126	0	ENSMUSG00000019979	Gene	Expression
1127	Mon2	0	0.630936	0.243	0.117	0	ENSMUSG00000034602	Gene	Expression
1128	Rcbtb1	0	0.790694	0.212	0.086	0	ENSMUSG00000035469	Gene	Expression
1129	Ubac2	0	0.717933	0.23	0.104	0	ENSMUSG00000041765	Gene	Expression
1130	Hnrnpll	0	0.598447	0.249	0.123	0	ENSMUSG00000024095	Gene	Expression
1131	Sdccag8	0	0.476563	0.266	0.141	0	ENSMUSG00000026504	Gene	Expression
1132	Sos1	0	0.428045	0.267	0.142	0	ENSMUSG00000024241	Gene	Expression
1133	Mitf	0	1.1756	0.203	0.078	0	ENSMUSG00000035158	Gene	Expression
1134	Ctdspl	0	0.490041	0.264	0.139	0	ENSMUSG00000047409	Gene	Expression
1135	Adgrg6	0	0.613134	0.245	0.12	0	ENSMUSG00000039116	Gene	Expression
1136	Slc39a11	0	0.705199	0.221	0.096	0	ENSMUSG00000041654	Gene	Expression
1137	Rnf180	0	1.42468	0.175	0.05	0	ENSMUSG00000021720	Gene	Expression
1138	Slc38a1	0	0.830744	0.21	0.085	0	ENSMUSG00000023169	Gene	Expression
1139	Zc3h7a	0	0.271332	0.338	0.214	0	ENSMUSG00000037965	Gene	Expression
1140	Btrc	0	0.406359	0.281	0.157	0	ENSMUSG00000025217	Gene	Expression
1141	Tor1aip1	0	0.68111	0.232	0.108	0	ENSMUSG00000026466	Gene	Expression
1142	Ikzf1	0	1.73428	0.171	0.047	0	ENSMUSG00000018654	Gene	Expression
1143	Galk2	0	0.79291	0.22	0.096	0	ENSMUSG00000027207	Gene	Expression
1144	Atp10a	0	0.622971	0.259	0.135	0	ENSMUSG00000025324	Gene	Expression
1145	Arhgap17	0	0.587537	0.254	0.13	0	ENSMUSG00000030766	Gene	Expression
1146	1500015L24Rik	0	-3.30618	0.036	0.16	0	ENSMUSG00000094732	Gene	Expression
1147	Focad	0	0.86257	0.207	0.083	0	ENSMUSG00000038368	Gene	Expression
1148	BC005537	0	0.487168	0.268	0.145	0	ENSMUSG00000019132	Gene	Expression
1149	Vps13c	0	0.72733	0.228	0.105	0	ENSMUSG00000035284	Gene	Expression
1150	Kif26b	0	1.47789	0.181	0.058	0	ENSMUSG00000026494	Gene	Expression
1151	Slc16a4	0	-3.247	0.033	0.156	0	ENSMUSG00000027896	Gene	Expression
1152	Gsdme	0	-3.06103	0.035	0.158	0	ENSMUSG00000029821	Gene	Expression
1153	Dpp8	0	0.476414	0.261	0.138	0	ENSMUSG00000032393	Gene	Expression
1154	Parg	0	0.458584	0.26	0.137	0	ENSMUSG00000021911	Gene	Expression
1155	Xpo6	0	0.626737	0.235	0.112	0	ENSMUSG00000000131	Gene	Expression
1156	Kifc3	0	0.896682	0.207	0.084	0	ENSMUSG00000031788	Gene	Expression
1157	Dennd4a	0	1.44868	0.173	0.05	0	ENSMUSG00000053641	Gene	Expression
1158	Sfswap	0	0.671962	0.225	0.103	0	ENSMUSG00000029439	Gene	Expression
1159	Nt5dc1	0	0.60482	0.231	0.109	0	ENSMUSG00000039480	Gene	Expression
1160	Gsta3	0	1.85939	0.153	0.031	0	ENSMUSG00000025934	Gene	Expression
1161	Casz1	0	0.724761	0.215	0.093	0	ENSMUSG00000028977	Gene	Expression
1162	Prkag2	0	0.524507	0.245	0.123	0	ENSMUSG00000028944	Gene	Expression
1163	Thoc2l	0	0.509519	0.253	0.131	0	ENSMUSG00000097392	Gene	Expression
1164	Prmt3	0	1.04991	0.186	0.064	0	ENSMUSG00000030505	Gene	Expression
1165	Cox4i1	0	-2.59301	0.055	0.177	0	ENSMUSG00000031818	Gene	Expression
1166	Prkch	0	1.96005	0.154	0.032	0	ENSMUSG00000021108	Gene	Expression
1167	Rpl10	0	-2.18655	0.083	0.205	0	ENSMUSG00000008682	Gene	Expression
1168	Actb	0	-1.74959	0.146	0.267	0	ENSMUSG00000029580	Gene	Expression
1169	Zmym5	0	0.50267	0.263	0.142	0	ENSMUSG00000040123	Gene	Expression
1170	Sfi1	0	0.955006	0.192	0.071	0	ENSMUSG00000023764	Gene	Expression
1171	Rpl31	0	-3.30019	0.026	0.147	0	ENSMUSG00000073702	Gene	Expression
1172	Stk4	0	0.587842	0.243	0.122	0	ENSMUSG00000018209	Gene	Expression
1173	Bank1	0	4.51281	0.128	0.007	0	ENSMUSG00000037922	Gene	Expression
1174	Ankrd13c	0	0.535501	0.243	0.122	0	ENSMUSG00000039988	Gene	Expression
1175	Hectd4	0	0.447422	0.25	0.129	0	ENSMUSG00000042744	Gene	Expression
1176	Baz2a	0	0.617829	0.24	0.119	0	ENSMUSG00000040054	Gene	Expression
1177	Ldah	0	0.688288	0.216	0.095	0	ENSMUSG00000037669	Gene	Expression
1178	Cacna1d	0	1.21921	0.18	0.059	0	ENSMUSG00000015968	Gene	Expression
1179	Ncoa3	0	0.620169	0.238	0.117	0	ENSMUSG00000027678	Gene	Expression
1180	Slc44a3	0	0.82853	0.204	0.083	0	ENSMUSG00000039865	Gene	Expression
1181	Gsap	0	0.549151	0.266	0.146	0	ENSMUSG00000039934	Gene	Expression
1182	Vav3	0	1.40225	0.169	0.049	0	ENSMUSG00000033721	Gene	Expression
1183	Ap2a2	0	0.707108	0.227	0.107	0	ENSMUSG00000002957	Gene	Expression
1184	Cog3	0	0.617692	0.233	0.113	0	ENSMUSG00000034893	Gene	Expression
1185	Pik3r3	0	1.43281	0.162	0.042	0	ENSMUSG00000028698	Gene	Expression
1186	Itpr1	0	0.593706	0.244	0.124	0	ENSMUSG00000030102	Gene	Expression
1187	Rdx	0	0.970289	0.188	0.068	0	ENSMUSG00000032050	Gene	Expression
1188	Armc8	0	0.464597	0.25	0.13	0	ENSMUSG00000032468	Gene	Expression
1189	Scfd1	0	0.451348	0.253	0.133	0	ENSMUSG00000020952	Gene	Expression
1190	Zfp654	0	0.462604	0.255	0.135	0	ENSMUSG00000047141	Gene	Expression
1191	Phf8	0	0.962593	0.189	0.069	0	ENSMUSG00000041229	Gene	Expression
1192	Pclo	0	1.04288	0.19	0.071	0	ENSMUSG00000061601	Gene	Expression
1193	Mthfd1l	0	0.692774	0.224	0.105	0	ENSMUSG00000040675	Gene	Expression
1194	Gm10076	0	-3.66573	0.018	0.137	0	ENSMUSG00000060143	Gene	Expression
1195	Tank	0	0.612208	0.238	0.119	0	ENSMUSG00000064289	Gene	Expression
1196	Prkacb	0	0.689554	0.211	0.092	0	ENSMUSG00000005034	Gene	Expression
1197	Cep112	0	1.18525	0.175	0.056	0	ENSMUSG00000020728	Gene	Expression
1198	2610037D02Rik	0	0.449304	0.259	0.14	0	ENSMUSG00000097536	Gene	Expression
1199	Pgm2l1	0	0.743591	0.204	0.085	0	ENSMUSG00000030729	Gene	Expression
1200	Heca	0	0.560321	0.235	0.116	0	ENSMUSG00000039879	Gene	Expression
1201	Adcy9	0	1.27625	0.171	0.053	0	ENSMUSG00000005580	Gene	Expression
1202	Xrcc5	0	0.62502	0.219	0.101	0	ENSMUSG00000026187	Gene	Expression
1203	Fnbp1	0	0.672298	0.238	0.12	0	ENSMUSG00000075415	Gene	Expression
1204	Ctcf	0	0.422545	0.257	0.139	0	ENSMUSG00000005698	Gene	Expression
1205	Ercc6l2	0	0.991588	0.186	0.068	0	ENSMUSG00000021470	Gene	Expression
1206	Gm35612	0	-2.59394	0.059	0.177	0	ENSMUSG00000119984	Gene	Expression
1207	Aff3	0	3.87333	0.126	0.009	0	ENSMUSG00000037138	Gene	Expression
1208	Niban1	0	0.666476	0.221	0.104	0	ENSMUSG00000026483	Gene	Expression
1209	Ola1	0	0.564159	0.226	0.109	0	ENSMUSG00000027108	Gene	Expression
1210	Abca1	0	0.665668	0.233	0.116	0	ENSMUSG00000015243	Gene	Expression
1211	Morc2a	0	0.50095	0.233	0.116	0	ENSMUSG00000034543	Gene	Expression
1212	Synj1	0	0.648391	0.23	0.113	0	ENSMUSG00000022973	Gene	Expression
1213	Snx27	0	0.690552	0.211	0.094	0	ENSMUSG00000028136	Gene	Expression
1214	Msrb3	0	1.94424	0.146	0.029	0	ENSMUSG00000051236	Gene	Expression
1215	Slc38a9	0	0.831904	0.206	0.089	0	ENSMUSG00000047789	Gene	Expression
1216	Depdc5	0	0.385825	0.26	0.144	0	ENSMUSG00000037426	Gene	Expression
1217	Emsy	0	0.484536	0.234	0.118	0	ENSMUSG00000035401	Gene	Expression
1218	Atr	0	0.814577	0.193	0.077	0	ENSMUSG00000032409	Gene	Expression
1219	Pus10	0	0.771784	0.2	0.084	0	ENSMUSG00000020280	Gene	Expression
1220	Zeb1	0	0.623246	0.229	0.113	0	ENSMUSG00000024238	Gene	Expression
1221	Eif2s3y	0	-1.36303	0.104	0.22	0	ENSMUSG00000069049	Gene	Expression
1222	D5Ertd579e	0	0.487648	0.252	0.136	0	ENSMUSG00000029190	Gene	Expression
1223	Lyz2	0	-3.17846	0.029	0.145	0	ENSMUSG00000069516	Gene	Expression
1224	Cd63	0	-1.69279	0.158	0.273	0	ENSMUSG00000025351	Gene	Expression
1225	1500004A13Rik	0	-2.1829	0.075	0.19	0	ENSMUSG00000098912	Gene	Expression
1226	Mipol1	0	0.567865	0.22	0.105	0	ENSMUSG00000047022	Gene	Expression
1227	Scamp1	0	0.573193	0.22	0.105	0	ENSMUSG00000021687	Gene	Expression
1228	Cep120	0	0.6545	0.22	0.105	0	ENSMUSG00000048799	Gene	Expression
1229	Plxna2	0	0.892146	0.184	0.069	0	ENSMUSG00000026640	Gene	Expression
1230	Plaa	0	0.736334	0.205	0.09	0	ENSMUSG00000028577	Gene	Expression
1231	Ror1	0	1.97067	0.143	0.028	0	ENSMUSG00000035305	Gene	Expression
1232	Itfg1	0	0.46485	0.242	0.127	0	ENSMUSG00000031703	Gene	Expression
1233	Rffl	0	0.743996	0.204	0.089	0	ENSMUSG00000020696	Gene	Expression
1234	Wdr20	0	0.481721	0.235	0.12	0	ENSMUSG00000037957	Gene	Expression
1235	Elf4	0	0.49609	0.247	0.132	0	ENSMUSG00000031103	Gene	Expression
1236	Tcf7l1	0	1.18618	0.166	0.052	0	ENSMUSG00000055799	Gene	Expression
1237	Dok6	0	2.22486	0.136	0.022	0	ENSMUSG00000073514	Gene	Expression
1238	Ncoa7	0	0.625237	0.223	0.109	0	ENSMUSG00000039697	Gene	Expression
1239	Sim1	0	2.82087	0.126	0.012	0	ENSMUSG00000019913	Gene	Expression
1240	Wdr43	0	0.506437	0.228	0.114	0	ENSMUSG00000041057	Gene	Expression
1241	Etf1	0	0.509244	0.22	0.106	0	ENSMUSG00000024360	Gene	Expression
1242	Taf1	0	0.570825	0.216	0.102	0	ENSMUSG00000031314	Gene	Expression
1243	Tbc1d32	0	1.08052	0.174	0.06	0	ENSMUSG00000038122	Gene	Expression
1244	Marchf3	0	0.575351	0.208	0.094	0	ENSMUSG00000032656	Gene	Expression
1245	Edem3	0	0.792591	0.186	0.073	0	ENSMUSG00000043019	Gene	Expression
1246	A330023F24Rik	0	0.933411	0.184	0.071	0	ENSMUSG00000096929	Gene	Expression
1247	Rpl13a	0	-1.79432	0.109	0.222	0	ENSMUSG00000074129	Gene	Expression
1248	H2az1	0	-2.91056	0.03	0.143	0	ENSMUSG00000037894	Gene	Expression
1249	Mgp	0	-4.65335	0.006	0.119	0	ENSMUSG00000030218	Gene	Expression
1250	Ccdc88c	0	1.06859	0.172	0.059	0	ENSMUSG00000021182	Gene	Expression
1251	Atm	0	0.645032	0.201	0.089	0	ENSMUSG00000034218	Gene	Expression
1252	Xdh	0	0.952981	0.199	0.087	0	ENSMUSG00000024066	Gene	Expression
1253	Lmbrd1	0	0.611073	0.214	0.102	0	ENSMUSG00000073725	Gene	Expression
1254	Mvb12b	0	0.818362	0.19	0.078	0	ENSMUSG00000038740	Gene	Expression
1255	Gm33989	0	0.788907	0.186	0.074	0	ENSMUSG00000108621	Gene	Expression
1256	Dop1a	0	0.485879	0.229	0.117	0	ENSMUSG00000034973	Gene	Expression
1257	Ahr	0	0.75431	0.221	0.109	0	ENSMUSG00000019256	Gene	Expression
1258	Agmo	0	0.975171	0.191	0.079	0	ENSMUSG00000050103	Gene	Expression
1259	Tbc1d22a	0	0.719048	0.196	0.084	0	ENSMUSG00000051864	Gene	Expression
1260	Pak3	0	2.78851	0.128	0.016	0	ENSMUSG00000031284	Gene	Expression
1261	Adgrg2	0	2.24571	0.132	0.02	0	ENSMUSG00000031298	Gene	Expression
1262	St8sia4	0	1.62627	0.15	0.038	0	ENSMUSG00000040710	Gene	Expression
1263	Anxa10	0	-2.1188	0.068	0.18	0	ENSMUSG00000031635	Gene	Expression
1264	Kif21a	0	0.979143	0.173	0.061	0	ENSMUSG00000022629	Gene	Expression
1265	Zfp871	0	0.627458	0.212	0.1	0	ENSMUSG00000024298	Gene	Expression
1266	Sytl5	0	0.828258	0.204	0.092	0	ENSMUSG00000054453	Gene	Expression
1267	Cfh	0	0.920965	0.197	0.086	0	ENSMUSG00000026365	Gene	Expression
1268	Bnc2	0	1.41635	0.162	0.051	0	ENSMUSG00000028487	Gene	Expression
1269	Hectd2	0	1.07095	0.17	0.059	0	ENSMUSG00000041180	Gene	Expression
1270	Hipk3	0	0.793173	0.188	0.077	0	ENSMUSG00000027177	Gene	Expression
1271	Tshz3	0	2.78265	0.123	0.012	0	ENSMUSG00000021217	Gene	Expression
1272	Acbd6	0	0.630501	0.207	0.096	0	ENSMUSG00000033701	Gene	Expression
1273	Srsf4	0	0.641555	0.205	0.094	0	ENSMUSG00000028911	Gene	Expression
1274	Atp11a	0	0.849969	0.177	0.066	0	ENSMUSG00000031441	Gene	Expression
1275	Prkd1	0	0.495808	0.23	0.12	0	ENSMUSG00000002688	Gene	Expression
1276	Ngly1	0	0.693927	0.198	0.088	0	ENSMUSG00000021785	Gene	Expression
1277	Glud1	0	0.3685	0.26	0.15	0	ENSMUSG00000021794	Gene	Expression
1278	Ripor2	0	3.01257	0.124	0.014	0	ENSMUSG00000036006	Gene	Expression
1279	Appl1	0	0.482973	0.222	0.112	0	ENSMUSG00000040760	Gene	Expression
1280	Lrpprc	0	0.774549	0.188	0.078	0	ENSMUSG00000024120	Gene	Expression
1281	Nsmaf	0	0.64555	0.205	0.095	0	ENSMUSG00000028245	Gene	Expression
1282	Prdx1	0	-1.47682	0.259	0.369	0	ENSMUSG00000028691	Gene	Expression
1283	Marchf1	0	1.08063	0.178	0.068	0	ENSMUSG00000036469	Gene	Expression
1284	Pxk	0	0.641199	0.207	0.097	0	ENSMUSG00000033885	Gene	Expression
1285	Zc3h13	0	0.58741	0.209	0.099	0	ENSMUSG00000022000	Gene	Expression
1286	Ric1	0	0.65319	0.206	0.096	0	ENSMUSG00000038658	Gene	Expression
1287	Apbb1ip	0	1.20891	0.167	0.058	0	ENSMUSG00000026786	Gene	Expression
1288	Arnt	0	0.355651	0.26	0.151	0	ENSMUSG00000015522	Gene	Expression
1289	Gm26632	0	-2.54963	0.057	0.166	0	ENSMUSG00000097442	Gene	Expression
1290	Uba52	0	-3.3784	0.027	0.136	0	ENSMUSG00000090137	Gene	Expression
1291	Sesn3	0	0.753153	0.2	0.091	0	ENSMUSG00000032009	Gene	Expression
1292	Sanbr	0	0.731903	0.196	0.087	0	ENSMUSG00000042208	Gene	Expression
1293	Cdc27	0	0.473909	0.227	0.118	0	ENSMUSG00000020687	Gene	Expression
1294	Ccdc171	0	0.70123	0.194	0.085	0	ENSMUSG00000052407	Gene	Expression
1295	Mtmr2	0	0.840394	0.18	0.071	0	ENSMUSG00000031918	Gene	Expression
1296	Gm43376	0	-3.16326	0.034	0.143	0	ENSMUSG00000104677	Gene	Expression
1297	Kcnip4	0	0.941127	0.245	0.136	0	ENSMUSG00000029088	Gene	Expression
1298	Uso1	0	0.393195	0.242	0.133	0	ENSMUSG00000029407	Gene	Expression
1299	4930557K07Rik	0	-2.77002	0.042	0.151	0	ENSMUSG00000108034	Gene	Expression
1300	Afg1l	0	0.634125	0.206	0.097	0	ENSMUSG00000038302	Gene	Expression
1301	Rps6ka5	0	0.958472	0.177	0.068	0	ENSMUSG00000021180	Gene	Expression
1302	Gm17106	0	-2.73884	0.039	0.148	0	ENSMUSG00000078489	Gene	Expression
1303	Junos	0	0.750565	0.203	0.095	0	ENSMUSG00000087366	Gene	Expression
1304	Tmem59	0	-1.62649	0.162	0.27	0	ENSMUSG00000028618	Gene	Expression
1305	Ahdc1	0	0.980784	0.163	0.055	0	ENSMUSG00000037692	Gene	Expression
1306	Phtf2	0	0.576256	0.203	0.095	0	ENSMUSG00000039987	Gene	Expression
1307	Lama4	0	1.67289	0.139	0.031	0	ENSMUSG00000019846	Gene	Expression
1308	Specc1l	0	0.489589	0.227	0.119	0	ENSMUSG00000033444	Gene	Expression
1309	Pcdh9	0	0.978868	0.202	0.094	0	ENSMUSG00000055421	Gene	Expression
1310	Fli1	0	1.47398	0.154	0.046	0	ENSMUSG00000016087	Gene	Expression
1311	Rpl3	0	-2.08115	0.072	0.18	0	ENSMUSG00000060036	Gene	Expression
1312	Cpeb3	0	0.989722	0.176	0.068	0	ENSMUSG00000039652	Gene	Expression
1313	Ppp2r5a	0	0.660676	0.2	0.093	0	ENSMUSG00000026626	Gene	Expression
1314	Metap1d	0	1.01881	0.168	0.061	0	ENSMUSG00000041921	Gene	Expression
1315	Gm15592	0	-3.37797	0.031	0.138	0	ENSMUSG00000087389	Gene	Expression
1316	Zup1	0	0.715819	0.197	0.09	0	ENSMUSG00000039531	Gene	Expression
1317	Urgcp	0	0.683467	0.194	0.087	0	ENSMUSG00000049680	Gene	Expression
1318	Smc6	0	0.4871	0.227	0.12	0	ENSMUSG00000020608	Gene	Expression
1319	4930517O19Rik	0	-3.5329	0.025	0.132	0	ENSMUSG00000054391	Gene	Expression
1320	Gm35417	0	-3.70588	0.015	0.122	0	ENSMUSG00000120580	Gene	Expression
1321	Tacc1	0	0.648013	0.21	0.103	0	ENSMUSG00000065954	Gene	Expression
1322	Junb	0	-1.96014	0.085	0.192	0	ENSMUSG00000052837	Gene	Expression
1323	Gramd1b	0	0.911876	0.18	0.073	0	ENSMUSG00000040111	Gene	Expression
1324	Msl2	0	0.50879	0.216	0.109	0	ENSMUSG00000066415	Gene	Expression
1325	Gnptab	0	0.78774	0.18	0.073	0	ENSMUSG00000035311	Gene	Expression
1326	Cep83	0	0.783087	0.186	0.079	0	ENSMUSG00000020024	Gene	Expression
1327	Socs2	0	1.00702	0.181	0.074	0	ENSMUSG00000020027	Gene	Expression
1328	B3galnt2	0	0.501158	0.21	0.103	0	ENSMUSG00000039242	Gene	Expression
1329	Alpk1	0	1.05881	0.164	0.058	0	ENSMUSG00000028028	Gene	Expression
1330	Bmp2k	0	0.817403	0.197	0.091	0	ENSMUSG00000034663	Gene	Expression
1331	Snrpg	0	-3.23292	0.029	0.135	0	ENSMUSG00000057278	Gene	Expression
1332	Dennd2b	0	0.724126	0.195	0.089	0	ENSMUSG00000031024	Gene	Expression
1333	Snx5	0	0.554795	0.215	0.109	0	ENSMUSG00000027423	Gene	Expression
1334	Gm12353	0	-2.17178	0.079	0.185	0	ENSMUSG00000078772	Gene	Expression
1335	Tmem243	0	-1.8458	0.103	0.209	0	ENSMUSG00000079659	Gene	Expression
1336	Cpeb2	0	0.818006	0.181	0.075	0	ENSMUSG00000039782	Gene	Expression
1337	Msantd2	0	0.513964	0.21	0.104	0	ENSMUSG00000042138	Gene	Expression
1338	Bsg	0	-1.67146	0.117	0.223	0	ENSMUSG00000023175	Gene	Expression
1339	Tmem161b	0	0.443295	0.22	0.114	0	ENSMUSG00000035762	Gene	Expression
1340	Prkg1	0	2.76977	0.119	0.013	0	ENSMUSG00000052920	Gene	Expression
1341	Ftl1	0	-2.26258	0.052	0.157	0	ENSMUSG00000050708	Gene	Expression
1342	Usp8	0	0.570084	0.214	0.109	0	ENSMUSG00000027363	Gene	Expression
1343	Lrig2	0	0.792201	0.174	0.069	0	ENSMUSG00000032913	Gene	Expression
1344	Gm42031	0	1.11843	0.161	0.057	0	ENSMUSG00000110386	Gene	Expression
1345	Wdr37	0	0.824344	0.171	0.067	0	ENSMUSG00000021147	Gene	Expression
1346	Cep43	0	0.903887	0.17	0.066	0	ENSMUSG00000069135	Gene	Expression
1347	Kcnh8	0	1.97112	0.126	0.022	0	ENSMUSG00000035580	Gene	Expression
1348	Wdr44	0	0.694239	0.188	0.084	0	ENSMUSG00000036769	Gene	Expression
1349	Sclt1	0	0.606705	0.193	0.09	0	ENSMUSG00000059834	Gene	Expression
1350	C2cd5	0	1.13762	0.155	0.052	0	ENSMUSG00000030279	Gene	Expression
1351	Nf2	0	0.591274	0.193	0.09	0	ENSMUSG00000009073	Gene	Expression
1352	Pi4ka	0	0.664399	0.191	0.088	0	ENSMUSG00000041720	Gene	Expression
1353	Foxn2	0	0.939302	0.171	0.068	0	ENSMUSG00000034998	Gene	Expression
1354	Gm17227	0	-2.92877	0.031	0.134	0	ENSMUSG00000091558	Gene	Expression
1355	Mdn1	0	0.485228	0.211	0.108	0	ENSMUSG00000058006	Gene	Expression
1356	2700049A03Rik	0	0.704479	0.184	0.081	0	ENSMUSG00000034601	Gene	Expression
1357	Chst9	0	2.76977	0.118	0.015	0	ENSMUSG00000047161	Gene	Expression
1358	Fut9	0	1.20676	0.155	0.053	0	ENSMUSG00000055373	Gene	Expression
1359	Cd38	0	1.13631	0.165	0.063	0	ENSMUSG00000029084	Gene	Expression
1360	Gigyf1	0	1.16626	0.159	0.057	0	ENSMUSG00000029714	Gene	Expression
1361	Myo5a	0	0.752146	0.19	0.088	0	ENSMUSG00000034593	Gene	Expression
1362	Frmpd4	0	3.24066	0.114	0.012	0	ENSMUSG00000049176	Gene	Expression
1363	Ier3	0	-2.10115	0.071	0.173	0	ENSMUSG00000003541	Gene	Expression
1364	Cttnbp2	0	1.40039	0.141	0.039	0	ENSMUSG00000000416	Gene	Expression
1365	Stk17b	0	1.08501	0.157	0.056	0	ENSMUSG00000026094	Gene	Expression
1366	Rapgef1	0	0.881739	0.161	0.06	0	ENSMUSG00000039844	Gene	Expression
1367	Arfgef2	0	0.831319	0.165	0.064	0	ENSMUSG00000074582	Gene	Expression
1368	Uqcrh	0	-2.22172	0.068	0.169	0	ENSMUSG00000063882	Gene	Expression
1369	Syne1	0	1.66421	0.133	0.032	0	ENSMUSG00000096054	Gene	Expression
1370	Rhobtb1	0	1.06846	0.166	0.065	0	ENSMUSG00000019944	Gene	Expression
1371	Jmy	0	0.77828	0.165	0.064	0	ENSMUSG00000021690	Gene	Expression
1372	Rpl7a	0	-2.43522	0.046	0.147	0	ENSMUSG00000062647	Gene	Expression
1373	Arhgef38	0	1.14388	0.15	0.049	0	ENSMUSG00000040969	Gene	Expression
1374	Hycc1	0	0.612553	0.21	0.109	0	ENSMUSG00000028995	Gene	Expression
1375	Sorbs1	0	1.15599	0.149	0.048	0	ENSMUSG00000025006	Gene	Expression
1376	Pvt1	0	0.483382	0.236	0.135	0	ENSMUSG00000097039	Gene	Expression
1377	Nars2	0	0.712087	0.171	0.071	0	ENSMUSG00000018995	Gene	Expression
1378	Prkd3	0	0.550897	0.202	0.102	0	ENSMUSG00000024070	Gene	Expression
1379	1700025G04Rik	0	0.995733	0.156	0.056	0	ENSMUSG00000032666	Gene	Expression
1380	Trim2	0	1.11638	0.152	0.052	0	ENSMUSG00000027993	Gene	Expression
1381	Nox4	0	1.14108	0.157	0.057	0	ENSMUSG00000030562	Gene	Expression
1382	Il6st	0	0.533569	0.199	0.099	0	ENSMUSG00000021756	Gene	Expression
1383	Stx6	0	0.625224	0.185	0.085	0	ENSMUSG00000026470	Gene	Expression
1384	Fkbp15	0	1.22699	0.144	0.044	0	ENSMUSG00000066151	Gene	Expression
1385	Myl6	0	-2.36885	0.048	0.148	0	ENSMUSG00000090841	Gene	Expression
1386	Impact	0	0.814725	0.173	0.073	0	ENSMUSG00000024423	Gene	Expression
1387	Gm28501	0	-2.75805	0.039	0.138	0	ENSMUSG00000099510	Gene	Expression
1388	Sort1	0	1.02545	0.152	0.053	0	ENSMUSG00000068747	Gene	Expression
1389	Hivep3	0	0.542714	0.2	0.101	0	ENSMUSG00000028634	Gene	Expression
1390	Xrcc6	0	-1.97343	0.086	0.185	0	ENSMUSG00000022471	Gene	Expression
1391	Ncoa5	0	0.657549	0.173	0.074	0	ENSMUSG00000039804	Gene	Expression
1392	Slc35a3	0	0.677479	0.179	0.08	0	ENSMUSG00000027957	Gene	Expression
1393	Birc3	0	0.754613	0.177	0.078	0	ENSMUSG00000032000	Gene	Expression
1394	Dennd5a	0	0.643391	0.193	0.095	0	ENSMUSG00000035901	Gene	Expression
1395	Gm12146	0	-3.46286	0.023	0.121	0	ENSMUSG00000085533	Gene	Expression
1396	Zfpm2	0	0.560137	0.228	0.13	0	ENSMUSG00000022306	Gene	Expression
1397	Arhgap39	0	0.803492	0.167	0.069	0	ENSMUSG00000033697	Gene	Expression
1398	Dock8	0	0.524313	0.228	0.13	0	ENSMUSG00000052085	Gene	Expression
1399	Trpc4ap	0	0.448336	0.204	0.106	0	ENSMUSG00000038324	Gene	Expression
1400	Insyn2a	0	-2.17708	0.08	0.178	0	ENSMUSG00000073805	Gene	Expression
1401	Gm48765	0	-2.53	0.044	0.142	0	ENSMUSG00000114407	Gene	Expression
1402	Slc28a3	0	1.19702	0.143	0.045	0	ENSMUSG00000021553	Gene	Expression
1403	Rev1	0	0.326152	0.231	0.134	0	ENSMUSG00000026082	Gene	Expression
1404	Sox5	0	1.68886	0.127	0.03	0	ENSMUSG00000041540	Gene	Expression
1405	Eif4enif1	0	0.585622	0.191	0.094	0	ENSMUSG00000020454	Gene	Expression
1406	Foxk2	0	0.565133	0.183	0.086	0	ENSMUSG00000039275	Gene	Expression
1407	Gm16068	0	-3.26102	0.023	0.12	0	ENSMUSG00000086121	Gene	Expression
1408	4930484I04Rik	0	-3.21039	0.024	0.121	0	ENSMUSG00000117981	Gene	Expression
1409	Nhs	0	2.34171	0.114	0.017	0	ENSMUSG00000059493	Gene	Expression
1410	Tmem87b	0	0.519724	0.204	0.107	0	ENSMUSG00000014353	Gene	Expression
1411	Chil3	0	4.5189	0.102	0.005	0	ENSMUSG00000040809	Gene	Expression
1412	Gkap1	0	1.18295	0.141	0.044	0	ENSMUSG00000021552	Gene	Expression
1413	Sdha	0	0.580969	0.182	0.085	0	ENSMUSG00000021577	Gene	Expression
1414	Mob2	0	0.732673	0.167	0.071	0	ENSMUSG00000025147	Gene	Expression
1415	Gm26936	0	-3.5902	0.018	0.114	0	ENSMUSG00000098145	Gene	Expression
1416	Kiz	0	0.756601	0.164	0.068	0	ENSMUSG00000074749	Gene	Expression
1417	Amy1	0	1.36914	0.136	0.04	0	ENSMUSG00000074264	Gene	Expression
1418	Gtf2h1	0	0.533703	0.19	0.094	0	ENSMUSG00000006599	Gene	Expression
1419	Prkcb	0	1.23255	0.15	0.054	0	ENSMUSG00000052889	Gene	Expression
1420	Rpl29	0	-3.55317	0.015	0.111	0	ENSMUSG00000048758	Gene	Expression
1421	Tasor2	0	0.355263	0.227	0.131	0	ENSMUSG00000033799	Gene	Expression
1422	Gm26854	0	-4.17167	0.013	0.109	0	ENSMUSG00000097232	Gene	Expression
1423	Dlgap1	0	-1.80149	0.123	0.219	0	ENSMUSG00000003279	Gene	Expression
1424	B3gnt2	0	0.702274	0.175	0.079	0	ENSMUSG00000051650	Gene	Expression
1425	Nek9	0	0.709896	0.168	0.073	0	ENSMUSG00000034290	Gene	Expression
1426	Mtmr12	0	0.645512	0.166	0.071	0	ENSMUSG00000039458	Gene	Expression
1427	Tmeff2	0	2.54655	0.116	0.021	0	ENSMUSG00000026109	Gene	Expression
1428	Vav2	0	0.740356	0.165	0.07	0	ENSMUSG00000009621	Gene	Expression
1429	Wfdc2	0	-1.6674	0.162	0.257	0	ENSMUSG00000017723	Gene	Expression
1430	Txn1	0	-2.34703	0.055	0.15	0	ENSMUSG00000028367	Gene	Expression
1431	Gm20404	0	-3.08151	0.028	0.123	0	ENSMUSG00000092625	Gene	Expression
1432	Rab8b	0	0.953024	0.155	0.06	0	ENSMUSG00000036943	Gene	Expression
1433	Soga3	0	3.4146	0.107	0.012	0	ENSMUSG00000038916	Gene	Expression
1434	Ccdc122	0	1.5839	0.126	0.031	0	ENSMUSG00000034795	Gene	Expression
1435	Fbxl7	0	3.07154	0.105	0.01	0	ENSMUSG00000043556	Gene	Expression
1436	Rab11fip3	0	0.739987	0.163	0.068	0	ENSMUSG00000037098	Gene	Expression
1437	Lifr	0	0.745758	0.174	0.079	0	ENSMUSG00000054263	Gene	Expression
1438	Ptma	0	-1.31195	0.249	0.343	0	ENSMUSG00000026238	Gene	Expression
1439	Ppp4r1l-ps	0	1.27367	0.137	0.043	0	ENSMUSG00000121504	Gene	Expression
1440	Ocrl	0	0.746642	0.17	0.076	0	ENSMUSG00000001173	Gene	Expression
1441	Mtm1	0	0.780171	0.165	0.071	0	ENSMUSG00000031337	Gene	Expression
1442	Gulp1	0	1.75205	0.119	0.025	0	ENSMUSG00000056870	Gene	Expression
1443	Itga4	0	1.71587	0.126	0.032	0	ENSMUSG00000027009	Gene	Expression
1444	Ntn1	0	0.9592	0.155	0.061	0	ENSMUSG00000020902	Gene	Expression
1445	Trerf1	0	0.290325	0.246	0.152	0	ENSMUSG00000064043	Gene	Expression
1446	Setbp1	0	0.240232	0.293	0.199	0	ENSMUSG00000024548	Gene	Expression
1447	Gm30605	0	1.67809	0.14	0.047	0	ENSMUSG00000120731	Gene	Expression
1448	Gm16093	0	-2.23318	0.058	0.151	0	ENSMUSG00000087108	Gene	Expression
1449	Tapt1	0	1.17848	0.134	0.041	0	ENSMUSG00000046985	Gene	Expression
1450	Exoc1	0	0.811019	0.158	0.065	0	ENSMUSG00000036435	Gene	Expression
1451	Clstn2	0	2.39656	0.115	0.022	0	ENSMUSG00000032452	Gene	Expression
1452	Limd1	0	0.587109	0.184	0.091	0	ENSMUSG00000025239	Gene	Expression
1453	Plpp1	0	1.39943	0.129	0.036	0	ENSMUSG00000021759	Gene	Expression
1454	Fyb	0	1.54525	0.131	0.038	0	ENSMUSG00000022148	Gene	Expression
1455	Nrp1	0	0.765242	0.169	0.077	0	ENSMUSG00000025810	Gene	Expression
1456	Wars2	0	0.554685	0.182	0.09	0	ENSMUSG00000004233	Gene	Expression
1457	Stx18	0	0.863575	0.151	0.059	0	ENSMUSG00000029125	Gene	Expression
1458	Phykpl	0	-1.85012	0.09	0.182	0	ENSMUSG00000020359	Gene	Expression
1459	Ncald	0	1.41209	0.124	0.032	0	ENSMUSG00000051359	Gene	Expression
1460	Cox8a	0	-3.35301	0.021	0.113	0	ENSMUSG00000035885	Gene	Expression
1461	Smc4	0	0.798765	0.166	0.075	0	ENSMUSG00000034349	Gene	Expression
1462	Cntrl	0	1.01657	0.143	0.052	0	ENSMUSG00000057110	Gene	Expression
1463	Pygb	0	0.890835	0.15	0.059	0	ENSMUSG00000033059	Gene	Expression
1464	Zc3h12c	0	1.61826	0.119	0.028	0	ENSMUSG00000035164	Gene	Expression
1465	Gm17276	0	2.24957	0.11	0.019	0	ENSMUSG00000097305	Gene	Expression
1466	Brcc3	0	0.654958	0.161	0.07	0	ENSMUSG00000031201	Gene	Expression
1467	Dmd	0	0.815133	0.159	0.068	0	ENSMUSG00000045103	Gene	Expression
1468	Eda	0	1.04349	0.146	0.055	0	ENSMUSG00000059327	Gene	Expression
1469	Ilf3	0	0.511664	0.175	0.084	0	ENSMUSG00000032178	Gene	Expression
1470	Mndal	0	1.79076	0.117	0.027	0	ENSMUSG00000090272	Gene	Expression
1471	Dbi	0	-3.24332	0.019	0.109	0	ENSMUSG00000026385	Gene	Expression
1472	Lrrcc1	0	0.929742	0.144	0.054	0	ENSMUSG00000027550	Gene	Expression
1473	Acss3	0	1.24223	0.13	0.04	0	ENSMUSG00000035948	Gene	Expression
1474	Trim23	0	1.17886	0.132	0.042	0	ENSMUSG00000021712	Gene	Expression
1475	Lrrk2	0	1.85995	0.113	0.023	0	ENSMUSG00000036273	Gene	Expression
1476	Krt18	0	-1.27764	0.219	0.309	0	ENSMUSG00000023043	Gene	Expression
1477	Plekhh2	0	1.33884	0.124	0.034	0	ENSMUSG00000040852	Gene	Expression
1478	Krt8	0	-1.42642	0.193	0.283	0	ENSMUSG00000049382	Gene	Expression
1479	Chn1	0	1.0174	0.136	0.047	0	ENSMUSG00000056486	Gene	Expression
1480	Rps6	0	-1.94446	0.078	0.167	0	ENSMUSG00000028495	Gene	Expression
1481	Serf2	0	-2.33956	0.057	0.146	0	ENSMUSG00000074884	Gene	Expression
1482	B2m	0	-2.30046	0.053	0.142	0	ENSMUSG00000060802	Gene	Expression
1483	Fbxl4	0	0.924568	0.144	0.055	0	ENSMUSG00000040410	Gene	Expression
1484	Ppp1r21	0	0.528034	0.183	0.094	0	ENSMUSG00000034709	Gene	Expression
1485	Mid2	0	0.905343	0.139	0.051	0	ENSMUSG00000000266	Gene	Expression
1486	Rps6kc1	0	0.904846	0.144	0.056	0	ENSMUSG00000089872	Gene	Expression
1487	Gm16000	0	-3.04041	0.025	0.113	0	ENSMUSG00000085106	Gene	Expression
1488	S100pbp	0	0.830377	0.148	0.06	0	ENSMUSG00000040928	Gene	Expression
1489	Aldh1a3	0	-2.06518	0.055	0.143	0	ENSMUSG00000015134	Gene	Expression
1490	Zdhhc1	0	1.70531	0.113	0.025	0	ENSMUSG00000039199	Gene	Expression
1491	Msra	0	0.859569	0.147	0.059	0	ENSMUSG00000054733	Gene	Expression
1492	Blnk	0	1.80395	0.112	0.024	0	ENSMUSG00000061132	Gene	Expression
1493	Hoga1	0	1.26743	0.126	0.038	0	ENSMUSG00000025176	Gene	Expression
1494	Cd9	0	-1.35729	0.246	0.333	0	ENSMUSG00000030342	Gene	Expression
1495	Atp10d	0	1.16025	0.131	0.044	0	ENSMUSG00000046808	Gene	Expression
1496	Nfxl1	0	0.629953	0.159	0.072	0	ENSMUSG00000072889	Gene	Expression
1497	Ice1	0	0.770484	0.151	0.064	0	ENSMUSG00000034525	Gene	Expression
1498	Mcpt8	0	-5.56292	0.004	0.091	0	ENSMUSG00000022157	Gene	Expression
1499	Mir100hg	0	-0.923245	0.495	0.582	0	ENSMUSG00000074415	Gene	Expression
1500	Sec24d	0	0.630281	0.165	0.079	0	ENSMUSG00000039234	Gene	Expression
1501	Rnf213	0	0.507688	0.165	0.079	0	ENSMUSG00000070327	Gene	Expression
1502	Tmem258	0	-4.30723	0.009	0.095	0	ENSMUSG00000036372	Gene	Expression
1503	Rnf115	0	0.705784	0.153	0.067	0	ENSMUSG00000028098	Gene	Expression
1504	Maf	0	0.796803	0.154	0.068	0	ENSMUSG00000055435	Gene	Expression
1505	Ccm2	0	0.459831	0.182	0.096	0	ENSMUSG00000000378	Gene	Expression
1506	Ssr4	0	-2.61849	0.038	0.124	0	ENSMUSG00000002014	Gene	Expression
1507	Kcnq1ot1	0	-1.23699	0.409	0.494	0	ENSMUSG00000101609	Gene	Expression
1508	Pde8a	0	1.48302	0.115	0.03	0	ENSMUSG00000025584	Gene	Expression
1509	Wdr11	0	1.02454	0.129	0.044	0	ENSMUSG00000042055	Gene	Expression
1510	Gm10785	0	-2.39713	0.043	0.128	0	ENSMUSG00000085169	Gene	Expression
1511	Pard3bos1	0	-2.7916	0.036	0.121	0	ENSMUSG00000085842	Gene	Expression
1512	Fam110b	0	1.20833	0.125	0.04	0	ENSMUSG00000049119	Gene	Expression
1513	Tlr4	0	0.840608	0.145	0.06	0	ENSMUSG00000039005	Gene	Expression
1514	Zbtb16	0	4.60713	0.089	0.004	0	ENSMUSG00000066687	Gene	Expression
1515	Wdr41	0	1.16294	0.126	0.041	0	ENSMUSG00000042015	Gene	Expression
1516	Tef	0	2.11287	0.102	0.017	0	ENSMUSG00000022389	Gene	Expression
1517	Iqsec2	0	0.740489	0.148	0.063	0	ENSMUSG00000041115	Gene	Expression
1518	Sgk3	0	1.00008	0.135	0.051	0	ENSMUSG00000025915	Gene	Expression
1519	Ccdc88a	0	0.388065	0.233	0.149	0	ENSMUSG00000032740	Gene	Expression
1520	Ppp6r2	0	0.783025	0.138	0.054	0	ENSMUSG00000036561	Gene	Expression
1521	Sergef	0	0.973203	0.128	0.044	0	ENSMUSG00000030839	Gene	Expression
1522	Ccdc82	0	0.620477	0.163	0.079	0	ENSMUSG00000079084	Gene	Expression
1523	Itgb8	0	2.01901	0.101	0.017	0	ENSMUSG00000025321	Gene	Expression
1524	Selenok	0	-2.92137	0.028	0.112	0	ENSMUSG00000042682	Gene	Expression
1525	Tbc1d4	0	0.973518	0.134	0.05	0	ENSMUSG00000033083	Gene	Expression
1526	Cbx6	0	1.01376	0.128	0.044	0	ENSMUSG00000089715	Gene	Expression
1527	Tmem241	0	1.46149	0.115	0.031	0	ENSMUSG00000049411	Gene	Expression
1528	Cdh2	0	1.18647	0.13	0.046	0	ENSMUSG00000024304	Gene	Expression
1529	Inpp5d	0	0.904196	0.153	0.069	0	ENSMUSG00000026288	Gene	Expression
1530	Slc9a8	0	0.860719	0.143	0.059	0	ENSMUSG00000039463	Gene	Expression
1531	Il6ra	0	1.31231	0.125	0.041	0	ENSMUSG00000027947	Gene	Expression
1532	Scarb2	0	0.707499	0.153	0.069	0	ENSMUSG00000029426	Gene	Expression
1533	Oaz1	0	-2.39187	0.037	0.121	0	ENSMUSG00000035242	Gene	Expression
1534	Gm57379	0	-2.42458	0.06	0.144	0	ENSMUSG00000120165	Gene	Expression
1535	Atp6v0c	0	-2.86943	0.021	0.105	0	ENSMUSG00000024121	Gene	Expression
1536	Nol10	0	0.777159	0.138	0.055	0	ENSMUSG00000061458	Gene	Expression
1537	Sctr	0	1.47741	0.11	0.027	0	ENSMUSG00000026387	Gene	Expression
1538	Ttc28	0	2.11427	0.1	0.017	0	ENSMUSG00000033209	Gene	Expression
1539	Slc43a2	0	0.671753	0.157	0.074	0	ENSMUSG00000038178	Gene	Expression
1540	Wdfy1	0	0.710911	0.139	0.057	0	ENSMUSG00000073643	Gene	Expression
1541	Swap70	0	0.946351	0.133	0.051	0	ENSMUSG00000031015	Gene	Expression
1542	Phka2	0	0.931576	0.136	0.054	0	ENSMUSG00000031295	Gene	Expression
1543	Cd46	0	1.38421	0.114	0.032	0	ENSMUSG00000016493	Gene	Expression
1544	Zfp984	0	1.9766	0.1	0.018	0	ENSMUSG00000078495	Gene	Expression
1545	Pced1b	0	1.12768	0.127	0.045	0	ENSMUSG00000044250	Gene	Expression
1546	Veph1	0	1.71139	0.103	0.021	0	ENSMUSG00000027831	Gene	Expression
1547	Gm56966	0	-2.99281	0.024	0.106	0	ENSMUSG00000120605	Gene	Expression
1548	Lcp1	0	0.89931	0.142	0.06	0	ENSMUSG00000021998	Gene	Expression
1549	Safb2	0	1.05092	0.124	0.042	0	ENSMUSG00000042625	Gene	Expression
1550	Rpl22l1	0	-2.14681	0.053	0.134	0	ENSMUSG00000039221	Gene	Expression
1551	Nrbp2	0	2.57638	0.093	0.012	0	ENSMUSG00000075590	Gene	Expression
1552	Gm50232	0	-2.67068	0.033	0.114	0	ENSMUSG00000117743	Gene	Expression
1553	Fbxo3	0	0.751821	0.143	0.062	0	ENSMUSG00000027180	Gene	Expression
1554	E530011L22Rik	0	-2.38776	0.042	0.123	0	ENSMUSG00000097820	Gene	Expression
1555	4930455C13Rik	0	-2.98509	0.025	0.106	0	ENSMUSG00000112654	Gene	Expression
1556	Ppp1r14b	0	-2.49755	0.038	0.119	0	ENSMUSG00000056612	Gene	Expression
1557	Prrg1	0	1.17678	0.119	0.038	0	ENSMUSG00000047996	Gene	Expression
1558	Stx17	0	0.862917	0.131	0.051	0	ENSMUSG00000061455	Gene	Expression
1559	Zfp810	0	1.24932	0.116	0.036	0	ENSMUSG00000066829	Gene	Expression
1560	Mctp1	0	1.35708	0.117	0.037	0	ENSMUSG00000021596	Gene	Expression
1561	Ythdc2	0	0.741729	0.136	0.056	0	ENSMUSG00000034653	Gene	Expression
1562	Grm8	0	2.36939	0.098	0.018	0	ENSMUSG00000024211	Gene	Expression
1563	Rnf150	0	1.24399	0.123	0.043	0	ENSMUSG00000047747	Gene	Expression
1564	Mcpt2	0	-4.14615	0.009	0.089	0	ENSMUSG00000022226	Gene	Expression
1565	Wipf1	0	0.607521	0.178	0.098	0	ENSMUSG00000075284	Gene	Expression
1566	Prkaa2	0	1.45859	0.105	0.025	0	ENSMUSG00000028518	Gene	Expression
1567	Sec61g	0	-3.00793	0.023	0.103	0	ENSMUSG00000078974	Gene	Expression
1568	Gpatch2l	0	0.865046	0.131	0.052	0	ENSMUSG00000021254	Gene	Expression
1569	Ctla2a	0	-2.30426	0.036	0.115	0	ENSMUSG00000044258	Gene	Expression
1570	Gm44686	0	-3.5621	0.014	0.093	0	ENSMUSG00000108563	Gene	Expression
1571	Cpeb1	0	1.52289	0.107	0.028	0	ENSMUSG00000025586	Gene	Expression
1572	Hspa8	0	-1.62428	0.105	0.184	0	ENSMUSG00000015656	Gene	Expression
1573	Heg1	0	1.24479	0.114	0.035	0	ENSMUSG00000075254	Gene	Expression
1574	Tbc1d14	0	0.666633	0.148	0.069	0	ENSMUSG00000029192	Gene	Expression
1575	Zbed5-ps	0	1.67722	0.1	0.022	0	ENSMUSG00000110424	Gene	Expression
1576	Rnpep	0	0.648687	0.149	0.071	0	ENSMUSG00000041926	Gene	Expression
1577	Krtcap2	0	-3.46122	0.015	0.093	0	ENSMUSG00000042747	Gene	Expression
1578	Sobp	0	2.47244	0.09	0.012	0	ENSMUSG00000038248	Gene	Expression
1579	Cep85l	0	1.33497	0.111	0.033	0	ENSMUSG00000038594	Gene	Expression
1580	Crlf3	0	0.621225	0.153	0.075	0	ENSMUSG00000017561	Gene	Expression
1581	Uchl4	0	-2.95595	0.024	0.102	0	ENSMUSG00000035337	Gene	Expression
1582	Itpkb	0	0.82067	0.129	0.052	0	ENSMUSG00000038855	Gene	Expression
1583	B3galt2	0	-3.66763	0.012	0.089	0	ENSMUSG00000033849	Gene	Expression
1584	Lef1	0	3.082	0.086	0.009	0	ENSMUSG00000027985	Gene	Expression
1585	Sec61b	0	-2.75255	0.027	0.104	0	ENSMUSG00000053317	Gene	Expression
1586	Zfp951	0	1.66856	0.097	0.02	0	ENSMUSG00000072774	Gene	Expression
1587	Gapdh	0	-2.50292	0.03	0.107	0	ENSMUSG00000057666	Gene	Expression
1588	Inpp5a	0	0.887671	0.125	0.048	0	ENSMUSG00000025477	Gene	Expression
1589	Rps27l	0	-3.63076	0.014	0.091	0	ENSMUSG00000036781	Gene	Expression
1590	Klhl15	0	1.05176	0.118	0.041	0	ENSMUSG00000043929	Gene	Expression
1591	Il1a	0	-2.73168	0.025	0.101	0	ENSMUSG00000027399	Gene	Expression
1592	Taf1b	0	1.00282	0.116	0.04	0	ENSMUSG00000059669	Gene	Expression
1593	Atp6v0e	0	-1.75202	0.087	0.163	0	ENSMUSG00000015575	Gene	Expression
1594	Sp100	0	2.47364	0.09	0.014	0	ENSMUSG00000026222	Gene	Expression
1595	Zbtb7c	0	1.45941	0.102	0.026	0	ENSMUSG00000044646	Gene	Expression
1596	Dtnbp1	0	0.622877	0.139	0.064	0	ENSMUSG00000057531	Gene	Expression
1597	Safb	0	0.696152	0.132	0.057	0	ENSMUSG00000071054	Gene	Expression
1598	Gm15886	0	-2.98161	0.021	0.096	0	ENSMUSG00000085754	Gene	Expression
1599	Per3	0	1.25925	0.106	0.031	0	ENSMUSG00000028957	Gene	Expression
1600	Cdon	0	0.659525	0.147	0.072	0	ENSMUSG00000038119	Gene	Expression
1601	Nxpe4	0	9.04556	0.075	0	0	ENSMUSG00000044229	Gene	Expression
1602	Gm31763	0	-2.70029	0.031	0.106	0	ENSMUSG00000112925	Gene	Expression
1603	Crip1	0	-3.09483	0.017	0.092	0	ENSMUSG00000006360	Gene	Expression
1604	Ly86	0	1.13264	0.121	0.046	0	ENSMUSG00000021423	Gene	Expression
1605	9330159F19Rik	0	3.20233	0.084	0.01	0	ENSMUSG00000004360	Gene	Expression
1606	Ly6e	0	-1.15369	0.237	0.311	0	ENSMUSG00000022587	Gene	Expression
1607	Cfap43	0	-3.03896	0.023	0.097	0	ENSMUSG00000044948	Gene	Expression
1608	Gm37768	0	-2.53969	0.032	0.106	0	ENSMUSG00000103649	Gene	Expression
1609	Gm2682	0	1.37551	0.119	0.045	0	ENSMUSG00000115681	Gene	Expression
1610	Tsc22d3	0	2.17665	0.09	0.016	0	ENSMUSG00000031431	Gene	Expression
1611	Ptprn	0	-2.52459	0.027	0.1	0	ENSMUSG00000026204	Gene	Expression
1612	Rsf1os2	0	-2.79968	0.027	0.1	0	ENSMUSG00000086993	Gene	Expression
1613	Nupr1	0	-1.54282	0.09	0.163	0	ENSMUSG00000030717	Gene	Expression
1614	Cyba	0	-1.79172	0.063	0.136	0	ENSMUSG00000006519	Gene	Expression
1615	Nin	0	1.06063	0.113	0.04	0	ENSMUSG00000021068	Gene	Expression
1616	Pkd1	0	1.03426	0.113	0.04	0	ENSMUSG00000032855	Gene	Expression
1617	Zc3hav1	0	0.452613	0.152	0.079	0	ENSMUSG00000029826	Gene	Expression
1618	Tmem108	0	2.30566	0.086	0.013	0	ENSMUSG00000042757	Gene	Expression
1619	Slc9a7	0	2.07841	0.09	0.017	0	ENSMUSG00000037341	Gene	Expression
1620	Chfr	0	0.395149	0.174	0.101	0	ENSMUSG00000014668	Gene	Expression
1621	Pnpla7	0	0.974486	0.125	0.053	0	ENSMUSG00000036833	Gene	Expression
1622	Mecomos	0	-2.39811	0.038	0.11	0	ENSMUSG00000085702	Gene	Expression
1623	Zfp462	0	0.781969	0.124	0.052	0	ENSMUSG00000060206	Gene	Expression
1624	Gm43569	0	-3.21032	0.018	0.09	0	ENSMUSG00000106194	Gene	Expression
1625	Themis	0	4.40514	0.075	0.003	0	ENSMUSG00000049109	Gene	Expression
1626	Nme2	0	-2.78386	0.031	0.103	0	ENSMUSG00000020857	Gene	Expression
1627	Angpt1	0	3.27671	0.077	0.005	0	ENSMUSG00000022309	Gene	Expression
1628	Hps3	0	0.78606	0.126	0.055	0	ENSMUSG00000027615	Gene	Expression
1629	Pglyrp1	0	-2.376	0.042	0.113	0	ENSMUSG00000030413	Gene	Expression
1630	Krt19	0	-1.31462	0.162	0.233	0	ENSMUSG00000020911	Gene	Expression
1631	Klhl6	0	2.80941	0.082	0.011	0	ENSMUSG00000043008	Gene	Expression
1632	Osbpl1a	0	1.38094	0.097	0.026	0	ENSMUSG00000044252	Gene	Expression
1633	Ap1s2	0	1.17599	0.113	0.042	0	ENSMUSG00000031367	Gene	Expression
1634	Vmp1	0	-1.07615	0.536	0.607	0	ENSMUSG00000018171	Gene	Expression
1635	Cd84	0	1.1269	0.124	0.054	0	ENSMUSG00000038147	Gene	Expression
1636	Prdm5	0	0.731495	0.121	0.051	0	ENSMUSG00000029913	Gene	Expression
1637	Mgst1	0	-1.86514	0.067	0.137	0	ENSMUSG00000008540	Gene	Expression
1638	Ndufc2	0	-2.88027	0.022	0.092	0	ENSMUSG00000030647	Gene	Expression
1639	Gm31224	0	-2.40234	0.038	0.108	0	ENSMUSG00000110517	Gene	Expression
1640	Dgkh	0	1.55007	0.094	0.024	0	ENSMUSG00000034731	Gene	Expression
1641	Fras1	0	1.70084	0.091	0.021	0	ENSMUSG00000034687	Gene	Expression
1642	Rapgef4	0	6.08443	0.07	0.001	0	ENSMUSG00000049044	Gene	Expression
1643	Mtmr6	0	0.643088	0.129	0.06	0	ENSMUSG00000021987	Gene	Expression
1644	Oxct1	0	1.01712	0.106	0.037	0	ENSMUSG00000022186	Gene	Expression
1645	Cerk	0	0.712124	0.123	0.054	0	ENSMUSG00000035891	Gene	Expression
1646	Cst3	0	-2.73156	0.017	0.086	0	ENSMUSG00000027447	Gene	Expression
1647	Scml4	0	1.8081	0.087	0.018	0	ENSMUSG00000044770	Gene	Expression
1648	Emb	0	2.07953	0.086	0.017	0	ENSMUSG00000021728	Gene	Expression
1649	Snrpe	0	-2.20683	0.046	0.114	0	ENSMUSG00000090553	Gene	Expression
1650	Ust	0	0.816612	0.125	0.057	0	ENSMUSG00000047712	Gene	Expression
1651	Kcnk5	0	2.4286	0.078	0.01	0	ENSMUSG00000023243	Gene	Expression
1652	Lgals1	0	-3.48654	0.012	0.08	0	ENSMUSG00000068220	Gene	Expression
1653	Ifi203	0	1.68068	0.089	0.021	0	ENSMUSG00000039997	Gene	Expression
1654	Atp8b4	0	1.91985	0.088	0.02	0	ENSMUSG00000060131	Gene	Expression
1655	Btla	0	3.66971	0.073	0.005	0	ENSMUSG00000052013	Gene	Expression
1656	Slc24a5	0	-2.06509	0.054	0.121	0	ENSMUSG00000035183	Gene	Expression
1657	S100a10	0	-2.22239	0.044	0.111	0	ENSMUSG00000041959	Gene	Expression
1658	Casp12	0	1.38365	0.089	0.022	0	ENSMUSG00000025887	Gene	Expression
1659	Acsbg1	0	-2.43386	0.03	0.097	0	ENSMUSG00000032281	Gene	Expression
1660	Osmr	0	0.392452	0.153	0.086	0	ENSMUSG00000022146	Gene	Expression
1661	1700109K24Rik	0	-3.0803	0.018	0.085	0	ENSMUSG00000097267	Gene	Expression
1662	Gm11713	0	-2.93823	0.021	0.088	0	ENSMUSG00000085245	Gene	Expression
1663	Gm20536	0	-3.51467	0.014	0.08	0	ENSMUSG00000092386	Gene	Expression
1664	Cox5a	0	-2.44268	0.036	0.102	0	ENSMUSG00000000088	Gene	Expression
1665	Uqcr11	0	-4.16744	0.006	0.072	0	ENSMUSG00000020163	Gene	Expression
1666	Aim2	0	1.57324	0.089	0.024	0	ENSMUSG00000037860	Gene	Expression
1667	Ndufa13	0	-3.24706	0.016	0.081	0	ENSMUSG00000036199	Gene	Expression
1668	Dgka	0	1.52451	0.085	0.02	0	ENSMUSG00000025357	Gene	Expression
1669	Ikzf3	0	3.73201	0.069	0.004	0	ENSMUSG00000018168	Gene	Expression
1670	Lclat1	0	0.912434	0.105	0.04	0	ENSMUSG00000054469	Gene	Expression
1671	Mertk	0	0.602128	0.151	0.087	0	ENSMUSG00000014361	Gene	Expression
1672	Pde4b	0	1.17923	0.095	0.031	0	ENSMUSG00000028525	Gene	Expression
1673	Tomm7	0	-2.99717	0.019	0.083	0	ENSMUSG00000028998	Gene	Expression
1674	Gm10135	0	-2.66737	0.028	0.092	0	ENSMUSG00000063656	Gene	Expression
1675	4933405E24Rik	0	-4.49131	0.009	0.073	0	ENSMUSG00000086209	Gene	Expression
1676	Hint1	0	-2.44399	0.035	0.099	0	ENSMUSG00000020267	Gene	Expression
1677	Ly6a	0	-2.48521	0.026	0.09	0	ENSMUSG00000075602	Gene	Expression
1678	Cldn6	0	-2.48713	0.03	0.094	0	ENSMUSG00000023906	Gene	Expression
1679	Cables1	0	1.83353	0.079	0.015	0	ENSMUSG00000040957	Gene	Expression
1680	Kynu	0	1.17624	0.099	0.036	0	ENSMUSG00000026866	Gene	Expression
1681	1810037I17Rik	0	-2.59409	0.028	0.091	0	ENSMUSG00000054091	Gene	Expression
1682	Atp5j2	0	-2.64519	0.025	0.088	0	ENSMUSG00000038690	Gene	Expression
1683	Dlc1	0	7.73885	0.063	0	0	ENSMUSG00000031523	Gene	Expression
1684	Wdfy4	0	1.72284	0.091	0.028	0	ENSMUSG00000051506	Gene	Expression
1685	Sdc2	0	0.983615	0.098	0.035	0	ENSMUSG00000022261	Gene	Expression
1686	Stk10	0	0.921723	0.101	0.039	0	ENSMUSG00000020272	Gene	Expression
1687	Naca	0	-1.72338	0.09	0.152	0	ENSMUSG00000061315	Gene	Expression
1688	Ank	0	1.18642	0.091	0.029	0	ENSMUSG00000022265	Gene	Expression
1689	Zdhhc14	0	0.802983	0.112	0.05	0	ENSMUSG00000034265	Gene	Expression
1690	Zfp945	0	1.27884	0.088	0.026	0	ENSMUSG00000059142	Gene	Expression
1691	Zfp318	0	1.11641	0.091	0.029	0	ENSMUSG00000015597	Gene	Expression
1692	Gm16189	0	-3.01225	0.019	0.081	0	ENSMUSG00000085284	Gene	Expression
1693	Hip1	0	1.04321	0.102	0.04	0	ENSMUSG00000039959	Gene	Expression
1694	Ints6l	0	1.51803	0.084	0.023	0	ENSMUSG00000035967	Gene	Expression
1695	Gm32772	0	3.28106	0.065	0.004	0	ENSMUSG00000108782	Gene	Expression
1696	Prdx2	0	-2.04009	0.049	0.11	0	ENSMUSG00000005161	Gene	Expression
1697	Gm48855	0	-3.56161	0.011	0.072	0	ENSMUSG00000111160	Gene	Expression
1698	Ipcef1	0	1.82339	0.079	0.018	0	ENSMUSG00000064065	Gene	Expression
1699	Kcnma1	0	4.1887	0.063	0.002	0	ENSMUSG00000063142	Gene	Expression
1700	Slc15a2	0	1.63673	0.078	0.017	0	ENSMUSG00000022899	Gene	Expression
1701	Gm26586	0	-3.69395	0.01	0.071	0	ENSMUSG00000097472	Gene	Expression
1702	Phgr1	0	-4.86604	0.005	0.065	0	ENSMUSG00000046804	Gene	Expression
1703	Casp4	0	1.25533	0.085	0.025	0	ENSMUSG00000033538	Gene	Expression
1704	Dgkz	0	0.764634	0.105	0.045	0	ENSMUSG00000040479	Gene	Expression
1705	Cox7a2	0	-2.01375	0.063	0.123	0	ENSMUSG00000032330	Gene	Expression
1706	Cnpy2	0	-2.49922	0.029	0.089	0	ENSMUSG00000025381	Gene	Expression
1707	Ctse	0	-1.25369	0.224	0.284	0	ENSMUSG00000004552	Gene	Expression
1708	Ociad2	0	-1.88189	0.056	0.115	0	ENSMUSG00000029153	Gene	Expression
1709	Prkcq	0	4.08564	0.061	0.002	0	ENSMUSG00000026778	Gene	Expression
1710	Gm13269	0	-5.20206	0.004	0.063	0	ENSMUSG00000087086	Gene	Expression
1711	Ly6d	0	-3.08348	0.014	0.073	0	ENSMUSG00000034634	Gene	Expression
1712	Ndufa6	0	-2.32256	0.034	0.093	0	ENSMUSG00000022450	Gene	Expression
1713	St6galnac3	0	8.64835	0.058	0	0	ENSMUSG00000052544	Gene	Expression
1714	Gm15987	0	1.43793	0.083	0.025	0	ENSMUSG00000085786	Gene	Expression
1715	Samhd1	0	0.909292	0.103	0.045	0	ENSMUSG00000027639	Gene	Expression
1716	Pecam1	0	3.73468	0.06	0.002	0	ENSMUSG00000020717	Gene	Expression
1717	Grap2	0	2.30555	0.068	0.011	0	ENSMUSG00000042351	Gene	Expression
1718	4930565N06Rik	0	-3.4159	0.011	0.068	0	ENSMUSG00000084834	Gene	Expression
1719	BE692007	0	2.18234	0.069	0.012	0	ENSMUSG00000099757	Gene	Expression
1720	Col5a2	0	2.77825	0.063	0.006	0	ENSMUSG00000026042	Gene	Expression
1721	En1	0	-3.66929	0.01	0.067	0	ENSMUSG00000058665	Gene	Expression
1722	Gm42836	0	-3.53918	0.01	0.067	0	ENSMUSG00000104574	Gene	Expression
1723	Cox6b1	0	-2.02635	0.05	0.107	0	ENSMUSG00000036751	Gene	Expression
1724	Pde7b	0	0.968471	0.102	0.045	0	ENSMUSG00000019990	Gene	Expression
1725	Prss48	0	-3.42687	0.012	0.068	0	ENSMUSG00000049013	Gene	Expression
1726	Gm48742	0	-5.65152	0.002	0.058	0	ENSMUSG00000111593	Gene	Expression
1727	Gm56990	0	-2.73834	0.022	0.078	0	ENSMUSG00000120795	Gene	Expression
1728	Zfp992	0	1.78478	0.069	0.014	0	ENSMUSG00000070605	Gene	Expression
1729	Gm4128	0	-3.50349	0.013	0.068	0	ENSMUSG00000085352	Gene	Expression
1730	Gm20416	0	-2.48016	0.028	0.083	0	ENSMUSG00000092185	Gene	Expression
1731	Dpp4	0	2.28324	0.065	0.01	0	ENSMUSG00000035000	Gene	Expression
1732	Hnf4aos	0	-2.26119	0.042	0.097	0	ENSMUSG00000046840	Gene	Expression
1733	Igfbp7	0	-0.844901	0.395	0.45	0	ENSMUSG00000036256	Gene	Expression
1734	Tent5d	0	-2.9855	0.018	0.073	0	ENSMUSG00000073007	Gene	Expression
1735	Edil3	0	1.02197	0.085	0.031	0	ENSMUSG00000034488	Gene	Expression
1736	Tspo	0	-2.50641	0.029	0.083	0	ENSMUSG00000041736	Gene	Expression
1737	Pros1	0	0.769052	0.097	0.043	0	ENSMUSG00000022912	Gene	Expression
1738	Cytip	0	0.86509	0.093	0.039	0	ENSMUSG00000026832	Gene	Expression
1739	Pde10a	0	2.40252	0.064	0.01	0	ENSMUSG00000023868	Gene	Expression
1740	Msr1	0	1.25578	0.087	0.033	0	ENSMUSG00000025044	Gene	Expression
1741	Mast1	0	-2.84182	0.02	0.074	0	ENSMUSG00000053693	Gene	Expression
1742	Ndufb9	0	-2.97663	0.017	0.071	0	ENSMUSG00000022354	Gene	Expression
1743	Ldb1	0	0.694844	0.102	0.048	0	ENSMUSG00000025223	Gene	Expression
1744	Ifitm2	0	-4.26059	0.005	0.058	0	ENSMUSG00000060591	Gene	Expression
1745	Prex2	0	8.213	0.053	0	0	ENSMUSG00000048960	Gene	Expression
1746	Zfp990	0	8.13677	0.053	0	0	ENSMUSG00000078503	Gene	Expression
1747	Gm41764	0	-2.8218	0.02	0.073	0	ENSMUSG00000117891	Gene	Expression
1748	Hspe1	0	-2.48545	0.028	0.08	0	ENSMUSG00000073676	Gene	Expression
1749	Gm10848	0	-4.80428	0.004	0.056	0	ENSMUSG00000104106	Gene	Expression
1750	Ubl5	0	-2.39835	0.029	0.081	0	ENSMUSG00000084786	Gene	Expression
1751	Gm48094	0	-3.00341	0.018	0.07	0	ENSMUSG00000111256	Gene	Expression
1752	Adcy2	0	2.53126	0.06	0.008	0	ENSMUSG00000021536	Gene	Expression
1753	Klc1	0	0.584178	0.102	0.05	0	ENSMUSG00000021288	Gene	Expression
1754	Stat4	0	1.86243	0.063	0.012	0	ENSMUSG00000062939	Gene	Expression
1755	Dmxl2	0	1.24322	0.08	0.029	0	ENSMUSG00000041268	Gene	Expression
1756	Robo2	0	1.78964	0.065	0.014	0	ENSMUSG00000052516	Gene	Expression
1757	Ehmt2	0	0.64718	0.094	0.043	0	ENSMUSG00000013787	Gene	Expression
1758	Ankrd16	0	0.840771	0.087	0.036	0	ENSMUSG00000047909	Gene	Expression
1759	Sptssb	0	-1.93514	0.039	0.09	0	ENSMUSG00000043461	Gene	Expression
1760	Sema3d	0	1.04217	0.076	0.025	0	ENSMUSG00000040254	Gene	Expression
1761	Herc6	0	1.1589	0.076	0.025	0	ENSMUSG00000029798	Gene	Expression
1762	Per2	0	2.38619	0.058	0.008	0	ENSMUSG00000055866	Gene	Expression
1763	Sox6	0	1.35809	0.069	0.019	0	ENSMUSG00000051910	Gene	Expression
1764	Trim30a	0	1.28058	0.075	0.025	0	ENSMUSG00000030921	Gene	Expression
1765	Atpif1	0	-1.59312	0.09	0.139	0	ENSMUSG00000054428	Gene	Expression
1766	Romo1	0	-3.78971	0.007	0.056	0	ENSMUSG00000067847	Gene	Expression
1767	Elob	0	-2.419	0.028	0.077	0	ENSMUSG00000055839	Gene	Expression
1768	Rftn1	0	0.750359	0.098	0.049	0	ENSMUSG00000039316	Gene	Expression
1769	Colec12	0	1.63664	0.066	0.017	0	ENSMUSG00000036103	Gene	Expression
1770	Gng2	0	1.4773	0.071	0.022	0	ENSMUSG00000043004	Gene	Expression
1771	Calcrl	0	2.21462	0.056	0.008	0	ENSMUSG00000059588	Gene	Expression
1772	Pyy	0	-5.42107	0.001	0.049	0	ENSMUSG00000017311	Gene	Expression
1773	Spcs1	0	-3.47356	0.007	0.055	0	ENSMUSG00000021917	Gene	Expression
1774	1700085D07Rik	0	-2.94605	0.016	0.064	0	ENSMUSG00000115693	Gene	Expression
1775	Epha3	0	2.73904	0.054	0.006	0	ENSMUSG00000052504	Gene	Expression
1776	Cntln	0	1.26102	0.071	0.023	0	ENSMUSG00000038070	Gene	Expression
1777	Fxyd3	0	-2.26527	0.057	0.105	0	ENSMUSG00000057092	Gene	Expression
1778	Mir133a-1hg	0	-4.38595	0.003	0.051	0	ENSMUSG00000095438	Gene	Expression
1779	Pcsk5	0	1.96041	0.058	0.011	0	ENSMUSG00000024713	Gene	Expression
1780	Ndufb11	0	-3.42683	0.008	0.055	0	ENSMUSG00000031059	Gene	Expression
1781	B3galt1	0	3.23334	0.049	0.003	0	ENSMUSG00000034780	Gene	Expression
1782	Slc25a12	0	1.28192	0.066	0.02	0	ENSMUSG00000027010	Gene	Expression
1783	Rhoh	0	1.75707	0.059	0.013	0	ENSMUSG00000029204	Gene	Expression
1784	Gm39214	0	-2.65582	0.02	0.066	0	ENSMUSG00000109754	Gene	Expression
1785	Catsperb	0	-3.82495	0.008	0.054	0	ENSMUSG00000047014	Gene	Expression
1786	Cmah	0	4.38647	0.048	0.002	0	ENSMUSG00000016756	Gene	Expression
1787	Mcpt1	0	-3.43757	0.01	0.056	0	ENSMUSG00000022227	Gene	Expression
1788	Nckap1l	0	1.06474	0.08	0.034	0	ENSMUSG00000022488	Gene	Expression
1789	Ms4a6b	0	1.96988	0.056	0.01	0	ENSMUSG00000024677	Gene	Expression
1790	Arhgef6	0	1.61717	0.062	0.016	0	ENSMUSG00000031133	Gene	Expression
1791	Ndufa2	0	-2.30479	0.025	0.071	0	ENSMUSG00000014294	Gene	Expression
1792	Cstb	0	-3.02163	0.013	0.058	0	ENSMUSG00000005054	Gene	Expression
1793	B4galt5	0	0.784512	0.076	0.031	0	ENSMUSG00000017929	Gene	Expression
1794	Uqcrb	0	-2.86117	0.016	0.061	0	ENSMUSG00000021520	Gene	Expression
1795	Nrros	0	1.0257	0.077	0.032	0	ENSMUSG00000052384	Gene	Expression
1796	Fstl1	0	0.795341	0.073	0.028	0	ENSMUSG00000022816	Gene	Expression
1797	4933417O13Rik	0	-2.30147	0.026	0.07	0	ENSMUSG00000101360	Gene	Expression
1798	Krt7	0	-0.937381	0.188	0.232	0	ENSMUSG00000023039	Gene	Expression
1799	Gsto1	0	-1.28237	0.101	0.145	0	ENSMUSG00000025068	Gene	Expression
1800	Atp5k	0	-3.46377	0.006	0.049	0	ENSMUSG00000050856	Gene	Expression
1801	Rcsd1	0	2.34572	0.052	0.009	0	ENSMUSG00000040723	Gene	Expression
1802	Lhfp	0	4.08044	0.045	0.002	0	ENSMUSG00000048332	Gene	Expression
1803	Pax5	0	5.45811	0.044	0.001	0	ENSMUSG00000014030	Gene	Expression
1804	Atp5h	0	-2.11855	0.031	0.074	0	ENSMUSG00000034566	Gene	Expression
1805	Rgl1	0	1.45287	0.057	0.015	0	ENSMUSG00000026482	Gene	Expression
1806	Aldh1a1	0	2.51345	0.048	0.006	0	ENSMUSG00000053279	Gene	Expression
1807	Adamts12	0	3.53153	0.046	0.004	0	ENSMUSG00000047497	Gene	Expression
1808	Slit3	0	6.6356	0.041	0	0	ENSMUSG00000056427	Gene	Expression
1809	Ndufa1	0	-3.96594	0.006	0.047	0	ENSMUSG00000016427	Gene	Expression
1810	AU020206	0	0.578442	0.106	0.065	0	ENSMUSG00000097415	Gene	Expression
1811	Itk	0	3.79464	0.043	0.002	0	ENSMUSG00000020395	Gene	Expression
1812	Fbn2	0	4.02821	0.043	0.002	0	ENSMUSG00000024598	Gene	Expression
1813	Sntg1	0	6.19532	0.04	0	0	ENSMUSG00000025909	Gene	Expression
1814	Prex1	0	1.14667	0.064	0.024	0	ENSMUSG00000039621	Gene	Expression
1815	Col10a1	0	-4.10211	0.005	0.045	0	ENSMUSG00000039462	Gene	Expression
1816	Grb10	0	2.35704	0.047	0.007	0	ENSMUSG00000020176	Gene	Expression
1817	Txndc16	0	1.54755	0.054	0.014	0	ENSMUSG00000021830	Gene	Expression
1818	Ms4a4b	0	3.68533	0.042	0.002	0	ENSMUSG00000056290	Gene	Expression
1819	Hilpda	0	-3.71665	0.007	0.045	0	ENSMUSG00000043421	Gene	Expression
1820	Camk4	0	1.97805	0.047	0.009	0	ENSMUSG00000038128	Gene	Expression
1821	Il1r1	0	0.696169	0.069	0.032	0	ENSMUSG00000026072	Gene	Expression
1822	Atp5mpl	0	-2.58244	0.019	0.056	0	ENSMUSG00000021290	Gene	Expression
1823	Nup210	0	1.29387	0.051	0.014	0	ENSMUSG00000030091	Gene	Expression
1824	Gli3	0	2.14345	0.044	0.007	0	ENSMUSG00000021318	Gene	Expression
1825	Arhgap29	0	0.909679	0.057	0.021	0	ENSMUSG00000039831	Gene	Expression
1826	Col1a2	0	0.670512	0.067	0.031	0	ENSMUSG00000029661	Gene	Expression
1827	Gm42047	0	3.0789	0.041	0.005	0	ENSMUSG00000110631	Gene	Expression
1828	Dab2	0	0.417448	0.113	0.077	0	ENSMUSG00000022150	Gene	Expression
1829	Sirpa	0	0.595871	0.084	0.049	0	ENSMUSG00000037902	Gene	Expression
1830	Gm56999	0	-3.97874	0.005	0.04	0	ENSMUSG00000121179	Gene	Expression
1831	Prickle2	0	1.58204	0.046	0.011	0	ENSMUSG00000030020	Gene	Expression
1832	Sla	0	0.995444	0.061	0.026	0	ENSMUSG00000022372	Gene	Expression
1833	9130019P16Rik	0	-3.0374	0.01	0.045	0	ENSMUSG00000073067	Gene	Expression
1834	Mif	0	-2.96992	0.01	0.044	0	ENSMUSG00000033307	Gene	Expression
1835	Strbp	0	-0.89383	0.478	0.511	0	ENSMUSG00000026915	Gene	Expression
1836	Arhgap30	0	1.19504	0.053	0.02	0	ENSMUSG00000048865	Gene	Expression
1837	Ppp1r16b	0	5.30925	0.034	0.001	0	ENSMUSG00000037754	Gene	Expression
1838	Atp5e	0	-3.07021	0.01	0.043	0	ENSMUSG00000016252	Gene	Expression
1839	Ank2	0	1.19738	0.053	0.021	0	ENSMUSG00000032826	Gene	Expression
1840	Nop10	0	-2.94138	0.009	0.04	0	ENSMUSG00000027133	Gene	Expression
1841	9630028H03Rik	0	-3.20102	0.009	0.04	0	ENSMUSG00000085631	Gene	Expression
1842	Cdh11	0	1.21015	0.045	0.014	0	ENSMUSG00000031673	Gene	Expression
1843	Lypd8l	0	-2.57866	0.016	0.047	0	ENSMUSG00000037145	Gene	Expression
1844	Ighm	0	5.20519	0.032	0.001	0	ENSMUSG00000076617	Gene	Expression
1845	Slamf6	0	2.22033	0.035	0.005	0	ENSMUSG00000015314	Gene	Expression
1846	Fam169b	0	3.03431	0.033	0.003	0	ENSMUSG00000074071	Gene	Expression
1847	Saa3	0	-5.0144	0.002	0.032	0	ENSMUSG00000040026	Gene	Expression
1848	Col12a1	0	0.838073	0.054	0.024	0	ENSMUSG00000032332	Gene	Expression
1849	Cd226	0	3.66085	0.032	0.002	0	ENSMUSG00000034028	Gene	Expression
1850	Cped1	0	1.32175	0.047	0.018	0	ENSMUSG00000062980	Gene	Expression
1851	Tespa1	0	3.75445	0.03	0.001	0	ENSMUSG00000034833	Gene	Expression
1852	Brinp3	0	2.01623	0.035	0.007	0	ENSMUSG00000035131	Gene	Expression
1853	Pik3cd	0	1.00175	0.052	0.024	0	ENSMUSG00000039936	Gene	Expression
1854	Gsta1	0	-4.96707	0.002	0.029	0	ENSMUSG00000074183	Gene	Expression
1855	Hmcn1	0	2.30835	0.032	0.005	0	ENSMUSG00000066842	Gene	Expression
1856	Cyp7b1	0	2.99329	0.03	0.003	0	ENSMUSG00000039519	Gene	Expression
1857	Adam19	0	6.47058	0.027	0	0	ENSMUSG00000011256	Gene	Expression
1858	Sell	0	2.58255	0.029	0.003	0	ENSMUSG00000026581	Gene	Expression
1859	Zfhx4	0	1.79844	0.033	0.007	0	ENSMUSG00000025255	Gene	Expression
1860	Npy	0	-3.44265	0.006	0.032	0	ENSMUSG00000029819	Gene	Expression
1861	Lama2	0	1.10404	0.042	0.016	0	ENSMUSG00000019899	Gene	Expression
1862	Snhg3	0	-1.70698	0.03	0.055	0	ENSMUSG00000085241	Gene	Expression
1863	Emp3	0	-2.54008	0.009	0.034	0	ENSMUSG00000040212	Gene	Expression
1864	Wfdc17	0	-4.36996	0.002	0.027	0	ENSMUSG00000069792	Gene	Expression
1865	Prr16	0	2.17685	0.029	0.005	0	ENSMUSG00000073565	Gene	Expression
1866	Tgfbr3	0	3.75399	0.024	0.001	0	ENSMUSG00000029287	Gene	Expression
1867	Tmtc1	0	2.07954	0.027	0.005	0	ENSMUSG00000030306	Gene	Expression
1868	Calr	0	-1.27717	0.052	0.074	0	ENSMUSG00000003814	Gene	Expression
1869	Fbn1	0	2.4044	0.024	0.003	0	ENSMUSG00000027204	Gene	Expression
1870	Pappa	0	1.46276	0.029	0.008	0	ENSMUSG00000028370	Gene	Expression
1871	Meg3	0	-0.854018	0.037	0.057	0	ENSMUSG00000021268	Gene	Expression
1872	Gimap8	0	3.68115	0.021	0.001	0	ENSMUSG00000064262	Gene	Expression
1873	Dpyd	0	1.56125	0.026	0.006	0	ENSMUSG00000033308	Gene	Expression
1874	Galnt17	0	2.97806	0.022	0.002	0	ENSMUSG00000034040	Gene	Expression
1875	Itgbl1	0	1.73304	0.026	0.006	0	ENSMUSG00000032925	Gene	Expression
1876	Col14a1	0	0.910654	0.035	0.016	0	ENSMUSG00000022371	Gene	Expression
1877	Prrx1	0	2.132	0.022	0.003	0	ENSMUSG00000026586	Gene	Expression
1878	Sis	0	7.04575	0.019	0	0	ENSMUSG00000027790	Gene	Expression
1879	Gria3	0	4.05466	0.02	0.001	0	ENSMUSG00000001986	Gene	Expression
1880	Pde3a	0	8.27567	0.018	0	0	ENSMUSG00000041741	Gene	Expression
1881	Tenm3	0	2.59507	0.019	0.002	0	ENSMUSG00000031561	Gene	Expression
1882	Pde1a	0	1.78819	0.019	0.004	0	ENSMUSG00000059173	Gene	Expression
1883	Col11a1	0	1.78466	0.02	0.005	0	ENSMUSG00000027966	Gene	Expression
1884	Wfdc18	0	-2.77527	0.005	0.02	0	ENSMUSG00000000983	Gene	Expression
1885	Ighd	0	5.63158	0.015	0	0	ENSMUSG00000104213	Gene	Expression
1886	Sdk1	0	0.469705	0.036	0.022	0	ENSMUSG00000039683	Gene	Expression
1887	Il1rapl1	0	4.50978	0.013	0	0	ENSMUSG00000052372	Gene	Expression
1888	Mir142hg	0	-0.137979	0.071	0.059	0	ENSMUSG00000084796	Gene	Expression
1889	Svep1	0	2.34585	0.013	0.002	0	ENSMUSG00000028369	Gene	Expression
1890	Atp5md	0	-1.51246	0.033	0.044	0	ENSMUSG00000071528	Gene	Expression
1891	Laptm5	0	0.254375	0.032	0.022	0	ENSMUSG00000028581	Gene	Expression
1892	Chl1	0	1.99065	0.011	0.002	0	ENSMUSG00000030077	Gene	Expression
1893	Ctrb1	0	-2.09102	0.01	0.019	0	ENSMUSG00000031957	Gene	Expression
1894	Fgfr2	0	-1.73875	0.431	0.423	0	ENSMUSG00000030849	Gene	Expression
1895	Abi3bp	0	-0.67508	0.017	0.024	0	ENSMUSG00000035258	Gene	Expression
1896	Dnm3os	0	3.56753	0.006	0	0	ENSMUSG00000078190	Gene	Expression
1897	Mgst3	0	-1.03049	0.032	0.027	0	ENSMUSG00000026688	Gene	Expression
1898	Malat1	0	-1.14256	0.999	0.995	0	ENSMUSG00000092341	Gene	Expression
1899	Csmd1	0	0.293879	0.009	0.006	0	ENSMUSG00000060924	Gene	Expression
1900	Clca1	0	1.00826	0.002	0	0	ENSMUSG00000028255	Gene	Expression
1901	Prss2	0	-1.77384	0.001	0.003	0	ENSMUSG00000057163	Gene	Expression
1902	Mgam	0	0.819562	0.003	0.002	0	ENSMUSG00000068587	Gene	Expression
1903	Muc5ac	0	2.66668	0.001	0	0	ENSMUSG00000037974	Gene	Expression
1904	Col24a1	0	0.149362	0.002	0.002	0	ENSMUSG00000028197	Gene	Expression
1905	Copg2	4.65e-308	0.421397	0.29	0.158	1.57e-303	ENSMUSG00000025607	Gene	Expression
1906	Dnmbp	7.94e-308	0.648341	0.188	0.082	2.68e-303	ENSMUSG00000025195	Gene	Expression
1907	Ccdc3	8.29e-308	2.11522	0.068	0.013	2.79e-303	ENSMUSG00000026676	Gene	Expression
1908	Clock	1.03e-307	0.337547	0.336	0.196	3.47e-303	ENSMUSG00000029238	Gene	Expression
1909	Pik3c2g	1.27e-307	0.827033	0.245	0.121	4.29e-303	ENSMUSG00000030228	Gene	Expression
1910	Cry2	1.48e-307	1.67244	0.053	0.013	4.98e-303	ENSMUSG00000068742	Gene	Expression
1911	Cd247	2.35e-307	2.15109	0.042	0.007	7.91e-303	ENSMUSG00000005763	Gene	Expression
1912	Zranb1	2.49e-307	0.370652	0.296	0.171	8.4e-303	ENSMUSG00000030967	Gene	Expression
1913	Irak1	2.52e-307	0.83607	0.113	0.047	8.49e-303	ENSMUSG00000031392	Gene	Expression
1914	Zfp292	3.15e-307	0.302613	0.526	0.339	1.06e-302	ENSMUSG00000039967	Gene	Expression
1915	Zfp740	4.28e-307	0.893351	0.112	0.041	1.44e-302	ENSMUSG00000046897	Gene	Expression
1916	Taf2	5.12e-307	0.45872	0.168	0.088	1.72e-302	ENSMUSG00000037343	Gene	Expression
1917	Gm42962	1.39e-306	-3.8691	0.005	0.039	4.67e-302	ENSMUSG00000106737	Gene	Expression
1918	Gopc	1.41e-306	0.607196	0.152	0.072	4.76e-302	ENSMUSG00000019861	Gene	Expression
1919	Mrps28	1.52e-306	0.515152	0.191	0.093	5.11e-302	ENSMUSG00000040269	Gene	Expression
1920	Phf3	3.1e-306	0.317898	0.39	0.239	1.05e-301	ENSMUSG00000048874	Gene	Expression
1921	Ppfia1	1.29e-305	0.525347	0.201	0.096	4.34e-301	ENSMUSG00000037519	Gene	Expression
1922	Kif12	1.86e-305	1.58441	0.074	0.016	6.27e-301	ENSMUSG00000028357	Gene	Expression
1923	Plekhg1	4.72e-305	0.411268	0.41	0.249	1.59e-300	ENSMUSG00000040624	Gene	Expression
1924	Ift88	5.93e-305	0.884816	0.126	0.048	2e-300	ENSMUSG00000040040	Gene	Expression
1925	Jmjd1c	6.35e-305	0.314321	0.643	0.449	2.14e-300	ENSMUSG00000037876	Gene	Expression
1926	Kmt2d	7.04e-305	1.25536	0.106	0.03	2.37e-300	ENSMUSG00000048154	Gene	Expression
1927	Hook1	1.12e-304	0.591587	0.218	0.104	3.78e-300	ENSMUSG00000028572	Gene	Expression
1928	Arnt2	1.21e-304	1.32613	0.092	0.026	4.07e-300	ENSMUSG00000015709	Gene	Expression
1929	Slc23a2	1.28e-304	1.09329	0.101	0.035	4.3e-300	ENSMUSG00000027340	Gene	Expression
1930	Lrrc1	1.75e-304	0.634896	0.176	0.077	5.9e-300	ENSMUSG00000032352	Gene	Expression
1931	Parp11	2.22e-304	0.875847	0.088	0.032	7.47e-300	ENSMUSG00000037997	Gene	Expression
1932	Prim2	3.06e-304	0.799337	0.15	0.063	1.03e-299	ENSMUSG00000026134	Gene	Expression
1933	Pex7	3.34e-304	0.657734	0.168	0.075	1.13e-299	ENSMUSG00000020003	Gene	Expression
1934	Cpsf6	6.1e-304	0.28138	0.403	0.255	2.05e-299	ENSMUSG00000055531	Gene	Expression
1935	Tc2n	6.86e-304	0.559118	0.452	0.29	2.31e-299	ENSMUSG00000021187	Gene	Expression
1936	Alkbh8	8.36e-304	0.517831	0.194	0.095	2.82e-299	ENSMUSG00000025899	Gene	Expression
1937	Dnajc7	9.71e-304	0.387284	0.279	0.151	3.27e-299	ENSMUSG00000014195	Gene	Expression
1938	Gm26724	1.37e-303	-3.45836	0.008	0.059	4.62e-299	ENSMUSG00000097090	Gene	Expression
1939	Dock11	1.37e-303	0.336012	0.351	0.208	4.63e-299	ENSMUSG00000031093	Gene	Expression
1940	Dcun1d1	1.54e-303	0.42825	0.239	0.124	5.19e-299	ENSMUSG00000027708	Gene	Expression
1941	Dpm3	1.86e-303	-3.27757	0.007	0.045	6.26e-299	ENSMUSG00000042737	Gene	Expression
1942	Rttn	3.45e-303	0.590016	0.177	0.084	1.16e-298	ENSMUSG00000023066	Gene	Expression
1943	Parn	3.74e-303	0.472091	0.205	0.105	1.26e-298	ENSMUSG00000022685	Gene	Expression
1944	Rfc1	6.95e-303	0.547874	0.165	0.079	2.34e-298	ENSMUSG00000029191	Gene	Expression
1945	Tln2	2.35e-302	0.780946	0.106	0.044	7.91e-298	ENSMUSG00000052698	Gene	Expression
1946	Camk2g	3.5e-302	0.750544	0.14	0.058	1.18e-297	ENSMUSG00000021820	Gene	Expression
1947	Sp4	6.06e-302	0.883248	0.111	0.043	2.04e-297	ENSMUSG00000025323	Gene	Expression
1948	Atg16l1	9.33e-302	0.351022	0.203	0.114	3.15e-297	ENSMUSG00000026289	Gene	Expression
1949	Qrich1	3.6e-301	0.278696	0.341	0.21	1.21e-296	ENSMUSG00000006673	Gene	Expression
1950	Foxj3	4.13e-301	0.376221	0.28	0.156	1.39e-296	ENSMUSG00000032998	Gene	Expression
1951	Bzw2	4.84e-301	0.461154	0.216	0.113	1.63e-296	ENSMUSG00000020547	Gene	Expression
1952	Setdb2	7.66e-301	1.03562	0.098	0.034	2.58e-296	ENSMUSG00000071350	Gene	Expression
1953	Ccdc73	9.37e-301	-2.90815	0.014	0.063	3.16e-296	ENSMUSG00000045106	Gene	Expression
1954	Papss2	1.33e-300	0.699584	0.122	0.071	4.48e-296	ENSMUSG00000024899	Gene	Expression
1955	U2surp	1.57e-300	0.265858	0.37	0.228	5.3e-296	ENSMUSG00000032407	Gene	Expression
1956	Snx7	1.63e-300	0.567519	0.187	0.093	5.48e-296	ENSMUSG00000028007	Gene	Expression
1957	Tmem245	4.26e-300	0.402788	0.265	0.145	1.43e-295	ENSMUSG00000055296	Gene	Expression
1958	Kcnab1	4.28e-300	-2.37176	0.041	0.136	1.44e-295	ENSMUSG00000027827	Gene	Expression
1959	Slc39a14	4.3e-300	0.553587	0.109	0.058	1.45e-295	ENSMUSG00000022094	Gene	Expression
1960	Sntg2	5.24e-300	2.21409	0.057	0.008	1.77e-295	ENSMUSG00000020672	Gene	Expression
1961	Fyn	6.68e-300	0.667557	0.14	0.064	2.25e-295	ENSMUSG00000019843	Gene	Expression
1962	Ankrd10	7.94e-300	0.259486	0.227	0.134	2.68e-295	ENSMUSG00000031508	Gene	Expression
1963	Psca	1.87e-299	-3.85899	0	0.004	6.31e-295	ENSMUSG00000022598	Gene	Expression
1964	Gas2	2.19e-299	1.05348	0.132	0.044	7.38e-295	ENSMUSG00000030498	Gene	Expression
1965	Phka1	4.8e-299	0.702581	0.158	0.067	1.62e-294	ENSMUSG00000034055	Gene	Expression
1966	Pphln1	5.5e-299	0.567758	0.17	0.079	1.85e-294	ENSMUSG00000036167	Gene	Expression
1967	Fbxl5	6.01e-299	0.283431	0.46	0.302	2.02e-294	ENSMUSG00000039753	Gene	Expression
1968	Uggt1	8.04e-299	0.417489	0.205	0.108	2.71e-294	ENSMUSG00000037470	Gene	Expression
1969	Onecut2	1.05e-298	0.358449	0.862	0.733	3.52e-294	ENSMUSG00000045991	Gene	Expression
1970	Ifi27l2b	1.06e-298	-2.14945	0.017	0.047	3.57e-294	ENSMUSG00000021208	Gene	Expression
1971	Emp1	1.22e-298	-1.35999	0.132	0.215	4.1e-294	ENSMUSG00000030208	Gene	Expression
1972	Cilk1	2.29e-298	0.590817	0.248	0.121	7.7e-294	ENSMUSG00000009828	Gene	Expression
1973	Eif2ak4	2.73e-298	0.692034	0.152	0.069	9.22e-294	ENSMUSG00000005102	Gene	Expression
1974	Orc5	3.5e-298	0.790841	0.135	0.053	1.18e-293	ENSMUSG00000029012	Gene	Expression
1975	Pank2	3.66e-298	0.35231	0.251	0.139	1.23e-293	ENSMUSG00000037514	Gene	Expression
1976	Dipk1a	3.8e-298	0.668533	0.153	0.07	1.28e-293	ENSMUSG00000029270	Gene	Expression
1977	Ippk	5.74e-298	0.779248	0.182	0.078	1.93e-293	ENSMUSG00000021385	Gene	Expression
1978	BC002059	7.44e-298	0.835579	0.11	0.044	2.51e-293	ENSMUSG00000060149	Gene	Expression
1979	Sem1	1.39e-297	-1.53035	0.133	0.198	4.69e-293	ENSMUSG00000042541	Gene	Expression
1980	Riok1	1.85e-297	0.73489	0.135	0.055	6.24e-293	ENSMUSG00000021428	Gene	Expression
1981	Ctps2	4.73e-297	0.450071	0.229	0.118	1.59e-292	ENSMUSG00000031360	Gene	Expression
1982	Tango6	6.03e-297	0.735414	0.236	0.119	2.03e-292	ENSMUSG00000041949	Gene	Expression
1983	Pold3	8.83e-297	0.459267	0.206	0.104	2.98e-292	ENSMUSG00000030726	Gene	Expression
1984	Gm15478	1.42e-296	-2.4779	0.017	0.052	4.78e-292	ENSMUSG00000085363	Gene	Expression
1985	D130040H23Rik	5.78e-296	0.655581	0.168	0.077	1.95e-291	ENSMUSG00000079038	Gene	Expression
1986	Pik3ca	5.85e-296	0.352374	0.359	0.214	1.97e-291	ENSMUSG00000027665	Gene	Expression
1987	Epc1	7.74e-296	0.297484	0.379	0.231	2.61e-291	ENSMUSG00000024240	Gene	Expression
1988	Sec24a	8.35e-296	0.379827	0.253	0.142	2.81e-291	ENSMUSG00000036391	Gene	Expression
1989	Shld2	1.4e-295	1.15576	0.102	0.032	4.71e-291	ENSMUSG00000041471	Gene	Expression
1990	App	1.98e-295	0.340202	0.644	0.423	6.67e-291	ENSMUSG00000022892	Gene	Expression
1991	Usp32	2.51e-295	0.261027	0.382	0.247	8.46e-291	ENSMUSG00000000804	Gene	Expression
1992	Tbcel	2.56e-295	0.712182	0.16	0.07	8.61e-291	ENSMUSG00000037287	Gene	Expression
1993	Dpy19l4	3.8e-295	0.57993	0.192	0.093	1.28e-290	ENSMUSG00000045205	Gene	Expression
1994	Reps2	5.9e-295	0.847431	0.155	0.063	1.99e-290	ENSMUSG00000040855	Gene	Expression
1995	Spen	7.73e-295	0.582536	0.196	0.09	2.6e-290	ENSMUSG00000040761	Gene	Expression
1996	Usp34	7.85e-295	0.298147	0.714	0.519	2.65e-290	ENSMUSG00000056342	Gene	Expression
1997	Ern1	8.09e-295	0.382074	0.285	0.162	2.73e-290	ENSMUSG00000020715	Gene	Expression
1998	Lrch3	8.21e-295	0.250034	0.354	0.225	2.77e-290	ENSMUSG00000022801	Gene	Expression
1999	Arhgap25	1.12e-294	1.2828	0.064	0.022	3.78e-290	ENSMUSG00000030047	Gene	Expression
[truncated: 29,770 more rows]

## Sheet: tumor_fibroblast
	V2	p_val	avg_log2FC	pct.1	pct.2	p_val_adj	V1	V3	V4
1	Tff1	0	-8.42045	0.017	0.705	0	ENSMUSG00000024032	Gene	Expression
2	Xist	0	12.1941	0.629	0	0	ENSMUSG00000086503	Gene	Expression
3	Tff2	0	-7.29002	0.018	0.504	0	ENSMUSG00000024028	Gene	Expression
4	Tpt1	0	-3.13884	0.169	0.63	0	ENSMUSG00000060126	Gene	Expression
5	Rps29	0	-3.99944	0.074	0.517	0	ENSMUSG00000034892	Gene	Expression
6	Tmsb4x	0	-3.50274	0.105	0.532	0	ENSMUSG00000049775	Gene	Expression
7	Rpl23	0	-3.33961	0.109	0.504	0	ENSMUSG00000071415	Gene	Expression
8	Rps8	0	-2.97649	0.136	0.52	0	ENSMUSG00000047675	Gene	Expression
9	Rpl37	0	-4.09658	0.053	0.436	0	ENSMUSG00000041841	Gene	Expression
10	Tsix	0	14.1899	0.365	0	0	ENSMUSG00000085715	Gene	Expression
11	Arhgap15	0	2.55034	0.49	0.127	0	ENSMUSG00000049744	Gene	Expression
12	Gm47283	0	7.12506	0.365	0.003	0	ENSMUSG00000096768	Gene	Expression
13	Rps12	0	-3.03073	0.107	0.467	0	ENSMUSG00000061983	Gene	Expression
14	Rps28	0	-3.43421	0.075	0.428	0	ENSMUSG00000067288	Gene	Expression
15	Clu	0	-3.62184	0.251	0.6	0	ENSMUSG00000022037	Gene	Expression
16	Rps27	0	-4.28598	0.034	0.372	0	ENSMUSG00000090733	Gene	Expression
17	Rpl27a	0	-3.34226	0.081	0.417	0	ENSMUSG00000046364	Gene	Expression
18	Rpl19	0	-3.80495	0.054	0.388	0	ENSMUSG00000017404	Gene	Expression
19	Rpl30	0	-3.39892	0.082	0.412	0	ENSMUSG00000058600	Gene	Expression
20	Rps21	0	-3.42998	0.067	0.389	0	ENSMUSG00000039001	Gene	Expression
21	5330438D12Rik	0	-3.04248	0.108	0.422	0	ENSMUSG00000052291	Gene	Expression
22	Rplp1	0	-2.77753	0.118	0.428	0	ENSMUSG00000007892	Gene	Expression
23	Col11a1	0	2.1121	0.453	0.144	0	ENSMUSG00000027966	Gene	Expression
24	Tenm3	0	1.50513	0.559	0.259	0	ENSMUSG00000031561	Gene	Expression
25	Rps20	0	-3.12109	0.086	0.381	0	ENSMUSG00000028234	Gene	Expression
26	Lysmd4	0	-3.06364	0.092	0.387	0	ENSMUSG00000043831	Gene	Expression
27	Gm33934	0	-2.84776	0.13	0.423	0	ENSMUSG00000121193	Gene	Expression
28	Reg1	0	-3.50418	0.115	0.405	0	ENSMUSG00000059654	Gene	Expression
29	Rps18	0	-3.33378	0.073	0.363	0	ENSMUSG00000008668	Gene	Expression
30	Gm43948	0	-3.35268	0.083	0.371	0	ENSMUSG00000107427	Gene	Expression
31	Ehbp1	0	1.24269	0.576	0.289	0	ENSMUSG00000042302	Gene	Expression
32	Epcam	0	-2.60789	0.173	0.459	0	ENSMUSG00000045394	Gene	Expression
33	Pcdh9	0	2.6256	0.371	0.085	0	ENSMUSG00000055421	Gene	Expression
34	Gsdme	0	-3.1439	0.081	0.359	0	ENSMUSG00000029821	Gene	Expression
35	Uty	0	-1.69846	0.106	0.383	0	ENSMUSG00000068457	Gene	Expression
36	Igf1r	0	1.09996	0.613	0.341	0	ENSMUSG00000005533	Gene	Expression
37	Rpl13	0	-3.08265	0.075	0.347	0	ENSMUSG00000000740	Gene	Expression
38	S100a6	0	-3.29919	0.148	0.419	0	ENSMUSG00000001025	Gene	Expression
39	Rps27a	0	-2.77397	0.099	0.37	0	ENSMUSG00000020460	Gene	Expression
40	ENSMUSG00000095041	0	-1.56667	0.359	0.63	0	ENSMUSG00000095041	Gene	Expression
41	Rpl37a	0	-3.26564	0.084	0.355	0	ENSMUSG00000046330	Gene	Expression
42	Arhgap24	0	1.39472	0.524	0.254	0	ENSMUSG00000057315	Gene	Expression
43	Gm48678	0	-2.94785	0.087	0.356	0	ENSMUSG00000111971	Gene	Expression
44	Rpl34	0	-3.62372	0.048	0.316	0	ENSMUSG00000062006	Gene	Expression
45	Trps1	0	1.14928	0.765	0.497	0	ENSMUSG00000038679	Gene	Expression
46	Rpl27	0	-3.73441	0.038	0.304	0	ENSMUSG00000063316	Gene	Expression
47	Itgbl1	0	2.32476	0.374	0.108	0	ENSMUSG00000032925	Gene	Expression
48	Rpl23a	0	-3.68579	0.042	0.307	0	ENSMUSG00000058546	Gene	Expression
49	Rpl9	0	-2.85024	0.088	0.35	0	ENSMUSG00000047215	Gene	Expression
50	Rpl35a	0	-2.79684	0.092	0.354	0	ENSMUSG00000060636	Gene	Expression
51	Plxdc2	0	0.899883	0.78	0.519	0	ENSMUSG00000026748	Gene	Expression
52	Spon1	0	-0.850501	0.395	0.656	0	ENSMUSG00000038156	Gene	Expression
53	Rplp2	0	-2.40776	0.124	0.385	0	ENSMUSG00000025508	Gene	Expression
54	Gphn	0	1.03131	0.781	0.52	0	ENSMUSG00000047454	Gene	Expression
55	Kdm6a	0	1.23324	0.482	0.221	0	ENSMUSG00000037369	Gene	Expression
56	Rps10	0	-3.04926	0.073	0.332	0	ENSMUSG00000052146	Gene	Expression
57	Mbnl1	0	1.0196	0.717	0.458	0	ENSMUSG00000027763	Gene	Expression
58	Fam172a	0	0.904572	0.699	0.44	0	ENSMUSG00000064138	Gene	Expression
59	Gkn3	0	-5.51884	0.022	0.28	0	ENSMUSG00000030048	Gene	Expression
60	Eef1a1	0	-1.89162	0.254	0.512	0	ENSMUSG00000037742	Gene	Expression
61	Rps2	0	-2.81274	0.089	0.346	0	ENSMUSG00000044533	Gene	Expression
62	Colec12	0	1.07959	0.566	0.31	0	ENSMUSG00000036103	Gene	Expression
63	Gm16599	0	-3.02411	0.08	0.335	0	ENSMUSG00000086220	Gene	Expression
64	Rpl26	0	-3.64477	0.039	0.294	0	ENSMUSG00000060938	Gene	Expression
65	Gm35188	0	-2.877	0.092	0.346	0	ENSMUSG00000112437	Gene	Expression
66	8030451A03Rik	0	-4.66956	0.071	0.324	0	ENSMUSG00000073821	Gene	Expression
67	Rpl39	0	-3.81191	0.04	0.293	0	ENSMUSG00000079641	Gene	Expression
68	Dock10	0	1.84962	0.362	0.11	0	ENSMUSG00000038608	Gene	Expression
69	Rps16	0	-2.99675	0.068	0.319	0	ENSMUSG00000037563	Gene	Expression
70	Rps7	0	-3.10225	0.073	0.324	0	ENSMUSG00000061477	Gene	Expression
71	Thsd7a	0	2.19908	0.34	0.09	0	ENSMUSG00000032625	Gene	Expression
72	Cldn7	0	-3.45099	0.055	0.305	0	ENSMUSG00000018569	Gene	Expression
73	Fkbp5	0	1.18108	0.488	0.239	0	ENSMUSG00000024222	Gene	Expression
74	Akt3	0	0.890703	0.636	0.389	0	ENSMUSG00000019699	Gene	Expression
75	Rpl12	0	-3.14693	0.057	0.304	0	ENSMUSG00000038900	Gene	Expression
76	Col14a1	0	3.50916	0.282	0.036	0	ENSMUSG00000022371	Gene	Expression
77	Lrrc4	0	-2.57775	0.148	0.393	0	ENSMUSG00000049939	Gene	Expression
78	Strn3	0	0.798853	0.716	0.473	0	ENSMUSG00000020954	Gene	Expression
79	Sfpq	0	0.900063	0.522	0.281	0	ENSMUSG00000028820	Gene	Expression
80	Abi3bp	0	1.16483	0.537	0.297	0	ENSMUSG00000035258	Gene	Expression
81	Tgfbr3	0	1.62739	0.355	0.115	0	ENSMUSG00000029287	Gene	Expression
82	Picalm	0	0.792023	0.684	0.445	0	ENSMUSG00000039361	Gene	Expression
83	Pde1a	0	1.75258	0.366	0.127	0	ENSMUSG00000059173	Gene	Expression
84	Cdk14	0	0.881587	0.67	0.432	0	ENSMUSG00000028926	Gene	Expression
85	Ptprc	0	1.79842	0.356	0.118	0	ENSMUSG00000026395	Gene	Expression
86	Gm47167	0	-3.13676	0.065	0.303	0	ENSMUSG00000113907	Gene	Expression
87	Lars2	0	1.27544	0.489	0.252	0	ENSMUSG00000035202	Gene	Expression
88	Setbp1	0	1.2415	0.674	0.438	0	ENSMUSG00000024548	Gene	Expression
89	Rps15a	0	-3.02773	0.078	0.309	0	ENSMUSG00000008683	Gene	Expression
90	Pappa	0	1.64853	0.376	0.146	0	ENSMUSG00000028370	Gene	Expression
91	Adgrl3	0	1.41687	0.586	0.356	0	ENSMUSG00000037605	Gene	Expression
92	Gm26911	0	-2.68044	0.102	0.331	0	ENSMUSG00000097834	Gene	Expression
93	Mycbp2	0	0.857261	0.76	0.531	0	ENSMUSG00000033004	Gene	Expression
94	Rps14	0	-2.60466	0.088	0.315	0	ENSMUSG00000024608	Gene	Expression
95	Cers6	0	0.967716	0.492	0.265	0	ENSMUSG00000027035	Gene	Expression
96	Nhs	0	1.15969	0.605	0.378	0	ENSMUSG00000059493	Gene	Expression
97	Gm36975	0	-3.44761	0.055	0.281	0	ENSMUSG00000104302	Gene	Expression
98	Fth1	0	-3.41455	0.049	0.275	0	ENSMUSG00000024661	Gene	Expression
99	Sh3rf3	0	2.61056	0.27	0.045	0	ENSMUSG00000037990	Gene	Expression
100	Diaph2	0	0.777395	0.781	0.556	0	ENSMUSG00000034480	Gene	Expression
101	Sdk1	0	1.86484	0.356	0.133	0	ENSMUSG00000039683	Gene	Expression
102	Adamtsl3	0	3.91019	0.25	0.028	0	ENSMUSG00000070469	Gene	Expression
103	4930578G10Rik	0	1.80509	0.349	0.127	0	ENSMUSG00000054885	Gene	Expression
104	Rps3a1	0	-2.44512	0.105	0.325	0	ENSMUSG00000028081	Gene	Expression
105	Dock2	0	2.1168	0.302	0.082	0	ENSMUSG00000020143	Gene	Expression
106	Rpl6	0	-2.27063	0.116	0.335	0	ENSMUSG00000029614	Gene	Expression
107	Cdon	0	1.70407	0.321	0.104	0	ENSMUSG00000038119	Gene	Expression
108	Rps26	0	-3.38875	0.044	0.261	0	ENSMUSG00000025362	Gene	Expression
109	Rpl24	0	-2.98104	0.064	0.281	0	ENSMUSG00000098274	Gene	Expression
110	Rps23	0	-2.97334	0.066	0.281	0	ENSMUSG00000049517	Gene	Expression
111	Pid1	0	1.10402	0.481	0.266	0	ENSMUSG00000045658	Gene	Expression
112	H3f3b	0	-2.13727	0.13	0.345	0	ENSMUSG00000016559	Gene	Expression
113	Fau	0	-3.34975	0.04	0.254	0	ENSMUSG00000038274	Gene	Expression
114	Gm15563	0	-3.21253	0.057	0.268	0	ENSMUSG00000086387	Gene	Expression
115	Rps15	0	-3.06293	0.041	0.252	0	ENSMUSG00000063457	Gene	Expression
116	Gm26740	0	2.09144	0.277	0.069	0	ENSMUSG00000097705	Gene	Expression
117	Tspan8	0	-2.81835	0.104	0.309	0	ENSMUSG00000034127	Gene	Expression
118	Rpl36a	0	-3.17422	0.048	0.253	0	ENSMUSG00000079435	Gene	Expression
119	Aff3	0	2.6082	0.248	0.044	0	ENSMUSG00000037138	Gene	Expression
120	Gm19710	0	-2.98828	0.061	0.265	0	ENSMUSG00000105552	Gene	Expression
121	Rplp0	0	-2.64915	0.068	0.272	0	ENSMUSG00000067274	Gene	Expression
122	Gm15283	0	-2.63262	0.092	0.296	0	ENSMUSG00000087700	Gene	Expression
123	Rps9	0	-2.11462	0.122	0.325	0	ENSMUSG00000006333	Gene	Expression
124	Gm11149	0	-3.41782	0.046	0.249	0	ENSMUSG00000079564	Gene	Expression
125	Cd81	0	-3.18333	0.047	0.249	0	ENSMUSG00000037706	Gene	Expression
126	Rps17	0	-3.40444	0.034	0.236	0	ENSMUSG00000061787	Gene	Expression
127	Inpp4b	0	2.34821	0.274	0.077	0	ENSMUSG00000037940	Gene	Expression
128	Gm48742	0	-3.36758	0.041	0.238	0	ENSMUSG00000111593	Gene	Expression
129	Rps19	0	-2.74237	0.065	0.261	0	ENSMUSG00000040952	Gene	Expression
130	Egfros	0	-3.38617	0.05	0.246	0	ENSMUSG00000085091	Gene	Expression
131	Gm4876	0	-3.32086	0.056	0.25	0	ENSMUSG00000054556	Gene	Expression
132	Elmo1	0	1.00897	0.458	0.264	0	ENSMUSG00000041112	Gene	Expression
133	S100a11	0	-3.19066	0.057	0.25	0	ENSMUSG00000027907	Gene	Expression
134	Col24a1	0	2.17285	0.278	0.086	0	ENSMUSG00000028197	Gene	Expression
135	Rps24	0	-1.98281	0.185	0.377	0	ENSMUSG00000025290	Gene	Expression
136	Rps4x	0	-3.23117	0.033	0.222	0	ENSMUSG00000031320	Gene	Expression
137	Rpl22	0	-2.97862	0.056	0.244	0	ENSMUSG00000028936	Gene	Expression
138	Rpl32	0	-3.30395	0.044	0.232	0	ENSMUSG00000057841	Gene	Expression
139	Rps25	0	-3.19195	0.039	0.226	0	ENSMUSG00000009927	Gene	Expression
140	Rpl7	0	-3.29018	0.035	0.221	0	ENSMUSG00000043716	Gene	Expression
141	Rpl38	0	-2.81107	0.047	0.233	0	ENSMUSG00000057322	Gene	Expression
142	Pcdh11x	0	1.69319	0.243	0.059	0	ENSMUSG00000034755	Gene	Expression
143	Eef1b2	0	-2.65827	0.066	0.249	0	ENSMUSG00000025967	Gene	Expression
144	Brinp3	0	2.50041	0.259	0.076	0	ENSMUSG00000035131	Gene	Expression
145	Mef2c	0	1.58739	0.297	0.114	0	ENSMUSG00000005583	Gene	Expression
146	Eif2s3y	0	-2.23337	0.044	0.227	0	ENSMUSG00000069049	Gene	Expression
147	Rpl18	0	-3.84522	0.019	0.201	0	ENSMUSG00000059070	Gene	Expression
148	Ppia	0	-2.45361	0.079	0.261	0	ENSMUSG00000071866	Gene	Expression
149	Satb1	0	3.20601	0.206	0.027	0	ENSMUSG00000023927	Gene	Expression
150	Reg3b	0	-4.39326	0.025	0.203	0	ENSMUSG00000071356	Gene	Expression
151	Rps3	0	-3.41796	0.029	0.206	0	ENSMUSG00000030744	Gene	Expression
152	Cox7c	0	-2.27097	0.102	0.278	0	ENSMUSG00000017778	Gene	Expression
153	Bank1	0	5.22437	0.183	0.008	0	ENSMUSG00000037922	Gene	Expression
154	Far1os	0	-2.95352	0.051	0.223	0	ENSMUSG00000084984	Gene	Expression
155	Hsp90ab1	0	-1.89271	0.145	0.317	0	ENSMUSG00000023944	Gene	Expression
156	Rps13	0	-2.84005	0.058	0.226	0	ENSMUSG00000090862	Gene	Expression
157	Rps5	0	-3.16431	0.036	0.204	0	ENSMUSG00000012848	Gene	Expression
158	Gm15261	0	-3.24312	0.05	0.217	0	ENSMUSG00000087201	Gene	Expression
159	Rpl5	0	-1.99816	0.109	0.274	0	ENSMUSG00000058558	Gene	Expression
160	Ndufa4	0	-3.60714	0.027	0.19	0	ENSMUSG00000029632	Gene	Expression
161	Rps11	0	-3.03952	0.035	0.196	0	ENSMUSG00000003429	Gene	Expression
162	Rpl17	0	-2.23475	0.08	0.239	0	ENSMUSG00000062328	Gene	Expression
163	Gm15614	0	-3.00259	0.045	0.203	0	ENSMUSG00000085234	Gene	Expression
164	Rpsa	0	-2.11749	0.072	0.23	0	ENSMUSG00000032518	Gene	Expression
165	Ikzf1	0	2.26407	0.203	0.045	0	ENSMUSG00000018654	Gene	Expression
166	Igfbp7	0	-0.950354	0.547	0.705	0	ENSMUSG00000036256	Gene	Expression
167	6530409C15Rik	0	-2.73068	0.056	0.213	0	ENSMUSG00000043340	Gene	Expression
168	Gm47271	0	-3.86326	0.024	0.181	0	ENSMUSG00000111846	Gene	Expression
169	Bri3	0	-2.4614	0.073	0.227	0	ENSMUSG00000047843	Gene	Expression
170	Gm26827	0	-2.73575	0.055	0.209	0	ENSMUSG00000097634	Gene	Expression
171	Rpl10a	0	-2.55023	0.054	0.207	0	ENSMUSG00000037805	Gene	Expression
172	Kcnq5	0	2.24261	0.205	0.053	0	ENSMUSG00000028033	Gene	Expression
173	Ripor2	0	3.96915	0.165	0.013	0	ENSMUSG00000036006	Gene	Expression
174	4930422I22Rik	0	-4.70944	0.015	0.165	0	ENSMUSG00000112513	Gene	Expression
175	Agr2	0	-4.42948	0.02	0.17	0	ENSMUSG00000020581	Gene	Expression
176	Rpl11	0	-2.76961	0.056	0.205	0	ENSMUSG00000059291	Gene	Expression
177	Gm26749	0	-2.52926	0.063	0.212	0	ENSMUSG00000097546	Gene	Expression
178	Spp1	0	-1.92471	0.548	0.697	0	ENSMUSG00000029304	Gene	Expression
179	Rpl41	0	-2.67574	0.052	0.2	0	ENSMUSG00000093674	Gene	Expression
180	Rpl15	0	-2.96261	0.046	0.194	0	ENSMUSG00000012405	Gene	Expression
181	Prdx1	0	-1.65693	0.166	0.314	0	ENSMUSG00000028691	Gene	Expression
182	Krt8	0	-3.43337	0.03	0.176	0	ENSMUSG00000049382	Gene	Expression
183	Ubb	0	-3.70816	0.02	0.165	0	ENSMUSG00000019505	Gene	Expression
184	Rpl18a	0	-2.90869	0.03	0.175	0	ENSMUSG00000045128	Gene	Expression
185	Ppib	0	-2.64698	0.054	0.198	0	ENSMUSG00000032383	Gene	Expression
186	Gng5	0	-3.46426	0.028	0.172	0	ENSMUSG00000068523	Gene	Expression
187	Rpl28	0	-3.64715	0.02	0.161	0	ENSMUSG00000030432	Gene	Expression
188	Bsg	0	-2.76591	0.035	0.176	0	ENSMUSG00000023175	Gene	Expression
189	Manf	0	-2.38746	0.062	0.202	0	ENSMUSG00000032575	Gene	Expression
190	Eif1	0	-2.62144	0.05	0.189	0	ENSMUSG00000035530	Gene	Expression
191	Chchd2	0	-3.15276	0.026	0.164	0	ENSMUSG00000070493	Gene	Expression
192	Gm56980	0	-2.93677	0.041	0.176	0	ENSMUSG00000121085	Gene	Expression
193	Gm15738	0	-3.03144	0.036	0.169	0	ENSMUSG00000087526	Gene	Expression
194	AA467197	0	-4.58687	0.008	0.141	0	ENSMUSG00000033213	Gene	Expression
195	Rpl21	0	-2.60002	0.041	0.173	0	ENSMUSG00000041453	Gene	Expression
196	Mrc1	0	1.83908	0.208	0.077	0	ENSMUSG00000026712	Gene	Expression
197	Gm2682	0	2.95593	0.152	0.022	0	ENSMUSG00000115681	Gene	Expression
198	Gm46367	0	-3.54404	0.021	0.15	0	ENSMUSG00000114150	Gene	Expression
199	Ctse	0	-2.31888	0.082	0.21	0	ENSMUSG00000004552	Gene	Expression
200	Rpl14	0	-2.78141	0.035	0.163	0	ENSMUSG00000025794	Gene	Expression
201	Rpl8	0	-2.40031	0.042	0.17	0	ENSMUSG00000003970	Gene	Expression
202	Pard3bos1	0	-3.0671	0.036	0.163	0	ENSMUSG00000085842	Gene	Expression
203	Rpl35	0	-3.06916	0.03	0.157	0	ENSMUSG00000062997	Gene	Expression
204	Prss22	0	-3.23307	0.027	0.153	0	ENSMUSG00000045027	Gene	Expression
205	Wfdc2	0	-2.65876	0.044	0.169	0	ENSMUSG00000017723	Gene	Expression
206	Gm10974	0	-3.25144	0.025	0.148	0	ENSMUSG00000078677	Gene	Expression
207	Gm26632	0	-2.93106	0.037	0.16	0	ENSMUSG00000097442	Gene	Expression
208	Insyn2a	0	-3.12707	0.034	0.155	0	ENSMUSG00000073805	Gene	Expression
209	Rpl36	0	-3.49798	0.017	0.137	0	ENSMUSG00000057863	Gene	Expression
210	Prap1	0	-5.39277	0.005	0.124	0	ENSMUSG00000025467	Gene	Expression
211	Cldn18	0	-4.73548	0.008	0.127	0	ENSMUSG00000032473	Gene	Expression
212	Ctsl	0	-2.02415	0.075	0.193	0	ENSMUSG00000021477	Gene	Expression
213	Krt18	0	-2.61249	0.039	0.157	0	ENSMUSG00000023043	Gene	Expression
214	Gm30667	0	-3.50824	0.019	0.135	0	ENSMUSG00000102886	Gene	Expression
215	Cox6c	0	-2.90855	0.036	0.152	0	ENSMUSG00000014313	Gene	Expression
216	1500015L24Rik	0	-2.92153	0.037	0.153	0	ENSMUSG00000094732	Gene	Expression
217	Krt19	0	-3.03112	0.033	0.146	0	ENSMUSG00000020911	Gene	Expression
218	Rpl13a	0	-2.05631	0.054	0.164	0	ENSMUSG00000074129	Gene	Expression
219	Anxa10	0	-3.11024	0.024	0.131	0	ENSMUSG00000031635	Gene	Expression
220	Rpl36al	0	-3.33022	0.016	0.123	0	ENSMUSG00000049751	Gene	Expression
221	Mcpt2	0	-6.73396	0.003	0.107	0	ENSMUSG00000022226	Gene	Expression
222	Lyz2	0	-2.49429	0.038	0.14	0	ENSMUSG00000069516	Gene	Expression
223	Rpl29	0	-4.56243	0.006	0.107	0	ENSMUSG00000048758	Gene	Expression
224	Cox4i1	0	-2.64878	0.034	0.134	0	ENSMUSG00000031818	Gene	Expression
225	Rpl31	0	-2.84607	0.026	0.125	0	ENSMUSG00000073702	Gene	Expression
226	Gm19522	0	-3.40806	0.016	0.115	0	ENSMUSG00000116903	Gene	Expression
227	Pglyrp1	0	-4.7665	0.005	0.1	0	ENSMUSG00000030413	Gene	Expression
228	Snrpg	0	-3.41686	0.018	0.109	0	ENSMUSG00000057278	Gene	Expression
229	Gm10076	0	-3.9546	0.008	0.098	0	ENSMUSG00000060143	Gene	Expression
230	Ssr4	0	-2.34132	0.046	0.134	0	ENSMUSG00000002014	Gene	Expression
231	Gkn2	0	-9.41598	0.001	0.087	0	ENSMUSG00000030049	Gene	Expression
232	Uba52	0	-3.34719	0.018	0.104	0	ENSMUSG00000090137	Gene	Expression
233	Erbb4	0	1.49721	0.154	0.077	0	ENSMUSG00000062209	Gene	Expression
234	Sptssb	0	-3.67113	0.012	0.089	0	ENSMUSG00000043461	Gene	Expression
235	Muc1	0	-2.58594	0.025	0.102	0	ENSMUSG00000042784	Gene	Expression
236	Rps27l	0	-3.47092	0.012	0.088	0	ENSMUSG00000036781	Gene	Expression
237	Ly6d	0	-3.94373	0.007	0.082	0	ENSMUSG00000034634	Gene	Expression
238	Gkn1	0	-10.3459	0.001	0.073	0	ENSMUSG00000030050	Gene	Expression
239	Gm48749	0	-3.95311	0.011	0.081	0	ENSMUSG00000111627	Gene	Expression
240	Lypd8l	0	-4.75522	0.008	0.078	0	ENSMUSG00000037145	Gene	Expression
241	Serf2	0	-1.84623	0.062	0.131	0	ENSMUSG00000074884	Gene	Expression
242	Tmem258	0	-4.76309	0.005	0.074	0	ENSMUSG00000036372	Gene	Expression
243	Krtcap2	0	-2.9937	0.015	0.081	0	ENSMUSG00000042747	Gene	Expression
244	Tmsb10	0	-2.59327	0.022	0.088	0	ENSMUSG00000079523	Gene	Expression
245	Gsta4	0	-2.45438	0.034	0.099	0	ENSMUSG00000032348	Gene	Expression
246	Cst3	0	-2.92796	0.012	0.076	0	ENSMUSG00000027447	Gene	Expression
247	Gm35612	0	-2.87221	0.019	0.081	0	ENSMUSG00000119984	Gene	Expression
248	Mcpt1	0	-5.11882	0.004	0.064	0	ENSMUSG00000022227	Gene	Expression
249	Cox8a	0	-3.17897	0.012	0.072	0	ENSMUSG00000035885	Gene	Expression
250	Krt7	0	-2.36258	0.031	0.087	0	ENSMUSG00000023039	Gene	Expression
251	Phgr1	0	-6.19006	0.002	0.057	0	ENSMUSG00000046804	Gene	Expression
252	Saa3	0	-4.78783	0.007	0.062	0	ENSMUSG00000040026	Gene	Expression
253	Crip1	0	-2.6486	0.015	0.069	0	ENSMUSG00000006360	Gene	Expression
254	Mcpt8	0	-6.22216	0.001	0.053	0	ENSMUSG00000022157	Gene	Expression
255	Uqcr11	0	-3.98631	0.004	0.049	0	ENSMUSG00000020163	Gene	Expression
256	Ndufa13	0	-2.66507	0.015	0.057	0	ENSMUSG00000036199	Gene	Expression
257	Nme2	0	-2.11261	0.035	0.077	0	ENSMUSG00000020857	Gene	Expression
258	Tspo	0	-2.49463	0.021	0.063	0	ENSMUSG00000041736	Gene	Expression
259	Col10a1	0	-4.47789	0.006	0.047	0	ENSMUSG00000039462	Gene	Expression
260	Fxyd3	0	-3.19815	0.008	0.031	0	ENSMUSG00000057092	Gene	Expression
261	Atp5e	0	-2.42502	0.006	0.018	0	ENSMUSG00000016252	Gene	Expression
262	Ctrb1	0	-3.20728	0.011	0.022	0	ENSMUSG00000031957	Gene	Expression
263	Npy	0	-3.99146	0.002	0.011	0	ENSMUSG00000029819	Gene	Expression
264	Mgst3	0	-1.58606	0.018	0.023	0	ENSMUSG00000026688	Gene	Expression
265	Ifitm2	0	-2.00075	0.002	0.007	0	ENSMUSG00000060591	Gene	Expression
266	Muc5ac	0	-4.55348	0.001	0.005	0	ENSMUSG00000037974	Gene	Expression
267	Clca1	0	-5.07097	0.003	0.006	0	ENSMUSG00000028255	Gene	Expression
268	Malat1	0	-1.18637	1	0.998	0	ENSMUSG00000092341	Gene	Expression
269	Wfdc18	0	5.33265	0.001	0	0	ENSMUSG00000000983	Gene	Expression
270	Ftl1	1.051e-307	-2.34305	0.035	0.135	3.54146e-303	ENSMUSG00000050708	Gene	Expression
271	Gm16541	5.33297e-307	-3.16975	0.022	0.149	1.797e-302	ENSMUSG00000090117	Gene	Expression
272	Xkr4	8.95773e-306	1.75253	0.313	0.12	3.0184e-301	ENSMUSG00000051951	Gene	Expression
273	Chl1	1.37469e-305	2.24098	0.261	0.071	4.63216e-301	ENSMUSG00000030077	Gene	Expression
274	Smchd1	6.97151e-305	1.04594	0.419	0.204	2.34912e-300	ENSMUSG00000024054	Gene	Expression
275	Tbc1d5	1.00535e-304	0.808051	0.611	0.381	3.38764e-300	ENSMUSG00000023923	Gene	Expression
276	Camk1d	1.08239e-304	0.819905	0.522	0.294	3.64723e-300	ENSMUSG00000039145	Gene	Expression
277	Rack1	3.85089e-303	-1.98168	0.081	0.209	1.2976e-298	ENSMUSG00000020372	Gene	Expression
278	Fgf13	3.60915e-302	1.56041	0.197	0.064	1.21614e-297	ENSMUSG00000031137	Gene	Expression
279	Fchsd2	8.43534e-299	0.923718	0.511	0.312	2.84237e-294	ENSMUSG00000030691	Gene	Expression
280	Gsto1	2.24734e-298	-1.94172	0.045	0.105	7.57264e-294	ENSMUSG00000025068	Gene	Expression
281	Sorbs2os	4.21394e-298	-3.17468	0.031	0.117	1.41993e-293	ENSMUSG00000085440	Gene	Expression
282	Hk2	1.49175e-296	-1.9981	0.148	0.319	5.02661e-292	ENSMUSG00000000628	Gene	Expression
283	Plcb4	3.4811e-296	1.83402	0.251	0.067	1.17299e-291	ENSMUSG00000039943	Gene	Expression
284	Adk	1.25774e-295	0.986104	0.521	0.28	4.23809e-291	ENSMUSG00000039197	Gene	Expression
285	Epsti1	1.05691e-293	2.1104	0.159	0.047	3.56138e-289	ENSMUSG00000022014	Gene	Expression
286	Atp5j2	2.70765e-293	-2.44045	0.023	0.079	9.12369e-289	ENSMUSG00000038690	Gene	Expression
287	Ubl5	6.86906e-291	-2.79198	0.015	0.063	2.3146e-286	ENSMUSG00000084786	Gene	Expression
288	Med13l	7.64229e-291	0.832337	0.603	0.365	2.57515e-286	ENSMUSG00000018076	Gene	Expression
289	Megf11	6.5902e-290	-1.87661	0.131	0.34	2.22063e-285	ENSMUSG00000036466	Gene	Expression
290	Epb41l3	8.03299e-290	1.95187	0.213	0.05	2.7068e-285	ENSMUSG00000024044	Gene	Expression
291	Epha3	3.43423e-288	1.09782	0.654	0.47	1.1572e-283	ENSMUSG00000052504	Gene	Expression
292	Gm15592	8.78861e-287	-4.0131	0.009	0.062	2.96141e-282	ENSMUSG00000087389	Gene	Expression
293	1600010M07Rik	1.23257e-286	-2.20296	0.102	0.278	4.15328e-282	ENSMUSG00000101585	Gene	Expression
294	Nfia	2.35582e-286	0.824178	0.691	0.489	7.93818e-282	ENSMUSG00000028565	Gene	Expression
295	Gm26854	6.77251e-286	-4.06234	0.004	0.036	2.28207e-281	ENSMUSG00000097232	Gene	Expression
296	Tcf12	8.13437e-286	0.660983	0.803	0.612	2.74096e-281	ENSMUSG00000032228	Gene	Expression
297	Zfp521	1.18152e-285	0.998898	0.512	0.286	3.98127e-281	ENSMUSG00000024420	Gene	Expression
298	Tomm7	3.32198e-285	-3.13066	0.015	0.083	1.11938e-280	ENSMUSG00000028998	Gene	Expression
299	Nr1d2	8.08575e-284	1.26764	0.299	0.113	2.72457e-279	ENSMUSG00000021775	Gene	Expression
300	Spata5	2.02883e-283	1.11188	0.393	0.182	6.83636e-279	ENSMUSG00000027722	Gene	Expression
301	Ly6e	4.30555e-283	-2.00919	0.083	0.22	1.4508e-278	ENSMUSG00000022587	Gene	Expression
302	Btla	4.53589e-283	4.2431	0.096	0.005	1.52841e-278	ENSMUSG00000052013	Gene	Expression
303	Uqcrh	5.6982e-283	-2.13877	0.055	0.15	1.92006e-278	ENSMUSG00000063882	Gene	Expression
304	Gm26936	1.13806e-280	-2.98915	0.026	0.12	3.83481e-276	ENSMUSG00000098145	Gene	Expression
305	Themis	7.51235e-279	5.02212	0.106	0.003	2.53136e-274	ENSMUSG00000049109	Gene	Expression
306	Gm35417	2.51015e-278	-3.33465	0.02	0.136	8.4582e-274	ENSMUSG00000120580	Gene	Expression
307	Epha7	5.10981e-277	1.97654	0.246	0.058	1.7218e-272	ENSMUSG00000028289	Gene	Expression
308	Ecpas	1.57636e-275	0.835207	0.507	0.282	5.31169e-271	ENSMUSG00000050812	Gene	Expression
309	Prkce	3.63446e-275	1.05187	0.345	0.162	1.22467e-270	ENSMUSG00000045038	Gene	Expression
310	Zeb2	8.10827e-274	0.749219	0.749	0.553	2.73216e-269	ENSMUSG00000026872	Gene	Expression
311	Usp50	1.34587e-272	-2.51415	0.056	0.209	4.53505e-268	ENSMUSG00000027364	Gene	Expression
312	Gmds	4.10988e-272	0.806038	0.512	0.319	1.38487e-267	ENSMUSG00000038372	Gene	Expression
313	Prkcb	1.64874e-271	1.60649	0.18	0.057	5.55559e-267	ENSMUSG00000052889	Gene	Expression
314	Smc4	2.08931e-271	1.39395	0.28	0.098	7.04015e-267	ENSMUSG00000034349	Gene	Expression
315	Gapdh	2.1109e-271	-2.6937	0.023	0.103	7.11288e-267	ENSMUSG00000057666	Gene	Expression
316	4930484I04Rik	2.70366e-271	-2.94447	0.02	0.099	9.11024e-267	ENSMUSG00000117981	Gene	Expression
317	Adamts2	5.02028e-271	1.24261	0.435	0.229	1.69163e-266	ENSMUSG00000036545	Gene	Expression
318	Actg1	5.79962e-271	-2.08223	0.079	0.237	1.95424e-266	ENSMUSG00000062825	Gene	Expression
319	Prr16	6.05907e-271	1.23685	0.39	0.176	2.04166e-266	ENSMUSG00000073565	Gene	Expression
320	Hmcn1	1.11706e-270	1.17236	0.495	0.281	3.76406e-266	ENSMUSG00000066842	Gene	Expression
321	1700006J14Rik	6.96791e-270	-2.35086	0.02	0.058	2.34791e-265	ENSMUSG00000034764	Gene	Expression
322	Agps	1.94925e-269	0.908788	0.413	0.208	6.56819e-265	ENSMUSG00000042410	Gene	Expression
323	Mndal	2.22075e-269	1.27944	0.249	0.101	7.48305e-265	ENSMUSG00000090272	Gene	Expression
324	Nupr1	2.50309e-269	-2.03861	0.056	0.154	8.4344e-265	ENSMUSG00000030717	Gene	Expression
325	Selenok	1.56044e-268	-2.2288	0.038	0.099	5.25807e-264	ENSMUSG00000042682	Gene	Expression
326	Gm12146	1.6131e-268	-3.89781	0.006	0.042	5.4355e-264	ENSMUSG00000085533	Gene	Expression
327	Plac8	2.16089e-268	-1.86905	0.092	0.216	7.28135e-264	ENSMUSG00000029322	Gene	Expression
328	Gm17106	2.97846e-268	-2.55145	0.049	0.19	1.00362e-263	ENSMUSG00000078489	Gene	Expression
329	Cop1	3.66185e-268	0.805164	0.55	0.314	1.2339e-263	ENSMUSG00000040782	Gene	Expression
330	Mkx	4.63124e-268	3.9332	0.162	0.012	1.56054e-263	ENSMUSG00000061013	Gene	Expression
331	Ankrd12	8.50778e-268	0.841075	0.521	0.299	2.86678e-263	ENSMUSG00000034647	Gene	Expression
332	Rsf1os1	1.83367e-267	-2.74163	0.039	0.159	6.17874e-263	ENSMUSG00000086433	Gene	Expression
333	Gsta1	2.14423e-267	-7.27574	0	0.029	7.22519e-263	ENSMUSG00000074183	Gene	Expression
334	Ankrd17	6.63617e-267	0.670184	0.738	0.524	2.23612e-262	ENSMUSG00000055204	Gene	Expression
335	Robo2	1.0259e-266	2.59792	0.179	0.03	3.45688e-262	ENSMUSG00000052516	Gene	Expression
336	Dbi	1.54539e-266	-3.34457	0.014	0.098	5.20733e-262	ENSMUSG00000026385	Gene	Expression
337	Ncoa1	4.1238e-266	0.971836	0.371	0.179	1.38956e-261	ENSMUSG00000020647	Gene	Expression
338	Elob	1.68837e-265	-1.94933	0.024	0.054	5.68914e-261	ENSMUSG00000055839	Gene	Expression
339	Herc1	4.17598e-265	0.843535	0.485	0.261	1.40714e-260	ENSMUSG00000038664	Gene	Expression
340	Glcci1	1.15826e-264	1.39875	0.246	0.089	3.90287e-260	ENSMUSG00000029638	Gene	Expression
341	Cblb	2.6139e-263	0.760041	0.603	0.372	8.8078e-259	ENSMUSG00000022637	Gene	Expression
342	Hes1	2.92882e-263	-2.37488	0.099	0.281	9.86895e-259	ENSMUSG00000022528	Gene	Expression
343	Gm20404	8.74655e-263	-2.84212	0.032	0.138	2.94724e-258	ENSMUSG00000092625	Gene	Expression
344	Slc9a9	2.06225e-262	1.27289	0.246	0.107	6.94896e-258	ENSMUSG00000031129	Gene	Expression
345	Bach2	3.81705e-261	1.04455	0.351	0.218	1.28619e-256	ENSMUSG00000040270	Gene	Expression
346	Ptprn	4.58375e-261	-2.46996	0.021	0.087	1.54454e-256	ENSMUSG00000026204	Gene	Expression
347	Krt20	1.67836e-260	-3.24317	0.007	0.052	5.65541e-256	ENSMUSG00000035775	Gene	Expression
348	Dip2c	3.16488e-260	0.717194	0.686	0.481	1.06644e-255	ENSMUSG00000048264	Gene	Expression
349	Itga4	4.94588e-260	1.99197	0.153	0.036	1.66656e-255	ENSMUSG00000027009	Gene	Expression
350	Faf1	2.4085e-259	0.834234	0.52	0.293	8.11569e-255	ENSMUSG00000010517	Gene	Expression
351	Gls	6.6947e-259	0.773971	0.576	0.369	2.25585e-254	ENSMUSG00000026103	Gene	Expression
352	Zbtb16	9.7552e-259	3.55269	0.149	0.014	3.28711e-254	ENSMUSG00000066687	Gene	Expression
353	Ikzf3	1.43985e-258	5.24499	0.1	0.003	4.85174e-254	ENSMUSG00000018168	Gene	Expression
354	Ghr	1.81348e-258	0.98033	0.642	0.426	6.11069e-254	ENSMUSG00000055737	Gene	Expression
355	Chd2	4.6107e-258	0.768858	0.558	0.341	1.55362e-253	ENSMUSG00000078671	Gene	Expression
356	Cyrib	5.27077e-258	0.787248	0.506	0.304	1.77604e-253	ENSMUSG00000022378	Gene	Expression
357	Gpcpd1	3.72629e-257	0.95864	0.312	0.152	1.25561e-252	ENSMUSG00000027346	Gene	Expression
358	4930512B01Rik	4.81185e-257	-2.77158	0.036	0.152	1.6214e-252	ENSMUSG00000020992	Gene	Expression
359	Hand2os1	1.19937e-256	1.52644	0.306	0.124	4.04138e-252	ENSMUSG00000100510	Gene	Expression
360	Tdrd3	2.4432e-256	0.998244	0.389	0.188	8.23261e-252	ENSMUSG00000022019	Gene	Expression
361	Pard3b	7.76926e-256	0.761984	0.624	0.413	2.61793e-251	ENSMUSG00000052062	Gene	Expression
362	Ndufc2	9.08545e-256	-2.67886	0.024	0.093	3.06143e-251	ENSMUSG00000030647	Gene	Expression
363	Rbpj	9.17277e-256	0.903623	0.44	0.245	3.09086e-251	ENSMUSG00000039191	Gene	Expression
364	Auts2	1.48672e-255	1.18724	0.483	0.302	5.00964e-251	ENSMUSG00000029673	Gene	Expression
365	Mmp16	2.92587e-254	3.24707	0.169	0.016	9.85901e-250	ENSMUSG00000028226	Gene	Expression
366	Rock2	7.06646e-254	0.724698	0.706	0.49	2.38111e-249	ENSMUSG00000020580	Gene	Expression
367	Adam12	1.26605e-253	1.29925	0.459	0.253	4.26608e-249	ENSMUSG00000054555	Gene	Expression
368	Ddx3y	6.77008e-253	-1.51028	0.048	0.152	2.28125e-248	ENSMUSG00000069045	Gene	Expression
369	4930447N08Rik	7.16161e-252	-4.58406	0.005	0.08	2.41318e-247	ENSMUSG00000106583	Gene	Expression
370	Gm49692	1.16261e-251	1.89005	0.146	0.032	3.91754e-247	ENSMUSG00000116736	Gene	Expression
371	Pak3	2.04523e-251	2.68072	0.165	0.024	6.89162e-247	ENSMUSG00000031284	Gene	Expression
372	Zfp638	2.11597e-250	0.749389	0.509	0.297	7.12998e-246	ENSMUSG00000030016	Gene	Expression
373	Ythdf3	3.77433e-250	0.72845	0.494	0.288	1.2718e-245	ENSMUSG00000047213	Gene	Expression
374	Ociad2	8.16766e-250	-2.81689	0.022	0.094	2.75218e-245	ENSMUSG00000029153	Gene	Expression
375	Ifi27l2b	3.27252e-249	-4.95111	0.003	0.058	1.10271e-244	ENSMUSG00000021208	Gene	Expression
376	Cpeb1	5.43511e-249	1.33534	0.307	0.118	1.83141e-244	ENSMUSG00000025586	Gene	Expression
377	Peli1	5.80168e-249	0.828462	0.415	0.246	1.95493e-244	ENSMUSG00000020134	Gene	Expression
378	2210408I21Rik	4.26976e-248	1.0061	0.389	0.19	1.43874e-243	ENSMUSG00000071252	Gene	Expression
379	Zcchc7	6.75918e-248	0.611408	0.793	0.612	2.27757e-243	ENSMUSG00000035649	Gene	Expression
380	Ddr2	1.15548e-247	1.27979	0.316	0.126	3.89349e-243	ENSMUSG00000026674	Gene	Expression
381	Csmd1	1.23202e-247	1.76877	0.048	0.023	4.15141e-243	ENSMUSG00000060924	Gene	Expression
382	Apbb1ip	4.26741e-246	1.01225	0.337	0.155	1.43795e-241	ENSMUSG00000026786	Gene	Expression
383	Sec61g	7.7945e-246	-2.15141	0.028	0.075	2.62644e-241	ENSMUSG00000078974	Gene	Expression
384	Ier3	3.09823e-243	-2.46224	0.028	0.109	1.04398e-238	ENSMUSG00000003541	Gene	Expression
385	Ube3a	3.92686e-243	0.752143	0.499	0.296	1.3232e-238	ENSMUSG00000025326	Gene	Expression
386	Ssbp2	1.39076e-242	0.837838	0.44	0.255	4.68631e-238	ENSMUSG00000003992	Gene	Expression
387	Usp24	2.2059e-242	0.92377	0.383	0.184	7.433e-238	ENSMUSG00000028514	Gene	Expression
388	4930517O19Rik	6.42793e-242	-3.07289	0.018	0.093	2.16596e-237	ENSMUSG00000054391	Gene	Expression
389	Sox5os4	5.25168e-241	-2.70184	0.052	0.195	1.76961e-236	ENSMUSG00000086282	Gene	Expression
390	AW554918	5.57052e-241	1.03479	0.356	0.168	1.87704e-236	ENSMUSG00000033632	Gene	Expression
391	Adamts6	9.53185e-241	0.771162	0.648	0.453	3.21185e-236	ENSMUSG00000046169	Gene	Expression
392	Pcdh15	1.4019e-240	2.08685	0.196	0.076	4.72385e-236	ENSMUSG00000052613	Gene	Expression
393	Rbfox2	2.30636e-240	0.751811	0.622	0.401	7.7715e-236	ENSMUSG00000033565	Gene	Expression
394	Gm26626	1.11782e-239	-3.66952	0.009	0.073	3.7666e-235	ENSMUSG00000097139	Gene	Expression
395	Gm20528	4.54726e-239	-2.98954	0.046	0.189	1.53225e-234	ENSMUSG00000092220	Gene	Expression
396	Thada	5.02403e-239	0.932818	0.394	0.194	1.6929e-234	ENSMUSG00000024251	Gene	Expression
397	Vps13b	1.4391e-238	0.668002	0.647	0.43	4.8492e-234	ENSMUSG00000037646	Gene	Expression
398	Cstb	3.67881e-238	-2.9802	0.008	0.047	1.23961e-233	ENSMUSG00000005054	Gene	Expression
399	Rpl10	7.06743e-238	-1.96688	0.078	0.186	2.38144e-233	ENSMUSG00000008682	Gene	Expression
400	Sema3d	1.02817e-237	2.09165	0.179	0.04	3.46451e-233	ENSMUSG00000040254	Gene	Expression
401	Slc9a7	1.30677e-237	2.52758	0.133	0.022	4.40329e-233	ENSMUSG00000037341	Gene	Expression
402	Calm1	2.84951e-237	-1.78478	0.104	0.226	9.6017e-233	ENSMUSG00000001175	Gene	Expression
403	Lyst	3.32033e-237	0.921239	0.384	0.192	1.11882e-232	ENSMUSG00000019726	Gene	Expression
404	Vsig2	1.87242e-236	-4.11618	0.003	0.044	6.30931e-232	ENSMUSG00000001943	Gene	Expression
405	Osbpl8	9.1663e-236	0.92642	0.358	0.181	3.08868e-231	ENSMUSG00000020189	Gene	Expression
406	Gm43713	1.54469e-235	-2.43559	0.061	0.197	5.20499e-231	ENSMUSG00000106218	Gene	Expression
407	Ptbp2	1.55888e-235	0.741626	0.469	0.275	5.25281e-231	ENSMUSG00000028134	Gene	Expression
408	Tsc22d2	2.13096e-235	0.847195	0.466	0.257	7.1805e-231	ENSMUSG00000027806	Gene	Expression
409	Rab28	7.78665e-235	1.18426	0.287	0.118	2.62379e-230	ENSMUSG00000029128	Gene	Expression
410	Hint1	2.3441e-234	-2.2429	0.03	0.086	7.89867e-230	ENSMUSG00000020267	Gene	Expression
411	Gm35254	2.69387e-234	-2.47463	0.058	0.192	9.07728e-230	ENSMUSG00000121162	Gene	Expression
412	Acaca	1.35268e-232	0.934093	0.366	0.18	4.55799e-228	ENSMUSG00000020532	Gene	Expression
413	Serpine2	8.66389e-232	-1.82593	0.096	0.239	2.91938e-227	ENSMUSG00000026249	Gene	Expression
414	Man1a	2.45624e-231	0.826651	0.423	0.25	8.27654e-227	ENSMUSG00000003746	Gene	Expression
415	Edil3	7.54473e-231	2.18466	0.185	0.044	2.54227e-226	ENSMUSG00000034488	Gene	Expression
416	Vmp1	1.23825e-230	-0.83792	0.628	0.704	4.17241e-226	ENSMUSG00000018171	Gene	Expression
417	Pag1	1.54358e-230	1.45919	0.22	0.077	5.20125e-226	ENSMUSG00000027508	Gene	Expression
418	mt-Atp6	2.51337e-230	-9.34797	0	0.065	8.46904e-226	ENSMUSG00000064357	Gene	Expression
419	Wfdc17	4.95794e-230	-4.68281	0.001	0.03	1.67063e-225	ENSMUSG00000069792	Gene	Expression
420	Zfhx4	6.33431e-230	1.04693	0.433	0.23	2.13441e-225	ENSMUSG00000025255	Gene	Expression
421	Rpl7a	1.87883e-229	-2.2415	0.039	0.128	6.3309e-225	ENSMUSG00000062647	Gene	Expression
422	Wipf1	2.50734e-229	0.817107	0.462	0.259	8.44873e-225	ENSMUSG00000075284	Gene	Expression
423	Sbf2	4.47535e-229	0.704621	0.555	0.345	1.50801e-224	ENSMUSG00000038371	Gene	Expression
424	Galnt17	5.87986e-229	1.14894	0.393	0.202	1.98128e-224	ENSMUSG00000034040	Gene	Expression
425	Plcl2	1.29473e-228	1.06298	0.25	0.116	4.36271e-224	ENSMUSG00000038910	Gene	Expression
426	Fyb	2.54467e-228	1.99912	0.157	0.038	8.57451e-224	ENSMUSG00000022148	Gene	Expression
427	Igf1	3.83928e-228	1.41871	0.277	0.103	1.29369e-223	ENSMUSG00000020053	Gene	Expression
428	Ankib1	6.12223e-228	0.850894	0.402	0.209	2.06295e-223	ENSMUSG00000040351	Gene	Expression
429	Ralgapa1	6.43898e-228	0.742912	0.478	0.277	2.16968e-223	ENSMUSG00000021027	Gene	Expression
430	Nox4	2.598e-227	1.056	0.475	0.276	8.7542e-223	ENSMUSG00000030562	Gene	Expression
431	Thoc1	7.25941e-227	0.914626	0.346	0.169	2.44613e-222	ENSMUSG00000024287	Gene	Expression
432	Gm43376	1.90536e-226	-2.78483	0.028	0.111	6.42032e-222	ENSMUSG00000104677	Gene	Expression
433	Samhd1	2.69743e-226	1.13378	0.208	0.09	9.08925e-222	ENSMUSG00000027639	Gene	Expression
434	Rora	2.74661e-226	0.701954	0.775	0.641	9.25496e-222	ENSMUSG00000032238	Gene	Expression
435	Mindy3	2.45368e-225	1.09367	0.306	0.13	8.26794e-221	ENSMUSG00000026767	Gene	Expression
436	Rasa3	1.78814e-224	1.11959	0.326	0.149	6.02531e-220	ENSMUSG00000031453	Gene	Expression
437	Phip	7.84014e-224	0.712514	0.532	0.329	2.64181e-219	ENSMUSG00000032253	Gene	Expression
438	Gm16068	1.00464e-223	-3.05207	0.018	0.099	3.38524e-219	ENSMUSG00000086121	Gene	Expression
439	Gm44686	1.45813e-223	-3.32247	0.015	0.1	4.91331e-219	ENSMUSG00000108563	Gene	Expression
440	Tank	2.05803e-223	0.964858	0.298	0.145	6.93473e-219	ENSMUSG00000064289	Gene	Expression
441	Psca	2.39098e-223	-4.45732	0.001	0.01	8.05664e-219	ENSMUSG00000022598	Gene	Expression
442	Snx2	2.95528e-223	0.908236	0.312	0.161	9.9581e-219	ENSMUSG00000034484	Gene	Expression
443	Dst	6.23783e-223	0.730131	0.639	0.429	2.1019e-218	ENSMUSG00000026131	Gene	Expression
444	Gm13684	8.04833e-223	-2.47983	0.051	0.163	2.71196e-218	ENSMUSG00000085335	Gene	Expression
445	Adcy2	1.19085e-222	2.33578	0.183	0.036	4.01268e-218	ENSMUSG00000021536	Gene	Expression
446	Gm56917	7.71309e-222	-5.12567	0.003	0.052	2.599e-217	ENSMUSG00000121208	Gene	Expression
447	Eya4	8.99226e-222	3.2932	0.143	0.015	3.03003e-217	ENSMUSG00000010461	Gene	Expression
448	Stag1	1.10817e-221	0.630953	0.702	0.506	3.73409e-217	ENSMUSG00000037286	Gene	Expression
449	Tll1	1.89358e-221	1.83499	0.194	0.064	6.3806e-217	ENSMUSG00000053626	Gene	Expression
450	Aldh1a1	2.26132e-221	1.93959	0.227	0.061	7.61975e-217	ENSMUSG00000053279	Gene	Expression
451	1700085D07Rik	4.07678e-221	-3.46089	0.012	0.08	1.37371e-216	ENSMUSG00000115693	Gene	Expression
452	Uvrag	2.06989e-220	0.752829	0.47	0.267	6.97471e-216	ENSMUSG00000035354	Gene	Expression
453	Ndufb9	2.23278e-220	-2.95132	0.012	0.059	7.52358e-216	ENSMUSG00000022354	Gene	Expression
454	Zfp280d	3.65253e-220	0.710468	0.519	0.32	1.23076e-215	ENSMUSG00000038535	Gene	Expression
455	Smg1	4.19085e-220	0.632105	0.566	0.358	1.41215e-215	ENSMUSG00000030655	Gene	Expression
456	Uri1	4.56872e-220	0.832208	0.369	0.197	1.53948e-215	ENSMUSG00000030421	Gene	Expression
457	Tbl1xr1	6.27167e-220	0.741666	0.451	0.264	2.1133e-215	ENSMUSG00000027630	Gene	Expression
458	Ccnd3	1.10982e-219	0.848765	0.518	0.35	3.73966e-215	ENSMUSG00000034165	Gene	Expression
459	Gm28501	1.46952e-219	-2.7755	0.025	0.105	4.95169e-215	ENSMUSG00000099510	Gene	Expression
460	Tef	1.52248e-219	1.83479	0.167	0.039	5.13014e-215	ENSMUSG00000022389	Gene	Expression
461	Ptprt	1.69703e-219	1.16299	0.211	0.134	5.7183e-215	ENSMUSG00000053141	Gene	Expression
462	Lyn	1.79682e-219	0.821874	0.407	0.247	6.05455e-215	ENSMUSG00000042228	Gene	Expression
463	Fbxl7	4.76052e-219	0.940511	0.465	0.27	1.60411e-214	ENSMUSG00000043556	Gene	Expression
464	Tut4	1.07082e-218	0.683996	0.461	0.284	3.60822e-214	ENSMUSG00000034610	Gene	Expression
465	Skap1	4.86749e-218	1.90854	0.165	0.054	1.64015e-213	ENSMUSG00000057058	Gene	Expression
466	Rngtt	1.41871e-217	0.850147	0.371	0.191	4.78047e-213	ENSMUSG00000028274	Gene	Expression
467	Xpo4	3.25977e-217	1.10361	0.249	0.098	1.09841e-212	ENSMUSG00000021952	Gene	Expression
468	4930565N06Rik	4.59898e-217	-3.31218	0.014	0.083	1.54967e-212	ENSMUSG00000084834	Gene	Expression
469	Il1rapl1	4.96562e-217	1.91497	0.211	0.071	1.67321e-212	ENSMUSG00000052372	Gene	Expression
470	Gm10135	1.11101e-216	-2.82324	0.027	0.117	3.74366e-212	ENSMUSG00000063656	Gene	Expression
471	Ylpm1	1.44458e-216	0.878833	0.404	0.199	4.86766e-212	ENSMUSG00000021244	Gene	Expression
472	Cox6b1	2.73294e-216	-1.99406	0.036	0.087	9.20892e-212	ENSMUSG00000036751	Gene	Expression
473	Pan3	9.07679e-216	0.609574	0.645	0.442	3.05851e-211	ENSMUSG00000029647	Gene	Expression
474	mt-Nd4	1.14921e-215	-4.18028	0.009	0.141	3.87237e-211	ENSMUSG00000064363	Gene	Expression
475	Cd63	2.28634e-215	-1.61037	0.154	0.29	7.70404e-211	ENSMUSG00000025351	Gene	Expression
476	Cmah	1.0397e-214	1.77421	0.135	0.043	3.50336e-210	ENSMUSG00000016756	Gene	Expression
477	Spcs1	1.39217e-214	-3.98679	0.004	0.046	4.69105e-210	ENSMUSG00000021917	Gene	Expression
478	Gli3	4.03355e-214	0.807056	0.489	0.283	1.35915e-209	ENSMUSG00000021318	Gene	Expression
479	Dennd1a	4.51365e-214	0.62855	0.639	0.436	1.52092e-209	ENSMUSG00000035392	Gene	Expression
480	Prkcq	5.65625e-214	5.27735	0.084	0.001	1.90593e-209	ENSMUSG00000026778	Gene	Expression
481	Il1r1	6.48528e-214	0.851417	0.361	0.179	2.18528e-209	ENSMUSG00000026072	Gene	Expression
482	Mif	7.31851e-214	-2.07275	0.011	0.028	2.46604e-209	ENSMUSG00000033307	Gene	Expression
483	Fam13c	1.18862e-213	1.92967	0.194	0.045	4.00519e-209	ENSMUSG00000043259	Gene	Expression
484	Camk4	1.39582e-213	2.82055	0.132	0.022	4.70334e-209	ENSMUSG00000038128	Gene	Expression
485	Rpl3	1.73789e-213	-2.11141	0.05	0.149	5.856e-209	ENSMUSG00000060036	Gene	Expression
486	Ndufa1	1.78591e-213	-3.53903	0.006	0.049	6.01779e-209	ENSMUSG00000016427	Gene	Expression
487	Grik2	1.85322e-213	3.17978	0.139	0.016	6.24461e-209	ENSMUSG00000056073	Gene	Expression
488	Rnf150	2.38861e-213	1.0118	0.386	0.199	8.04867e-209	ENSMUSG00000047747	Gene	Expression
489	Fcho2	3.39466e-213	0.636782	0.57	0.37	1.14386e-208	ENSMUSG00000041685	Gene	Expression
490	Slc24a5	4.67817e-213	-2.03897	0.033	0.083	1.57636e-208	ENSMUSG00000035183	Gene	Expression
491	4930557K07Rik	7.21675e-213	-2.33335	0.046	0.144	2.43176e-208	ENSMUSG00000108034	Gene	Expression
492	Vav3	1.20934e-212	1.24695	0.232	0.088	4.07499e-208	ENSMUSG00000033721	Gene	Expression
493	Aldh1a3	1.28209e-212	-2.18275	0.034	0.107	4.32014e-208	ENSMUSG00000015134	Gene	Expression
494	Thbs4	1.71784e-212	2.99499	0.119	0.016	5.78843e-208	ENSMUSG00000021702	Gene	Expression
495	B3galt2	2.62547e-212	-3.17477	0.014	0.082	8.8468e-208	ENSMUSG00000033849	Gene	Expression
496	2610020C07Rik	3.02747e-212	-2.23539	0.077	0.239	1.02013e-207	ENSMUSG00000097537	Gene	Expression
497	Sik3	3.94107e-212	0.715798	0.539	0.33	1.32798e-207	ENSMUSG00000034135	Gene	Expression
498	Pkd1	5.52951e-212	1.04647	0.29	0.122	1.86322e-207	ENSMUSG00000032855	Gene	Expression
499	Gm20536	1.70854e-211	-3.34412	0.009	0.064	5.75709e-207	ENSMUSG00000092386	Gene	Expression
500	Macf1	5.68233e-211	0.591557	0.788	0.609	1.91472e-206	ENSMUSG00000028649	Gene	Expression
501	Ggnbp2	2.17681e-210	0.726215	0.449	0.265	7.33499e-206	ENSMUSG00000020530	Gene	Expression
502	Wdfy4	5.74518e-210	2.36902	0.101	0.019	1.9359e-205	ENSMUSG00000051506	Gene	Expression
503	Gm48855	6.60885e-210	-3.79137	0.007	0.062	2.22692e-205	ENSMUSG00000111160	Gene	Expression
504	Lgals4	1.63924e-209	-3.13367	0.015	0.069	5.52357e-205	ENSMUSG00000053964	Gene	Expression
505	Cnot4	1.95905e-209	0.657737	0.569	0.365	6.60123e-205	ENSMUSG00000038784	Gene	Expression
506	Prss2	5.98742e-209	-2.71151	0.005	0.009	2.01752e-204	ENSMUSG00000057163	Gene	Expression
507	Ppp1r14b	8.48396e-209	-2.86312	0.016	0.077	2.85876e-204	ENSMUSG00000056612	Gene	Expression
508	Ppp3cb	1.26039e-208	0.774317	0.364	0.194	4.24702e-204	ENSMUSG00000021816	Gene	Expression
509	Vps54	1.02497e-207	0.701834	0.396	0.224	3.45375e-203	ENSMUSG00000020128	Gene	Expression
510	Rbm25	1.50674e-207	0.611894	0.605	0.399	5.07712e-203	ENSMUSG00000010608	Gene	Expression
511	Man2a1	3.57006e-207	0.715381	0.534	0.344	1.20297e-202	ENSMUSG00000024085	Gene	Expression
512	Jarid2	4.32023e-207	0.709817	0.391	0.235	1.45574e-202	ENSMUSG00000038518	Gene	Expression
513	Gm3336	7.32719e-207	-5.73217	0.001	0.026	2.46897e-202	ENSMUSG00000095026	Gene	Expression
514	Foxo1	2.8828e-206	0.837123	0.33	0.182	9.71387e-202	ENSMUSG00000044167	Gene	Expression
515	Mgst1	4.11034e-206	-1.90719	0.051	0.126	1.38502e-201	ENSMUSG00000008540	Gene	Expression
516	Ankrd44	1.42989e-205	0.686582	0.412	0.269	4.81816e-201	ENSMUSG00000052331	Gene	Expression
517	Duox2	2.12091e-205	-3.87764	0.005	0.041	7.14663e-201	ENSMUSG00000068452	Gene	Expression
518	Ints6	2.48851e-205	0.761649	0.425	0.246	8.38529e-201	ENSMUSG00000035161	Gene	Expression
519	Cd9	3.28205e-205	-1.33525	0.172	0.264	1.10592e-200	ENSMUSG00000030342	Gene	Expression
520	Sp100	3.5371e-205	1.21512	0.193	0.082	1.19186e-200	ENSMUSG00000026222	Gene	Expression
521	Fmn1	3.64431e-205	0.931088	0.55	0.358	1.22799e-200	ENSMUSG00000044042	Gene	Expression
522	Mthfd1l	9.28041e-205	1.23805	0.264	0.101	3.12713e-200	ENSMUSG00000040675	Gene	Expression
523	Gm11536	2.85169e-204	-3.18077	0.018	0.103	9.60906e-200	ENSMUSG00000075589	Gene	Expression
524	Vps13a	3.13142e-204	0.79496	0.407	0.223	1.05516e-199	ENSMUSG00000046230	Gene	Expression
525	Atrx	3.39017e-204	0.594811	0.597	0.394	1.14235e-199	ENSMUSG00000031229	Gene	Expression
526	Mucl3	4.56901e-204	-5.04576	0.001	0.024	1.53957e-199	ENSMUSG00000073408	Gene	Expression
527	Sorbs1	8.27571e-204	1.21454	0.345	0.174	2.78858e-199	ENSMUSG00000025006	Gene	Expression
528	Arl15	1.05584e-203	0.551267	0.619	0.417	3.55776e-199	ENSMUSG00000042348	Gene	Expression
529	Ank2	2.25516e-203	0.810275	0.43	0.238	7.59898e-199	ENSMUSG00000032826	Gene	Expression
530	Usp15	2.58643e-203	0.727272	0.382	0.212	8.71525e-199	ENSMUSG00000020124	Gene	Expression
531	Marchf1	3.25259e-203	1.56565	0.186	0.057	1.09599e-198	ENSMUSG00000036469	Gene	Expression
532	Atpif1	4.70458e-203	-1.81272	0.05	0.103	1.58525e-198	ENSMUSG00000054428	Gene	Expression
533	Lnpep	5.22449e-203	0.672078	0.49	0.303	1.76044e-198	ENSMUSG00000023845	Gene	Expression
534	Bltp1	6.62414e-203	0.700144	0.455	0.268	2.23207e-198	ENSMUSG00000037270	Gene	Expression
535	Flrt2	7.11303e-203	1.03444	0.372	0.206	2.39681e-198	ENSMUSG00000047414	Gene	Expression
536	Mecomos	1.11321e-202	-2.98095	0.011	0.046	3.75106e-198	ENSMUSG00000085702	Gene	Expression
537	Mllt3	3.07424e-202	0.718134	0.559	0.366	1.0359e-197	ENSMUSG00000028496	Gene	Expression
538	Calr	5.18872e-202	-1.36606	0.036	0.066	1.74839e-197	ENSMUSG00000003814	Gene	Expression
539	Srsf5	9.43851e-201	0.558725	0.488	0.322	3.1804e-196	ENSMUSG00000021134	Gene	Expression
540	Sgcd	1.07466e-200	1.90386	0.201	0.06	3.62117e-196	ENSMUSG00000020354	Gene	Expression
541	Cyba	1.65886e-200	-2.21474	0.028	0.106	5.58971e-196	ENSMUSG00000006519	Gene	Expression
542	Grb10	4.34512e-200	0.924909	0.436	0.255	1.46413e-195	ENSMUSG00000020176	Gene	Expression
543	Gm26586	7.53822e-200	-3.1303	0.019	0.102	2.54008e-195	ENSMUSG00000097472	Gene	Expression
544	Emp3	1.52018e-199	-2.40105	0.011	0.045	5.12241e-195	ENSMUSG00000040212	Gene	Expression
545	Tent2	1.55043e-199	0.703857	0.445	0.265	5.22433e-195	ENSMUSG00000042167	Gene	Expression
546	Tshz2	1.6452e-199	0.700531	0.815	0.793	5.54366e-195	ENSMUSG00000047907	Gene	Expression
547	Tnrc6a	2.09012e-199	0.62474	0.574	0.383	7.04288e-195	ENSMUSG00000052707	Gene	Expression
548	Trim30a	2.91703e-199	1.25574	0.164	0.065	9.82921e-195	ENSMUSG00000030921	Gene	Expression
549	Gm56966	2.91732e-199	-5.14746	0.002	0.043	9.83022e-195	ENSMUSG00000120605	Gene	Expression
550	Kmt2e	5.16699e-199	0.596693	0.628	0.424	1.74107e-194	ENSMUSG00000029004	Gene	Expression
551	Bmp2k	2.34977e-198	0.929762	0.28	0.139	7.91778e-194	ENSMUSG00000034663	Gene	Expression
552	Gm37768	4.62369e-198	-2.39946	0.044	0.149	1.558e-193	ENSMUSG00000103649	Gene	Expression
553	Pdgfc	5.80104e-198	0.831054	0.439	0.245	1.95472e-193	ENSMUSG00000028019	Gene	Expression
554	Lgals3bp	6.87429e-198	-2.82605	0.005	0.032	2.31636e-193	ENSMUSG00000033880	Gene	Expression
555	Pum2	8.51083e-198	0.622923	0.542	0.352	2.86781e-193	ENSMUSG00000020594	Gene	Expression
556	Itpr1	8.70279e-198	0.809847	0.43	0.242	2.93249e-193	ENSMUSG00000030102	Gene	Expression
557	Cnpy2	4.22192e-197	-2.21539	0.027	0.079	1.42262e-192	ENSMUSG00000025381	Gene	Expression
558	Ptma	7.50171e-197	-1.37777	0.158	0.26	2.52777e-192	ENSMUSG00000026238	Gene	Expression
559	Ust	8.08091e-197	0.888455	0.397	0.22	2.72294e-192	ENSMUSG00000047712	Gene	Expression
560	Macrod2	1.01181e-196	1.08162	0.324	0.162	3.40939e-192	ENSMUSG00000068205	Gene	Expression
561	Gtdc1	1.37601e-196	0.801153	0.364	0.212	4.63661e-192	ENSMUSG00000036890	Gene	Expression
562	Cep128	1.63459e-196	1.473	0.188	0.066	5.50791e-192	ENSMUSG00000061533	Gene	Expression
563	Ldlrad4	1.8053e-196	0.594048	0.829	0.688	6.08315e-192	ENSMUSG00000024544	Gene	Expression
564	Ndufa6	4.61994e-196	-2.5313	0.027	0.096	1.55673e-191	ENSMUSG00000022450	Gene	Expression
565	Pcdh7	5.9445e-196	0.767432	0.685	0.505	2.00306e-191	ENSMUSG00000029108	Gene	Expression
566	Adam22	1.97547e-195	2.99898	0.129	0.014	6.65656e-191	ENSMUSG00000040537	Gene	Expression
567	Tlk1	3.04756e-195	0.729381	0.394	0.222	1.0269e-190	ENSMUSG00000041997	Gene	Expression
568	Epb41l4a	3.39846e-195	1.20348	0.288	0.126	1.14514e-190	ENSMUSG00000024376	Gene	Expression
569	S100a14	5.09163e-195	-4.49506	0.003	0.036	1.71567e-190	ENSMUSG00000042306	Gene	Expression
570	Cnot6l	5.36134e-195	0.692866	0.384	0.222	1.80656e-190	ENSMUSG00000034724	Gene	Expression
571	Pdlim5	1.06025e-194	0.668045	0.658	0.475	3.57261e-190	ENSMUSG00000028273	Gene	Expression
572	Spopl	1.60638e-194	0.831312	0.31	0.153	5.41287e-190	ENSMUSG00000026771	Gene	Expression
573	Pds5b	2.32638e-194	0.805517	0.351	0.18	7.83898e-190	ENSMUSG00000034021	Gene	Expression
574	Itpr2	3.99002e-194	0.791866	0.341	0.19	1.34448e-189	ENSMUSG00000030287	Gene	Expression
575	Pde4d	4.09094e-194	0.695316	0.703	0.519	1.37848e-189	ENSMUSG00000021699	Gene	Expression
576	4930455C13Rik	4.51699e-194	-2.58141	0.021	0.083	1.52205e-189	ENSMUSG00000112654	Gene	Expression
577	Lrba	9.66041e-194	0.639613	0.485	0.322	3.25517e-189	ENSMUSG00000028080	Gene	Expression
578	Nipbl	2.61518e-193	0.559168	0.65	0.46	8.81213e-189	ENSMUSG00000022141	Gene	Expression
579	Gm28375	3.35559e-193	-2.73177	0.03	0.131	1.1307e-188	ENSMUSG00000099401	Gene	Expression
580	Sh3bgrl3	5.01753e-193	-2.97292	0.004	0.028	1.69071e-188	ENSMUSG00000028843	Gene	Expression
581	Kif1b	9.66625e-193	0.634438	0.464	0.278	3.25714e-188	ENSMUSG00000063077	Gene	Expression
582	Tm4sf4	1.19686e-192	-1.91547	0.047	0.108	4.03295e-188	ENSMUSG00000027801	Gene	Expression
583	Junb	3.25821e-192	-2.21557	0.047	0.144	1.09789e-187	ENSMUSG00000052837	Gene	Expression
584	Pten	4.22461e-192	0.599728	0.553	0.362	1.42352e-187	ENSMUSG00000013663	Gene	Expression
585	Tcerg1	5.75378e-192	0.749366	0.356	0.189	1.93879e-187	ENSMUSG00000024498	Gene	Expression
586	Ppp2r2b	8.8921e-192	1.92996	0.154	0.041	2.99628e-187	ENSMUSG00000024500	Gene	Expression
587	Actb	9.49312e-192	-1.435	0.082	0.153	3.1988e-187	ENSMUSG00000029580	Gene	Expression
588	En1	1.824e-191	-4.34554	0.002	0.037	6.14614e-187	ENSMUSG00000058665	Gene	Expression
589	Atp11c	1.22079e-190	0.925026	0.298	0.151	4.11358e-186	ENSMUSG00000062949	Gene	Expression
590	Bcl11a	7.14846e-190	1.42677	0.164	0.058	2.40875e-185	ENSMUSG00000000861	Gene	Expression
591	Bbx	1.10126e-189	0.687352	0.399	0.227	3.71081e-185	ENSMUSG00000022641	Gene	Expression
592	Atp5mpl	1.75849e-189	-2.23757	0.014	0.038	5.92542e-185	ENSMUSG00000021290	Gene	Expression
593	Celf2	2.42169e-189	0.72787	0.703	0.554	8.16012e-185	ENSMUSG00000002107	Gene	Expression
594	Trip12	7.1717e-189	0.561072	0.691	0.496	2.41658e-184	ENSMUSG00000026219	Gene	Expression
595	Tnrc6c	9.9896e-189	0.635813	0.485	0.297	3.36609e-184	ENSMUSG00000025571	Gene	Expression
596	Med13	1.23374e-188	0.608233	0.519	0.331	4.15721e-184	ENSMUSG00000034297	Gene	Expression
597	Matr3	1.36878e-188	0.619188	0.494	0.308	4.61225e-184	ENSMUSG00000037236	Gene	Expression
598	1700109K24Rik	2.44535e-188	-2.38845	0.049	0.157	8.23986e-184	ENSMUSG00000097267	Gene	Expression
599	Riok3	3.03849e-188	0.691009	0.339	0.188	1.02385e-183	ENSMUSG00000024404	Gene	Expression
600	Zfand3	3.14982e-188	0.53881	0.744	0.562	1.06136e-183	ENSMUSG00000044477	Gene	Expression
601	Car2	5.00946e-188	-2.25446	0.051	0.152	1.68799e-183	ENSMUSG00000027562	Gene	Expression
602	Fli1	1.54879e-187	0.834286	0.278	0.145	5.21879e-183	ENSMUSG00000016087	Gene	Expression
603	Mal	2.02319e-187	-2.52633	0.031	0.106	6.81736e-183	ENSMUSG00000027375	Gene	Expression
604	Herc4	2.63455e-187	0.655809	0.418	0.249	8.87737e-183	ENSMUSG00000020064	Gene	Expression
605	Txn1	3.49585e-187	-2.1238	0.054	0.14	1.17796e-182	ENSMUSG00000028367	Gene	Expression
606	Bicc1	1.11631e-186	0.657508	0.687	0.538	3.76153e-182	ENSMUSG00000014329	Gene	Expression
607	Ppp1r12b	1.69674e-186	0.705977	0.44	0.256	5.71735e-182	ENSMUSG00000073557	Gene	Expression
608	Msrb3	1.89976e-186	0.722259	0.483	0.295	6.40142e-182	ENSMUSG00000051236	Gene	Expression
609	Esyt2	2.17253e-186	0.60997	0.616	0.422	7.32054e-182	ENSMUSG00000021171	Gene	Expression
610	6820431F20Rik	2.71922e-186	0.624874	0.458	0.288	9.16269e-182	ENSMUSG00000121492	Gene	Expression
611	Tcf7l1	2.76275e-186	1.02477	0.285	0.124	9.30938e-182	ENSMUSG00000055799	Gene	Expression
612	4933431K23Rik	5.13978e-186	-2.51947	0.047	0.156	1.7319e-181	ENSMUSG00000086451	Gene	Expression
613	Atad2b	7.45491e-186	0.628997	0.476	0.292	2.51201e-181	ENSMUSG00000052812	Gene	Expression
614	Oxct1	9.53032e-186	1.18655	0.212	0.08	3.21134e-181	ENSMUSG00000022186	Gene	Expression
615	Acer3	1.65229e-185	0.702559	0.307	0.178	5.56757e-181	ENSMUSG00000030760	Gene	Expression
616	Tspan5	2.21545e-185	0.929758	0.396	0.213	7.46517e-181	ENSMUSG00000028152	Gene	Expression
617	Kmt2c	2.68648e-185	0.560454	0.583	0.393	9.05238e-181	ENSMUSG00000038056	Gene	Expression
618	Slc16a4	6.01953e-185	-2.31676	0.037	0.114	2.02834e-180	ENSMUSG00000027896	Gene	Expression
619	Gm20275	6.02829e-185	-1.67788	0.138	0.307	2.03129e-180	ENSMUSG00000110803	Gene	Expression
620	Kcnma1	1.00068e-184	0.912534	0.638	0.554	3.37188e-180	ENSMUSG00000063142	Gene	Expression
621	Acap2	1.2371e-184	0.710266	0.427	0.247	4.16853e-180	ENSMUSG00000049076	Gene	Expression
622	Tasp1	1.28089e-184	0.834116	0.328	0.169	4.31608e-180	ENSMUSG00000039033	Gene	Expression
623	4930444A19Rik	2.02851e-184	-2.84446	0.03	0.147	6.83525e-180	ENSMUSG00000101674	Gene	Expression
624	Pikfyve	4.05125e-184	0.784318	0.317	0.168	1.36511e-179	ENSMUSG00000025949	Gene	Expression
625	Phf14	8.0903e-184	0.615582	0.552	0.362	2.72611e-179	ENSMUSG00000029629	Gene	Expression
626	Aopep	9.20893e-184	0.620004	0.627	0.443	3.10304e-179	ENSMUSG00000021458	Gene	Expression
627	Pip4k2a	1.31197e-183	0.71879	0.339	0.204	4.42081e-179	ENSMUSG00000026737	Gene	Expression
628	Gm4128	1.82278e-183	-2.6492	0.003	0.009	6.14205e-179	ENSMUSG00000085352	Gene	Expression
629	Syn3	2.26947e-183	-1.90867	0.196	0.371	7.64719e-179	ENSMUSG00000059602	Gene	Expression
630	Ppp1r12a	2.4781e-183	0.612614	0.587	0.396	8.35021e-179	ENSMUSG00000019907	Gene	Expression
631	Baz1b	3.02302e-183	0.786484	0.323	0.166	1.01864e-178	ENSMUSG00000002748	Gene	Expression
632	Pias1	3.34615e-183	0.651252	0.4	0.24	1.12752e-178	ENSMUSG00000032405	Gene	Expression
633	Fam193a	3.7116e-183	0.606269	0.548	0.353	1.25066e-178	ENSMUSG00000037210	Gene	Expression
634	Pyy	5.99465e-183	-5.32177	0.001	0.02	2.01996e-178	ENSMUSG00000017311	Gene	Expression
635	Baz1a	1.74667e-182	0.737898	0.373	0.215	5.88557e-178	ENSMUSG00000035021	Gene	Expression
636	Tmem59	3.0001e-182	-1.52573	0.15	0.276	1.01091e-177	ENSMUSG00000028618	Gene	Expression
637	Gm10785	3.93302e-182	-2.24618	0.049	0.148	1.32527e-177	ENSMUSG00000085169	Gene	Expression
638	Pik3r1	4.77252e-182	0.696931	0.431	0.256	1.60815e-177	ENSMUSG00000041417	Gene	Expression
639	Grap2	7.85469e-182	2.73093	0.087	0.014	2.64672e-177	ENSMUSG00000042351	Gene	Expression
640	Shh	8.4901e-182	-5.18142	0.001	0.032	2.86082e-177	ENSMUSG00000002633	Gene	Expression
641	mt-Cytb	9.15164e-182	-4.78848	0.005	0.116	3.08374e-177	ENSMUSG00000064370	Gene	Expression
642	Dock8	1.34107e-181	1.05694	0.216	0.1	4.51887e-177	ENSMUSG00000052085	Gene	Expression
643	Camk2d	1.40228e-181	0.554654	0.699	0.503	4.72511e-177	ENSMUSG00000053819	Gene	Expression
644	E530011L22Rik	2.31025e-181	-2.14583	0.058	0.171	7.78461e-177	ENSMUSG00000097820	Gene	Expression
645	Herc6	2.54147e-181	1.43381	0.17	0.057	8.56373e-177	ENSMUSG00000029798	Gene	Expression
646	Ighm	6.5404e-181	10.9446	0.045	0	2.20385e-176	ENSMUSG00000076617	Gene	Expression
647	Gm26672	6.78263e-181	-2.39741	0.046	0.149	2.28548e-176	ENSMUSG00000097330	Gene	Expression
648	Adamts5	1.41738e-180	1.69309	0.187	0.061	4.77602e-176	ENSMUSG00000022894	Gene	Expression
649	Prdm5	1.60828e-180	0.776172	0.424	0.238	5.41926e-176	ENSMUSG00000029913	Gene	Expression
650	Sfmbt1	2.31279e-180	1.0129	0.233	0.099	7.79319e-176	ENSMUSG00000006527	Gene	Expression
651	Reps1	2.34087e-180	0.91429	0.276	0.135	7.88779e-176	ENSMUSG00000019854	Gene	Expression
652	Dyrk1a	2.62874e-180	0.636977	0.436	0.267	8.8578e-176	ENSMUSG00000022897	Gene	Expression
653	4933417O13Rik	2.74061e-180	-3.00778	0.006	0.023	9.23476e-176	ENSMUSG00000101360	Gene	Expression
654	Tnfrsf12a	3.23023e-180	-2.75739	0.019	0.084	1.08846e-175	ENSMUSG00000023905	Gene	Expression
655	Sec61b	3.74752e-180	-2.30968	0.029	0.092	1.26276e-175	ENSMUSG00000053317	Gene	Expression
656	Mfsd4a	5.40425e-180	-2.17988	0.064	0.177	1.82102e-175	ENSMUSG00000059149	Gene	Expression
657	Sp3	7.81851e-180	0.752655	0.371	0.205	2.63453e-175	ENSMUSG00000027109	Gene	Expression
658	Thoc2	8.30773e-180	0.605594	0.519	0.336	2.79937e-175	ENSMUSG00000037475	Gene	Expression
659	Atp6v0c	9.00923e-180	-2.84474	0.017	0.091	3.03575e-175	ENSMUSG00000024121	Gene	Expression
660	Nfasc	1.19917e-179	1.26247	0.243	0.097	4.04074e-175	ENSMUSG00000026442	Gene	Expression
661	Fbxl17	1.8552e-179	0.504347	0.782	0.609	6.25129e-175	ENSMUSG00000023965	Gene	Expression
662	Maml2	2.83526e-179	0.559096	0.779	0.608	9.55369e-175	ENSMUSG00000031925	Gene	Expression
663	Eif4g3	5.63662e-179	0.551947	0.548	0.374	1.89932e-174	ENSMUSG00000028760	Gene	Expression
664	Kalrn	6.08593e-179	0.824147	0.603	0.459	2.05072e-174	ENSMUSG00000061751	Gene	Expression
665	Lifr	7.27332e-179	1.30489	0.237	0.087	2.45082e-174	ENSMUSG00000054263	Gene	Expression
666	Dmxl1	7.69012e-179	0.602216	0.454	0.285	2.59126e-174	ENSMUSG00000037416	Gene	Expression
667	Ddx3x	8.37752e-179	0.915511	0.24	0.103	2.82289e-174	ENSMUSG00000000787	Gene	Expression
668	Stim1	9.14601e-179	0.750122	0.319	0.171	3.08184e-174	ENSMUSG00000030987	Gene	Expression
669	Gm50232	1.7305e-178	-2.22485	0.047	0.139	5.83109e-174	ENSMUSG00000117743	Gene	Expression
670	Mir142hg	2.3434e-178	0.621677	0.1	0.06	7.89633e-174	ENSMUSG00000084796	Gene	Expression
671	Immp2l	2.99042e-178	0.705542	0.435	0.278	1.00765e-173	ENSMUSG00000056899	Gene	Expression
672	Cd55	3.44415e-178	1.6817	0.157	0.054	1.16054e-173	ENSMUSG00000026399	Gene	Expression
673	Pias2	4.19524e-178	0.701256	0.391	0.221	1.41363e-173	ENSMUSG00000025423	Gene	Expression
674	Bace2	5.14646e-178	-1.87011	0.055	0.132	1.73415e-173	ENSMUSG00000040605	Gene	Expression
675	Fam13b	1.20185e-177	0.661415	0.465	0.282	4.04977e-173	ENSMUSG00000036501	Gene	Expression
676	Gm17130	1.86701e-177	-4.02477	0.006	0.062	6.29106e-173	ENSMUSG00000106894	Gene	Expression
677	Rabep1	3.34817e-177	0.646714	0.433	0.261	1.1282e-172	ENSMUSG00000020817	Gene	Expression
678	Rsrc1	3.67355e-177	0.603076	0.51	0.328	1.23784e-172	ENSMUSG00000034544	Gene	Expression
679	Golm1	5.99813e-177	-1.68107	0.093	0.186	2.02113e-172	ENSMUSG00000021556	Gene	Expression
680	Snx29	6.07998e-177	0.858967	0.299	0.154	2.04871e-172	ENSMUSG00000071669	Gene	Expression
681	Zswim6	7.09567e-177	0.656375	0.713	0.55	2.39096e-172	ENSMUSG00000032846	Gene	Expression
682	Romo1	8.89173e-177	-4.70651	0.002	0.043	2.99616e-172	ENSMUSG00000067847	Gene	Expression
683	Stk17b	1.14888e-176	1.01434	0.2	0.092	3.87126e-172	ENSMUSG00000026094	Gene	Expression
684	Rian	1.67652e-176	0.839277	0.438	0.271	5.64919e-172	ENSMUSG00000097451	Gene	Expression
685	Slc24a3	2.38899e-176	1.17255	0.296	0.14	8.04995e-172	ENSMUSG00000063873	Gene	Expression
686	Eda	4.17361e-176	1.44689	0.217	0.076	1.40634e-171	ENSMUSG00000059327	Gene	Expression
687	Prrg1	4.71227e-176	1.41796	0.197	0.066	1.58785e-171	ENSMUSG00000047996	Gene	Expression
688	Atxn7	1.72377e-175	0.66205	0.385	0.223	5.8084e-171	ENSMUSG00000021738	Gene	Expression
689	Relch	1.78045e-175	0.644964	0.43	0.253	5.99942e-171	ENSMUSG00000026319	Gene	Expression
690	Stxbp5	2.01817e-175	0.909963	0.3	0.138	6.80043e-171	ENSMUSG00000019790	Gene	Expression
691	Cdk13	2.4368e-175	0.561373	0.556	0.364	8.21105e-171	ENSMUSG00000041297	Gene	Expression
692	Mkln1	3.32277e-175	0.581139	0.539	0.351	1.11964e-170	ENSMUSG00000025609	Gene	Expression
693	Pde7a	1.26589e-174	0.766586	0.356	0.204	4.26555e-170	ENSMUSG00000069094	Gene	Expression
694	Col5a1	1.3786e-174	0.828035	0.381	0.217	4.64534e-170	ENSMUSG00000026837	Gene	Expression
695	Nr3c1	1.53052e-174	0.69698	0.409	0.233	5.15725e-170	ENSMUSG00000024431	Gene	Expression
696	Stk4	1.54023e-174	0.927293	0.244	0.114	5.18996e-170	ENSMUSG00000018209	Gene	Expression
697	Atp6v0e	1.56117e-174	-1.79146	0.067	0.153	5.26051e-170	ENSMUSG00000015575	Gene	Expression
698	Phkb	1.57946e-174	0.772375	0.372	0.205	5.32216e-170	ENSMUSG00000036879	Gene	Expression
699	Fbxw7	2.06366e-174	0.687139	0.42	0.246	6.95371e-170	ENSMUSG00000028086	Gene	Expression
700	Arid2	2.63573e-174	0.583377	0.471	0.288	8.88136e-170	ENSMUSG00000033237	Gene	Expression
701	Gm17227	2.9103e-174	-2.67663	0.028	0.107	9.80656e-170	ENSMUSG00000091558	Gene	Expression
702	Rapgef6	3.27826e-174	0.641358	0.473	0.31	1.10464e-169	ENSMUSG00000037533	Gene	Expression
703	Rap1a	3.40831e-174	0.657574	0.399	0.238	1.14847e-169	ENSMUSG00000068798	Gene	Expression
704	B2m	3.63479e-174	-1.54376	0.081	0.145	1.22478e-169	ENSMUSG00000060802	Gene	Expression
705	Lrch1	3.81696e-174	0.599551	0.425	0.272	1.28616e-169	ENSMUSG00000068015	Gene	Expression
706	Rgs7bp	6.93757e-174	2.1246	0.16	0.036	2.33768e-169	ENSMUSG00000021719	Gene	Expression
707	Gm41764	1.37778e-173	-1.98445	0.045	0.105	4.64257e-169	ENSMUSG00000117891	Gene	Expression
708	Rabgap1l	1.61761e-173	0.581086	0.611	0.432	5.45071e-169	ENSMUSG00000026721	Gene	Expression
709	Akap13	1.69392e-173	0.522635	0.789	0.635	5.70782e-169	ENSMUSG00000066406	Gene	Expression
710	Cask	4.40299e-173	0.646178	0.519	0.333	1.48363e-168	ENSMUSG00000031012	Gene	Expression
711	Ube2k	1.07684e-172	0.59134	0.529	0.342	3.62852e-168	ENSMUSG00000029203	Gene	Expression
712	Vrk2	1.97617e-172	1.03272	0.229	0.104	6.6589e-168	ENSMUSG00000064090	Gene	Expression
713	Wdr7	3.22908e-172	0.798785	0.292	0.145	1.08807e-167	ENSMUSG00000040560	Gene	Expression
714	Pkhd1	3.79958e-172	0.948515	0.21	0.139	1.28031e-167	ENSMUSG00000043760	Gene	Expression
715	Mtss1	4.49282e-172	0.7514	0.409	0.257	1.5139e-167	ENSMUSG00000022353	Gene	Expression
716	Uqcrb	8.88187e-172	-2.58373	0.015	0.052	2.99283e-167	ENSMUSG00000021520	Gene	Expression
717	Mir133a-1hg	9.58129e-172	-4.6558	0.003	0.046	3.22851e-167	ENSMUSG00000095438	Gene	Expression
718	Acvr2a	9.90726e-172	0.895967	0.312	0.156	3.33835e-167	ENSMUSG00000052155	Gene	Expression
719	Marchf3	1.02091e-171	0.681902	0.394	0.23	3.44006e-167	ENSMUSG00000032656	Gene	Expression
720	Pax5	1.04128e-171	5.45321	0.057	0.001	3.5087e-167	ENSMUSG00000014030	Gene	Expression
721	Il6st	1.32861e-171	0.743929	0.297	0.158	4.47687e-167	ENSMUSG00000021756	Gene	Expression
722	Cpq	1.49593e-171	0.654572	0.474	0.289	5.04069e-167	ENSMUSG00000039007	Gene	Expression
723	Ubac2	2.52607e-171	0.915917	0.254	0.117	8.51185e-167	ENSMUSG00000041765	Gene	Expression
724	Tmem238	6.79064e-171	-4.8706	0.001	0.03	2.28818e-166	ENSMUSG00000030431	Gene	Expression
725	4933405E24Rik	8.20796e-171	-5.28781	0.001	0.019	2.76575e-166	ENSMUSG00000086209	Gene	Expression
726	Cacna2d1	1.17768e-170	0.557933	0.601	0.42	3.96832e-166	ENSMUSG00000040118	Gene	Expression
727	Setd5	1.70806e-170	0.512166	0.654	0.459	5.75546e-166	ENSMUSG00000034269	Gene	Expression
728	Ormdl2	3.59254e-170	-3.59436	0.008	0.066	1.21054e-165	ENSMUSG00000025353	Gene	Expression
729	Nedd9	9.91964e-170	0.722784	0.354	0.211	3.34252e-165	ENSMUSG00000021365	Gene	Expression
730	Psmd14	1.25618e-169	0.676962	0.389	0.224	4.23281e-165	ENSMUSG00000026914	Gene	Expression
731	Pola1	2.60576e-169	1.22453	0.212	0.084	8.78037e-165	ENSMUSG00000006678	Gene	Expression
732	Rev3l	3.99761e-169	0.705968	0.352	0.204	1.34704e-164	ENSMUSG00000019841	Gene	Expression
733	Rnasek	8.22181e-169	-3.2375	0.005	0.042	2.77042e-164	ENSMUSG00000093989	Gene	Expression
734	Zeb1	1.20566e-168	0.554137	0.637	0.452	4.0626e-164	ENSMUSG00000024238	Gene	Expression
735	Ube4bos1	1.55812e-168	-3.06506	0.015	0.074	5.25023e-164	ENSMUSG00000085819	Gene	Expression
736	Kansl1	1.73707e-168	0.476988	0.765	0.593	5.85324e-164	ENSMUSG00000018412	Gene	Expression
737	Kdm5d	1.78031e-168	-1.42773	0.029	0.084	5.99895e-164	ENSMUSG00000056673	Gene	Expression
738	Zfp990	4.28835e-168	8.18142	0.068	0	1.445e-163	ENSMUSG00000078503	Gene	Expression
739	BE692007	5.50968e-168	1.83546	0.116	0.03	1.85654e-163	ENSMUSG00000099757	Gene	Expression
740	Zfr	1.2317e-167	0.514386	0.568	0.395	4.15033e-163	ENSMUSG00000022201	Gene	Expression
741	Mapk14	1.44437e-167	0.683596	0.33	0.186	4.86696e-163	ENSMUSG00000053436	Gene	Expression
742	Ano3	2.02913e-167	-2.77878	0.014	0.084	6.83737e-163	ENSMUSG00000074968	Gene	Expression
743	BC005537	2.13177e-167	0.638388	0.272	0.158	7.18322e-163	ENSMUSG00000019132	Gene	Expression
744	Zfp462	2.68191e-167	0.863369	0.293	0.143	9.03695e-163	ENSMUSG00000060206	Gene	Expression
745	Snx5	3.21409e-167	0.881823	0.208	0.097	1.08302e-162	ENSMUSG00000027423	Gene	Expression
746	Fam169b	3.59454e-167	3.90612	0.067	0.004	1.21122e-162	ENSMUSG00000074071	Gene	Expression
747	Sdc1	3.70806e-167	-1.81373	0.067	0.166	1.24947e-162	ENSMUSG00000020592	Gene	Expression
748	Tmeff2	4.78859e-167	1.49669	0.155	0.054	1.61356e-162	ENSMUSG00000026109	Gene	Expression
749	Gulp1	9.14467e-167	0.870592	0.351	0.184	3.08139e-162	ENSMUSG00000056870	Gene	Expression
750	Fgfr2	1.2531e-166	-1.73402	0.29	0.334	4.22246e-162	ENSMUSG00000030849	Gene	Expression
751	Taok1	1.42627e-166	0.558758	0.537	0.355	4.80596e-162	ENSMUSG00000017291	Gene	Expression
752	Stk3	1.64191e-166	0.631529	0.561	0.368	5.53257e-162	ENSMUSG00000022329	Gene	Expression
753	Itk	1.83742e-166	5.47161	0.063	0.001	6.19137e-162	ENSMUSG00000020395	Gene	Expression
754	Nup98	2.09541e-166	0.655735	0.381	0.217	7.06071e-162	ENSMUSG00000063550	Gene	Expression
755	Arhgap10	4.53149e-166	0.742384	0.4	0.218	1.52693e-161	ENSMUSG00000037148	Gene	Expression
756	Gm11713	5.342e-166	-4.07918	0.006	0.068	1.80004e-161	ENSMUSG00000085245	Gene	Expression
757	Atp5h	5.71028e-166	-2.14442	0.024	0.074	1.92414e-161	ENSMUSG00000034566	Gene	Expression
758	Agfg1	6.05876e-166	0.60639	0.386	0.235	2.04156e-161	ENSMUSG00000026159	Gene	Expression
759	Scfd2	6.42137e-166	0.796277	0.32	0.169	2.16374e-161	ENSMUSG00000062110	Gene	Expression
760	Gm26542	6.5342e-166	-1.90331	0.083	0.21	2.20176e-161	ENSMUSG00000097887	Gene	Expression
761	Cox5a	6.55624e-166	-2.15494	0.03	0.086	2.20919e-161	ENSMUSG00000000088	Gene	Expression
762	Gm31224	6.66463e-166	-3.39014	0.015	0.088	2.24571e-161	ENSMUSG00000110517	Gene	Expression
763	Ipcef1	1.28548e-165	2.40311	0.084	0.015	4.33154e-161	ENSMUSG00000064065	Gene	Expression
764	Chaserr	1.46191e-165	0.647222	0.344	0.197	4.92604e-161	ENSMUSG00000101970	Gene	Expression
765	Bdp1	3.05176e-165	0.724551	0.319	0.164	1.02832e-160	ENSMUSG00000049658	Gene	Expression
766	Cp	3.25835e-165	0.661611	0.275	0.231	1.09793e-160	ENSMUSG00000003617	Gene	Expression
767	Gm15886	3.48954e-165	-2.8326	0.021	0.101	1.17584e-160	ENSMUSG00000085754	Gene	Expression
768	Mbd5	3.49574e-165	0.507337	0.667	0.484	1.17792e-160	ENSMUSG00000036792	Gene	Expression
769	Gigyf2	4.0311e-165	0.58313	0.46	0.292	1.35832e-160	ENSMUSG00000048000	Gene	Expression
770	St8sia4	4.7904e-165	1.16788	0.14	0.053	1.61417e-160	ENSMUSG00000040710	Gene	Expression
771	Dlgap1	6.45461e-165	-1.42423	0.048	0.086	2.17495e-160	ENSMUSG00000003279	Gene	Expression
772	Phc3	7.10591e-165	0.710852	0.31	0.164	2.39441e-160	ENSMUSG00000037652	Gene	Expression
773	Add3	8.90067e-165	0.696259	0.343	0.208	2.99917e-160	ENSMUSG00000025026	Gene	Expression
774	Lims1	1.0466e-164	0.553429	0.586	0.397	3.52663e-160	ENSMUSG00000019920	Gene	Expression
775	Clstn2	1.24123e-164	2.32514	0.111	0.022	4.18245e-160	ENSMUSG00000032452	Gene	Expression
776	Dync2h1	1.37314e-164	0.900562	0.27	0.131	4.62693e-160	ENSMUSG00000047193	Gene	Expression
777	Ncoa2	1.53861e-164	0.560455	0.472	0.306	5.18448e-160	ENSMUSG00000005886	Gene	Expression
778	Vti1a	2.52581e-164	0.573387	0.574	0.386	8.51097e-160	ENSMUSG00000024983	Gene	Expression
779	Slmap	3.02753e-164	0.595423	0.458	0.289	1.02016e-159	ENSMUSG00000021870	Gene	Expression
780	Uchl4	3.14127e-164	-2.6119	0.025	0.097	1.05848e-159	ENSMUSG00000035337	Gene	Expression
781	Nfix	4.40811e-164	0.798133	0.316	0.156	1.48536e-159	ENSMUSG00000001911	Gene	Expression
782	Nedd4l	4.86109e-164	0.673938	0.383	0.236	1.63799e-159	ENSMUSG00000024589	Gene	Expression
783	Xdh	6.62516e-164	0.878191	0.274	0.146	2.23241e-159	ENSMUSG00000024066	Gene	Expression
784	Atp5md	8.98528e-164	-0.806122	0.032	0.027	3.02768e-159	ENSMUSG00000071528	Gene	Expression
785	Trpm7	1.08126e-163	0.604438	0.519	0.338	3.64341e-159	ENSMUSG00000027365	Gene	Expression
786	Sorbs2	1.12685e-163	0.621423	0.401	0.291	3.79702e-159	ENSMUSG00000031626	Gene	Expression
787	Baz2b	1.5234e-163	0.512054	0.653	0.483	5.13324e-159	ENSMUSG00000026987	Gene	Expression
788	Itsn2	1.92911e-163	0.570522	0.402	0.257	6.50034e-159	ENSMUSG00000020640	Gene	Expression
789	Ubr5	3.01587e-163	0.535455	0.574	0.39	1.01623e-158	ENSMUSG00000037487	Gene	Expression
790	Dis3l2	3.05034e-163	0.626722	0.41	0.238	1.02784e-158	ENSMUSG00000053333	Gene	Expression
791	Deptor	3.17545e-163	1.28218	0.225	0.088	1.07e-158	ENSMUSG00000022419	Gene	Expression
792	Ubr3	3.65129e-163	0.525104	0.526	0.352	1.23034e-158	ENSMUSG00000044308	Gene	Expression
793	Cd24a	5.95498e-163	-1.69729	0.043	0.093	2.00659e-158	ENSMUSG00000047139	Gene	Expression
794	1500004A13Rik	1.08489e-162	-2.15152	0.068	0.193	3.65565e-158	ENSMUSG00000098912	Gene	Expression
795	Ranbp9	1.52359e-162	0.568766	0.432	0.267	5.13388e-158	ENSMUSG00000038546	Gene	Expression
796	Rps6	2.45069e-162	-1.60203	0.071	0.149	8.25786e-158	ENSMUSG00000028495	Gene	Expression
797	Fnbp4	2.60128e-162	0.632573	0.342	0.197	8.76526e-158	ENSMUSG00000008200	Gene	Expression
798	Atp5k	2.88108e-162	-3.48692	0.004	0.035	9.70809e-158	ENSMUSG00000050856	Gene	Expression
799	Usp47	2.89022e-162	0.556925	0.494	0.318	9.73887e-158	ENSMUSG00000059263	Gene	Expression
800	Duoxa2	3.5577e-162	-6.05554	0	0.016	1.1988e-157	ENSMUSG00000027225	Gene	Expression
801	Runx1t1	3.90763e-162	0.946067	0.307	0.153	1.31671e-157	ENSMUSG00000006586	Gene	Expression
802	Asap1	5.65709e-162	0.551199	0.634	0.448	1.90621e-157	ENSMUSG00000022377	Gene	Expression
803	Hnf4aos	1.03504e-161	-2.27318	0.012	0.026	3.48768e-157	ENSMUSG00000046840	Gene	Expression
804	Per3	1.54465e-161	1.58041	0.132	0.034	5.20486e-157	ENSMUSG00000028957	Gene	Expression
805	Xrcc6	2.30653e-161	-1.87045	0.087	0.197	7.77208e-157	ENSMUSG00000022471	Gene	Expression
806	Boc	2.656e-161	1.43224	0.187	0.063	8.94967e-157	ENSMUSG00000022687	Gene	Expression
807	Ccny	3.69269e-161	0.606835	0.462	0.285	1.24429e-156	ENSMUSG00000024286	Gene	Expression
808	Clasp2	4.33449e-161	0.641419	0.411	0.247	1.46055e-156	ENSMUSG00000033392	Gene	Expression
809	Gm42836	4.89486e-161	-6.0083	0.001	0.045	1.64937e-156	ENSMUSG00000104574	Gene	Expression
810	Phf20l1	1.29211e-160	0.542389	0.528	0.351	4.3539e-156	ENSMUSG00000072501	Gene	Expression
811	Mmp12	1.44265e-160	-2.2818	0.027	0.085	4.86116e-156	ENSMUSG00000049723	Gene	Expression
812	Nbas	1.77421e-160	0.7048	0.322	0.174	5.97838e-156	ENSMUSG00000020576	Gene	Expression
813	Cpne1	2.07843e-160	0.767019	0.268	0.135	7.00348e-156	ENSMUSG00000074643	Gene	Expression
814	Nup153	2.2077e-160	0.79136	0.256	0.129	7.43905e-156	ENSMUSG00000021374	Gene	Expression
815	Dpyd	2.48566e-160	1.46812	0.102	0.033	8.37568e-156	ENSMUSG00000033308	Gene	Expression
816	Usp14	2.83101e-160	0.776892	0.302	0.149	9.53939e-156	ENSMUSG00000047879	Gene	Expression
817	Smyd3	2.84702e-160	0.591301	0.523	0.35	9.59332e-156	ENSMUSG00000055067	Gene	Expression
818	Large1	2.96127e-160	0.56102	0.659	0.476	9.9783e-156	ENSMUSG00000004383	Gene	Expression
819	Paqr5	3.73737e-160	-1.89481	0.068	0.169	1.25934e-155	ENSMUSG00000032278	Gene	Expression
820	Kat2b	6.2646e-160	0.685527	0.327	0.184	2.11092e-155	ENSMUSG00000000708	Gene	Expression
821	Pde4b	6.33391e-160	0.910367	0.259	0.122	2.13427e-155	ENSMUSG00000028525	Gene	Expression
822	Il1a	1.09549e-159	-2.92572	0.011	0.065	3.69135e-155	ENSMUSG00000027399	Gene	Expression
823	Dennd1b	1.14603e-159	0.522384	0.461	0.301	3.86165e-155	ENSMUSG00000056268	Gene	Expression
824	Arid5b	1.23541e-159	0.556539	0.713	0.554	4.16283e-155	ENSMUSG00000019947	Gene	Expression
825	Slf1	1.43241e-159	1.03978	0.223	0.093	4.82666e-155	ENSMUSG00000021597	Gene	Expression
826	Fhl1	1.49929e-159	2.2147	0.125	0.023	5.052e-155	ENSMUSG00000023092	Gene	Expression
827	Prxl2a	2.25951e-159	-2.26962	0.037	0.126	7.61364e-155	ENSMUSG00000021792	Gene	Expression
828	Gm48765	2.37873e-159	-2.75068	0.027	0.118	8.01536e-155	ENSMUSG00000114407	Gene	Expression
829	Myo9a	3.86927e-159	0.589037	0.456	0.275	1.30379e-154	ENSMUSG00000039585	Gene	Expression
830	Gm39214	4.53705e-159	-2.59339	0.021	0.074	1.5288e-154	ENSMUSG00000109754	Gene	Expression
831	Dmd	4.59083e-159	1.2622	0.278	0.133	1.54693e-154	ENSMUSG00000045103	Gene	Expression
832	Gm16193	4.74227e-159	-3.18957	0.017	0.08	1.59796e-154	ENSMUSG00000085672	Gene	Expression
833	Cystm1	5.46637e-159	-1.63607	0.084	0.165	1.84195e-154	ENSMUSG00000046727	Gene	Expression
834	Gng2	6.73725e-159	1.24013	0.165	0.06	2.27018e-154	ENSMUSG00000043004	Gene	Expression
835	Ftx	1.33662e-158	0.895542	0.201	0.089	4.50387e-154	ENSMUSG00000086370	Gene	Expression
836	Tspan1	3.20371e-158	-4.53383	0.001	0.023	1.07952e-153	ENSMUSG00000028699	Gene	Expression
837	Ltf	3.4448e-158	-2.4189	0.019	0.037	1.16076e-153	ENSMUSG00000032496	Gene	Expression
838	Bclaf1	4.74791e-158	0.517531	0.483	0.312	1.59986e-153	ENSMUSG00000037608	Gene	Expression
839	Prkca	4.97674e-158	0.595656	0.589	0.425	1.67696e-153	ENSMUSG00000050965	Gene	Expression
840	Ltbp1	5.68803e-158	1.06157	0.258	0.127	1.91664e-153	ENSMUSG00000001870	Gene	Expression
841	Ssh2	6.74699e-158	0.51254	0.596	0.417	2.27346e-153	ENSMUSG00000037926	Gene	Expression
842	Cep350	7.24095e-158	0.626314	0.374	0.216	2.43991e-153	ENSMUSG00000033671	Gene	Expression
843	Birc6	7.43513e-158	0.514064	0.626	0.44	2.50534e-153	ENSMUSG00000024073	Gene	Expression
844	Dpp4	9.20501e-158	1.07565	0.119	0.051	3.10172e-153	ENSMUSG00000035000	Gene	Expression
845	Gm56990	1.82952e-157	-2.62239	0.023	0.089	6.16476e-153	ENSMUSG00000120795	Gene	Expression
846	Ggact	2.01873e-157	-2.16505	0.065	0.176	6.80231e-153	ENSMUSG00000041625	Gene	Expression
847	Arhgap26	2.56073e-157	0.631791	0.335	0.21	8.62864e-153	ENSMUSG00000036452	Gene	Expression
848	Cdc73	2.80867e-157	0.59591	0.377	0.223	9.4641e-153	ENSMUSG00000026361	Gene	Expression
849	Nt5e	3.35986e-157	-1.56337	0.063	0.155	1.13214e-152	ENSMUSG00000032420	Gene	Expression
850	Pbx3	3.9842e-157	0.637494	0.464	0.307	1.34252e-152	ENSMUSG00000038718	Gene	Expression
851	Catsperb	6.93946e-157	-4.29995	0.002	0.021	2.33832e-152	ENSMUSG00000047014	Gene	Expression
852	Tmem131l	8.21022e-157	0.732438	0.213	0.121	2.76652e-152	ENSMUSG00000033767	Gene	Expression
853	H2az1	1.04436e-156	-2.7337	0.023	0.114	3.51907e-152	ENSMUSG00000037894	Gene	Expression
854	Dpysl3	4.09715e-156	0.82736	0.411	0.235	1.38057e-151	ENSMUSG00000024501	Gene	Expression
855	Slc12a6	4.51575e-156	0.65338	0.357	0.214	1.52163e-151	ENSMUSG00000027130	Gene	Expression
856	Wdr44	5.01595e-156	0.835449	0.24	0.117	1.69017e-151	ENSMUSG00000036769	Gene	Expression
857	Ndufb11	7.04603e-156	-3.52748	0.005	0.042	2.37423e-151	ENSMUSG00000031059	Gene	Expression
858	Plcb1	1.45923e-155	0.574049	0.405	0.245	4.91703e-151	ENSMUSG00000051177	Gene	Expression
859	Gm57379	1.8689e-155	-3.23599	0.015	0.069	6.29744e-151	ENSMUSG00000120165	Gene	Expression
860	Mgp	2.741e-155	-1.3276	0.149	0.255	9.23607e-151	ENSMUSG00000030218	Gene	Expression
861	Cnot2	3.85199e-155	0.566751	0.447	0.296	1.29797e-150	ENSMUSG00000020166	Gene	Expression
862	Syncrip	8.14041e-155	0.607658	0.432	0.256	2.74299e-150	ENSMUSG00000032423	Gene	Expression
863	Tasor	8.83785e-155	0.530857	0.482	0.32	2.978e-150	ENSMUSG00000040651	Gene	Expression
864	Ggh	8.91924e-155	-2.24057	0.022	0.075	3.00543e-150	ENSMUSG00000073987	Gene	Expression
865	Pou2f1	1.29748e-154	0.701961	0.32	0.178	4.37198e-150	ENSMUSG00000026565	Gene	Expression
866	Scml4	1.41171e-154	1.95157	0.094	0.022	4.75689e-150	ENSMUSG00000044770	Gene	Expression
867	Tnks	1.75468e-154	0.620608	0.465	0.285	5.91257e-150	ENSMUSG00000031529	Gene	Expression
868	9130019P16Rik	1.96402e-154	-3.23573	0.005	0.034	6.61795e-150	ENSMUSG00000073067	Gene	Expression
869	Stat5b	2.32049e-154	0.730517	0.262	0.136	7.81912e-150	ENSMUSG00000020919	Gene	Expression
870	Eea1	2.83049e-154	0.632248	0.38	0.224	9.53762e-150	ENSMUSG00000036499	Gene	Expression
871	Ifi203	2.88774e-154	0.920381	0.204	0.098	9.73054e-150	ENSMUSG00000039997	Gene	Expression
872	Gm15987	2.95668e-154	2.18587	0.095	0.021	9.96284e-150	ENSMUSG00000085786	Gene	Expression
873	Lcp1	3.72747e-154	0.950321	0.151	0.071	1.25601e-149	ENSMUSG00000021998	Gene	Expression
874	Smarca2	5.76658e-154	0.66969	0.357	0.207	1.94311e-149	ENSMUSG00000024921	Gene	Expression
875	Gm34648	8.96233e-154	-2.98381	0.012	0.064	3.01995e-149	ENSMUSG00000106828	Gene	Expression
876	Ppp3ca	1.18864e-153	0.519635	0.745	0.587	4.00526e-149	ENSMUSG00000028161	Gene	Expression
877	Chil3	1.26642e-153	4.18698	0.07	0.004	4.26732e-149	ENSMUSG00000040809	Gene	Expression
878	Frmd6	1.2953e-153	0.806403	0.338	0.179	4.36464e-149	ENSMUSG00000048285	Gene	Expression
879	Svep1	1.48507e-153	0.814202	0.473	0.324	5.00408e-149	ENSMUSG00000028369	Gene	Expression
880	Rab30	1.64071e-153	1.41274	0.176	0.055	5.52853e-149	ENSMUSG00000030643	Gene	Expression
881	Gm31763	1.73251e-153	-2.79863	0.02	0.089	5.83787e-149	ENSMUSG00000112925	Gene	Expression
882	Huwe1	1.80693e-153	0.529994	0.586	0.402	6.08864e-149	ENSMUSG00000025261	Gene	Expression
883	Cwc27	2.82318e-153	0.702166	0.321	0.177	9.513e-149	ENSMUSG00000021715	Gene	Expression
884	Snx7	2.90445e-153	0.866863	0.289	0.14	9.78682e-149	ENSMUSG00000028007	Gene	Expression
885	Nbea	3.68876e-153	0.519438	0.664	0.483	1.24296e-148	ENSMUSG00000027799	Gene	Expression
886	Emb	6.06421e-153	2.04989	0.108	0.022	2.0434e-148	ENSMUSG00000021728	Gene	Expression
887	Pspc1	6.51669e-153	0.582429	0.334	0.193	2.19586e-148	ENSMUSG00000021938	Gene	Expression
888	Cfap43	1.80859e-152	-2.63696	0.017	0.063	6.09424e-148	ENSMUSG00000044948	Gene	Expression
889	Tox	2.9126e-152	0.603506	0.36	0.242	9.8143e-148	ENSMUSG00000041272	Gene	Expression
890	Man1a2	3.66227e-152	0.681416	0.354	0.198	1.23404e-147	ENSMUSG00000008763	Gene	Expression
891	Tent5d	8.31009e-152	-2.78717	0.017	0.073	2.80017e-147	ENSMUSG00000073007	Gene	Expression
892	Ash1l	9.5749e-152	0.498971	0.608	0.429	3.22636e-147	ENSMUSG00000028053	Gene	Expression
893	Lrif1	1.98139e-151	1.20594	0.182	0.07	6.6765e-147	ENSMUSG00000056260	Gene	Expression
894	Lef1	2.11701e-151	1.13201	0.167	0.084	7.13349e-147	ENSMUSG00000027985	Gene	Expression
895	Sema3a	2.53494e-151	1.44685	0.155	0.052	8.54174e-147	ENSMUSG00000028883	Gene	Expression
896	Gm26724	2.81384e-151	-3.19646	0.012	0.08	9.4815e-147	ENSMUSG00000097090	Gene	Expression
897	Dock11	4.34098e-151	0.769434	0.293	0.157	1.46274e-146	ENSMUSG00000031093	Gene	Expression
898	Celf1	4.55583e-151	0.485688	0.566	0.394	1.53513e-146	ENSMUSG00000005506	Gene	Expression
899	Crlf3	4.57295e-151	0.757061	0.176	0.091	1.5409e-146	ENSMUSG00000017561	Gene	Expression
900	Gm14858	4.69982e-151	-2.55977	0.02	0.075	1.58365e-146	ENSMUSG00000085568	Gene	Expression
901	Ints6l	5.93014e-151	1.10535	0.149	0.059	1.99822e-146	ENSMUSG00000035967	Gene	Expression
902	Rps6ka3	7.71437e-151	0.553394	0.474	0.309	2.59943e-146	ENSMUSG00000031309	Gene	Expression
903	Hdnr	9.02014e-151	1.75305	0.146	0.04	3.03943e-146	ENSMUSG00000097910	Gene	Expression
904	Dock9	1.00441e-150	0.833819	0.279	0.145	3.38446e-146	ENSMUSG00000025558	Gene	Expression
905	Lmbr1	1.09236e-150	0.782692	0.313	0.162	3.68082e-146	ENSMUSG00000010721	Gene	Expression
906	Cyth1	1.24836e-150	0.732031	0.227	0.12	4.20646e-146	ENSMUSG00000017132	Gene	Expression
907	Phactr2	1.27127e-150	0.902054	0.243	0.12	4.28367e-146	ENSMUSG00000062866	Gene	Expression
908	Sirpa	1.61898e-150	1.07157	0.136	0.06	5.45532e-146	ENSMUSG00000037902	Gene	Expression
909	Prkch	1.67286e-150	1.07205	0.156	0.071	5.63686e-146	ENSMUSG00000021108	Gene	Expression
910	Lingo2	1.87645e-150	1.86727	0.118	0.034	6.32287e-146	ENSMUSG00000045083	Gene	Expression
911	Aatf	2.38572e-150	0.822391	0.279	0.134	8.03892e-146	ENSMUSG00000018697	Gene	Expression
912	Chchd3	3.21636e-150	0.600985	0.436	0.262	1.08378e-145	ENSMUSG00000053768	Gene	Expression
913	Per2	3.28075e-150	1.99682	0.074	0.016	1.10548e-145	ENSMUSG00000055866	Gene	Expression
914	Gm47551	3.71489e-150	-3.43365	0.007	0.053	1.25177e-145	ENSMUSG00000114458	Gene	Expression
915	Arfgef1	3.86585e-150	0.522599	0.522	0.346	1.30264e-145	ENSMUSG00000067851	Gene	Expression
916	Zmynd11	7.3293e-150	0.548251	0.381	0.229	2.46968e-145	ENSMUSG00000021156	Gene	Expression
917	Tnpo1	1.03209e-149	0.524535	0.498	0.34	3.47774e-145	ENSMUSG00000009470	Gene	Expression
918	Gm20416	1.31252e-149	-2.47217	0.024	0.08	4.42266e-145	ENSMUSG00000092185	Gene	Expression
919	Meis1	2.18486e-149	0.565134	0.668	0.5	7.36211e-145	ENSMUSG00000020160	Gene	Expression
920	Stat4	2.38539e-149	2.55752	0.079	0.01	8.03782e-145	ENSMUSG00000062939	Gene	Expression
921	Tlk2	4.04664e-149	0.54785	0.425	0.268	1.36356e-144	ENSMUSG00000020694	Gene	Expression
922	Gpbp1	4.96347e-149	0.554546	0.395	0.246	1.67249e-144	ENSMUSG00000032745	Gene	Expression
923	Ddx10	7.10075e-149	0.750057	0.288	0.152	2.39267e-144	ENSMUSG00000053289	Gene	Expression
924	Map2k5	1.07326e-148	0.646443	0.4	0.231	3.61645e-144	ENSMUSG00000058444	Gene	Expression
925	Rbm6	1.317e-148	0.462668	0.644	0.465	4.43775e-144	ENSMUSG00000032582	Gene	Expression
926	Ndufa2	1.55796e-148	-2.06447	0.018	0.052	5.2497e-144	ENSMUSG00000014294	Gene	Expression
927	mt-Co3	1.80666e-148	-7.00024	0	0.044	6.08771e-144	ENSMUSG00000064358	Gene	Expression
928	Mtmr3	2.00089e-148	0.516455	0.467	0.307	6.74221e-144	ENSMUSG00000034354	Gene	Expression
929	Prrx1	2.11107e-148	0.621682	0.583	0.415	7.11346e-144	ENSMUSG00000026586	Gene	Expression
930	Rbm33	2.25553e-148	0.700007	0.317	0.166	7.60024e-144	ENSMUSG00000048271	Gene	Expression
931	mt-Co1	2.51686e-148	-6.15031	0.002	0.098	8.4808e-144	ENSMUSG00000064351	Gene	Expression
932	Nop10	2.75805e-148	-4.57467	0.002	0.029	9.29354e-144	ENSMUSG00000027133	Gene	Expression
933	1810037I17Rik	2.86614e-148	-2.36036	0.023	0.079	9.65774e-144	ENSMUSG00000054091	Gene	Expression
934	Mid1	3.33052e-148	0.692278	0.513	0.347	1.12225e-143	ENSMUSG00000035299	Gene	Expression
935	Zfp644	4.34909e-148	0.527505	0.424	0.268	1.46547e-143	ENSMUSG00000049606	Gene	Expression
936	Fars2	4.75108e-148	0.566641	0.424	0.27	1.60092e-143	ENSMUSG00000021420	Gene	Expression
937	Rfx7	5.12941e-148	0.556019	0.409	0.26	1.72841e-143	ENSMUSG00000037674	Gene	Expression
938	Gpa33	7.08207e-148	-2.51928	0.01	0.029	2.38637e-143	ENSMUSG00000000544	Gene	Expression
939	Pced1b	9.59565e-148	0.891867	0.197	0.092	3.23335e-143	ENSMUSG00000044250	Gene	Expression
940	Crim1	1.08366e-147	0.820363	0.439	0.273	3.65151e-143	ENSMUSG00000024074	Gene	Expression
941	Rif1	1.39145e-147	0.728137	0.255	0.133	4.68862e-143	ENSMUSG00000036202	Gene	Expression
942	Iws1	1.6773e-147	0.897499	0.211	0.094	5.65182e-143	ENSMUSG00000024384	Gene	Expression
943	Rad23b	1.74832e-147	0.741287	0.318	0.166	5.89113e-143	ENSMUSG00000028426	Gene	Expression
944	Xpo6	2.07406e-147	0.720004	0.239	0.12	6.98874e-143	ENSMUSG00000000131	Gene	Expression
945	Epc2	2.07858e-147	0.618282	0.341	0.201	7.00398e-143	ENSMUSG00000069495	Gene	Expression
946	Sf3b1	2.15021e-147	0.492248	0.475	0.316	7.24536e-143	ENSMUSG00000025982	Gene	Expression
947	Slc38a1	2.54962e-147	0.997345	0.168	0.072	8.59121e-143	ENSMUSG00000023169	Gene	Expression
948	Gm48094	3.54232e-147	-3.23781	0.004	0.02	1.19362e-142	ENSMUSG00000111256	Gene	Expression
949	Setd2	3.87187e-147	0.521011	0.421	0.265	1.30467e-142	ENSMUSG00000044791	Gene	Expression
950	Kat6b	4.25444e-147	0.578151	0.528	0.356	1.43358e-142	ENSMUSG00000021767	Gene	Expression
951	Pdgfd	4.44792e-147	0.693479	0.371	0.27	1.49877e-142	ENSMUSG00000032006	Gene	Expression
952	Smc6	5.13402e-147	0.691739	0.279	0.154	1.72996e-142	ENSMUSG00000020608	Gene	Expression
953	Zzz3	6.02815e-147	0.594061	0.381	0.222	2.03124e-142	ENSMUSG00000039068	Gene	Expression
954	Gm12353	6.39449e-147	-1.76118	0.1	0.207	2.15469e-142	ENSMUSG00000078772	Gene	Expression
955	Sfswap	7.91699e-147	0.771822	0.263	0.127	2.66771e-142	ENSMUSG00000029439	Gene	Expression
956	Shprh	1.03007e-146	0.740257	0.294	0.151	3.47092e-142	ENSMUSG00000090112	Gene	Expression
957	Hnrnpd	1.80476e-146	0.711075	0.242	0.123	6.0813e-142	ENSMUSG00000000568	Gene	Expression
958	Nfkb1	1.81244e-146	0.517442	0.458	0.301	6.1072e-142	ENSMUSG00000028163	Gene	Expression
959	Fabp5	2.10339e-146	-3.94172	0.003	0.029	7.08758e-142	ENSMUSG00000027533	Gene	Expression
960	Rsf1os2	2.37697e-146	-2.55611	0.024	0.094	8.00942e-142	ENSMUSG00000086993	Gene	Expression
961	Gm28379	2.45584e-146	-2.99361	0.013	0.075	8.27519e-142	ENSMUSG00000100130	Gene	Expression
962	Zbtb20	2.9498e-146	0.389674	0.913	0.825	9.93965e-142	ENSMUSG00000022708	Gene	Expression
963	Mecp2	3.37566e-146	0.640946	0.327	0.182	1.13746e-141	ENSMUSG00000031393	Gene	Expression
964	Ptpn22	3.5369e-146	2.13816	0.095	0.02	1.19179e-141	ENSMUSG00000027843	Gene	Expression
965	Zfp992	3.63938e-146	1.51114	0.117	0.034	1.22633e-141	ENSMUSG00000070605	Gene	Expression
966	Trim30d	4.47907e-146	1.23096	0.148	0.057	1.50927e-141	ENSMUSG00000057596	Gene	Expression
967	Tsc22d3	6.28586e-146	1.72292	0.095	0.024	2.11808e-141	ENSMUSG00000031431	Gene	Expression
968	Pdzd2	1.10846e-145	1.46281	0.185	0.065	3.73508e-141	ENSMUSG00000022197	Gene	Expression
969	Rasal2	1.73711e-145	0.578309	0.549	0.377	5.85336e-141	ENSMUSG00000070565	Gene	Expression
970	Hilpda	2.31567e-145	-3.73714	0.003	0.023	7.80289e-141	ENSMUSG00000043421	Gene	Expression
971	Memo1	3.026e-145	0.569837	0.423	0.259	1.01964e-140	ENSMUSG00000058704	Gene	Expression
972	AU020206	3.71787e-145	1.07452	0.147	0.073	1.25277e-140	ENSMUSG00000097415	Gene	Expression
973	Tbck	4.41488e-145	0.697612	0.324	0.175	1.48764e-140	ENSMUSG00000028030	Gene	Expression
974	Hnrnph1	5.73772e-145	0.299772	0.416	0.316	1.93338e-140	ENSMUSG00000007850	Gene	Expression
975	Pam	5.89528e-145	0.670497	0.552	0.346	1.98647e-140	ENSMUSG00000026335	Gene	Expression
976	Frmpd4	6.14397e-145	4.27323	0.066	0.003	2.07027e-140	ENSMUSG00000049176	Gene	Expression
977	Myo5a	7.15357e-145	0.693156	0.316	0.178	2.41047e-140	ENSMUSG00000034593	Gene	Expression
978	Bcl2	8.35032e-145	0.669439	0.357	0.236	2.81372e-140	ENSMUSG00000057329	Gene	Expression
979	A730049H05Rik	9.22794e-145	-2.23851	0.037	0.106	3.10945e-140	ENSMUSG00000048636	Gene	Expression
980	Stxbp6	1.24829e-144	1.13211	0.162	0.067	4.20623e-140	ENSMUSG00000046314	Gene	Expression
981	Khdrbs3	1.44793e-144	1.96558	0.131	0.03	4.87895e-140	ENSMUSG00000022332	Gene	Expression
982	Tnc	1.56216e-144	-1.42682	0.265	0.407	5.26387e-140	ENSMUSG00000028364	Gene	Expression
983	Prss48	1.60713e-144	-3.83585	0.004	0.032	5.41539e-140	ENSMUSG00000049013	Gene	Expression
984	Micu3	2.07737e-144	0.885497	0.246	0.114	6.99992e-140	ENSMUSG00000039478	Gene	Expression
985	Enox2	2.41218e-144	0.712873	0.309	0.175	8.12809e-140	ENSMUSG00000031109	Gene	Expression
986	C2cd5	3.00512e-144	0.939716	0.177	0.078	1.0126e-139	ENSMUSG00000030279	Gene	Expression
987	Dnajc13	3.43579e-144	0.643697	0.339	0.195	1.15772e-139	ENSMUSG00000032560	Gene	Expression
988	Gm43569	3.63399e-144	-3.24755	0.008	0.05	1.22451e-139	ENSMUSG00000106194	Gene	Expression
989	Atp10a	4.48389e-144	0.76591	0.349	0.193	1.51089e-139	ENSMUSG00000025324	Gene	Expression
990	Ms4a6b	4.5767e-144	1.30498	0.081	0.031	1.54217e-139	ENSMUSG00000024677	Gene	Expression
991	Cpeb4	5.78404e-144	0.638608	0.286	0.161	1.94899e-139	ENSMUSG00000020300	Gene	Expression
992	Psme4	8.93899e-144	0.489423	0.565	0.393	3.01208e-139	ENSMUSG00000040850	Gene	Expression
993	Atp6v0b	9.40045e-144	-1.73077	0.114	0.264	3.16757e-139	ENSMUSG00000033379	Gene	Expression
994	Ext1	1.02554e-143	0.513305	0.89	0.808	3.45566e-139	ENSMUSG00000061731	Gene	Expression
995	Elp4	1.11052e-143	0.704695	0.301	0.167	3.74202e-139	ENSMUSG00000027167	Gene	Expression
996	Tra2b	1.37229e-143	0.536948	0.398	0.251	4.62406e-139	ENSMUSG00000022858	Gene	Expression
997	Rdx	1.64442e-143	0.740231	0.258	0.133	5.54103e-139	ENSMUSG00000032050	Gene	Expression
998	Sis	1.85714e-143	7.69728	0.028	0	6.25782e-139	ENSMUSG00000027790	Gene	Expression
999	Ddx5	5.72626e-143	-0.610062	0.655	0.753	1.92952e-138	ENSMUSG00000020719	Gene	Expression
1000	Tead1	6.09639e-143	0.556035	0.669	0.502	2.05424e-138	ENSMUSG00000055320	Gene	Expression
1001	Gm52870	8.089e-143	-2.4891	0.041	0.164	2.72567e-138	ENSMUSG00000121205	Gene	Expression
1002	Usp34	8.80447e-143	0.45009	0.698	0.527	2.96675e-138	ENSMUSG00000056342	Gene	Expression
1003	N4bp2l2	1.29188e-142	0.543439	0.374	0.231	4.35313e-138	ENSMUSG00000029655	Gene	Expression
1004	Lamc1	1.4634e-142	0.720733	0.386	0.214	4.93107e-138	ENSMUSG00000026478	Gene	Expression
1005	Gm48727	1.63033e-142	-3.05591	0.012	0.061	5.49355e-138	ENSMUSG00000111731	Gene	Expression
1006	Washc4	1.70171e-142	0.647985	0.31	0.166	5.73408e-138	ENSMUSG00000034560	Gene	Expression
1007	Ppm1h	1.72007e-142	0.731277	0.278	0.162	5.79593e-138	ENSMUSG00000034613	Gene	Expression
1008	Cacna1b	1.87115e-142	2.9345	0.091	0.013	6.30502e-138	ENSMUSG00000004113	Gene	Expression
1009	Mllt10	2.4799e-142	0.467685	0.635	0.461	8.35628e-138	ENSMUSG00000026743	Gene	Expression
1010	Tns1	2.59511e-142	0.684383	0.311	0.182	8.74447e-138	ENSMUSG00000055322	Gene	Expression
1011	Umad1	2.72547e-142	0.694525	0.301	0.169	9.18374e-138	ENSMUSG00000089862	Gene	Expression
1012	2200002D01Rik	2.89931e-142	-2.7729	0.005	0.028	9.76952e-138	ENSMUSG00000030587	Gene	Expression
1013	Ccdc88a	3.09951e-142	0.57947	0.397	0.255	1.04441e-137	ENSMUSG00000032740	Gene	Expression
1014	Csnk1a1	3.16679e-142	0.455198	0.664	0.485	1.06708e-137	ENSMUSG00000024576	Gene	Expression
1015	Prune2	4.20919e-142	1.59089	0.16	0.054	1.41833e-137	ENSMUSG00000039126	Gene	Expression
1016	Clic1	4.69024e-142	-1.55435	0.101	0.188	1.58042e-137	ENSMUSG00000007041	Gene	Expression
1017	Smc5	5.45798e-142	0.773657	0.313	0.154	1.83912e-137	ENSMUSG00000024943	Gene	Expression
1018	Wdpcp	7.67059e-142	0.845512	0.285	0.143	2.58468e-137	ENSMUSG00000020319	Gene	Expression
1019	Ltbp2	1.11901e-141	0.796075	0.286	0.158	3.77062e-137	ENSMUSG00000002020	Gene	Expression
1020	Slit3	1.29908e-141	0.685376	0.763	0.709	4.37739e-137	ENSMUSG00000056427	Gene	Expression
1021	Tor1aip1	1.30011e-141	0.698302	0.268	0.143	4.38085e-137	ENSMUSG00000026466	Gene	Expression
1022	Commd10	2.25743e-141	0.841062	0.22	0.108	7.60663e-137	ENSMUSG00000042705	Gene	Expression
1023	Wnk1	3.3013e-141	0.473704	0.673	0.512	1.11241e-136	ENSMUSG00000045962	Gene	Expression
1024	Naca	3.94628e-141	-1.45671	0.091	0.148	1.32974e-136	ENSMUSG00000061315	Gene	Expression
1025	Sox6	5.15828e-141	1.46649	0.156	0.052	1.73813e-136	ENSMUSG00000051910	Gene	Expression
1026	Slc1a3	1.0007e-140	3.49805	0.096	0.009	3.37197e-136	ENSMUSG00000005360	Gene	Expression
1027	Tab2	1.03932e-140	0.620287	0.332	0.195	3.5021e-136	ENSMUSG00000015755	Gene	Expression
1028	Naa15	1.1567e-140	0.590265	0.365	0.217	3.89762e-136	ENSMUSG00000063273	Gene	Expression
1029	Plpp1	1.16345e-140	0.786125	0.278	0.146	3.92035e-136	ENSMUSG00000021759	Gene	Expression
1030	Atp2c1	1.58347e-140	0.595807	0.349	0.209	5.33566e-136	ENSMUSG00000032570	Gene	Expression
1031	Top2b	1.78921e-140	0.56321	0.364	0.219	6.02893e-136	ENSMUSG00000017485	Gene	Expression
1032	Atp6v1h	1.81944e-140	0.682502	0.277	0.152	6.1308e-136	ENSMUSG00000033793	Gene	Expression
1033	Osmr	2.24789e-140	0.554224	0.443	0.279	7.57448e-136	ENSMUSG00000022146	Gene	Expression
1034	Aak1	3.31158e-140	0.542154	0.471	0.301	1.11587e-135	ENSMUSG00000057230	Gene	Expression
1035	Scaf8	3.91327e-140	0.487556	0.496	0.329	1.31862e-135	ENSMUSG00000046201	Gene	Expression
1036	4831440D22Rik	5.10818e-140	-3.14481	0.01	0.051	1.72125e-135	ENSMUSG00000110138	Gene	Expression
1037	Dlg1	5.31773e-140	0.479992	0.624	0.452	1.79186e-135	ENSMUSG00000022770	Gene	Expression
1038	Ctnnb1	6.02055e-140	-1.37037	0.182	0.309	2.02869e-135	ENSMUSG00000006932	Gene	Expression
1039	Nktr	7.1137e-140	0.454524	0.565	0.397	2.39703e-135	ENSMUSG00000032525	Gene	Expression
1040	Nptn	7.62599e-140	0.550467	0.446	0.278	2.56966e-135	ENSMUSG00000032336	Gene	Expression
1041	Gcnt3	1.03448e-139	-2.33153	0.02	0.074	3.48579e-135	ENSMUSG00000032226	Gene	Expression
1042	Ipo11	1.33589e-139	0.922798	0.217	0.095	4.5014e-135	ENSMUSG00000042590	Gene	Expression
1043	Cobl	1.48225e-139	1.51553	0.087	0.024	4.9946e-135	ENSMUSG00000020173	Gene	Expression
1044	Pcgf5	1.74949e-139	0.79338	0.257	0.132	5.89509e-135	ENSMUSG00000024805	Gene	Expression
1045	4930533B01Rik	2.33673e-139	-2.67996	0.017	0.071	7.87384e-135	ENSMUSG00000084798	Gene	Expression
1046	Nsmce2	2.3427e-139	0.560697	0.445	0.282	7.89397e-135	ENSMUSG00000059586	Gene	Expression
1047	Rapgef2	2.45139e-139	0.518751	0.486	0.32	8.2602e-135	ENSMUSG00000062232	Gene	Expression
1048	Btaf1	3.08662e-139	0.538736	0.388	0.247	1.04007e-134	ENSMUSG00000040565	Gene	Expression
1049	Sesn1	5.01201e-139	0.797474	0.213	0.107	1.68885e-134	ENSMUSG00000038332	Gene	Expression
1050	Atp9b	7.57833e-139	0.499153	0.435	0.279	2.55359e-134	ENSMUSG00000024566	Gene	Expression
1051	Atp8b4	8.41643e-139	2.17974	0.091	0.019	2.836e-134	ENSMUSG00000060131	Gene	Expression
1052	Pds5a	1.10994e-138	0.484843	0.474	0.322	3.74004e-134	ENSMUSG00000029202	Gene	Expression
1053	Mtdh	1.39711e-138	0.504692	0.503	0.332	4.7077e-134	ENSMUSG00000022255	Gene	Expression
1054	Synj1	1.52495e-138	0.734334	0.255	0.141	5.13848e-134	ENSMUSG00000022973	Gene	Expression
1055	mt-Co2	2.39174e-138	-6.44212	0.001	0.067	8.05921e-134	ENSMUSG00000064354	Gene	Expression
1056	Scaper	2.79149e-138	0.525374	0.395	0.252	9.40622e-134	ENSMUSG00000034007	Gene	Expression
1057	Ncoa6	3.7752e-138	0.589534	0.329	0.193	1.27209e-133	ENSMUSG00000038369	Gene	Expression
1058	Mgam	4.65622e-138	2.41015	0.006	0.001	1.56896e-133	ENSMUSG00000068587	Gene	Expression
1059	Trpc6	4.69805e-138	2.30397	0.126	0.024	1.58306e-133	ENSMUSG00000031997	Gene	Expression
1060	Mef2a	5.16504e-138	0.494752	0.647	0.485	1.74041e-133	ENSMUSG00000030557	Gene	Expression
1061	Znrf2	5.36569e-138	0.795179	0.229	0.116	1.80802e-133	ENSMUSG00000058446	Gene	Expression
1062	Bmpr1b	1.26776e-137	1.44647	0.191	0.073	4.27183e-133	ENSMUSG00000052430	Gene	Expression
1063	Sell	2.12214e-137	3.84707	0.038	0.003	7.15075e-133	ENSMUSG00000026581	Gene	Expression
1064	Zc3h6	2.19365e-137	1.14658	0.177	0.072	7.39172e-133	ENSMUSG00000042851	Gene	Expression
1065	Podn	2.65568e-137	2.87629	0.087	0.01	8.94857e-133	ENSMUSG00000028600	Gene	Expression
1066	Atf6	2.97552e-137	0.68186	0.31	0.178	1.00263e-132	ENSMUSG00000026663	Gene	Expression
1067	Gm5089	3.28194e-137	-2.99048	0.011	0.063	1.10588e-132	ENSMUSG00000115263	Gene	Expression
1068	Ppp2r5e	3.79045e-137	0.481633	0.462	0.31	1.27723e-132	ENSMUSG00000021051	Gene	Expression
1069	Hnrnpu	3.87545e-137	0.576094	0.404	0.234	1.30587e-132	ENSMUSG00000039630	Gene	Expression
1070	Gm47350	4.15525e-137	-2.69077	0.018	0.085	1.40015e-132	ENSMUSG00000111471	Gene	Expression
1071	Smdt1	6.21875e-137	-2.69108	0.014	0.062	2.09547e-132	ENSMUSG00000022452	Gene	Expression
1072	Ncor1	6.63871e-137	0.454977	0.635	0.462	2.23698e-132	ENSMUSG00000018501	Gene	Expression
1073	Gm42962	1.0653e-136	1.90804	0.002	0.001	3.58963e-132	ENSMUSG00000106737	Gene	Expression
1074	Ube3c	1.10562e-136	0.520741	0.386	0.239	3.72549e-132	ENSMUSG00000039000	Gene	Expression
1075	Mir100hg	1.32292e-136	-0.606927	0.661	0.728	4.4577e-132	ENSMUSG00000074415	Gene	Expression
1076	Areg	1.389e-136	-3.40142	0.009	0.061	4.68038e-132	ENSMUSG00000029378	Gene	Expression
1077	Ino80	1.41754e-136	0.543121	0.413	0.26	4.77655e-132	ENSMUSG00000034154	Gene	Expression
1078	Oaz1	1.77598e-136	-2.93681	0.018	0.104	5.98436e-132	ENSMUSG00000035242	Gene	Expression
1079	Ces2c	2.23648e-136	-7.25339	0	0.022	7.53603e-132	ENSMUSG00000061825	Gene	Expression
1080	Trip11	2.34104e-136	0.545928	0.389	0.237	7.88837e-132	ENSMUSG00000021188	Gene	Expression
1081	Gm56999	2.59285e-136	-3.49357	0.003	0.025	8.73687e-132	ENSMUSG00000121179	Gene	Expression
1082	Prdx2	3.34192e-136	-2.02029	0.028	0.074	1.12609e-131	ENSMUSG00000005161	Gene	Expression
1083	Prmt3	4.7506e-136	1.1206	0.171	0.068	1.60076e-131	ENSMUSG00000030505	Gene	Expression
1084	Kdm5c	5.02542e-136	0.575763	0.297	0.171	1.69337e-131	ENSMUSG00000025332	Gene	Expression
1085	Lama4	6.58939e-136	0.654764	0.345	0.203	2.22036e-131	ENSMUSG00000019846	Gene	Expression
1086	Cnksr3	1.00525e-135	0.961189	0.207	0.09	3.3873e-131	ENSMUSG00000015202	Gene	Expression
1087	Kcnrg	1.30279e-135	-4.37628	0.008	0.083	4.38988e-131	ENSMUSG00000046168	Gene	Expression
1088	Gm15675	1.75947e-135	1.9173	0.092	0.027	5.92871e-131	ENSMUSG00000086825	Gene	Expression
1089	Atp5g1	3.17629e-135	-2.72771	0.005	0.02	1.07028e-130	ENSMUSG00000006057	Gene	Expression
1090	Slc30a9	3.25671e-135	0.69417	0.263	0.138	1.09738e-130	ENSMUSG00000029221	Gene	Expression
1091	Gm44079	3.77929e-135	-4.78863	0.002	0.023	1.27347e-130	ENSMUSG00000108141	Gene	Expression
1092	Zfp407	3.8011e-135	0.498127	0.508	0.349	1.28082e-130	ENSMUSG00000048410	Gene	Expression
1093	St6galnac3	4.60401e-135	1.17608	0.141	0.062	1.55137e-130	ENSMUSG00000052544	Gene	Expression
1094	Wac	5.38916e-135	0.484502	0.537	0.374	1.81593e-130	ENSMUSG00000024283	Gene	Expression
1095	Snrpe	5.47499e-135	-2.15461	0.038	0.099	1.84485e-130	ENSMUSG00000090553	Gene	Expression
1096	Kat6a	5.74675e-135	0.544525	0.301	0.178	1.93642e-130	ENSMUSG00000031540	Gene	Expression
1097	Pcf11	5.85703e-135	0.649137	0.286	0.157	1.97358e-130	ENSMUSG00000041328	Gene	Expression
1098	Plet1	8.16286e-135	-3.01834	0.013	0.072	2.75056e-130	ENSMUSG00000032068	Gene	Expression
1099	Cdkn2b	1.13767e-134	-1.76862	0.071	0.165	3.8335e-130	ENSMUSG00000073802	Gene	Expression
1100	Ncoa3	1.16629e-134	0.617586	0.272	0.157	3.92994e-130	ENSMUSG00000027678	Gene	Expression
1101	Suco	1.38741e-134	0.55312	0.303	0.18	4.67502e-130	ENSMUSG00000040297	Gene	Expression
1102	Gm38604	1.79962e-134	-2.609	0.023	0.092	6.06399e-130	ENSMUSG00000114401	Gene	Expression
1103	Rbm26	1.92822e-134	0.41994	0.473	0.33	6.49734e-130	ENSMUSG00000022119	Gene	Expression
1104	Chd6	1.93106e-134	0.541536	0.424	0.263	6.50688e-130	ENSMUSG00000057133	Gene	Expression
1105	Larp4b	2.51356e-134	0.505665	0.421	0.272	8.4697e-130	ENSMUSG00000033499	Gene	Expression
1106	Prdx5	3.57778e-134	-3.1313	0.009	0.055	1.20557e-129	ENSMUSG00000024953	Gene	Expression
1107	Pdzk1ip1	3.69973e-134	-3.96065	0.003	0.028	1.24666e-129	ENSMUSG00000028716	Gene	Expression
1108	Znrf3	3.72025e-134	0.55075	0.361	0.234	1.25358e-129	ENSMUSG00000041961	Gene	Expression
1109	Gm49959	3.7372e-134	-2.24936	0.035	0.1	1.25929e-129	ENSMUSG00000117030	Gene	Expression
1110	Mpdz	3.95336e-134	0.900753	0.235	0.106	1.33212e-129	ENSMUSG00000028402	Gene	Expression
1111	Dcn	3.98247e-134	0.554043	0.301	0.164	1.34193e-129	ENSMUSG00000019929	Gene	Expression
1112	Cldn2	5.15517e-134	-1.91249	0.056	0.135	1.73709e-129	ENSMUSG00000047230	Gene	Expression
1113	Dstn	6.27516e-134	-1.23892	0.209	0.333	2.11448e-129	ENSMUSG00000015932	Gene	Expression
1114	Braf	8.6648e-134	0.51971	0.447	0.281	2.91969e-129	ENSMUSG00000002413	Gene	Expression
1115	Fam120a	8.92076e-134	0.536014	0.392	0.239	3.00594e-129	ENSMUSG00000038014	Gene	Expression
1116	Sobp	1.01882e-133	1.04611	0.206	0.086	3.43303e-129	ENSMUSG00000038248	Gene	Expression
1117	Drg1	1.01984e-133	-1.38988	0.164	0.275	3.43647e-129	ENSMUSG00000020457	Gene	Expression
1118	Ankhd1	1.57346e-133	0.441213	0.522	0.368	5.30193e-129	ENSMUSG00000024483	Gene	Expression
1119	Trim24	1.68693e-133	0.653395	0.31	0.176	5.68428e-129	ENSMUSG00000029833	Gene	Expression
1120	Zc3h7a	1.81168e-133	0.507659	0.4	0.256	6.10464e-129	ENSMUSG00000037965	Gene	Expression
1121	Senp7	1.81663e-133	0.614504	0.352	0.207	6.12131e-129	ENSMUSG00000052917	Gene	Expression
1122	Nrros	2.89888e-133	1.39158	0.092	0.032	9.76806e-129	ENSMUSG00000052384	Gene	Expression
1123	Cstf3	4.1335e-133	0.472624	0.428	0.291	1.39282e-128	ENSMUSG00000027176	Gene	Expression
1124	Atp11b	4.97936e-133	0.558123	0.306	0.181	1.67784e-128	ENSMUSG00000037400	Gene	Expression
1125	Fnip1	6.13584e-133	0.514155	0.435	0.28	2.06753e-128	ENSMUSG00000035992	Gene	Expression
1126	Atp5l	6.37113e-133	-1.62809	0.074	0.149	2.14682e-128	ENSMUSG00000038717	Gene	Expression
1127	Ptpn4	7.70384e-133	0.572402	0.294	0.171	2.59589e-128	ENSMUSG00000026384	Gene	Expression
1128	Uimc1	9.94304e-133	0.679027	0.275	0.148	3.35041e-128	ENSMUSG00000025878	Gene	Expression
1129	Cntrl	1.09304e-132	0.931106	0.165	0.074	3.68312e-128	ENSMUSG00000057110	Gene	Expression
1130	9630028H03Rik	1.28794e-132	-2.71461	0.013	0.043	4.33985e-128	ENSMUSG00000085631	Gene	Expression
1131	Cdh18	1.56694e-132	7.69769	0.058	0.001	5.27997e-128	ENSMUSG00000040420	Gene	Expression
1132	Lrpprc	1.8065e-132	0.963933	0.176	0.075	6.08717e-128	ENSMUSG00000024120	Gene	Expression
1133	Mark3	2.24319e-132	0.521743	0.401	0.25	7.55864e-128	ENSMUSG00000007411	Gene	Expression
1134	Ubc	3.21176e-132	-2.67128	0.013	0.055	1.08224e-127	ENSMUSG00000008348	Gene	Expression
1135	Tbcd	3.39949e-132	0.867754	0.21	0.098	1.14549e-127	ENSMUSG00000039230	Gene	Expression
1136	St3gal1	5.09029e-132	0.96016	0.194	0.086	1.71522e-127	ENSMUSG00000013846	Gene	Expression
1137	Cd247	5.69571e-132	3.20451	0.061	0.006	1.91922e-127	ENSMUSG00000005763	Gene	Expression
1138	Herc2	5.78992e-132	0.548293	0.393	0.241	1.95097e-127	ENSMUSG00000030451	Gene	Expression
1139	Sgk3	6.86623e-132	0.773341	0.176	0.089	2.31365e-127	ENSMUSG00000025915	Gene	Expression
1140	Hibadh	9.34528e-132	0.742881	0.263	0.139	3.14899e-127	ENSMUSG00000029776	Gene	Expression
1141	Dnm3os	1.19602e-131	0.633615	0.369	0.233	4.0301e-127	ENSMUSG00000078190	Gene	Expression
1142	Cyp7b1	1.26783e-131	0.920452	0.295	0.158	4.27207e-127	ENSMUSG00000039519	Gene	Expression
1143	Cdh6	1.38317e-131	0.57688	0.216	0.145	4.66074e-127	ENSMUSG00000039385	Gene	Expression
1144	Gprc5a	2.00503e-131	-2.45433	0.018	0.068	6.75613e-127	ENSMUSG00000046733	Gene	Expression
1145	Atp5j	2.22583e-131	-2.18393	0.02	0.059	7.50016e-127	ENSMUSG00000022890	Gene	Expression
1146	Ccn4	2.47137e-131	1.22244	0.159	0.059	8.32753e-127	ENSMUSG00000005124	Gene	Expression
1147	Wdr33	3.21801e-131	0.47311	0.453	0.305	1.08434e-126	ENSMUSG00000024400	Gene	Expression
1148	Blnk	4.20205e-131	1.73166	0.09	0.023	1.41592e-126	ENSMUSG00000061132	Gene	Expression
1149	Inpp5d	5.65965e-131	0.961978	0.176	0.084	1.90707e-126	ENSMUSG00000026288	Gene	Expression
1150	Nxpe4	7.76133e-131	0.929061	0.217	0.091	2.61526e-126	ENSMUSG00000044229	Gene	Expression
1151	Usp25	8.15063e-131	0.502914	0.378	0.238	2.74644e-126	ENSMUSG00000022867	Gene	Expression
1152	Rfx3	8.94459e-131	0.555225	0.363	0.227	3.01397e-126	ENSMUSG00000040929	Gene	Expression
1153	Rab8b	1.01349e-130	0.791669	0.245	0.122	3.41506e-126	ENSMUSG00000036943	Gene	Expression
1154	Asxl2	1.20484e-130	0.488093	0.437	0.286	4.05983e-126	ENSMUSG00000037486	Gene	Expression
1155	Tmem87a	1.26286e-130	0.539255	0.315	0.188	4.25534e-126	ENSMUSG00000033808	Gene	Expression
1156	Exoc5	1.56651e-130	0.49648	0.381	0.236	5.2785e-126	ENSMUSG00000061244	Gene	Expression
1157	Cdyl	1.57369e-130	0.605338	0.28	0.158	5.30271e-126	ENSMUSG00000059288	Gene	Expression
1158	Fndc3a	1.88198e-130	0.507097	0.451	0.296	6.34151e-126	ENSMUSG00000033487	Gene	Expression
1159	Tmem243	2.0476e-130	-1.47012	0.112	0.203	6.89958e-126	ENSMUSG00000079659	Gene	Expression
1160	Mnat1	2.95044e-130	0.537457	0.42	0.265	9.9418e-126	ENSMUSG00000021103	Gene	Expression
1161	Nckap5	7.64227e-130	1.43268	0.14	0.05	2.57514e-125	ENSMUSG00000049690	Gene	Expression
1162	Gm9968	8.58769e-130	-2.9119	0.012	0.055	2.89371e-125	ENSMUSG00000055370	Gene	Expression
1163	Arfip1	9.07149e-130	0.59021	0.33	0.191	3.05673e-125	ENSMUSG00000074513	Gene	Expression
1164	Ccdc141	9.1992e-130	0.840028	0.164	0.084	3.09976e-125	ENSMUSG00000044033	Gene	Expression
1165	Smim22	1.34727e-129	-4.16777	0.001	0.012	4.53976e-125	ENSMUSG00000096215	Gene	Expression
1166	Plekhh2	1.82926e-129	0.951843	0.172	0.071	6.16386e-125	ENSMUSG00000040852	Gene	Expression
1167	Ccl20	1.86551e-129	-8.00695	0	0.02	6.28601e-125	ENSMUSG00000026166	Gene	Expression
1168	Il6ra	3.60626e-129	1.18134	0.127	0.049	1.21517e-124	ENSMUSG00000027947	Gene	Expression
1169	Id3	3.65741e-129	-2.1484	0.057	0.166	1.2324e-124	ENSMUSG00000007872	Gene	Expression
1170	Dgka	5.46597e-129	1.16054	0.098	0.04	1.84181e-124	ENSMUSG00000025357	Gene	Expression
1171	Pcmtd1	5.46927e-129	0.542027	0.392	0.246	1.84293e-124	ENSMUSG00000051285	Gene	Expression
1172	Ap3b1	5.51509e-129	0.458061	0.473	0.317	1.85837e-124	ENSMUSG00000021686	Gene	Expression
1173	Wdr43	5.92619e-129	0.694318	0.225	0.115	1.99689e-124	ENSMUSG00000041057	Gene	Expression
1174	Rhoh	6.96642e-129	2.22274	0.069	0.012	2.34741e-124	ENSMUSG00000029204	Gene	Expression
1175	Bbs9	1.27384e-128	0.786628	0.227	0.121	4.29234e-124	ENSMUSG00000035919	Gene	Expression
1176	Pcnx	1.35395e-128	0.653411	0.295	0.168	4.56228e-124	ENSMUSG00000021140	Gene	Expression
1177	Timm8b	1.71337e-128	-4.53012	0.002	0.022	5.77338e-124	ENSMUSG00000039016	Gene	Expression
1178	Slc25a12	2.76458e-128	1.03204	0.157	0.062	9.31552e-124	ENSMUSG00000027010	Gene	Expression
1179	Erbin	3.10153e-128	0.415513	0.545	0.392	1.04509e-123	ENSMUSG00000021709	Gene	Expression
1180	Rcsd1	3.12134e-128	1.41472	0.09	0.031	1.05177e-123	ENSMUSG00000040723	Gene	Expression
1181	Fbxo11	3.18626e-128	0.459508	0.542	0.38	1.07364e-123	ENSMUSG00000005371	Gene	Expression
1182	Col6a3	3.70324e-128	0.899938	0.243	0.107	1.24784e-123	ENSMUSG00000048126	Gene	Expression
1183	Lrrk2	3.91733e-128	0.691145	0.25	0.143	1.31998e-123	ENSMUSG00000036273	Gene	Expression
1184	Naaladl2	6.04716e-128	0.445497	0.77	0.632	2.03765e-123	ENSMUSG00000102758	Gene	Expression
1185	Spop	6.69523e-128	0.481716	0.468	0.314	2.25602e-123	ENSMUSG00000057522	Gene	Expression
1186	Zup1	8.01468e-128	0.725423	0.223	0.12	2.70063e-123	ENSMUSG00000039531	Gene	Expression
1187	Msl2	8.3062e-128	0.702586	0.226	0.116	2.79886e-123	ENSMUSG00000066415	Gene	Expression
1188	Fer	9.75194e-128	0.568727	0.425	0.257	3.28601e-123	ENSMUSG00000000127	Gene	Expression
1189	Jak1	1.03713e-127	0.55692	0.373	0.237	3.49473e-123	ENSMUSG00000028530	Gene	Expression
1190	Cwh43	1.04449e-127	-3.0487	0.009	0.052	3.51951e-123	ENSMUSG00000029154	Gene	Expression
1191	Arhgap29	1.13413e-127	0.672144	0.279	0.159	3.82155e-123	ENSMUSG00000039831	Gene	Expression
1192	Rras2	1.14396e-127	0.657877	0.345	0.207	3.8547e-123	ENSMUSG00000055723	Gene	Expression
1193	Nrbp2	1.19518e-127	2.20164	0.076	0.012	4.02727e-123	ENSMUSG00000075590	Gene	Expression
1194	Cldn6	1.20024e-127	-2.91781	0.008	0.05	4.04434e-123	ENSMUSG00000023906	Gene	Expression
1195	Cwf19l2	1.20895e-127	0.638643	0.305	0.172	4.07368e-123	ENSMUSG00000025898	Gene	Expression
1196	Pde3b	2.92986e-127	0.618995	0.329	0.199	9.87245e-123	ENSMUSG00000030671	Gene	Expression
1197	Snx13	3.54102e-127	0.508352	0.396	0.258	1.19318e-122	ENSMUSG00000020590	Gene	Expression
1198	Mertk	3.69194e-127	0.857561	0.207	0.103	1.24404e-122	ENSMUSG00000014361	Gene	Expression
1199	Mir22hg	3.96115e-127	0.523072	0.202	0.121	1.33475e-122	ENSMUSG00000085148	Gene	Expression
1200	Naa16	7.34061e-127	0.640479	0.299	0.169	2.47349e-122	ENSMUSG00000022020	Gene	Expression
1201	Gm11808	1.26779e-126	-5.21642	0.001	0.021	4.27195e-122	ENSMUSG00000068240	Gene	Expression
1202	Smyd1	1.27284e-126	-2.82754	0.013	0.064	4.28895e-122	ENSMUSG00000055027	Gene	Expression
1203	Pamr1	1.57031e-126	1.11155	0.162	0.065	5.29131e-122	ENSMUSG00000027188	Gene	Expression
1204	Mon2	1.90835e-126	0.570586	0.312	0.186	6.43036e-122	ENSMUSG00000034602	Gene	Expression
1205	Pkd2	2.01528e-126	0.660243	0.329	0.178	6.7907e-122	ENSMUSG00000034462	Gene	Expression
1206	Lin52	2.0597e-126	0.885584	0.21	0.097	6.94036e-122	ENSMUSG00000085793	Gene	Expression
1207	Gm16189	2.07092e-126	-2.67513	0.016	0.071	6.97817e-122	ENSMUSG00000085284	Gene	Expression
1208	Luc7l3	2.63941e-126	0.388892	0.362	0.248	8.89375e-122	ENSMUSG00000020863	Gene	Expression
1209	Cspp1	2.85601e-126	0.464664	0.423	0.274	9.62361e-122	ENSMUSG00000056763	Gene	Expression
1210	Wdr26	3.0209e-126	0.470437	0.405	0.265	1.01792e-121	ENSMUSG00000038733	Gene	Expression
1211	Ube2q2	3.69871e-126	0.717147	0.241	0.123	1.24632e-121	ENSMUSG00000032307	Gene	Expression
1212	Ifitm10	3.87222e-126	1.25323	0.165	0.062	1.30478e-121	ENSMUSG00000045777	Gene	Expression
1213	Foxo3	5.31454e-126	0.597618	0.321	0.188	1.79079e-121	ENSMUSG00000048756	Gene	Expression
1214	Ddx6	6.48221e-126	0.436721	0.45	0.306	2.18425e-121	ENSMUSG00000032097	Gene	Expression
1215	Vegfc	6.66673e-126	0.764328	0.319	0.174	2.24642e-121	ENSMUSG00000031520	Gene	Expression
1216	Prickle2	7.65861e-126	0.681754	0.375	0.227	2.58065e-121	ENSMUSG00000030020	Gene	Expression
1217	Ccn1	8.48458e-126	0.639782	0.223	0.139	2.85896e-121	ENSMUSG00000028195	Gene	Expression
1218	Igf2bp1	1.46727e-125	4.06445	0.07	0.003	4.9441e-121	ENSMUSG00000013415	Gene	Expression
1219	Fam168a	1.50653e-125	0.640854	0.329	0.187	5.07639e-121	ENSMUSG00000029461	Gene	Expression
1220	U2surp	1.56124e-125	0.514934	0.336	0.206	5.26077e-121	ENSMUSG00000032407	Gene	Expression
1221	Gm48512	1.69968e-125	-2.54631	0.025	0.089	5.72724e-121	ENSMUSG00000112308	Gene	Expression
1222	Med14	1.79369e-125	0.555247	0.299	0.176	6.04403e-121	ENSMUSG00000064127	Gene	Expression
1223	Ap2a2	2.70422e-125	0.617934	0.268	0.153	9.11215e-121	ENSMUSG00000002957	Gene	Expression
1224	Piezo2	3.40094e-125	-0.642658	0.563	0.67	1.14598e-120	ENSMUSG00000041482	Gene	Expression
1225	Diaph3	3.54529e-125	1.67596	0.145	0.054	1.19462e-120	ENSMUSG00000022021	Gene	Expression
1226	Arih1	3.67762e-125	0.404512	0.679	0.51	1.23921e-120	ENSMUSG00000025234	Gene	Expression
1227	Dad1	3.73217e-125	-1.58217	0.061	0.115	1.25759e-120	ENSMUSG00000022174	Gene	Expression
1228	Bnc2	4.5357e-125	0.506163	0.786	0.681	1.52835e-120	ENSMUSG00000028487	Gene	Expression
1229	Trerf1	4.86626e-125	0.544766	0.402	0.258	1.63973e-120	ENSMUSG00000064043	Gene	Expression
1230	Ppig	5.66264e-125	0.68082	0.258	0.14	1.90808e-120	ENSMUSG00000042133	Gene	Expression
1231	8030462N17Rik	5.77566e-125	0.617509	0.275	0.153	1.94617e-120	ENSMUSG00000047466	Gene	Expression
1232	Usp3	6.01195e-125	0.463368	0.441	0.296	2.02579e-120	ENSMUSG00000032376	Gene	Expression
1233	Tnfrsf23	9.56824e-125	-1.79381	0.053	0.139	3.22412e-120	ENSMUSG00000037613	Gene	Expression
1234	Pja2	1.00897e-124	0.670497	0.305	0.168	3.39983e-120	ENSMUSG00000024083	Gene	Expression
1235	Rb1cc1	1.11698e-124	0.485759	0.452	0.294	3.76377e-120	ENSMUSG00000025907	Gene	Expression
1236	Tbx15	1.32156e-124	4.23791	0.079	0.005	4.45312e-120	ENSMUSG00000027868	Gene	Expression
1237	Slamf6	1.47737e-124	3.10758	0.051	0.006	4.97815e-120	ENSMUSG00000015314	Gene	Expression
1238	Mast1	1.84859e-124	-1.96651	0.004	0.01	6.229e-120	ENSMUSG00000053693	Gene	Expression
1239	Efr3a	1.87233e-124	0.636627	0.277	0.15	6.30901e-120	ENSMUSG00000015002	Gene	Expression
1240	Adgrl2	2.11369e-124	0.580491	0.521	0.378	7.12229e-120	ENSMUSG00000028184	Gene	Expression
1241	Atp10d	2.12911e-124	0.795399	0.181	0.089	7.17426e-120	ENSMUSG00000046808	Gene	Expression
1242	Csde1	2.29723e-124	0.491052	0.383	0.237	7.74075e-120	ENSMUSG00000068823	Gene	Expression
1243	Cog3	2.31645e-124	0.639561	0.233	0.132	7.80551e-120	ENSMUSG00000034893	Gene	Expression
1244	Fkbp2	2.93925e-124	-3.29887	0.004	0.033	9.90409e-120	ENSMUSG00000056629	Gene	Expression
1245	Tmem135	3.31231e-124	0.590476	0.332	0.197	1.11612e-119	ENSMUSG00000039428	Gene	Expression
1246	Fip1l1	4.07182e-124	0.548239	0.316	0.184	1.37204e-119	ENSMUSG00000029227	Gene	Expression
1247	Gm16126	5.09239e-124	-5.02564	0.001	0.016	1.71593e-119	ENSMUSG00000086585	Gene	Expression
1248	Grb14	5.40807e-124	1.19637	0.185	0.078	1.8223e-119	ENSMUSG00000026888	Gene	Expression
1249	Iqgap2	5.80172e-124	0.825403	0.217	0.111	1.95495e-119	ENSMUSG00000021676	Gene	Expression
1250	Ddx60	6.46257e-124	1.06493	0.196	0.088	2.17763e-119	ENSMUSG00000037921	Gene	Expression
1251	Atf7ip	8.02851e-124	0.465962	0.412	0.274	2.70529e-119	ENSMUSG00000030213	Gene	Expression
1252	Nsd1	8.2456e-124	0.415742	0.669	0.504	2.77844e-119	ENSMUSG00000021488	Gene	Expression
1253	S100a10	8.49633e-124	-1.90534	0.036	0.086	2.86292e-119	ENSMUSG00000041959	Gene	Expression
1254	4930405A10Rik	1.14061e-123	-3.65167	0.006	0.054	3.8434e-119	ENSMUSG00000114412	Gene	Expression
1255	Gpatch2	1.17039e-123	0.607738	0.306	0.178	3.94374e-119	ENSMUSG00000039210	Gene	Expression
1256	Prim2	1.21724e-123	1.12512	0.171	0.068	4.10162e-119	ENSMUSG00000026134	Gene	Expression
1257	Zbed6	1.26798e-123	0.811302	0.212	0.099	4.27257e-119	ENSMUSG00000094410	Gene	Expression
1258	Zfp207	1.40899e-123	0.434324	0.457	0.313	4.74772e-119	ENSMUSG00000017421	Gene	Expression
1259	Ntn1	1.52143e-123	1.03534	0.154	0.066	5.1266e-119	ENSMUSG00000020902	Gene	Expression
1260	Pi16	2.47339e-123	2.41486	0.081	0.014	8.33433e-119	ENSMUSG00000024011	Gene	Expression
1261	Rsu1	3.02911e-123	0.580143	0.385	0.232	1.02069e-118	ENSMUSG00000026727	Gene	Expression
1262	Ins2	3.11704e-123	-1.36388	0.001	0.003	1.05032e-118	ENSMUSG00000000215	Gene	Expression
1263	Gm7480	3.28286e-123	-2.96136	0.014	0.068	1.10619e-118	ENSMUSG00000114205	Gene	Expression
1264	Gm27017	5.48521e-123	-2.54479	0.026	0.098	1.8483e-118	ENSMUSG00000097997	Gene	Expression
1265	Ccnl1	5.72651e-123	0.435812	0.494	0.343	1.92961e-118	ENSMUSG00000027829	Gene	Expression
1266	Lsr	5.76545e-123	-2.27154	0.033	0.114	1.94273e-118	ENSMUSG00000001247	Gene	Expression
1267	Dab2	5.95379e-123	0.516438	0.251	0.164	2.00619e-118	ENSMUSG00000022150	Gene	Expression
1268	Rps6kc1	8.35562e-123	0.758993	0.207	0.101	2.81551e-118	ENSMUSG00000089872	Gene	Expression
1269	Rcan2	1.40104e-122	1.55534	0.154	0.052	4.72095e-118	ENSMUSG00000039601	Gene	Expression
1270	Nfxl1	1.44626e-122	0.840422	0.183	0.086	4.87331e-118	ENSMUSG00000072889	Gene	Expression
1271	Grip1	1.53664e-122	0.932074	0.148	0.077	5.17787e-118	ENSMUSG00000034813	Gene	Expression
1272	Tns4	1.56772e-122	-2.26054	0.015	0.046	5.28258e-118	ENSMUSG00000017607	Gene	Expression
1273	Magi3	1.61512e-122	0.507485	0.394	0.264	5.4423e-118	ENSMUSG00000052539	Gene	Expression
1274	Laptm5	1.667e-122	0.799035	0.039	0.023	5.61712e-118	ENSMUSG00000028581	Gene	Expression
1275	Sim1	1.74228e-122	3.22681	0.063	0.006	5.8708e-118	ENSMUSG00000019913	Gene	Expression
1276	Dennd4a	2.24911e-122	0.473274	0.542	0.395	7.57859e-118	ENSMUSG00000053641	Gene	Expression
1277	Hpse2	2.79621e-122	4.61263	0.069	0.005	9.4221e-118	ENSMUSG00000074852	Gene	Expression
1278	Kcnj13	2.88231e-122	-3.39307	0.01	0.074	9.71225e-118	ENSMUSG00000079436	Gene	Expression
1279	Plpp3	2.9073e-122	0.954269	0.32	0.179	9.79645e-118	ENSMUSG00000028517	Gene	Expression
1280	Pwwp2a	3.27469e-122	0.66188	0.243	0.135	1.10344e-117	ENSMUSG00000044950	Gene	Expression
1281	4930595D18Rik	3.29376e-122	-2.86127	0.02	0.1	1.10987e-117	ENSMUSG00000083193	Gene	Expression
1282	Taf15	3.43326e-122	0.477961	0.43	0.284	1.15687e-117	ENSMUSG00000020680	Gene	Expression
1283	Wdr37	4.22216e-122	0.785368	0.214	0.106	1.4227e-117	ENSMUSG00000021147	Gene	Expression
1284	Ttc39b	4.95965e-122	0.660007	0.299	0.169	1.6712e-117	ENSMUSG00000038172	Gene	Expression
1285	C4b	5.1511e-122	1.44333	0.087	0.028	1.73571e-117	ENSMUSG00000073418	Gene	Expression
1286	R3hdm1	5.50678e-122	0.451457	0.495	0.342	1.85556e-117	ENSMUSG00000056211	Gene	Expression
1287	Dhx15	6.81163e-122	0.424552	0.337	0.213	2.29525e-117	ENSMUSG00000029169	Gene	Expression
1288	Trak1	6.81384e-122	0.580033	0.271	0.157	2.29599e-117	ENSMUSG00000032536	Gene	Expression
1289	Ambra1	8.75731e-122	0.420083	0.541	0.381	2.95086e-117	ENSMUSG00000040506	Gene	Expression
1290	Sdc2	9.23828e-122	0.705171	0.319	0.183	3.11293e-117	ENSMUSG00000022261	Gene	Expression
1291	Nol10	1.20097e-121	1.00871	0.15	0.058	4.0468e-117	ENSMUSG00000061458	Gene	Expression
1292	Gtf2f2	1.24594e-121	0.72696	0.238	0.12	4.19833e-117	ENSMUSG00000067995	Gene	Expression
1293	Tmem254	1.41092e-121	-2.48412	0.014	0.058	4.75424e-117	ENSMUSG00000072676	Gene	Expression
1294	Arhgef6	1.41605e-121	1.18086	0.115	0.045	4.77152e-117	ENSMUSG00000031133	Gene	Expression
1295	Tmem176b	1.77683e-121	-1.83837	0.044	0.108	5.98722e-117	ENSMUSG00000029810	Gene	Expression
1296	Cul5	1.78698e-121	0.676761	0.265	0.141	6.02142e-117	ENSMUSG00000032030	Gene	Expression
1297	Hectd2os	1.79663e-121	-2.37942	0.03	0.096	6.05394e-117	ENSMUSG00000087579	Gene	Expression
1298	Tmtc1	1.90457e-121	0.6796	0.379	0.238	6.41763e-117	ENSMUSG00000030306	Gene	Expression
1299	Vsig1	2.68986e-121	-2.22471	0.009	0.029	9.06376e-117	ENSMUSG00000031430	Gene	Expression
1300	Fxyd6	3.40019e-121	1.2945	0.14	0.046	1.14573e-116	ENSMUSG00000066705	Gene	Expression
1301	Srrm1	3.508e-121	0.490242	0.326	0.201	1.18205e-116	ENSMUSG00000028809	Gene	Expression
1302	Apc	4.6319e-121	0.477892	0.389	0.247	1.56077e-116	ENSMUSG00000005871	Gene	Expression
1303	Plod2	6.26859e-121	0.717343	0.419	0.274	2.11226e-116	ENSMUSG00000032374	Gene	Expression
1304	Rap1gds1	6.38296e-121	0.464191	0.497	0.345	2.1508e-116	ENSMUSG00000028149	Gene	Expression
1305	Cd226	1.39871e-120	3.15682	0.052	0.004	4.71308e-116	ENSMUSG00000034028	Gene	Expression
1306	Rasa1	1.47511e-120	0.49294	0.439	0.285	4.97055e-116	ENSMUSG00000021549	Gene	Expression
1307	Nlgn1	1.506e-120	3.97964	0.067	0.008	5.07461e-116	ENSMUSG00000063887	Gene	Expression
1308	Dcaf6	1.82525e-120	0.53511	0.388	0.244	6.15035e-116	ENSMUSG00000026571	Gene	Expression
1309	Krit1	2.00953e-120	0.456001	0.387	0.254	6.77132e-116	ENSMUSG00000000600	Gene	Expression
1310	Fhit	3.13719e-120	0.541813	0.385	0.265	1.05711e-115	ENSMUSG00000060579	Gene	Expression
1311	Ttc14	3.48253e-120	0.42079	0.469	0.32	1.17347e-115	ENSMUSG00000027677	Gene	Expression
1312	Atp6v1f	4.82278e-120	-4.17236	0.002	0.03	1.62508e-115	ENSMUSG00000004285	Gene	Expression
1313	Lclat1	4.90228e-120	0.823295	0.185	0.089	1.65187e-115	ENSMUSG00000054469	Gene	Expression
1314	Fam110b	5.56103e-120	1.05119	0.176	0.071	1.87384e-115	ENSMUSG00000049119	Gene	Expression
1315	Traf3	8.90214e-120	0.504285	0.378	0.241	2.99967e-115	ENSMUSG00000021277	Gene	Expression
1316	Pcm1	1.16783e-119	0.467581	0.441	0.292	3.93512e-115	ENSMUSG00000031592	Gene	Expression
1317	Elf2	1.50313e-119	0.498812	0.343	0.212	5.06496e-115	ENSMUSG00000037174	Gene	Expression
1318	Dennd6a	1.75281e-119	0.496756	0.328	0.198	5.90626e-115	ENSMUSG00000040818	Gene	Expression
1319	Hsd11b1	1.86436e-119	1.45353	0.106	0.033	6.28214e-115	ENSMUSG00000016194	Gene	Expression
1320	C1qtnf7	1.97685e-119	0.70781	0.413	0.272	6.66119e-115	ENSMUSG00000061535	Gene	Expression
1321	Strbp	2.19832e-119	-0.928695	0.343	0.437	7.40747e-115	ENSMUSG00000026915	Gene	Expression
1322	Taf3	2.42579e-119	0.731604	0.235	0.124	8.17395e-115	ENSMUSG00000025782	Gene	Expression
1323	Asxl1	3.30081e-119	0.467567	0.451	0.304	1.11224e-114	ENSMUSG00000042548	Gene	Expression
1324	Gm50013	3.31744e-119	-2.9238	0.014	0.077	1.11785e-114	ENSMUSG00000117596	Gene	Expression
1325	Adnp	4.08154e-119	0.474318	0.336	0.208	1.37532e-114	ENSMUSG00000051149	Gene	Expression
1326	Tnxb	6.5533e-119	4.44102	0.063	0.003	2.2082e-114	ENSMUSG00000033327	Gene	Expression
1327	Kpna4	9.9169e-119	0.468698	0.476	0.319	3.3416e-114	ENSMUSG00000027782	Gene	Expression
1328	Hspe1	1.19503e-118	-1.94324	0.029	0.061	4.02678e-114	ENSMUSG00000073676	Gene	Expression
1329	Gm42047	1.31388e-118	1.47863	0.115	0.038	4.42726e-114	ENSMUSG00000110631	Gene	Expression
1330	Swap70	1.39013e-118	0.769115	0.211	0.11	4.68417e-114	ENSMUSG00000031015	Gene	Expression
1331	Cdc27	1.49471e-118	0.599477	0.271	0.152	5.03657e-114	ENSMUSG00000020687	Gene	Expression
1332	Nrp1	1.54992e-118	0.574657	0.439	0.285	5.2226e-114	ENSMUSG00000025810	Gene	Expression
1333	Itga11	1.94994e-118	1.30879	0.166	0.065	6.57052e-114	ENSMUSG00000032243	Gene	Expression
1334	Spint2	2.01939e-118	-1.64071	0.118	0.243	6.80454e-114	ENSMUSG00000074227	Gene	Expression
1335	Gm49226	2.49927e-118	-2.89193	0.011	0.05	8.42155e-114	ENSMUSG00000114988	Gene	Expression
1336	Ipo7	2.71134e-118	0.616374	0.272	0.15	9.13613e-114	ENSMUSG00000066232	Gene	Expression
1337	Xpo1	2.88503e-118	0.591705	0.312	0.179	9.7214e-114	ENSMUSG00000020290	Gene	Expression
1338	Smg7	3.26123e-118	0.562917	0.306	0.178	1.09891e-113	ENSMUSG00000042772	Gene	Expression
1339	Slc6a6	3.43605e-118	0.619958	0.436	0.292	1.15781e-113	ENSMUSG00000030096	Gene	Expression
1340	Gm16552	3.90702e-118	-2.32277	0.035	0.113	1.31651e-113	ENSMUSG00000089729	Gene	Expression
1341	Galk2	4.24435e-118	0.691628	0.245	0.132	1.43018e-113	ENSMUSG00000027207	Gene	Expression
1342	Brwd1	4.39024e-118	0.423769	0.507	0.357	1.47933e-113	ENSMUSG00000022914	Gene	Expression
1343	Nfib	4.86197e-118	0.462021	0.705	0.585	1.63829e-113	ENSMUSG00000008575	Gene	Expression
1344	Gm11457	5.33582e-118	-2.27302	0.028	0.083	1.79796e-113	ENSMUSG00000086453	Gene	Expression
1345	Gm48383	5.67985e-118	-2.75482	0.014	0.066	1.91388e-113	ENSMUSG00000113895	Gene	Expression
1346	Uso1	8.22583e-118	0.494198	0.31	0.183	2.77178e-113	ENSMUSG00000029407	Gene	Expression
1347	Smurf2	1.22214e-117	0.428359	0.562	0.406	4.11813e-113	ENSMUSG00000018363	Gene	Expression
1348	Gm31323	1.38338e-117	-2.98842	0.01	0.057	4.66145e-113	ENSMUSG00000116589	Gene	Expression
1349	Tnik	1.40687e-117	0.736595	0.21	0.118	4.74058e-113	ENSMUSG00000027692	Gene	Expression
1350	Zfp91	1.54489e-117	0.660286	0.243	0.132	5.20566e-113	ENSMUSG00000024695	Gene	Expression
1351	Adamts10	2.02025e-117	0.817258	0.167	0.078	6.80745e-113	ENSMUSG00000024299	Gene	Expression
1352	Camkk2	2.13022e-117	0.793684	0.223	0.11	7.17798e-113	ENSMUSG00000029471	Gene	Expression
1353	Fgd5	2.39254e-117	-1.21938	0.157	0.285	8.06191e-113	ENSMUSG00000034037	Gene	Expression
1354	Eif4a2	2.76469e-117	0.353779	0.263	0.173	9.31589e-113	ENSMUSG00000022884	Gene	Expression
1355	Atox1	3.0945e-117	-1.54626	0.027	0.047	1.04272e-112	ENSMUSG00000018585	Gene	Expression
1356	Plekhm3	3.27044e-117	0.613296	0.241	0.136	1.10201e-112	ENSMUSG00000051344	Gene	Expression
1357	Cyth3	3.31949e-117	0.585749	0.355	0.211	1.11853e-112	ENSMUSG00000018001	Gene	Expression
1358	Gm14798	4.22804e-117	-2.85007	0.017	0.081	1.42468e-112	ENSMUSG00000087640	Gene	Expression
1359	Gas6	5.20384e-117	0.727322	0.325	0.198	1.75349e-112	ENSMUSG00000031451	Gene	Expression
1360	Zfp148	5.96057e-117	0.437333	0.512	0.353	2.00847e-112	ENSMUSG00000022811	Gene	Expression
1361	Exoc2	1.21076e-116	0.507514	0.264	0.155	4.07978e-112	ENSMUSG00000021357	Gene	Expression
1362	Kdm4c	1.60094e-116	0.482106	0.374	0.241	5.39452e-112	ENSMUSG00000028397	Gene	Expression
1363	Kcnt2	1.66426e-116	0.971388	0.173	0.081	5.60789e-112	ENSMUSG00000052726	Gene	Expression
1364	Nek7	2.90681e-116	0.462361	0.439	0.299	9.79478e-112	ENSMUSG00000026393	Gene	Expression
1365	Hycc1	3.12637e-116	0.648827	0.261	0.147	1.05346e-111	ENSMUSG00000028995	Gene	Expression
1366	Srek1	3.48049e-116	0.402593	0.509	0.359	1.17279e-111	ENSMUSG00000032621	Gene	Expression
1367	Nrf1	3.89915e-116	0.445878	0.417	0.279	1.31386e-111	ENSMUSG00000058440	Gene	Expression
1368	Stat3	5.07093e-116	0.417611	0.504	0.355	1.7087e-111	ENSMUSG00000004040	Gene	Expression
1369	Crebbp	5.0946e-116	0.403274	0.652	0.491	1.71668e-111	ENSMUSG00000022521	Gene	Expression
1370	Smg6	6.19735e-116	0.424586	0.582	0.42	2.08826e-111	ENSMUSG00000038290	Gene	Expression
1371	Atp5g3	6.40783e-116	-2.41825	0.023	0.092	2.15918e-111	ENSMUSG00000018770	Gene	Expression
1372	Septin7	7.11634e-116	0.475114	0.413	0.26	2.39792e-111	ENSMUSG00000001833	Gene	Expression
1373	Ddx17	8.06637e-116	0.386673	0.62	0.468	2.71804e-111	ENSMUSG00000055065	Gene	Expression
1374	Pecam1	1.00667e-115	0.904877	0.098	0.045	3.39207e-111	ENSMUSG00000020717	Gene	Expression
1375	Parp14	1.04034e-115	0.997717	0.157	0.07	3.50554e-111	ENSMUSG00000034422	Gene	Expression
1376	Arid1b	1.14919e-115	0.400497	0.61	0.45	3.87233e-111	ENSMUSG00000069729	Gene	Expression
1377	Vamp8	1.18627e-115	-2.03978	0.018	0.055	3.99725e-111	ENSMUSG00000050732	Gene	Expression
1378	Pxk	1.20247e-115	0.496767	0.289	0.177	4.05185e-111	ENSMUSG00000033885	Gene	Expression
1379	Cytip	1.36498e-115	1.11851	0.078	0.033	4.59943e-111	ENSMUSG00000026832	Gene	Expression
1380	Slc25a5	1.39841e-115	-3.56812	0.006	0.051	4.7121e-111	ENSMUSG00000016319	Gene	Expression
1381	Skic3	1.68608e-115	0.610323	0.279	0.155	5.68143e-111	ENSMUSG00000033991	Gene	Expression
1382	Ski	1.84517e-115	0.464755	0.368	0.229	6.21749e-111	ENSMUSG00000029050	Gene	Expression
1383	Zmym2	2.19241e-115	0.419952	0.472	0.321	7.38754e-111	ENSMUSG00000021945	Gene	Expression
1384	Ighd	3.00646e-115	6.63947	0.023	0	1.01306e-110	ENSMUSG00000104213	Gene	Expression
1385	Zc3hav1	4.41664e-115	0.627943	0.186	0.109	1.48823e-110	ENSMUSG00000029826	Gene	Expression
1386	Rab14	4.73915e-115	0.448916	0.328	0.207	1.5969e-110	ENSMUSG00000026878	Gene	Expression
1387	Prex1	4.81256e-115	1.56565	0.084	0.023	1.62164e-110	ENSMUSG00000039621	Gene	Expression
1388	Pik3cd	6.10221e-115	1.00104	0.075	0.035	2.0562e-110	ENSMUSG00000039936	Gene	Expression
1389	Arhgap17	6.2535e-115	0.5177	0.261	0.161	2.10718e-110	ENSMUSG00000030766	Gene	Expression
1390	Ccdc82	6.94104e-115	0.752286	0.2	0.105	2.33885e-110	ENSMUSG00000079084	Gene	Expression
1391	Rnf213	7.7833e-115	0.770801	0.204	0.117	2.62266e-110	ENSMUSG00000070327	Gene	Expression
1392	Cdkal1	7.89953e-115	0.452104	0.46	0.307	2.66183e-110	ENSMUSG00000006191	Gene	Expression
1393	Sesn3	9.68774e-115	0.606962	0.229	0.134	3.26438e-110	ENSMUSG00000032009	Gene	Expression
1394	Iqsec2	1.15885e-114	0.720706	0.242	0.123	3.90487e-110	ENSMUSG00000041115	Gene	Expression
1395	S100a13	1.20691e-114	-2.84475	0.008	0.042	4.0668e-110	ENSMUSG00000042312	Gene	Expression
1396	Foxn2	1.30732e-114	0.706167	0.166	0.086	4.40516e-110	ENSMUSG00000034998	Gene	Expression
1397	Gpx1	1.34705e-114	-2.73282	0.005	0.032	4.539e-110	ENSMUSG00000063856	Gene	Expression
1398	Phtf2	1.66902e-114	0.8338	0.177	0.08	5.62393e-110	ENSMUSG00000039987	Gene	Expression
1399	Cbl	1.80748e-114	0.490253	0.369	0.235	6.09049e-110	ENSMUSG00000034342	Gene	Expression
1400	Bod1l	2.51347e-114	0.761299	0.227	0.11	8.46939e-110	ENSMUSG00000061755	Gene	Expression
1401	Spats2l	2.69376e-114	0.646783	0.323	0.19	9.07688e-110	ENSMUSG00000038305	Gene	Expression
1402	Plet1os	2.91528e-114	-4.27258	0.002	0.028	9.82331e-110	ENSMUSG00000101304	Gene	Expression
1403	Esr1	3.61265e-114	1.23978	0.216	0.109	1.21732e-109	ENSMUSG00000019768	Gene	Expression
1404	Rnf111	3.64711e-114	0.462835	0.405	0.263	1.22893e-109	ENSMUSG00000032217	Gene	Expression
1405	Setd3	4.99785e-114	0.645729	0.244	0.134	1.68407e-109	ENSMUSG00000056770	Gene	Expression
1406	Phlpp1	5.70991e-114	0.514074	0.412	0.264	1.92401e-109	ENSMUSG00000044340	Gene	Expression
1407	Atm	5.83321e-114	0.849093	0.193	0.089	1.96556e-109	ENSMUSG00000034218	Gene	Expression
1408	Cep43	6.1387e-114	0.97976	0.13	0.054	2.06849e-109	ENSMUSG00000069135	Gene	Expression
1409	Bmp6	7.0784e-114	2.00907	0.113	0.028	2.38514e-109	ENSMUSG00000039004	Gene	Expression
1410	Suz12	7.50764e-114	0.529753	0.293	0.177	2.52977e-109	ENSMUSG00000017548	Gene	Expression
1411	Impact	7.80376e-114	0.72403	0.222	0.114	2.62956e-109	ENSMUSG00000024423	Gene	Expression
1412	Samd4	8.18893e-114	0.619857	0.465	0.316	2.75934e-109	ENSMUSG00000021838	Gene	Expression
1413	Ehmt1	8.26038e-114	0.419703	0.531	0.376	2.78342e-109	ENSMUSG00000036893	Gene	Expression
1414	Ppp2r5a	9.36985e-114	0.578851	0.188	0.103	3.15726e-109	ENSMUSG00000026626	Gene	Expression
1415	Rffl	9.89955e-114	0.782798	0.225	0.116	3.33575e-109	ENSMUSG00000020696	Gene	Expression
1416	Tagln2	1.15838e-113	-2.0529	0.029	0.082	3.90328e-109	ENSMUSG00000026547	Gene	Expression
1417	Txndc17	1.62012e-113	-2.50505	0.018	0.067	5.45914e-109	ENSMUSG00000020803	Gene	Expression
1418	Mier1	1.67473e-113	0.428223	0.382	0.25	5.64318e-109	ENSMUSG00000028522	Gene	Expression
1419	Ly6a	1.83129e-113	-2.28593	0.011	0.042	6.17073e-109	ENSMUSG00000075602	Gene	Expression
1420	Gm49521	1.84578e-113	-2.74666	0.01	0.044	6.21954e-109	ENSMUSG00000115923	Gene	Expression
1421	Arid4b	2.11188e-113	0.396698	0.56	0.405	7.11621e-109	ENSMUSG00000039219	Gene	Expression
1422	Pnliprp2	2.65472e-113	-4.77268	0	0.007	8.94536e-109	ENSMUSG00000025091	Gene	Expression
1423	Agrp	2.89753e-113	-1.97245	0.062	0.153	9.76351e-109	ENSMUSG00000005705	Gene	Expression
1424	Armh3	3.41474e-113	0.548304	0.274	0.159	1.15063e-108	ENSMUSG00000039901	Gene	Expression
1425	Btbd9	3.43815e-113	0.396036	0.511	0.372	1.15852e-108	ENSMUSG00000062202	Gene	Expression
1426	Tasor2	3.45163e-113	0.492129	0.262	0.161	1.16306e-108	ENSMUSG00000033799	Gene	Expression
1427	Cert1	3.45717e-113	0.468179	0.384	0.25	1.16493e-108	ENSMUSG00000021669	Gene	Expression
1428	Jmjd1c	3.755e-113	0.42107	0.562	0.405	1.26528e-108	ENSMUSG00000037876	Gene	Expression
1429	Ctcf	4.02502e-113	0.649086	0.266	0.147	1.35627e-108	ENSMUSG00000005698	Gene	Expression
1430	Ppfia1	6.30275e-113	0.69125	0.222	0.108	2.12377e-108	ENSMUSG00000037519	Gene	Expression
1431	Postn	7.37363e-113	0.855541	0.324	0.198	2.48462e-108	ENSMUSG00000027750	Gene	Expression
1432	Ppp1r16b	7.83019e-113	2.82979	0.057	0.007	2.63846e-108	ENSMUSG00000037754	Gene	Expression
1433	Zfx	1.25255e-112	0.47635	0.298	0.184	4.2206e-108	ENSMUSG00000079509	Gene	Expression
1434	Lsm8	1.28148e-112	-2.1445	0.036	0.101	4.31809e-108	ENSMUSG00000044155	Gene	Expression
1435	Clip1	1.57153e-112	0.56782	0.303	0.177	5.29543e-108	ENSMUSG00000049550	Gene	Expression
1436	Dipk1a	2.07445e-112	1.08301	0.14	0.057	6.99008e-108	ENSMUSG00000029270	Gene	Expression
1437	Map4k3	2.31829e-112	0.4296	0.511	0.355	7.81171e-108	ENSMUSG00000024242	Gene	Expression
1438	Birc3	2.44332e-112	0.748029	0.17	0.087	8.23302e-108	ENSMUSG00000032000	Gene	Expression
1439	Prpf39	3.33842e-112	0.460828	0.4	0.261	1.12491e-107	ENSMUSG00000035597	Gene	Expression
1440	Focad	3.40798e-112	0.643296	0.253	0.133	1.14835e-107	ENSMUSG00000038368	Gene	Expression
1441	Ascc3	4.36069e-112	0.449116	0.589	0.431	1.46938e-107	ENSMUSG00000038774	Gene	Expression
1442	Ube2d3	5.07161e-112	0.416992	0.447	0.299	1.70893e-107	ENSMUSG00000078578	Gene	Expression
1443	Atrn	6.06494e-112	0.598556	0.269	0.144	2.04364e-107	ENSMUSG00000027312	Gene	Expression
1444	Mdn1	6.84986e-112	0.583732	0.194	0.107	2.30813e-107	ENSMUSG00000058006	Gene	Expression
1445	Dok6	8.49595e-112	0.651847	0.339	0.208	2.86279e-107	ENSMUSG00000073514	Gene	Expression
1446	Fry	8.63441e-112	0.55034	0.396	0.278	2.90945e-107	ENSMUSG00000056602	Gene	Expression
1447	Ttc3	8.93598e-112	0.414089	0.539	0.389	3.01107e-107	ENSMUSG00000040785	Gene	Expression
1448	Rev1	1.06771e-111	0.47238	0.296	0.18	3.59776e-107	ENSMUSG00000026082	Gene	Expression
1449	Ifi209	1.092e-111	3.1392	0.054	0.005	3.6796e-107	ENSMUSG00000043263	Gene	Expression
1450	Ccdc73	1.2368e-111	-2.44583	0.017	0.06	4.16751e-107	ENSMUSG00000045106	Gene	Expression
1451	Ly86	1.24493e-111	1.08928	0.121	0.049	4.19493e-107	ENSMUSG00000021423	Gene	Expression
1452	Esco1	1.30454e-111	0.595727	0.246	0.14	4.39578e-107	ENSMUSG00000024293	Gene	Expression
1453	Ugcg	1.35058e-111	0.67195	0.325	0.195	4.55093e-107	ENSMUSG00000028381	Gene	Expression
1454	Ncoa7	1.5038e-111	0.688982	0.229	0.124	5.0672e-107	ENSMUSG00000039697	Gene	Expression
1455	Frs2	2.3305e-111	0.504967	0.338	0.205	7.85285e-107	ENSMUSG00000020170	Gene	Expression
1456	Phykpl	2.35627e-111	-1.59924	0.092	0.18	7.93967e-107	ENSMUSG00000020359	Gene	Expression
1457	Tiam1	2.42284e-111	0.881337	0.197	0.089	8.16399e-107	ENSMUSG00000002489	Gene	Expression
1458	Ptprj	2.59577e-111	0.491168	0.502	0.376	8.74672e-107	ENSMUSG00000025314	Gene	Expression
1459	Gm43915	3.34775e-111	-2.65271	0.018	0.072	1.12806e-106	ENSMUSG00000108171	Gene	Expression
1460	Sptbn1	3.46813e-111	0.434316	0.719	0.557	1.16862e-106	ENSMUSG00000020315	Gene	Expression
1461	Gm32036	3.96002e-111	-4.42875	0.003	0.052	1.33437e-106	ENSMUSG00000113313	Gene	Expression
1462	Adcy9	5.10742e-111	0.819542	0.18	0.083	1.721e-106	ENSMUSG00000005580	Gene	Expression
1463	Tgfbi	5.55396e-111	1.68794	0.076	0.021	1.87146e-106	ENSMUSG00000035493	Gene	Expression
1464	Dpm3	9.46126e-111	-2.4516	0.012	0.049	3.18806e-106	ENSMUSG00000042737	Gene	Expression
1465	Map3k3	1.18325e-110	0.511815	0.322	0.197	3.98706e-106	ENSMUSG00000020700	Gene	Expression
1466	Dock4	1.2288e-110	0.435482	0.596	0.451	4.14057e-106	ENSMUSG00000035954	Gene	Expression
1467	Rbbp6	1.36951e-110	0.459942	0.346	0.221	4.6147e-106	ENSMUSG00000030779	Gene	Expression
1468	Ivl	1.9886e-110	-4.61018	0.001	0.014	6.7008e-106	ENSMUSG00000049128	Gene	Expression
1469	Gm15478	2.26469e-110	5.63132	0.001	0	7.63111e-106	ENSMUSG00000085363	Gene	Expression
1470	Scfd1	2.31198e-110	0.530725	0.32	0.185	7.79044e-106	ENSMUSG00000020952	Gene	Expression
1471	Rps6kb1	2.44524e-110	0.469979	0.351	0.226	8.23948e-106	ENSMUSG00000020516	Gene	Expression
1472	Mdm4	2.62761e-110	0.333573	0.385	0.268	8.85401e-106	ENSMUSG00000054387	Gene	Expression
1473	Micos13	3.36155e-110	-2.50351	0.007	0.027	1.13271e-105	ENSMUSG00000049760	Gene	Expression
1474	Gfra1	4.10138e-110	3.17752	0.082	0.014	1.382e-105	ENSMUSG00000025089	Gene	Expression
1475	Zbtb11	4.1345e-110	0.697819	0.225	0.119	1.39316e-105	ENSMUSG00000022601	Gene	Expression
1476	Rbm5	4.21024e-110	0.354825	0.436	0.304	1.41868e-105	ENSMUSG00000032580	Gene	Expression
1477	Gm40528	4.90142e-110	-2.26786	0.037	0.109	1.65158e-105	ENSMUSG00000120058	Gene	Expression
1478	Chd8	5.09674e-110	0.556516	0.262	0.152	1.7174e-105	ENSMUSG00000053754	Gene	Expression
1479	St6galnac5	7.38029e-110	2.15144	0.096	0.021	2.48686e-105	ENSMUSG00000039037	Gene	Expression
1480	Dnajc1	9.23534e-110	0.394044	0.612	0.458	3.11194e-105	ENSMUSG00000026740	Gene	Expression
1481	Uts2	9.53984e-110	-3.51041	0.002	0.008	3.21454e-105	ENSMUSG00000028963	Gene	Expression
1482	Wwp1	1.1263e-109	0.474413	0.359	0.224	3.79519e-105	ENSMUSG00000041058	Gene	Expression
1483	Ttc28	1.8336e-109	0.431201	0.543	0.391	6.17848e-105	ENSMUSG00000033209	Gene	Expression
1484	Zfp326	1.89357e-109	0.600853	0.222	0.125	6.38057e-105	ENSMUSG00000029290	Gene	Expression
1485	Atp2b4	2.4359e-109	1.08997	0.15	0.059	8.20801e-105	ENSMUSG00000026463	Gene	Expression
1486	Vegfd	2.48462e-109	1.807	0.127	0.037	8.37217e-105	ENSMUSG00000031380	Gene	Expression
1487	Eri3	2.57288e-109	0.582446	0.326	0.185	8.66957e-105	ENSMUSG00000033423	Gene	Expression
1488	Etnk1	3.80055e-109	0.468826	0.309	0.191	1.28063e-104	ENSMUSG00000030275	Gene	Expression
1489	Qki	3.9181e-109	0.385143	0.579	0.42	1.32024e-104	ENSMUSG00000062078	Gene	Expression
1490	Socs2	5.88356e-109	0.767164	0.176	0.092	1.98252e-104	ENSMUSG00000020027	Gene	Expression
1491	Npc2	5.90896e-109	-1.41749	0.104	0.191	1.99108e-104	ENSMUSG00000021242	Gene	Expression
1492	Rhag	6.30048e-109	-10.2182	0	0.01	2.12301e-104	ENSMUSG00000023926	Gene	Expression
1493	Togaram1	6.54454e-109	0.629054	0.227	0.124	2.20525e-104	ENSMUSG00000035614	Gene	Expression
1494	B430010I23Rik	7.13099e-109	-2.5594	0.022	0.078	2.40286e-104	ENSMUSG00000084960	Gene	Expression
1495	Stk10	8.26437e-109	1.15067	0.112	0.042	2.78476e-104	ENSMUSG00000020272	Gene	Expression
1496	Ola1	8.32512e-109	0.660666	0.23	0.119	2.80523e-104	ENSMUSG00000027108	Gene	Expression
1497	Wdr70	1.04774e-108	0.516521	0.304	0.182	3.53048e-104	ENSMUSG00000039828	Gene	Expression
1498	Ogdh	1.07086e-108	0.473677	0.292	0.178	3.60838e-104	ENSMUSG00000020456	Gene	Expression
1499	Fgfr1	1.11396e-108	0.484701	0.337	0.206	3.7536e-104	ENSMUSG00000031565	Gene	Expression
1500	Hnrnpr	1.11613e-108	0.376423	0.374	0.25	3.76092e-104	ENSMUSG00000066037	Gene	Expression
1501	Ankfy1	1.3344e-108	0.483574	0.284	0.178	4.49638e-104	ENSMUSG00000020790	Gene	Expression
1502	Plagl1	1.35085e-108	2.10863	0.09	0.019	4.55182e-104	ENSMUSG00000019817	Gene	Expression
1503	Foxq1	1.77489e-108	-2.43507	0.02	0.078	5.98069e-104	ENSMUSG00000038415	Gene	Expression
1504	Gm20732	1.90205e-108	0.62449	0.222	0.124	6.40916e-104	ENSMUSG00000093387	Gene	Expression
1505	Tespa1	1.94774e-108	4.71164	0.04	0.001	6.56311e-104	ENSMUSG00000034833	Gene	Expression
1506	Diaph1	2.18468e-108	0.475966	0.326	0.213	7.3615e-104	ENSMUSG00000024456	Gene	Expression
1507	Lemd3	2.6712e-108	0.660486	0.236	0.124	9.00087e-104	ENSMUSG00000048661	Gene	Expression
1508	Lrp12	2.67738e-108	0.911295	0.161	0.067	9.02171e-104	ENSMUSG00000022305	Gene	Expression
1509	Dhx36	2.8286e-108	0.6046	0.293	0.165	9.53123e-104	ENSMUSG00000027770	Gene	Expression
1510	Dicer1	3.13275e-108	0.529955	0.251	0.145	1.05561e-103	ENSMUSG00000041415	Gene	Expression
1511	Adam23	3.59474e-108	2.23592	0.068	0.015	1.21128e-103	ENSMUSG00000025964	Gene	Expression
1512	Hnrnpc	3.81557e-108	0.384891	0.442	0.306	1.2857e-103	ENSMUSG00000060373	Gene	Expression
1513	Arid1a	4.68481e-108	0.380594	0.382	0.264	1.57859e-103	ENSMUSG00000007880	Gene	Expression
1514	Cox7b	4.79389e-108	-1.67456	0.054	0.101	1.61535e-103	ENSMUSG00000031231	Gene	Expression
1515	Klhl6	6.2875e-108	1.51009	0.1	0.034	2.11864e-103	ENSMUSG00000043008	Gene	Expression
1516	Gm42620	7.00302e-108	-3.20533	0.008	0.041	2.35974e-103	ENSMUSG00000104580	Gene	Expression
1517	Caprin1	7.42062e-108	0.405467	0.457	0.318	2.50045e-103	ENSMUSG00000027184	Gene	Expression
1518	Lpar1	7.98784e-108	0.706812	0.345	0.213	2.69158e-103	ENSMUSG00000038668	Gene	Expression
1519	Skap2	8.42018e-108	0.41514	0.514	0.377	2.83726e-103	ENSMUSG00000059182	Gene	Expression
1520	Il16	9.5922e-108	1.57563	0.093	0.023	3.23219e-103	ENSMUSG00000001741	Gene	Expression
1521	Fam120c	9.69768e-108	0.884172	0.193	0.09	3.26773e-103	ENSMUSG00000025262	Gene	Expression
1522	Spink4	1.04671e-107	-2.23464	0.001	0.006	3.52698e-103	ENSMUSG00000028415	Gene	Expression
1523	Pacs1	1.05589e-107	0.398798	0.338	0.222	3.55793e-103	ENSMUSG00000024855	Gene	Expression
1524	Agap1	1.133e-107	0.499655	0.406	0.269	3.81777e-103	ENSMUSG00000055013	Gene	Expression
1525	Creb1	1.28044e-107	0.39546	0.33	0.226	4.31456e-103	ENSMUSG00000025958	Gene	Expression
1526	Cd47	1.39762e-107	0.41826	0.352	0.226	4.70943e-103	ENSMUSG00000055447	Gene	Expression
1527	Gdi2	1.57958e-107	0.426988	0.34	0.223	5.32255e-103	ENSMUSG00000021218	Gene	Expression
1528	Srcap	1.74902e-107	0.497714	0.345	0.211	5.89351e-103	ENSMUSG00000053877	Gene	Expression
1529	Nlk	1.81766e-107	0.392265	0.489	0.351	6.12478e-103	ENSMUSG00000017376	Gene	Expression
1530	Hltf	2.12685e-107	0.575982	0.259	0.148	7.16665e-103	ENSMUSG00000002428	Gene	Expression
1531	Atp13a3	2.36372e-107	0.407878	0.447	0.299	7.9648e-103	ENSMUSG00000022533	Gene	Expression
1532	Perp	2.50869e-107	-3.56777	0.004	0.038	8.45328e-103	ENSMUSG00000019851	Gene	Expression
1533	Prpf38b	2.56081e-107	0.450754	0.266	0.168	8.62891e-103	ENSMUSG00000027881	Gene	Expression
1534	Lrig3	2.88612e-107	0.792757	0.258	0.138	9.72508e-103	ENSMUSG00000020105	Gene	Expression
1535	Kcnip4	3.4962e-107	1.0442	0.138	0.089	1.17808e-102	ENSMUSG00000029088	Gene	Expression
1536	Cobll1	3.76205e-107	0.73096	0.174	0.093	1.26766e-102	ENSMUSG00000034903	Gene	Expression
1537	Gm16000	3.96331e-107	-2.5738	0.021	0.074	1.33548e-102	ENSMUSG00000085106	Gene	Expression
1538	Gm30211	4.06931e-107	6.79995	0.032	0	1.3712e-102	ENSMUSG00000105646	Gene	Expression
1539	Kidins220	4.45322e-107	0.44067	0.345	0.226	1.50056e-102	ENSMUSG00000036333	Gene	Expression
1540	Cpa6	4.95928e-107	2.59491	0.09	0.016	1.67108e-102	ENSMUSG00000042501	Gene	Expression
1541	Sntb2	6.76307e-107	0.596446	0.37	0.232	2.27888e-102	ENSMUSG00000041308	Gene	Expression
1542	Dgkd	7.01294e-107	0.517864	0.283	0.177	2.36308e-102	ENSMUSG00000070738	Gene	Expression
1543	Rnd3	7.07605e-107	0.725028	0.257	0.137	2.38435e-102	ENSMUSG00000017144	Gene	Expression
1544	Adgrg1	1.44689e-106	-3.32657	0.007	0.046	4.87545e-102	ENSMUSG00000031785	Gene	Expression
1545	Osbpl1a	1.66548e-106	1.0909	0.131	0.049	5.61199e-102	ENSMUSG00000044252	Gene	Expression
1546	Fmr1	1.68022e-106	0.695587	0.183	0.091	5.66167e-102	ENSMUSG00000000838	Gene	Expression
1547	Larp4	2.07522e-106	0.511323	0.284	0.174	6.99265e-102	ENSMUSG00000023025	Gene	Expression
1548	Heg1	2.33838e-106	0.776899	0.421	0.306	7.8794e-102	ENSMUSG00000075254	Gene	Expression
1549	Txndc16	2.36636e-106	1.11668	0.108	0.041	7.97367e-102	ENSMUSG00000021830	Gene	Expression
1550	Map4	2.71372e-106	0.416543	0.554	0.399	9.14415e-102	ENSMUSG00000032479	Gene	Expression
1551	Dph6	3.05826e-106	0.700216	0.219	0.11	1.03051e-101	ENSMUSG00000057147	Gene	Expression
1552	Sec63	3.07191e-106	0.400074	0.456	0.311	1.03511e-101	ENSMUSG00000019802	Gene	Expression
1553	Mfhas1	3.47461e-106	0.641598	0.289	0.162	1.1708e-101	ENSMUSG00000070056	Gene	Expression
1554	Mga	3.75757e-106	0.449299	0.42	0.27	1.26615e-101	ENSMUSG00000033943	Gene	Expression
1555	Il7r	4.0795e-106	1.84426	0.074	0.019	1.37463e-101	ENSMUSG00000003882	Gene	Expression
1556	Sorl1	4.23484e-106	0.92642	0.131	0.06	1.42697e-101	ENSMUSG00000049313	Gene	Expression
1557	Srgap2	5.38835e-106	0.385575	0.497	0.358	1.81566e-101	ENSMUSG00000026425	Gene	Expression
1558	Col1a2	5.97903e-106	0.398215	0.722	0.599	2.01469e-101	ENSMUSG00000029661	Gene	Expression
1559	Rps6ka5	6.11065e-106	0.73621	0.172	0.093	2.05904e-101	ENSMUSG00000021180	Gene	Expression
1560	Gm50250	6.84743e-106	-3.35889	0.008	0.047	2.30731e-101	ENSMUSG00000117835	Gene	Expression
1561	Cdc42se2	9.37333e-106	0.503899	0.234	0.138	3.15844e-101	ENSMUSG00000052298	Gene	Expression
1562	Dennd2b	1.00719e-105	0.482048	0.437	0.299	3.39382e-101	ENSMUSG00000031024	Gene	Expression
1563	Rybp	1.0493e-105	0.595272	0.244	0.136	3.53573e-101	ENSMUSG00000072872	Gene	Expression
1564	Ccdc152	1.06476e-105	-1.60395	0.012	0.019	3.58782e-101	ENSMUSG00000091119	Gene	Expression
1565	Rc3h2	1.12984e-105	0.442856	0.349	0.222	3.80709e-101	ENSMUSG00000075376	Gene	Expression
1566	Arhgap45	1.24704e-105	1.02436	0.056	0.025	4.20201e-101	ENSMUSG00000035697	Gene	Expression
1567	Mtr	1.30113e-105	0.886337	0.144	0.061	4.38429e-101	ENSMUSG00000021311	Gene	Expression
1568	Niban1	1.37448e-105	0.935609	0.159	0.077	4.63146e-101	ENSMUSG00000026483	Gene	Expression
1569	Tgfb2	1.72672e-105	1.18051	0.174	0.071	5.81837e-101	ENSMUSG00000039239	Gene	Expression
1570	Cep83	1.83819e-105	0.864205	0.187	0.085	6.19398e-101	ENSMUSG00000020024	Gene	Expression
1571	Stag2	1.96119e-105	0.406667	0.408	0.28	6.60841e-101	ENSMUSG00000025862	Gene	Expression
1572	Rassf2	2.04801e-105	1.38674	0.076	0.025	6.90097e-101	ENSMUSG00000027339	Gene	Expression
1573	Arhgap30	2.08672e-105	1.6552	0.061	0.018	7.03141e-101	ENSMUSG00000048865	Gene	Expression
1574	Fbxl3	2.47289e-105	0.578489	0.203	0.112	8.33264e-101	ENSMUSG00000022124	Gene	Expression
1575	Dmbt1	2.70032e-105	-1.57982	0.129	0.179	9.09901e-101	ENSMUSG00000047517	Gene	Expression
1576	ENSMUSG00000121513	2.76465e-105	0.33291	0.609	0.46	9.31575e-101	ENSMUSG00000121513	Gene	Expression
1577	Spred1	3.1169e-105	0.415136	0.491	0.34	1.05027e-100	ENSMUSG00000027351	Gene	Expression
1578	Gimap8	3.30302e-105	2.68106	0.029	0.004	1.11299e-100	ENSMUSG00000064262	Gene	Expression
1579	Stk38	3.65824e-105	0.474097	0.379	0.252	1.23268e-100	ENSMUSG00000024006	Gene	Expression
1580	Snx24	3.97403e-105	0.498478	0.404	0.269	1.33909e-100	ENSMUSG00000024535	Gene	Expression
1581	Cbfb	4.49868e-105	0.453568	0.374	0.239	1.51588e-100	ENSMUSG00000031885	Gene	Expression
1582	Daam1	5.33599e-105	0.579356	0.341	0.205	1.79802e-100	ENSMUSG00000034574	Gene	Expression
1583	Trappc8	6.66457e-105	0.463639	0.333	0.21	2.24569e-100	ENSMUSG00000033382	Gene	Expression
1584	Eif3e	7.46649e-105	0.736043	0.193	0.089	2.51591e-100	ENSMUSG00000022336	Gene	Expression
1585	Hdac8	8.60875e-105	0.46741	0.4	0.261	2.9008e-100	ENSMUSG00000067567	Gene	Expression
1586	Zc2hc1a	8.74901e-105	0.70321	0.23	0.116	2.94807e-100	ENSMUSG00000043542	Gene	Expression
1587	Cltc	1.03994e-104	0.452111	0.387	0.246	3.50417e-100	ENSMUSG00000047126	Gene	Expression
1588	Gkap1	1.08962e-104	0.905888	0.158	0.068	3.67159e-100	ENSMUSG00000021552	Gene	Expression
1589	Usp8	1.56856e-104	0.54572	0.213	0.127	5.28543e-100	ENSMUSG00000027363	Gene	Expression
1590	Chd1	1.75249e-104	0.481535	0.293	0.177	5.90521e-100	ENSMUSG00000023852	Gene	Expression
1591	Nfyc	2.59504e-104	0.542752	0.247	0.137	8.74425e-100	ENSMUSG00000032897	Gene	Expression
1592	Papola	2.97783e-104	0.347635	0.451	0.317	1.00341e-99	ENSMUSG00000021111	Gene	Expression
1593	Plekha1	3.14194e-104	0.573451	0.261	0.151	1.05871e-99	ENSMUSG00000040268	Gene	Expression
1594	Ric1	3.25758e-104	0.600925	0.25	0.136	1.09768e-99	ENSMUSG00000038658	Gene	Expression
1595	Pcbp3	3.2817e-104	0.931322	0.17	0.077	1.1058e-99	ENSMUSG00000001120	Gene	Expression
1596	Gm28198	3.32847e-104	-2.07144	0.019	0.051	1.12156e-99	ENSMUSG00000101845	Gene	Expression
1597	Gapvd1	3.90851e-104	0.356903	0.377	0.253	1.31701e-99	ENSMUSG00000026867	Gene	Expression
1598	4930562D21Rik	3.98666e-104	-3.03062	0.013	0.063	1.34335e-99	ENSMUSG00000086608	Gene	Expression
1599	Rad51b	4.15101e-104	0.618756	0.319	0.189	1.39873e-99	ENSMUSG00000059060	Gene	Expression
1600	Pign	4.96224e-104	0.491493	0.355	0.226	1.67208e-99	ENSMUSG00000056536	Gene	Expression
1601	Abcb7	5.38717e-104	0.585541	0.236	0.134	1.81526e-99	ENSMUSG00000031333	Gene	Expression
1602	Tm4sf5	5.45668e-104	-4.19935	0.002	0.026	1.83868e-99	ENSMUSG00000018919	Gene	Expression
1603	Cacna1d	6.2443e-104	0.692515	0.202	0.108	2.10408e-99	ENSMUSG00000015968	Gene	Expression
1604	Babam2	7.18378e-104	0.41604	0.46	0.315	2.42065e-99	ENSMUSG00000052139	Gene	Expression
1605	Nmd3	7.94066e-104	0.810656	0.162	0.073	2.67568e-99	ENSMUSG00000027787	Gene	Expression
1606	Hnrnpll	8.17458e-104	0.508743	0.223	0.129	2.75451e-99	ENSMUSG00000024095	Gene	Expression
1607	Stat1	8.26777e-104	0.824281	0.142	0.069	2.78591e-99	ENSMUSG00000026104	Gene	Expression
1608	Mrps14	1.10403e-103	-2.76024	0.012	0.05	3.72015e-99	ENSMUSG00000058267	Gene	Expression
1609	Cul3	1.11682e-103	0.396664	0.456	0.32	3.76322e-99	ENSMUSG00000004364	Gene	Expression
1610	Rttn	1.11719e-103	0.896936	0.155	0.069	3.76447e-99	ENSMUSG00000023066	Gene	Expression
1611	Srsf4	1.11993e-103	0.580594	0.218	0.116	3.77372e-99	ENSMUSG00000028911	Gene	Expression
1612	Anapc5	1.22546e-103	0.700512	0.183	0.088	4.12932e-99	ENSMUSG00000029472	Gene	Expression
1613	B830012L14Rik	1.40478e-103	0.821817	0.227	0.114	4.73355e-99	ENSMUSG00000098202	Gene	Expression
1614	Pbx1	1.68856e-103	0.421865	0.86	0.764	5.68979e-99	ENSMUSG00000052534	Gene	Expression
1615	Gm16279	2.17586e-103	-2.60453	0.019	0.073	7.33176e-99	ENSMUSG00000084998	Gene	Expression
1616	Gm4793	2.48482e-103	-2.65137	0.014	0.061	8.37283e-99	ENSMUSG00000054412	Gene	Expression
1617	Ctdspl2	3.15479e-103	0.4972	0.308	0.187	1.06304e-98	ENSMUSG00000033411	Gene	Expression
1618	Lrmda	3.25976e-103	0.441997	0.707	0.596	1.09841e-98	ENSMUSG00000063458	Gene	Expression
1619	Kirrel	3.363e-103	0.585112	0.359	0.206	1.1332e-98	ENSMUSG00000041734	Gene	Expression
1620	Ankrd16	5.28895e-103	0.889916	0.083	0.035	1.78217e-98	ENSMUSG00000047909	Gene	Expression
1621	Zfp609	6.18907e-103	0.422073	0.431	0.299	2.08547e-98	ENSMUSG00000040524	Gene	Expression
1622	Arhgap21	6.9133e-103	0.520593	0.356	0.217	2.3295e-98	ENSMUSG00000036591	Gene	Expression
1623	Ulk4	7.77062e-103	-1.21038	0.069	0.105	2.61839e-98	ENSMUSG00000040936	Gene	Expression
1624	Dram1	7.79397e-103	0.566316	0.192	0.105	2.62625e-98	ENSMUSG00000020057	Gene	Expression
1625	Vcan	8.10437e-103	0.636076	0.326	0.208	2.73085e-98	ENSMUSG00000021614	Gene	Expression
1626	Usp32	8.44613e-103	0.390647	0.389	0.267	2.84601e-98	ENSMUSG00000000804	Gene	Expression
1627	Farsb	9.17168e-103	0.622747	0.203	0.106	3.09049e-98	ENSMUSG00000026245	Gene	Expression
1628	Ndufc1	9.91472e-103	-2.32777	0.015	0.045	3.34087e-98	ENSMUSG00000037152	Gene	Expression
1629	Luc7l	1.04898e-102	0.52651	0.231	0.132	3.53464e-98	ENSMUSG00000024188	Gene	Expression
1630	Lmcd1	1.32964e-102	1.26045	0.185	0.068	4.48037e-98	ENSMUSG00000057604	Gene	Expression
1631	Wdr41	1.47518e-102	1.0462	0.126	0.051	4.97075e-98	ENSMUSG00000042015	Gene	Expression
1632	Peak1	1.51617e-102	0.408938	0.683	0.539	5.10888e-98	ENSMUSG00000074305	Gene	Expression
1633	Slc39a4	1.61019e-102	-3.86569	0.002	0.014	5.4257e-98	ENSMUSG00000063354	Gene	Expression
1634	Foxk2	1.87098e-102	0.646677	0.204	0.104	6.30445e-98	ENSMUSG00000039275	Gene	Expression
1635	Gm15866	1.92533e-102	-2.0113	0.068	0.168	6.48759e-98	ENSMUSG00000087290	Gene	Expression
1636	Xrn1	2.33814e-102	0.399736	0.418	0.282	7.87858e-98	ENSMUSG00000032410	Gene	Expression
1637	Angptl3	3.51846e-102	-2.37273	0.017	0.058	1.18558e-97	ENSMUSG00000028553	Gene	Expression
1638	Ppp4r1l-ps	3.68677e-102	0.881643	0.132	0.059	1.24229e-97	ENSMUSG00000121504	Gene	Expression
1639	Elf4	4.38938e-102	0.551076	0.248	0.147	1.47904e-97	ENSMUSG00000031103	Gene	Expression
1640	Lpgat1	4.99746e-102	0.570044	0.316	0.196	1.68395e-97	ENSMUSG00000026623	Gene	Expression
1641	Aldoa	5.24275e-102	-1.89209	0.01	0.029	1.7666e-97	ENSMUSG00000030695	Gene	Expression
1642	Usp48	5.43214e-102	0.5117	0.252	0.145	1.83042e-97	ENSMUSG00000043411	Gene	Expression
1643	Slc38a9	7.22506e-102	0.61422	0.213	0.123	2.43456e-97	ENSMUSG00000047789	Gene	Expression
1644	Csnk1g3	7.38483e-102	0.38129	0.407	0.285	2.48839e-97	ENSMUSG00000073563	Gene	Expression
1645	Cpeb2	8.15641e-102	0.565162	0.212	0.123	2.74838e-97	ENSMUSG00000039782	Gene	Expression
1646	Gimap3	9.19046e-102	3.81183	0.027	0.002	3.09682e-97	ENSMUSG00000039264	Gene	Expression
1647	Neu2	1.14042e-101	-2.67159	0.011	0.035	3.84275e-97	ENSMUSG00000079434	Gene	Expression
1648	Stac	1.15382e-101	-1.16118	0.055	0.118	3.8879e-97	ENSMUSG00000032502	Gene	Expression
1649	Gm29237	1.33878e-101	-2.33397	0.026	0.081	4.51115e-97	ENSMUSG00000101872	Gene	Expression
1650	Scaf11	1.42698e-101	0.416421	0.33	0.204	4.80836e-97	ENSMUSG00000033228	Gene	Expression
1651	Mdga2	1.58753e-101	5.51701	0.051	0.002	5.34935e-97	ENSMUSG00000034912	Gene	Expression
1652	Wars2	1.61589e-101	0.657675	0.191	0.104	5.44489e-97	ENSMUSG00000004233	Gene	Expression
1653	A830082K12Rik	2.0962e-101	1.15109	0.132	0.047	7.06334e-97	ENSMUSG00000087143	Gene	Expression
1654	Fbxw11	2.28651e-101	0.407988	0.405	0.267	7.70462e-97	ENSMUSG00000020271	Gene	Expression
1655	Rims2	2.37692e-101	0.63197	0.119	0.067	8.00928e-97	ENSMUSG00000037386	Gene	Expression
1656	Ranbp2	2.48026e-101	0.451415	0.361	0.233	8.3575e-97	ENSMUSG00000003226	Gene	Expression
1657	Adcy8	2.56864e-101	1.27325	0.097	0.036	8.6553e-97	ENSMUSG00000022376	Gene	Expression
1658	Sltm	2.57684e-101	0.367003	0.453	0.326	8.68293e-97	ENSMUSG00000032212	Gene	Expression
1659	Sat1	2.62504e-101	-1.5458	0.13	0.267	8.84532e-97	ENSMUSG00000025283	Gene	Expression
1660	Gabarap	2.62813e-101	-1.91874	0.032	0.085	8.85575e-97	ENSMUSG00000018567	Gene	Expression
1661	Cep85l	2.88524e-101	0.736872	0.162	0.084	9.7221e-97	ENSMUSG00000038594	Gene	Expression
1662	Snx27	4.08173e-101	0.574079	0.213	0.118	1.37538e-96	ENSMUSG00000028136	Gene	Expression
1663	Hipk3	4.11711e-101	0.508674	0.264	0.153	1.3873e-96	ENSMUSG00000027177	Gene	Expression
1664	Rb1	4.29385e-101	0.518506	0.255	0.155	1.44686e-96	ENSMUSG00000022105	Gene	Expression
1665	Vps41	4.32951e-101	0.487694	0.294	0.189	1.45887e-96	ENSMUSG00000041236	Gene	Expression
1666	Nfe2l3	4.751e-101	-1.85665	0.035	0.077	1.6009e-96	ENSMUSG00000029832	Gene	Expression
1667	Ercc6l2	5.54679e-101	0.738777	0.171	0.09	1.86904e-96	ENSMUSG00000021470	Gene	Expression
1668	Gm15991	5.90966e-101	-2.19106	0.023	0.067	1.99132e-96	ENSMUSG00000087266	Gene	Expression
1669	Bptf	6.12445e-101	0.366624	0.418	0.284	2.06369e-96	ENSMUSG00000040481	Gene	Expression
1670	Plaa	6.96968e-101	0.703689	0.198	0.103	2.3485e-96	ENSMUSG00000028577	Gene	Expression
1671	Tmem87b	7.84056e-101	0.535196	0.243	0.151	2.64196e-96	ENSMUSG00000014353	Gene	Expression
1672	Ctps	8.72663e-101	0.694212	0.194	0.1	2.94052e-96	ENSMUSG00000028633	Gene	Expression
1673	Ets1	1.17349e-100	0.549831	0.19	0.111	3.9542e-96	ENSMUSG00000032035	Gene	Expression
1674	Desi2	1.43988e-100	0.527873	0.306	0.185	4.85182e-96	ENSMUSG00000026502	Gene	Expression
1675	Tinagl1	1.67398e-100	-2.76366	0.011	0.056	5.64065e-96	ENSMUSG00000028776	Gene	Expression
1676	Metap1d	1.93997e-100	0.748482	0.172	0.084	6.53692e-96	ENSMUSG00000041921	Gene	Expression
1677	Csf1	2.19328e-100	1.05674	0.121	0.046	7.39047e-96	ENSMUSG00000014599	Gene	Expression
1678	Fign	2.21276e-100	0.722061	0.237	0.132	7.45613e-96	ENSMUSG00000075324	Gene	Expression
1679	Soga3	2.55886e-100	2.24694	0.038	0.009	8.62232e-96	ENSMUSG00000038916	Gene	Expression
1680	Cd84	2.62345e-100	1.0626	0.103	0.047	8.83998e-96	ENSMUSG00000038147	Gene	Expression
1681	Arhgap25	2.93864e-100	1.86326	0.074	0.019	9.90206e-96	ENSMUSG00000030047	Gene	Expression
1682	Prrc2c	3.23049e-100	0.364072	0.541	0.379	1.08854e-95	ENSMUSG00000040225	Gene	Expression
1683	Ldb1	3.36196e-100	0.846113	0.105	0.05	1.13285e-95	ENSMUSG00000025223	Gene	Expression
1684	Snx25	3.95938e-100	0.800844	0.153	0.075	1.33415e-95	ENSMUSG00000038291	Gene	Expression
1685	Chfr	4.67662e-100	0.465248	0.264	0.169	1.57583e-95	ENSMUSG00000014668	Gene	Expression
1686	Lncpint	5.17695e-100	0.408252	0.553	0.41	1.74442e-95	ENSMUSG00000044471	Gene	Expression
1687	Rnf115	5.21503e-100	0.650862	0.187	0.097	1.75726e-95	ENSMUSG00000028098	Gene	Expression
1688	Pakap.1	6.97324e-100	0.619231	0.36	0.233	2.3497e-95	ENSMUSG00000038729	Gene	Expression
1689	Gm10848	7.2275e-100	-2.3221	0.01	0.033	2.43538e-95	ENSMUSG00000104106	Gene	Expression
1690	Ubr1	8.35365e-100	0.437099	0.362	0.236	2.81485e-95	ENSMUSG00000027272	Gene	Expression
1691	Casp4	9.5955e-100	0.765532	0.171	0.09	3.2333e-95	ENSMUSG00000033538	Gene	Expression
1692	Gm48708	9.90134e-100	-2.72378	0.012	0.048	3.33636e-95	ENSMUSG00000114373	Gene	Expression
1693	Syn1	1.32076e-99	-2.06406	0.042	0.109	4.45043e-95	ENSMUSG00000037217	Gene	Expression
1694	Aprt	1.4034e-99	-2.88679	0.005	0.027	4.72888e-95	ENSMUSG00000006589	Gene	Expression
1695	Zfp318	1.91141e-99	0.963207	0.118	0.05	6.4407e-95	ENSMUSG00000015597	Gene	Expression
1696	Nsf	2.12359e-99	0.540215	0.253	0.148	7.15565e-95	ENSMUSG00000034187	Gene	Expression
1697	Tnrc6b	2.68595e-99	0.356523	0.61	0.464	9.05059e-95	ENSMUSG00000047888	Gene	Expression
1698	Akap10	2.74631e-99	0.487453	0.317	0.2	9.25397e-95	ENSMUSG00000047804	Gene	Expression
1699	D5Ertd579e	2.74868e-99	0.373921	0.235	0.156	9.26195e-95	ENSMUSG00000029190	Gene	Expression
1700	Fkbp15	3.63951e-99	0.737259	0.179	0.087	1.22637e-94	ENSMUSG00000066151	Gene	Expression
1701	Plp2	4.62926e-99	-2.46564	0.013	0.047	1.55987e-94	ENSMUSG00000031146	Gene	Expression
1702	Edem3	5.06821e-99	0.721268	0.201	0.1	1.70778e-94	ENSMUSG00000043019	Gene	Expression
1703	Gm38251	5.96884e-99	-2.63476	0.019	0.083	2.01126e-94	ENSMUSG00000102784	Gene	Expression
1704	Gm1976	6.12986e-99	0.812791	0.171	0.079	2.06552e-94	ENSMUSG00000066057	Gene	Expression
1705	Zg16	6.39189e-99	3.56321	0.01	0.001	2.15381e-94	ENSMUSG00000049350	Gene	Expression
1706	Myef2	6.5922e-99	0.609197	0.256	0.145	2.22131e-94	ENSMUSG00000027201	Gene	Expression
1707	Cdh2	7.57165e-99	0.844963	0.203	0.099	2.55134e-94	ENSMUSG00000024304	Gene	Expression
1708	Arl14	7.58077e-99	-3.23399	0.009	0.041	2.55442e-94	ENSMUSG00000098207	Gene	Expression
1709	Bmt2	9.36429e-99	0.595909	0.234	0.133	3.15539e-94	ENSMUSG00000042742	Gene	Expression
1710	Snrpf	1.13433e-98	-2.4948	0.021	0.073	3.82224e-94	ENSMUSG00000020018	Gene	Expression
1711	Lbh	1.15436e-98	0.767693	0.228	0.122	3.88973e-94	ENSMUSG00000024063	Gene	Expression
1712	Pus10	1.93056e-98	0.691117	0.173	0.092	6.50521e-94	ENSMUSG00000020280	Gene	Expression
1713	Xpo7	2.46064e-98	0.408977	0.41	0.282	8.29137e-94	ENSMUSG00000022100	Gene	Expression
1714	Fn1	2.49757e-98	0.215796	0.765	0.604	8.4158e-94	ENSMUSG00000026193	Gene	Expression
1715	Ccl17	4.0697e-98	-3.33498	0.001	0.013	1.37133e-93	ENSMUSG00000031780	Gene	Expression
1716	Zfc3h1	4.94364e-98	0.349856	0.491	0.347	1.66581e-93	ENSMUSG00000034163	Gene	Expression
1717	Fat4	5.7162e-98	2.45792	0.077	0.011	1.92613e-93	ENSMUSG00000046743	Gene	Expression
1718	Lcorl	5.74618e-98	0.4459	0.379	0.252	1.93623e-93	ENSMUSG00000015882	Gene	Expression
1719	Galnt16	7.21548e-98	2.99447	0.072	0.007	2.43133e-93	ENSMUSG00000021130	Gene	Expression
1720	Ldb2	7.82186e-98	0.797498	0.143	0.071	2.63565e-93	ENSMUSG00000039706	Gene	Expression
1721	Ppm1b	7.99198e-98	0.481221	0.283	0.173	2.69298e-93	ENSMUSG00000061130	Gene	Expression
1722	Atp5d	1.00347e-97	-2.56956	0.005	0.022	3.3813e-93	ENSMUSG00000003072	Gene	Expression
1723	Eps15	1.0629e-97	0.378326	0.375	0.259	3.58156e-93	ENSMUSG00000028552	Gene	Expression
1724	Acsbg1	1.30577e-97	-1.89099	0.016	0.052	4.39993e-93	ENSMUSG00000032281	Gene	Expression
1725	Fam135a	1.81891e-97	0.408255	0.352	0.234	6.129e-93	ENSMUSG00000026153	Gene	Expression
1726	Zzef1	1.84071e-97	0.399419	0.35	0.235	6.20247e-93	ENSMUSG00000055670	Gene	Expression
1727	Plxna4os3	1.86598e-97	-4.24716	0.003	0.033	6.28762e-93	ENSMUSG00000086720	Gene	Expression
1728	Ubp1	1.96187e-97	0.442065	0.265	0.17	6.61072e-93	ENSMUSG00000009741	Gene	Expression
1729	Phf8	1.98795e-97	0.605184	0.214	0.119	6.69861e-93	ENSMUSG00000041229	Gene	Expression
1730	Cep295	2.06493e-97	0.719452	0.17	0.083	6.958e-93	ENSMUSG00000046111	Gene	Expression
1731	Ano7	2.10363e-97	-4.72791	0.001	0.021	7.0884e-93	ENSMUSG00000034107	Gene	Expression
1732	Plat	2.19511e-97	-1.55827	0.046	0.108	7.39664e-93	ENSMUSG00000031538	Gene	Expression
1733	Cradd	2.49006e-97	0.564817	0.251	0.149	8.39051e-93	ENSMUSG00000045867	Gene	Expression
1734	Tmem216	3.00244e-97	-2.15301	0.023	0.065	1.0117e-92	ENSMUSG00000024667	Gene	Expression
1735	Gm14547	3.09851e-97	-2.97778	0.011	0.054	1.04407e-92	ENSMUSG00000086834	Gene	Expression
1736	Xrn2	3.75272e-97	0.358976	0.393	0.268	1.26452e-92	ENSMUSG00000027433	Gene	Expression
1737	Rab1a	3.88294e-97	0.478129	0.299	0.173	1.3084e-92	ENSMUSG00000020149	Gene	Expression
1738	Ep400	3.90629e-97	0.435089	0.334	0.212	1.31626e-92	ENSMUSG00000029505	Gene	Expression
1739	Grb2	4.28661e-97	0.469652	0.306	0.197	1.44442e-92	ENSMUSG00000059923	Gene	Expression
1740	Sertad2	4.46387e-97	0.613328	0.242	0.131	1.50415e-92	ENSMUSG00000049800	Gene	Expression
1741	Ror1	5.18219e-97	0.635544	0.689	0.607	1.74619e-92	ENSMUSG00000035305	Gene	Expression
1742	Atg10	5.73406e-97	0.535301	0.306	0.185	1.93215e-92	ENSMUSG00000021619	Gene	Expression
1743	Mapkap1	9.92796e-97	0.418129	0.33	0.215	3.34533e-92	ENSMUSG00000038696	Gene	Expression
1744	Sem1	1.11556e-96	-1.20132	0.132	0.186	3.75898e-92	ENSMUSG00000042541	Gene	Expression
1745	Emsy	1.12664e-96	0.47335	0.254	0.156	3.79633e-92	ENSMUSG00000035401	Gene	Expression
1746	Copg2	1.31083e-96	0.667013	0.232	0.123	4.41698e-92	ENSMUSG00000025607	Gene	Expression
1747	Arhgef26	1.74307e-96	0.864214	0.167	0.085	5.87343e-92	ENSMUSG00000036885	Gene	Expression
1748	C79798	1.77498e-96	-2.37297	0.009	0.025	5.98096e-92	ENSMUSG00000084908	Gene	Expression
1749	Mms22l	1.9515e-96	0.987493	0.138	0.06	6.57578e-92	ENSMUSG00000045751	Gene	Expression
1750	Ilf3	2.61859e-96	0.597143	0.179	0.095	8.82359e-92	ENSMUSG00000032178	Gene	Expression
1751	Lsm14a	3.34836e-96	0.377902	0.303	0.2	1.12826e-91	ENSMUSG00000066568	Gene	Expression
1752	Atr	3.8092e-96	0.632864	0.183	0.094	1.28355e-91	ENSMUSG00000032409	Gene	Expression
1753	Setdb2	3.91366e-96	1.28599	0.102	0.035	1.31875e-91	ENSMUSG00000071350	Gene	Expression
1754	Cep112	4.04139e-96	0.574676	0.289	0.173	1.36179e-91	ENSMUSG00000020728	Gene	Expression
1755	Eprs	4.20314e-96	0.572572	0.273	0.151	1.41629e-91	ENSMUSG00000026615	Gene	Expression
1756	Camk2g	4.32286e-96	0.823855	0.188	0.088	1.45663e-91	ENSMUSG00000021820	Gene	Expression
1757	Tet2	4.93948e-96	0.49556	0.31	0.193	1.66441e-91	ENSMUSG00000040943	Gene	Expression
1758	4632427E13Rik	5.48338e-96	0.470453	0.293	0.18	1.84768e-91	ENSMUSG00000074024	Gene	Expression
1759	Gm12296	5.79808e-96	-1.64437	0.015	0.024	1.95372e-91	ENSMUSG00000084967	Gene	Expression
1760	Htr2b	5.92645e-96	-1.90611	0.035	0.097	1.99698e-91	ENSMUSG00000026228	Gene	Expression
1761	Sos2	6.56871e-96	0.426906	0.31	0.202	2.21339e-91	ENSMUSG00000034801	Gene	Expression
1762	Phactr1	7.68332e-96	1.03614	0.131	0.054	2.58897e-91	ENSMUSG00000054728	Gene	Expression
1763	Cables1	7.72066e-96	1.42547	0.09	0.029	2.60155e-91	ENSMUSG00000040957	Gene	Expression
1764	Pphln1	8.18526e-96	0.543069	0.192	0.105	2.7581e-91	ENSMUSG00000036167	Gene	Expression
1765	Aff2	8.24795e-96	0.957405	0.233	0.122	2.77923e-91	ENSMUSG00000031189	Gene	Expression
1766	Pkn2	1.08469e-95	0.383915	0.423	0.287	3.65498e-91	ENSMUSG00000004591	Gene	Expression
1767	Helz	1.2596e-95	0.398165	0.365	0.241	4.24436e-91	ENSMUSG00000020721	Gene	Expression
1768	Pdcd6ip	1.29771e-95	0.410805	0.329	0.209	4.37275e-91	ENSMUSG00000032504	Gene	Expression
1769	Syk	1.44476e-95	0.855499	0.118	0.059	4.86827e-91	ENSMUSG00000021457	Gene	Expression
1770	Gm19461	1.78513e-95	-2.68898	0.009	0.03	6.01516e-91	ENSMUSG00000101693	Gene	Expression
1771	Marchf7	1.82143e-95	0.337926	0.423	0.298	6.13748e-91	ENSMUSG00000026977	Gene	Expression
1772	Cyfip2	1.89749e-95	3.49033	0.037	0.003	6.39379e-91	ENSMUSG00000020340	Gene	Expression
1773	Suclg2	2.42368e-95	0.627666	0.213	0.118	8.16683e-91	ENSMUSG00000061838	Gene	Expression
1774	Parg	2.44029e-95	0.455035	0.247	0.148	8.22279e-91	ENSMUSG00000021911	Gene	Expression
1775	Ifih1	2.44969e-95	1.171	0.119	0.046	8.25448e-91	ENSMUSG00000026896	Gene	Expression
1776	Gm29114	2.72931e-95	-3.48331	0.007	0.045	9.1967e-91	ENSMUSG00000101156	Gene	Expression
1777	Ctdspl	2.81206e-95	0.496616	0.344	0.215	9.47551e-91	ENSMUSG00000047409	Gene	Expression
1778	Gm13483	3.57194e-95	1.29548	0.133	0.049	1.2036e-90	ENSMUSG00000085862	Gene	Expression
1779	Mb21d2	3.8181e-95	1.13106	0.164	0.067	1.28655e-90	ENSMUSG00000051065	Gene	Expression
1780	Fnbp1	4.13278e-95	0.364944	0.412	0.288	1.39258e-90	ENSMUSG00000075415	Gene	Expression
1781	Morc2a	4.33122e-95	0.569942	0.2	0.107	1.45945e-90	ENSMUSG00000034543	Gene	Expression
1782	Gm56624	4.37805e-95	-3.30666	0.005	0.031	1.47523e-90	ENSMUSG00000120961	Gene	Expression
1783	1700037C18Rik	4.44403e-95	-2.70087	0.015	0.071	1.49746e-90	ENSMUSG00000005983	Gene	Expression
1784	Fbn1	4.51701e-95	0.523027	0.589	0.454	1.52205e-90	ENSMUSG00000027204	Gene	Expression
1785	Tle1	5.08849e-95	0.534326	0.334	0.211	1.71462e-90	ENSMUSG00000008305	Gene	Expression
1786	Specc1l	5.36775e-95	0.466253	0.277	0.172	1.80872e-90	ENSMUSG00000033444	Gene	Expression
1787	Ctla2a	6.12201e-95	-0.984206	0.074	0.098	2.06287e-90	ENSMUSG00000044258	Gene	Expression
1788	Jazf1	7.97164e-95	0.950282	0.143	0.059	2.68612e-90	ENSMUSG00000063568	Gene	Expression
1789	Arnt	1.04205e-94	0.395122	0.348	0.231	3.51131e-90	ENSMUSG00000015522	Gene	Expression
1790	Mrps33	1.36796e-94	-1.98684	0.028	0.071	4.60947e-90	ENSMUSG00000029918	Gene	Expression
1791	Reck	1.36909e-94	1.29401	0.111	0.038	4.61327e-90	ENSMUSG00000028476	Gene	Expression
1792	Brip1os	1.4304e-94	-1.25571	0.157	0.251	4.81989e-90	ENSMUSG00000085208	Gene	Expression
1793	Marchf6	1.48175e-94	0.468632	0.28	0.17	4.9929e-90	ENSMUSG00000039100	Gene	Expression
1794	Gldc	1.63211e-94	-2.88288	0.006	0.033	5.49957e-90	ENSMUSG00000024827	Gene	Expression
1795	Cntln	1.77206e-94	0.572115	0.237	0.136	5.97115e-90	ENSMUSG00000038070	Gene	Expression
1796	Rspo3	1.80194e-94	3.90018	0.063	0.004	6.07182e-90	ENSMUSG00000019880	Gene	Expression
1797	Pik3ca	1.80993e-94	0.424579	0.358	0.23	6.09873e-90	ENSMUSG00000027665	Gene	Expression
1798	Ube2g1	2.06915e-94	0.370224	0.461	0.331	6.97222e-90	ENSMUSG00000020794	Gene	Expression
1799	Aim2	2.15708e-94	1.3697	0.081	0.027	7.2685e-90	ENSMUSG00000037860	Gene	Expression
1800	Aftph	2.37245e-94	0.413429	0.305	0.201	7.99421e-90	ENSMUSG00000049659	Gene	Expression
1801	Gm36107	2.52262e-94	2.64777	0.066	0.008	8.50023e-90	ENSMUSG00000115439	Gene	Expression
1802	Tgfbr1	2.57907e-94	0.387692	0.519	0.382	8.69043e-90	ENSMUSG00000007613	Gene	Expression
1803	2610008E11Rik	2.60116e-94	0.807729	0.167	0.076	8.76486e-90	ENSMUSG00000060301	Gene	Expression
1804	Nars2	2.84205e-94	0.791453	0.176	0.081	9.57656e-90	ENSMUSG00000018995	Gene	Expression
1805	Pfdn5	2.89823e-94	-1.80401	0.035	0.081	9.76587e-90	ENSMUSG00000001289	Gene	Expression
1806	Fryl	3.06016e-94	0.353912	0.392	0.282	1.03115e-89	ENSMUSG00000070733	Gene	Expression
1807	Cdk12	3.06667e-94	0.400067	0.442	0.307	1.03335e-89	ENSMUSG00000003119	Gene	Expression
1808	Kif2a	3.2052e-94	0.468995	0.271	0.17	1.08002e-89	ENSMUSG00000021693	Gene	Expression
1809	Emc2	4.54372e-94	0.949918	0.133	0.053	1.53105e-89	ENSMUSG00000022337	Gene	Expression
1810	Srsf6	5.17097e-94	-0.112976	0.15	0.135	1.74241e-89	ENSMUSG00000016921	Gene	Expression
1811	Epha4	5.96394e-94	0.784657	0.318	0.181	2.00961e-89	ENSMUSG00000026235	Gene	Expression
1812	Rnf216	6.21448e-94	0.413316	0.406	0.268	2.09403e-89	ENSMUSG00000045078	Gene	Expression
1813	Gatad2b	6.87975e-94	0.357081	0.472	0.324	2.3182e-89	ENSMUSG00000042390	Gene	Expression
1814	Gm16564	1.03913e-93	-2.34667	0.029	0.09	3.50146e-89	ENSMUSG00000089713	Gene	Expression
1815	Luc7l2	1.13376e-93	0.336108	0.762	0.615	3.82033e-89	ENSMUSG00000029823	Gene	Expression
1816	Shld2	1.20831e-93	1.27775	0.118	0.039	4.07153e-89	ENSMUSG00000041471	Gene	Expression
1817	Arhgap28	1.25256e-93	0.699782	0.204	0.106	4.22063e-89	ENSMUSG00000024043	Gene	Expression
1818	Ppp4r3a	1.61568e-93	0.389439	0.318	0.208	5.4442e-89	ENSMUSG00000041846	Gene	Expression
1819	Brinp1	1.61807e-93	2.98367	0.064	0.009	5.45224e-89	ENSMUSG00000028351	Gene	Expression
1820	Fbxo3	1.89045e-93	0.526364	0.185	0.106	6.37006e-89	ENSMUSG00000027180	Gene	Expression
1821	Crlf1	1.96766e-93	-1.62287	0.047	0.111	6.63022e-89	ENSMUSG00000007888	Gene	Expression
1822	Per1	1.98858e-93	0.823178	0.073	0.035	6.70072e-89	ENSMUSG00000020893	Gene	Expression
1823	Klf13	2.13108e-93	0.491843	0.228	0.138	7.18089e-89	ENSMUSG00000052040	Gene	Expression
1824	Atg2b	2.40346e-93	0.779729	0.14	0.064	8.09869e-89	ENSMUSG00000041341	Gene	Expression
1825	Tmem179b	3.28088e-93	-2.24203	0.021	0.067	1.10553e-88	ENSMUSG00000118346	Gene	Expression
1826	Pbrm1	3.30227e-93	0.322582	0.418	0.292	1.11273e-88	ENSMUSG00000042323	Gene	Expression
1827	Otud7b	3.66314e-93	0.520105	0.307	0.188	1.23433e-88	ENSMUSG00000038495	Gene	Expression
1828	Serpine1	4.15893e-93	1.06585	0.158	0.077	1.40139e-88	ENSMUSG00000037411	Gene	Expression
1829	Mrpl52	4.34217e-93	-1.55261	0.034	0.062	1.46314e-88	ENSMUSG00000010406	Gene	Expression
1830	Ndufb8	4.4576e-93	-2.15625	0.007	0.021	1.50203e-88	ENSMUSG00000025204	Gene	Expression
1831	Gopc	4.55486e-93	0.590005	0.19	0.106	1.53481e-88	ENSMUSG00000019861	Gene	Expression
1832	Snx30	5.2709e-93	0.708484	0.17	0.087	1.77608e-88	ENSMUSG00000028385	Gene	Expression
1833	Atxn7l1	8.19288e-93	0.516488	0.363	0.235	2.76067e-88	ENSMUSG00000020564	Gene	Expression
1834	Abcc9	9.84199e-93	1.78685	0.096	0.02	3.31636e-88	ENSMUSG00000030249	Gene	Expression
1835	Nsd2	1.02107e-92	0.430119	0.305	0.2	3.44059e-88	ENSMUSG00000057406	Gene	Expression
1836	Myo3b	1.14725e-92	-1.72075	0.036	0.089	3.86577e-88	ENSMUSG00000042064	Gene	Expression
1837	Mctp1	1.31505e-92	1.13925	0.136	0.05	4.43119e-88	ENSMUSG00000021596	Gene	Expression
1838	Slc8a1	1.3473e-92	0.342729	0.69	0.556	4.53987e-88	ENSMUSG00000054640	Gene	Expression
1839	Ccm2	1.48298e-92	0.453446	0.191	0.117	4.99706e-88	ENSMUSG00000000378	Gene	Expression
1840	Sp4	1.59163e-92	1.00674	0.114	0.049	5.36317e-88	ENSMUSG00000025323	Gene	Expression
1841	Tapt1	1.9704e-92	0.797303	0.122	0.055	6.63946e-88	ENSMUSG00000046985	Gene	Expression
1842	Plcxd3	2.22776e-92	4.50452	0.058	0.003	7.50664e-88	ENSMUSG00000049148	Gene	Expression
1843	Prkdc	2.67409e-92	0.664051	0.214	0.119	9.01061e-88	ENSMUSG00000022672	Gene	Expression
1844	Gm2000	3.00576e-92	-2.63262	0.002	0.008	1.01282e-87	ENSMUSG00000078193	Gene	Expression
1845	Efna5	3.19859e-92	0.509604	0.67	0.558	1.0778e-87	ENSMUSG00000048915	Gene	Expression
1846	Peg3	3.24783e-92	1.56136	0.096	0.034	1.09439e-87	ENSMUSG00000002265	Gene	Expression
1847	Slc10a6	3.3204e-92	2.34739	0.062	0.009	1.11884e-87	ENSMUSG00000029321	Gene	Expression
1848	Kdm7a	3.43376e-92	0.418016	0.309	0.215	1.15704e-87	ENSMUSG00000042599	Gene	Expression
1849	Ttc17	3.87029e-92	0.496875	0.253	0.153	1.30413e-87	ENSMUSG00000027194	Gene	Expression
1850	E130307A14Rik	4.42324e-92	0.739184	0.223	0.114	1.49045e-87	ENSMUSG00000087177	Gene	Expression
1851	Wdr20	4.48062e-92	0.525408	0.22	0.125	1.50979e-87	ENSMUSG00000037957	Gene	Expression
1852	Phka1	4.84874e-92	0.70147	0.175	0.087	1.63383e-87	ENSMUSG00000034055	Gene	Expression
1853	Gm32511	5.1318e-92	-3.1454	0.002	0.016	1.72921e-87	ENSMUSG00000111429	Gene	Expression
1854	Kmt2a	5.4143e-92	0.39327	0.382	0.256	1.8244e-87	ENSMUSG00000002028	Gene	Expression
1855	Clec2h	6.47048e-92	6.67262	0.002	0	2.18029e-87	ENSMUSG00000030364	Gene	Expression
1856	Eif4enif1	6.51864e-92	0.433463	0.183	0.113	2.19652e-87	ENSMUSG00000020454	Gene	Expression
1857	Sil1	7.2921e-92	0.525545	0.229	0.134	2.45715e-87	ENSMUSG00000024357	Gene	Expression
1858	4930473A02Rik	7.47657e-92	-2.56947	0.015	0.06	2.5193e-87	ENSMUSG00000060029	Gene	Expression
1859	Lratd1	7.97195e-92	-2.50386	0.006	0.024	2.68623e-87	ENSMUSG00000020607	Gene	Expression
1860	Ap4e1	9.3238e-92	0.765083	0.182	0.089	3.14175e-87	ENSMUSG00000001998	Gene	Expression
1861	Taf2	1.06931e-91	0.543716	0.172	0.094	3.60316e-87	ENSMUSG00000037343	Gene	Expression
1862	Cnih4	1.13663e-91	-1.51499	0.077	0.138	3.83e-87	ENSMUSG00000062169	Gene	Expression
1863	Pnpla7	1.24584e-91	0.802394	0.129	0.065	4.19799e-87	ENSMUSG00000036833	Gene	Expression
1864	Ldah	1.41654e-91	0.637688	0.2	0.104	4.77317e-87	ENSMUSG00000037669	Gene	Expression
1865	Abl2	1.42246e-91	0.393027	0.413	0.281	4.79312e-87	ENSMUSG00000026596	Gene	Expression
1866	Ankrd13c	1.5143e-91	0.461033	0.258	0.161	5.1026e-87	ENSMUSG00000039988	Gene	Expression
1867	Otud4	1.60282e-91	0.496121	0.232	0.134	5.40086e-87	ENSMUSG00000036990	Gene	Expression
1868	Prkacb	1.8061e-91	0.54727	0.242	0.134	6.08582e-87	ENSMUSG00000005034	Gene	Expression
1869	Msh3	2.06369e-91	0.757447	0.169	0.084	6.95379e-87	ENSMUSG00000014850	Gene	Expression
1870	Slc16a7	2.12884e-91	1.95298	0.073	0.014	7.17335e-87	ENSMUSG00000020102	Gene	Expression
1871	Sik2	2.16712e-91	0.46207	0.324	0.215	7.30231e-87	ENSMUSG00000037112	Gene	Expression
1872	Nell2	2.22593e-91	2.79172	0.079	0.017	7.5005e-87	ENSMUSG00000022454	Gene	Expression
1873	Msantd2	2.41552e-91	0.412797	0.231	0.138	8.13935e-87	ENSMUSG00000042138	Gene	Expression
1874	Tent4b	2.92814e-91	0.444147	0.283	0.179	9.86667e-87	ENSMUSG00000036779	Gene	Expression
1875	Usp9x	3.1069e-91	0.334943	0.561	0.414	1.0469e-86	ENSMUSG00000031010	Gene	Expression
1876	Armc8	3.15129e-91	0.477551	0.226	0.133	1.06186e-86	ENSMUSG00000032468	Gene	Expression
1877	Gm29587	3.30167e-91	-4.322	0.001	0.011	1.11253e-86	ENSMUSG00000100192	Gene	Expression
1878	Chuk	4.11421e-91	0.556736	0.195	0.11	1.38632e-86	ENSMUSG00000025199	Gene	Expression
1879	Runx1	4.18508e-91	-0.473132	0.715	0.758	1.41021e-86	ENSMUSG00000022952	Gene	Expression
1880	Reg3g	4.44288e-91	-3.93909	0.004	0.047	1.49707e-86	ENSMUSG00000030017	Gene	Expression
1881	Appl1	4.64846e-91	0.455289	0.268	0.165	1.56634e-86	ENSMUSG00000040760	Gene	Expression
1882	Rbm39	4.65442e-91	0.312171	0.723	0.578	1.56835e-86	ENSMUSG00000027620	Gene	Expression
1883	Septin11	5.03805e-91	0.468045	0.414	0.276	1.69762e-86	ENSMUSG00000058013	Gene	Expression
1884	Ddx50	5.12313e-91	0.358908	0.394	0.274	1.72629e-86	ENSMUSG00000020076	Gene	Expression
1885	Ocrl	5.28415e-91	0.590251	0.198	0.111	1.78055e-86	ENSMUSG00000001173	Gene	Expression
1886	Gm52992	5.46578e-91	-3.51642	0.006	0.052	1.84175e-86	ENSMUSG00000118519	Gene	Expression
1887	Sfi1	6.05915e-91	0.648862	0.186	0.098	2.04169e-86	ENSMUSG00000023764	Gene	Expression
1888	Kif13a	8.15443e-91	0.474725	0.282	0.184	2.74772e-86	ENSMUSG00000021375	Gene	Expression
1889	Igf2r	8.59786e-91	-1.16227	0.181	0.251	2.89714e-86	ENSMUSG00000023830	Gene	Expression
1890	Susd6	9.06298e-91	0.368262	0.634	0.497	3.05386e-86	ENSMUSG00000021133	Gene	Expression
1891	Socs5	9.37413e-91	0.608751	0.225	0.123	3.15871e-86	ENSMUSG00000037104	Gene	Expression
1892	Ep300	9.57997e-91	0.342739	0.37	0.251	3.22807e-86	ENSMUSG00000055024	Gene	Expression
1893	Tram2	9.82201e-91	0.637022	0.211	0.107	3.30962e-86	ENSMUSG00000041779	Gene	Expression
1894	Cmya5	1.14749e-90	1.37476	0.11	0.037	3.86658e-86	ENSMUSG00000047419	Gene	Expression
1895	Sox5	1.17309e-90	0.485808	0.703	0.62	3.95284e-86	ENSMUSG00000041540	Gene	Expression
1896	Uqcr10	1.23224e-90	-2.71449	0.008	0.036	4.15214e-86	ENSMUSG00000059534	Gene	Expression
1897	Cdk17	1.29243e-90	0.32911	0.395	0.284	4.35498e-86	ENSMUSG00000020015	Gene	Expression
1898	Lmbrd1	1.45488e-90	0.592567	0.2	0.109	4.90237e-86	ENSMUSG00000073725	Gene	Expression
1899	Ms4a1	1.48504e-90	5.16038	0.025	0	5.004e-86	ENSMUSG00000024673	Gene	Expression
1900	Zfp654	1.68502e-90	0.547942	0.24	0.139	5.67783e-86	ENSMUSG00000047141	Gene	Expression
1901	B3gat2	1.94601e-90	-2.58031	0.013	0.053	6.55727e-86	ENSMUSG00000026156	Gene	Expression
1902	Gm29683	1.96425e-90	1.19745	0.128	0.047	6.61874e-86	ENSMUSG00000109097	Gene	Expression
1903	Gm29361	2.11513e-90	-2.763	0.012	0.054	7.12715e-86	ENSMUSG00000099708	Gene	Expression
1904	Pi4ka	2.2825e-90	0.518638	0.265	0.154	7.69111e-86	ENSMUSG00000041720	Gene	Expression
1905	Prkn	2.29405e-90	0.634415	0.223	0.132	7.73004e-86	ENSMUSG00000023826	Gene	Expression
1906	A430090L17Rik	2.43223e-90	-2.859	0.012	0.055	8.19564e-86	ENSMUSG00000114213	Gene	Expression
1907	S100pbp	2.70651e-90	0.506922	0.187	0.105	9.11985e-86	ENSMUSG00000040928	Gene	Expression
1908	Cops9	2.76063e-90	-2.60301	0.004	0.018	9.30221e-86	ENSMUSG00000073616	Gene	Expression
1909	Pibf1	2.89715e-90	0.417156	0.365	0.245	9.76224e-86	ENSMUSG00000022064	Gene	Expression
1910	Slc30a7	2.96165e-90	0.462546	0.269	0.162	9.97958e-86	ENSMUSG00000054414	Gene	Expression
1911	Atg3	3.3056e-90	0.573442	0.259	0.147	1.11385e-85	ENSMUSG00000022663	Gene	Expression
1912	Hectd1	3.80011e-90	0.336862	0.452	0.317	1.28048e-85	ENSMUSG00000035247	Gene	Expression
1913	Ythdc2	3.93368e-90	0.821647	0.154	0.074	1.32549e-85	ENSMUSG00000034653	Gene	Expression
1914	Itsn1	4.39754e-90	0.429644	0.388	0.264	1.4818e-85	ENSMUSG00000022957	Gene	Expression
1915	Cnot1	6.23543e-90	0.359558	0.422	0.29	2.10109e-85	ENSMUSG00000036550	Gene	Expression
1916	Ptpn2	7.0464e-90	0.462947	0.253	0.151	2.37436e-85	ENSMUSG00000024539	Gene	Expression
1917	Sanbr	7.47659e-90	0.724952	0.183	0.094	2.51931e-85	ENSMUSG00000042208	Gene	Expression
1918	A630001G21Rik	9.16028e-90	1.43121	0.059	0.018	3.08665e-85	ENSMUSG00000052760	Gene	Expression
1919	Dpp8	9.31183e-90	0.453208	0.254	0.156	3.13771e-85	ENSMUSG00000032393	Gene	Expression
1920	Tgoln1	1.01507e-89	-1.50625	0.062	0.12	3.42038e-85	ENSMUSG00000056429	Gene	Expression
1921	Nckap1l	1.10161e-89	1.25215	0.082	0.032	3.71198e-85	ENSMUSG00000022488	Gene	Expression
1922	Apaf1	1.17937e-89	0.463423	0.267	0.173	3.974e-85	ENSMUSG00000019979	Gene	Expression
1923	Rgl1	1.19085e-89	0.44554	0.378	0.255	4.0127e-85	ENSMUSG00000026482	Gene	Expression
1924	Cycs	1.2822e-89	-2.4447	0.012	0.04	4.32051e-85	ENSMUSG00000063694	Gene	Expression
1925	Dym	1.5156e-89	0.472031	0.281	0.172	5.10697e-85	ENSMUSG00000035765	Gene	Expression
1926	4932443L11Rik	1.82428e-89	-3.41136	0.006	0.039	6.1471e-85	ENSMUSG00000086805	Gene	Expression
1927	Ndufa7	1.89068e-89	-1.51988	0.045	0.078	6.37085e-85	ENSMUSG00000041881	Gene	Expression
1928	Gbf1	1.98047e-89	0.316746	0.461	0.33	6.67339e-85	ENSMUSG00000025224	Gene	Expression
1929	Unc5c	2.09391e-89	0.575026	0.279	0.177	7.05564e-85	ENSMUSG00000059921	Gene	Expression
1930	Tspan4	2.52084e-89	1.02785	0.124	0.046	8.49423e-85	ENSMUSG00000025511	Gene	Expression
1931	Fubp1	3.00795e-89	0.329984	0.501	0.368	1.01356e-84	ENSMUSG00000028034	Gene	Expression
1932	Hapstr1	3.01225e-89	0.343608	0.301	0.202	1.01501e-84	ENSMUSG00000022507	Gene	Expression
1933	Ifi213	3.1795e-89	3.14702	0.029	0.002	1.07137e-84	ENSMUSG00000073491	Gene	Expression
1934	Serinc2	3.20319e-89	-2.02174	0.039	0.1	1.07935e-84	ENSMUSG00000023232	Gene	Expression
1935	Lrp6	3.68072e-89	0.413184	0.43	0.292	1.24026e-84	ENSMUSG00000030201	Gene	Expression
1936	Nab1	3.73597e-89	0.621822	0.2	0.107	1.25887e-84	ENSMUSG00000002881	Gene	Expression
1937	Hook3	3.74774e-89	0.416459	0.395	0.254	1.26284e-84	ENSMUSG00000037234	Gene	Expression
1938	Mitf	4.21437e-89	0.596236	0.345	0.242	1.42007e-84	ENSMUSG00000035158	Gene	Expression
1939	Qser1	4.74216e-89	0.628996	0.21	0.111	1.59792e-84	ENSMUSG00000074994	Gene	Expression
1940	Fhl2	4.76632e-89	0.772861	0.346	0.229	1.60606e-84	ENSMUSG00000008136	Gene	Expression
1941	Pde10a	4.92222e-89	0.87387	0.314	0.222	1.65859e-84	ENSMUSG00000023868	Gene	Expression
1942	Fut9	5.57425e-89	0.722908	0.07	0.033	1.8783e-84	ENSMUSG00000055373	Gene	Expression
1943	Dpy19l1	6.91906e-89	0.700852	0.171	0.088	2.33144e-84	ENSMUSG00000043067	Gene	Expression
1944	Myl6	7.3353e-89	-0.937626	0.118	0.15	2.4717e-84	ENSMUSG00000090841	Gene	Expression
1945	mt-Nd1	7.60291e-89	-2.51338	0.021	0.17	2.56188e-84	ENSMUSG00000064341	Gene	Expression
1946	Usp7	7.69623e-89	0.391234	0.234	0.148	2.59332e-84	ENSMUSG00000022710	Gene	Expression
1947	Anapc1	8.15751e-89	0.465128	0.277	0.169	2.74875e-84	ENSMUSG00000014355	Gene	Expression
1948	Zc3h12b	8.44064e-89	0.669432	0.213	0.113	2.84416e-84	ENSMUSG00000035045	Gene	Expression
1949	Gm15910	8.76168e-89	-2.60614	0.019	0.066	2.95234e-84	ENSMUSG00000087480	Gene	Expression
1950	Klhl7	9.77408e-89	0.74361	0.167	0.081	3.29347e-84	ENSMUSG00000028986	Gene	Expression
1951	Dnajc19	9.85963e-89	-1.58645	0.062	0.126	3.3223e-84	ENSMUSG00000027679	Gene	Expression
1952	Limd1	1.06338e-88	0.561481	0.227	0.133	3.58317e-84	ENSMUSG00000025239	Gene	Expression
1953	Tbl1x	1.08649e-88	0.366196	0.557	0.407	3.66102e-84	ENSMUSG00000025246	Gene	Expression
1954	Fbxl5	1.11503e-88	0.333636	0.328	0.222	3.75721e-84	ENSMUSG00000039753	Gene	Expression
1955	Snrpd2	1.24247e-88	-1.78134	0.009	0.018	4.18663e-84	ENSMUSG00000040824	Gene	Expression
1956	Sntb1	1.39374e-88	0.856462	0.109	0.05	4.69635e-84	ENSMUSG00000060429	Gene	Expression
1957	Eml4	1.673e-88	0.336607	0.476	0.353	5.63733e-84	ENSMUSG00000032624	Gene	Expression
1958	Dmtf1	1.74308e-88	0.444505	0.22	0.134	5.87347e-84	ENSMUSG00000042508	Gene	Expression
1959	Pfn1	2.14607e-88	-1.99141	0.045	0.158	7.2314e-84	ENSMUSG00000018293	Gene	Expression
1960	Zfp451	2.20438e-88	0.448391	0.294	0.179	7.42787e-84	ENSMUSG00000042197	Gene	Expression
1961	Ctsh	2.41155e-88	-1.41059	0.049	0.105	8.12596e-84	ENSMUSG00000032359	Gene	Expression
1962	Zc3h13	2.6268e-88	0.619975	0.206	0.112	8.85128e-84	ENSMUSG00000022000	Gene	Expression
1963	Grid2	2.68483e-88	2.82562	0.069	0.014	9.0468e-84	ENSMUSG00000071424	Gene	Expression
1964	Tmem245	2.79574e-88	0.473243	0.231	0.138	9.42054e-84	ENSMUSG00000055296	Gene	Expression
1965	Gm20319	2.9645e-88	-3.02713	0.007	0.028	9.98917e-84	ENSMUSG00000092545	Gene	Expression
1966	Trpc4ap	3.97848e-88	0.409569	0.232	0.143	1.34059e-83	ENSMUSG00000038324	Gene	Expression
1967	Lrch3	4.12666e-88	0.369764	0.43	0.311	1.39052e-83	ENSMUSG00000022801	Gene	Expression
1968	Ndufb5	4.73858e-88	-2.20032	0.018	0.054	1.59671e-83	ENSMUSG00000027673	Gene	Expression
1969	Zfp871	4.78096e-88	0.38681	0.207	0.132	1.61099e-83	ENSMUSG00000024298	Gene	Expression
1970	Ism1	6.29212e-88	3.4518	0.064	0.007	2.12019e-83	ENSMUSG00000074766	Gene	Expression
1971	Map3k14	6.907e-88	0.516488	0.182	0.105	2.32738e-83	ENSMUSG00000020941	Gene	Expression
1972	Specc1	7.64241e-88	0.497075	0.494	0.359	2.57519e-83	ENSMUSG00000042331	Gene	Expression
1973	Ngly1	8.03052e-88	0.554031	0.2	0.111	2.70596e-83	ENSMUSG00000021785	Gene	Expression
1974	Gm16004	8.25425e-88	-4.52263	0.001	0.012	2.78135e-83	ENSMUSG00000089655	Gene	Expression
1975	Sh3bgrl	8.98994e-88	0.401981	0.373	0.243	3.02925e-83	ENSMUSG00000031246	Gene	Expression
1976	Rassf8	9.24858e-88	0.665466	0.216	0.111	3.1164e-83	ENSMUSG00000030259	Gene	Expression
1977	Mta3	9.47608e-88	0.426861	0.267	0.165	3.19306e-83	ENSMUSG00000055817	Gene	Expression
1978	Ice1	9.97217e-88	0.684885	0.176	0.09	3.36022e-83	ENSMUSG00000034525	Gene	Expression
1979	Stap1	9.98343e-88	3.06548	0.046	0.004	3.36402e-83	ENSMUSG00000029254	Gene	Expression
1980	Map4k5	1.10703e-87	0.415809	0.376	0.242	3.73026e-83	ENSMUSG00000034761	Gene	Expression
1981	Etf1	1.14303e-87	0.606999	0.222	0.122	3.85157e-83	ENSMUSG00000024360	Gene	Expression
1982	Stambpl1	1.17284e-87	0.872937	0.133	0.061	3.952e-83	ENSMUSG00000024776	Gene	Expression
1983	Mia2	1.18668e-87	0.368285	0.368	0.247	3.99865e-83	ENSMUSG00000021000	Gene	Expression
1984	Phf3	1.37458e-87	0.343811	0.362	0.247	4.63179e-83	ENSMUSG00000048874	Gene	Expression
1985	Nxpe3	1.50969e-87	0.76041	0.099	0.052	5.08707e-83	ENSMUSG00000075033	Gene	Expression
1986	Pdss2	1.63023e-87	0.419649	0.291	0.188	5.49322e-83	ENSMUSG00000038240	Gene	Expression
1987	Gm4258	2.08004e-87	0.400113	0.361	0.242	7.0089e-83	ENSMUSG00000098243	Gene	Expression
1988	Lck	2.24444e-87	4.2387	0.029	0.001	7.56286e-83	ENSMUSG00000000409	Gene	Expression
1989	Rab3gap1	2.39364e-87	0.377437	0.296	0.193	8.06562e-83	ENSMUSG00000036104	Gene	Expression
1990	Gm26981	2.4527e-87	-3.21334	0.007	0.045	8.26461e-83	ENSMUSG00000098041	Gene	Expression
1991	Arhgef5	2.45607e-87	-1.63691	0.06	0.124	8.27598e-83	ENSMUSG00000033542	Gene	Expression
1992	Gm43221	2.5671e-87	-2.35224	0.013	0.047	8.6501e-83	ENSMUSG00000106108	Gene	Expression
1993	Fndc3b	3.2839e-87	0.32416	0.81	0.695	1.10654e-82	ENSMUSG00000039286	Gene	Expression
1994	Rps27rt	3.69543e-87	-4.00606	0.002	0.012	1.24521e-82	ENSMUSG00000050621	Gene	Expression
1995	Xrcc4	3.78363e-87	0.440992	0.297	0.187	1.27493e-82	ENSMUSG00000021615	Gene	Expression
1996	St7	4.17631e-87	0.33286	0.419	0.293	1.40725e-82	ENSMUSG00000029534	Gene	Expression
1997	Malrd1	4.32098e-87	4.55044	0.034	0.001	1.456e-82	ENSMUSG00000075520	Gene	Expression
1998	Cox5b	4.64372e-87	-2.83307	0.004	0.028	1.56475e-82	ENSMUSG00000061518	Gene	Expression
1999	Sec24d	4.76936e-87	0.373113	0.418	0.283	1.60708e-82	ENSMUSG00000039234	Gene	Expression
[truncated: 29,757 more rows]

## Sheet: 2w_fibroblastic cells 2
Stellate	V2	p_val	avg_log2FC	pct.1	pct.2	p_val_adj	V1	V3	V4
1	Ubb	1.49716e-23	1.2763	0.979	0.93	4.83359e-19	ENSMUSG00000019505	Gene	Expression
2	Rpl3	1.83645e-22	1.51104	0.959	0.711	5.92898e-18	ENSMUSG00000060036	Gene	Expression
3	AY036118	1.84352e-21	11.0716	0.433	0	5.95179e-17	ENSMUSG00000105361	Gene	Expression
4	Vim	2.04659e-20	1.4353	1	0.765	6.60742e-16	ENSMUSG00000026728	Gene	Expression
5	Psma5	6.09835e-19	1.35059	0.711	0.144	1.96885e-14	ENSMUSG00000068749	Gene	Expression
6	Eif3i	2.25673e-18	1.87451	0.753	0.171	7.28584e-14	ENSMUSG00000028798	Gene	Expression
7	Ebf1	2.26973e-18	-1.19139	0.979	0.973	7.32783e-14	ENSMUSG00000057098	Gene	Expression
8	Mrpl12	2.44998e-18	1.71858	0.577	0.07	7.90976e-14	ENSMUSG00000039640	Gene	Expression
9	Fdx1	2.94966e-18	1.50174	0.567	0.059	9.52299e-14	ENSMUSG00000032051	Gene	Expression
10	Rpl29	4.22679e-18	1.49348	0.887	0.396	1.36462e-13	ENSMUSG00000048758	Gene	Expression
11	Arpc1b	7.65023e-18	1.75422	0.691	0.176	2.46988e-13	ENSMUSG00000029622	Gene	Expression
12	Mrpl22	2.4013e-17	1.98078	0.515	0.064	7.75259e-13	ENSMUSG00000020514	Gene	Expression
13	Phb2	2.87975e-17	1.09205	0.732	0.15	9.29727e-13	ENSMUSG00000004264	Gene	Expression
14	Rnf126	3.67e-17	2.34223	0.412	0.021	1.18486e-12	ENSMUSG00000035890	Gene	Expression
15	Tspan3	3.95043e-17	1.31581	0.876	0.294	1.2754e-12	ENSMUSG00000032324	Gene	Expression
16	Rer1	4.03471e-17	1.26224	0.773	0.193	1.30261e-12	ENSMUSG00000029048	Gene	Expression
17	Ddost	4.1094e-17	1.42186	0.639	0.128	1.32672e-12	ENSMUSG00000028757	Gene	Expression
18	Ube2m	9.9894e-17	1.24083	0.753	0.203	3.22508e-12	ENSMUSG00000005575	Gene	Expression
19	Lamtor2	1.35568e-16	0.94092	0.794	0.198	4.37681e-12	ENSMUSG00000028062	Gene	Expression
20	Eif6	1.40691e-16	1.6419	0.546	0.08	4.54221e-12	ENSMUSG00000027613	Gene	Expression
21	Slc25a4	1.63482e-16	1.17594	0.979	0.62	5.278e-12	ENSMUSG00000031633	Gene	Expression
22	Jpt1	1.66842e-16	1.52043	0.557	0.086	5.38649e-12	ENSMUSG00000020737	Gene	Expression
23	Pa2g4	2.19832e-16	1.41976	0.546	0.075	7.09728e-12	ENSMUSG00000025364	Gene	Expression
24	Hist1h1e	2.67422e-16	2.37673	0.464	0.059	8.63371e-12	ENSMUSG00000051627	Gene	Expression
25	Rab5if	3.02505e-16	1.26625	0.742	0.182	9.76639e-12	ENSMUSG00000027637	Gene	Expression
26	Map1lc3b	4.31245e-16	1.09068	0.866	0.257	1.39228e-11	ENSMUSG00000031812	Gene	Expression
27	Mdh2	4.49699e-16	1.14674	0.804	0.225	1.45185e-11	ENSMUSG00000019179	Gene	Expression
28	Glrx5	4.67573e-16	1.20862	0.649	0.123	1.50956e-11	ENSMUSG00000021102	Gene	Expression
29	Ppia	4.94966e-16	0.869577	0.99	0.909	1.598e-11	ENSMUSG00000071866	Gene	Expression
30	Jtb	5.39976e-16	2.06313	0.515	0.086	1.74331e-11	ENSMUSG00000027937	Gene	Expression
31	Ssr4	8.16476e-16	1.58102	0.773	0.171	2.63599e-11	ENSMUSG00000002014	Gene	Expression
32	Cacybp	1.02532e-15	1.62849	0.577	0.107	3.31025e-11	ENSMUSG00000014226	Gene	Expression
33	Fkbp2	1.23338e-15	1.16571	0.649	0.134	3.98197e-11	ENSMUSG00000056629	Gene	Expression
34	Sec11a	1.35001e-15	1.27358	0.742	0.209	4.3585e-11	ENSMUSG00000025724	Gene	Expression
35	Ppp1r14b	1.40229e-15	1.43128	0.67	0.182	4.52731e-11	ENSMUSG00000056612	Gene	Expression
36	Vdac2	1.54137e-15	1.22769	0.845	0.316	4.97633e-11	ENSMUSG00000021771	Gene	Expression
37	Nt5c	1.5969e-15	1.82958	0.515	0.086	5.1556e-11	ENSMUSG00000020736	Gene	Expression
38	Washc3	1.61206e-15	2.0677	0.485	0.053	5.20455e-11	ENSMUSG00000020056	Gene	Expression
39	Tmed9	1.88675e-15	1.33702	0.67	0.176	6.09139e-11	ENSMUSG00000058569	Gene	Expression
40	0610012G03Rik	2.12909e-15	1.0285	0.577	0.102	6.87377e-11	ENSMUSG00000107002	Gene	Expression
41	Tmem234	2.56632e-15	1.33622	0.711	0.193	8.28537e-11	ENSMUSG00000028797	Gene	Expression
42	Snrpa1	2.71698e-15	1.38167	0.505	0.07	8.77178e-11	ENSMUSG00000030512	Gene	Expression
43	Ndufv2	5.92365e-15	1.02359	0.784	0.225	1.91245e-10	ENSMUSG00000024099	Gene	Expression
44	Eif3h	6.05664e-15	1.41958	0.701	0.203	1.95539e-10	ENSMUSG00000022312	Gene	Expression
45	Sec11c	6.15446e-15	2.36226	0.443	0.043	1.98697e-10	ENSMUSG00000024516	Gene	Expression
46	Rps3	6.96228e-15	1.18396	0.969	0.701	2.24777e-10	ENSMUSG00000030744	Gene	Expression
47	Rps2	8.10315e-15	1.28109	0.959	0.845	2.6161e-10	ENSMUSG00000044533	Gene	Expression
48	Spcs2	9.36213e-15	1.21102	0.701	0.182	3.02256e-10	ENSMUSG00000035227	Gene	Expression
49	Timm17a	1.06895e-14	1.22042	0.66	0.166	3.45109e-10	ENSMUSG00000062580	Gene	Expression
50	Tpgs1	1.35609e-14	2.5287	0.371	0.021	4.37813e-10	ENSMUSG00000020308	Gene	Expression
51	Uqcrfs1	1.40449e-14	1.06031	0.701	0.198	4.53439e-10	ENSMUSG00000038462	Gene	Expression
52	Lrpap1	1.41509e-14	1.66377	0.464	0.07	4.56861e-10	ENSMUSG00000029103	Gene	Expression
53	Hprt	1.61018e-14	1.50685	0.577	0.107	5.19846e-10	ENSMUSG00000025630	Gene	Expression
54	Rwdd1	1.75719e-14	0.972156	0.784	0.241	5.67308e-10	ENSMUSG00000019782	Gene	Expression
55	Oaz1	1.93015e-14	0.924214	0.959	0.706	6.2315e-10	ENSMUSG00000035242	Gene	Expression
56	Selenof	1.95969e-14	1.16284	0.928	0.465	6.32687e-10	ENSMUSG00000037072	Gene	Expression
57	H2-D1	2.00543e-14	2.07401	0.485	0.091	6.47454e-10	ENSMUSG00000073411	Gene	Expression
58	Ypel3	2.07092e-14	1.23148	0.639	0.176	6.68595e-10	ENSMUSG00000042675	Gene	Expression
59	Ifi30	2.21545e-14	1.5102	0.443	0.075	7.15259e-10	ENSMUSG00000031838	Gene	Expression
60	Suclg1	2.24801e-14	1.19463	0.722	0.193	7.25769e-10	ENSMUSG00000052738	Gene	Expression
61	Fxyd5	2.5587e-14	1.88322	0.423	0.043	8.26075e-10	ENSMUSG00000009687	Gene	Expression
62	Psmc4	2.60021e-14	1.18354	0.505	0.112	8.39478e-10	ENSMUSG00000030603	Gene	Expression
63	Eif1	2.87077e-14	0.890303	0.979	0.781	9.26829e-10	ENSMUSG00000035530	Gene	Expression
64	Coro1a	2.87817e-14	6.33804	0.289	0.005	9.29216e-10	ENSMUSG00000030707	Gene	Expression
65	Vps29	3.1802e-14	1.56241	0.588	0.118	1.02673e-09	ENSMUSG00000029462	Gene	Expression
66	Erp29	3.79152e-14	1.29986	0.722	0.219	1.22409e-09	ENSMUSG00000029616	Gene	Expression
67	Ddrgk1	3.93991e-14	1.07996	0.485	0.086	1.272e-09	ENSMUSG00000068290	Gene	Expression
68	Eno1	4.10607e-14	1.323	0.567	0.118	1.32564e-09	ENSMUSG00000063524	Gene	Expression
69	H2afx	4.21903e-14	3.26096	0.34	0.021	1.36211e-09	ENSMUSG00000049932	Gene	Expression
70	Clic1	4.32053e-14	1.30898	0.784	0.283	1.39488e-09	ENSMUSG00000007041	Gene	Expression
71	Eif3f	4.37653e-14	1.20924	0.845	0.358	1.41296e-09	ENSMUSG00000031029	Gene	Expression
72	Pgp	4.4383e-14	2.2773	0.443	0.059	1.43291e-09	ENSMUSG00000043445	Gene	Expression
73	Psmc2	5.21867e-14	1.24183	0.536	0.107	1.68485e-09	ENSMUSG00000028932	Gene	Expression
74	Borcs8	6.96538e-14	1.98525	0.381	0.037	2.24877e-09	ENSMUSG00000002345	Gene	Expression
75	Pnrc1	7.28081e-14	1.39017	0.763	0.251	2.35061e-09	ENSMUSG00000040128	Gene	Expression
76	Rfc2	7.43416e-14	2.47918	0.381	0.027	2.40012e-09	ENSMUSG00000023104	Gene	Expression
77	Vps28	7.45481e-14	1.41561	0.557	0.102	2.40678e-09	ENSMUSG00000115987	Gene	Expression
78	Mrpl43	8.69438e-14	1.23613	0.536	0.107	2.80698e-09	ENSMUSG00000025208	Gene	Expression
79	Pycard	8.80284e-14	1.57841	0.371	0.043	2.842e-09	ENSMUSG00000030793	Gene	Expression
80	Ltb	9.32338e-14	4.36814	0.309	0.005	3.01005e-09	ENSMUSG00000024399	Gene	Expression
81	Slc50a1	9.34875e-14	1.2572	0.526	0.096	3.01824e-09	ENSMUSG00000027953	Gene	Expression
82	Mettl23	9.51209e-14	2.06825	0.392	0.048	3.07098e-09	ENSMUSG00000090266	Gene	Expression
83	Mrps34	1.00625e-13	1.26313	0.474	0.07	3.24868e-09	ENSMUSG00000038880	Gene	Expression
84	Prdx6	1.13807e-13	1.51709	0.495	0.07	3.67426e-09	ENSMUSG00000026701	Gene	Expression
85	Ifngr2	1.30907e-13	1.28426	0.515	0.107	4.22634e-09	ENSMUSG00000022965	Gene	Expression
86	Arpc5l	1.44654e-13	1.22845	0.526	0.112	4.67015e-09	ENSMUSG00000026755	Gene	Expression
87	Mien1	1.47747e-13	1.94544	0.402	0.059	4.77e-09	ENSMUSG00000002580	Gene	Expression
88	Uqcrc2	1.48643e-13	0.973558	0.629	0.155	4.79894e-09	ENSMUSG00000030884	Gene	Expression
89	Ahsa1	1.74841e-13	2.07298	0.412	0.059	5.64473e-09	ENSMUSG00000021037	Gene	Expression
90	Gstp1	1.77275e-13	1.11179	0.598	0.155	5.72331e-09	ENSMUSG00000060803	Gene	Expression
91	Ebna1bp2	1.81366e-13	1.04692	0.505	0.102	5.85539e-09	ENSMUSG00000028729	Gene	Expression
92	Limd2	1.82114e-13	2.43503	0.278	0.021	5.87955e-09	ENSMUSG00000040699	Gene	Expression
93	Pnp	1.94869e-13	1.25403	0.639	0.16	6.29133e-09	ENSMUSG00000115338	Gene	Expression
94	Txndc9	2.04998e-13	1.35732	0.577	0.123	6.61837e-09	ENSMUSG00000058407	Gene	Expression
95	Taf10	2.39974e-13	1.57062	0.526	0.086	7.74757e-09	ENSMUSG00000043866	Gene	Expression
96	Glrx3	2.46719e-13	1.51691	0.629	0.16	7.96531e-09	ENSMUSG00000031068	Gene	Expression
97	Sec61b	2.52176e-13	1.16178	0.825	0.332	8.14151e-09	ENSMUSG00000053317	Gene	Expression
98	C1qbp	2.56969e-13	1.24286	0.577	0.15	8.29623e-09	ENSMUSG00000018446	Gene	Expression
99	Cd74	2.58863e-13	2.99872	0.299	0.016	8.35738e-09	ENSMUSG00000024610	Gene	Expression
100	Rnaseh2c	3.04935e-13	1.22188	0.505	0.08	9.84481e-09	ENSMUSG00000024925	Gene	Expression
101	Pgk1	3.16721e-13	1.7624	0.505	0.102	1.02253e-08	ENSMUSG00000062070	Gene	Expression
102	Rab9	3.39908e-13	1.05967	0.474	0.086	1.09739e-08	ENSMUSG00000079316	Gene	Expression
103	Ciao2a	3.69536e-13	1.64621	0.485	0.075	1.19305e-08	ENSMUSG00000032381	Gene	Expression
104	Anp32b	3.71745e-13	1.19917	0.701	0.198	1.20018e-08	ENSMUSG00000028333	Gene	Expression
105	Ccr7	3.75531e-13	6.71464	0.237	0	1.2124e-08	ENSMUSG00000037944	Gene	Expression
106	Tm2d2	3.98248e-13	1.33541	0.464	0.075	1.28574e-08	ENSMUSG00000031556	Gene	Expression
107	Fam173a	4.25105e-13	1.14403	0.381	0.048	1.37245e-08	ENSMUSG00000057411	Gene	Expression
108	Mrpl14	4.34255e-13	1.20768	0.598	0.128	1.40199e-08	ENSMUSG00000023939	Gene	Expression
109	Tubb4b	4.76987e-13	1.10625	0.619	0.176	1.53995e-08	ENSMUSG00000036752	Gene	Expression
110	Arl6ip5	5.0281e-13	0.86302	0.546	0.134	1.62332e-08	ENSMUSG00000035199	Gene	Expression
111	Mdp1	5.34738e-13	1.31554	0.381	0.048	1.7264e-08	ENSMUSG00000002329	Gene	Expression
112	Psmd8	6.39405e-13	0.842546	0.711	0.23	2.06432e-08	ENSMUSG00000030591	Gene	Expression
113	Psmb8	6.40021e-13	1.87333	0.33	0.037	2.06631e-08	ENSMUSG00000024338	Gene	Expression
114	Ucp2	6.50153e-13	7.68568	0.32	0	2.09902e-08	ENSMUSG00000033685	Gene	Expression
115	Hist1h2bc	7.09216e-13	3.15617	0.33	0.027	2.2897e-08	ENSMUSG00000018102	Gene	Expression
116	Igfbp7	7.39331e-13	0.877819	0.99	0.92	2.38693e-08	ENSMUSG00000036256	Gene	Expression
117	Pgam1	7.48665e-13	1.22074	0.732	0.225	2.41707e-08	ENSMUSG00000011752	Gene	Expression
118	Hcst	7.63368e-13	6.39925	0.247	0	2.46453e-08	ENSMUSG00000064109	Gene	Expression
119	Sfr1	7.68259e-13	1.21243	0.701	0.203	2.48033e-08	ENSMUSG00000025066	Gene	Expression
120	Nme1	7.95598e-13	1.53823	0.598	0.144	2.56859e-08	ENSMUSG00000037601	Gene	Expression
121	Ost4	7.96396e-13	1.14686	0.814	0.305	2.57116e-08	ENSMUSG00000038803	Gene	Expression
122	BC005624	8.14233e-13	1.7646	0.402	0.075	2.62875e-08	ENSMUSG00000026851	Gene	Expression
123	Ppdpf	8.1873e-13	0.925436	0.536	0.112	2.64327e-08	ENSMUSG00000016344	Gene	Expression
124	Tomm20	8.34639e-13	1.08931	0.742	0.257	2.69463e-08	ENSMUSG00000093904	Gene	Expression
125	Rsl1d1	9.202e-13	0.972209	0.557	0.112	2.97087e-08	ENSMUSG00000005846	Gene	Expression
126	Aurkaip1	9.38689e-13	1.1625	0.577	0.144	3.03056e-08	ENSMUSG00000065990	Gene	Expression
127	Osgep	9.44093e-13	1.13399	0.474	0.08	3.048e-08	ENSMUSG00000006289	Gene	Expression
128	Rassf1	1.05865e-12	1.38907	0.567	0.144	3.41784e-08	ENSMUSG00000010067	Gene	Expression
129	Psmb5	1.08499e-12	0.915705	0.763	0.257	3.50288e-08	ENSMUSG00000022193	Gene	Expression
130	Cd37	1.19006e-12	6.82554	0.247	0	3.84211e-08	ENSMUSG00000030798	Gene	Expression
131	Pdia6	1.21402e-12	1.27598	0.629	0.16	3.91945e-08	ENSMUSG00000020571	Gene	Expression
132	Stoml2	1.21923e-12	1.11416	0.474	0.091	3.93627e-08	ENSMUSG00000028455	Gene	Expression
133	Dynlt1f	1.25989e-12	1.9729	0.351	0.037	4.06757e-08	ENSMUSG00000095677	Gene	Expression
134	Cdkn2d	1.37683e-12	1.85054	0.371	0.064	4.44511e-08	ENSMUSG00000096472	Gene	Expression
135	Cct5	1.42963e-12	1.08381	0.567	0.128	4.61557e-08	ENSMUSG00000022234	Gene	Expression
136	Psma2	1.58068e-12	0.903889	0.845	0.294	5.10322e-08	ENSMUSG00000015671	Gene	Expression
137	Dnajb1	1.58505e-12	0.940641	0.351	0.064	5.11734e-08	ENSMUSG00000005483	Gene	Expression
138	Timm17b	1.67994e-12	0.806419	0.546	0.107	5.42369e-08	ENSMUSG00000031158	Gene	Expression
139	Rpl7	1.69619e-12	1.10742	0.938	0.642	5.47616e-08	ENSMUSG00000043716	Gene	Expression
140	Rbm42	1.71179e-12	0.892577	0.464	0.075	5.52651e-08	ENSMUSG00000036733	Gene	Expression
141	Sra1	1.85913e-12	1.4473	0.485	0.086	6.0022e-08	ENSMUSG00000006050	Gene	Expression
142	Chrac1	1.86428e-12	1.2107	0.588	0.15	6.01882e-08	ENSMUSG00000068391	Gene	Expression
143	Rpl8	1.90898e-12	1.05556	0.938	0.765	6.16314e-08	ENSMUSG00000003970	Gene	Expression
144	Gpc6	1.94739e-12	-1.40838	0.814	0.861	6.28714e-08	ENSMUSG00000058571	Gene	Expression
145	Psmb4	2.02207e-12	0.949688	0.711	0.193	6.52826e-08	ENSMUSG00000005779	Gene	Expression
146	U2af1	2.11247e-12	1.11177	0.66	0.203	6.82011e-08	ENSMUSG00000061613	Gene	Expression
147	Calm1	2.18657e-12	1.02349	0.959	0.663	7.05934e-08	ENSMUSG00000001175	Gene	Expression
148	Atp5f1	2.34811e-12	0.938894	0.866	0.401	7.58087e-08	ENSMUSG00000000563	Gene	Expression
149	Sap30l	2.60309e-12	0.703276	0.485	0.096	8.40408e-08	ENSMUSG00000020519	Gene	Expression
150	Bag1	2.68477e-12	0.910859	0.598	0.193	8.66776e-08	ENSMUSG00000028416	Gene	Expression
151	Sptssa	2.70933e-12	0.82869	0.67	0.187	8.74708e-08	ENSMUSG00000044408	Gene	Expression
152	Tor1a	2.81792e-12	1.50998	0.371	0.053	9.09766e-08	ENSMUSG00000026849	Gene	Expression
153	Hspd1	2.8596e-12	1.2181	0.67	0.198	9.23221e-08	ENSMUSG00000025980	Gene	Expression
154	Tubb2a	2.88603e-12	1.3816	0.495	0.107	9.31756e-08	ENSMUSG00000058672	Gene	Expression
155	H3f3a	2.95195e-12	0.725226	0.99	0.856	9.53039e-08	ENSMUSG00000060743	Gene	Expression
156	Mast4	2.95332e-12	-1.47491	0.825	0.872	9.53479e-08	ENSMUSG00000034751	Gene	Expression
157	Psmd10	2.95961e-12	2.57476	0.299	0.016	9.55509e-08	ENSMUSG00000031429	Gene	Expression
158	Ssu72	2.99855e-12	0.987013	0.619	0.166	9.68081e-08	ENSMUSG00000029038	Gene	Expression
159	Vdac3	3.40974e-12	1.1485	0.722	0.235	1.10084e-07	ENSMUSG00000008892	Gene	Expression
160	Cyba	3.46819e-12	1.17509	0.691	0.241	1.1197e-07	ENSMUSG00000006519	Gene	Expression
161	Mpc2	3.49057e-12	0.938766	0.784	0.299	1.12693e-07	ENSMUSG00000026568	Gene	Expression
162	Srgn	3.6295e-12	5.07622	0.289	0.005	1.17178e-07	ENSMUSG00000020077	Gene	Expression
163	Rpa3	3.75492e-12	1.06909	0.474	0.091	1.21228e-07	ENSMUSG00000012483	Gene	Expression
164	Ddah2	3.76838e-12	0.889059	0.649	0.193	1.21662e-07	ENSMUSG00000007039	Gene	Expression
165	Acadl	4.12337e-12	0.996688	0.505	0.112	1.33123e-07	ENSMUSG00000026003	Gene	Expression
166	Gm19951	4.21712e-12	0.946982	0	0	1.3615e-07	ENSMUSG00000113136	Gene	Expression
167	Bad	4.56348e-12	0.650593	0.536	0.123	1.47332e-07	ENSMUSG00000024959	Gene	Expression
168	Arl6ip4	4.60769e-12	0.949946	0.474	0.091	1.48759e-07	ENSMUSG00000029404	Gene	Expression
169	Pdlim2	4.84665e-12	0.818702	0.515	0.123	1.56474e-07	ENSMUSG00000022090	Gene	Expression
170	Ppp2ca	5.0777e-12	0.938858	0.67	0.198	1.63933e-07	ENSMUSG00000020349	Gene	Expression
171	Mrpl53	5.18456e-12	0.749119	0.515	0.128	1.67384e-07	ENSMUSG00000030037	Gene	Expression
172	Rac2	5.19617e-12	4.08229	0.278	0.011	1.67758e-07	ENSMUSG00000033220	Gene	Expression
173	Exosc3	5.37657e-12	0.846233	0.32	0.043	1.73583e-07	ENSMUSG00000028322	Gene	Expression
174	Ddx39	5.65019e-12	2.63535	0.33	0.032	1.82416e-07	ENSMUSG00000005481	Gene	Expression
175	Eif5a	6.27888e-12	1.07921	0.897	0.417	2.02714e-07	ENSMUSG00000078812	Gene	Expression
176	Ubxn1	6.36413e-12	1.00117	0.784	0.289	2.05466e-07	ENSMUSG00000071655	Gene	Expression
177	Zcchc17	6.46424e-12	1.16767	0.505	0.118	2.08698e-07	ENSMUSG00000028772	Gene	Expression
178	Polr2j	6.51189e-12	0.756384	0.619	0.155	2.10236e-07	ENSMUSG00000039771	Gene	Expression
179	Tpi1	6.73304e-12	0.984302	0.701	0.235	2.17376e-07	ENSMUSG00000023456	Gene	Expression
180	Dnajc15	6.80208e-12	1.22936	0.443	0.08	2.19605e-07	ENSMUSG00000022013	Gene	Expression
181	Pgls	7.2789e-12	0.859345	0.67	0.193	2.34999e-07	ENSMUSG00000031807	Gene	Expression
182	Ostc	7.38765e-12	1.17324	0.66	0.203	2.3851e-07	ENSMUSG00000041084	Gene	Expression
183	Mgat1	7.48016e-12	1.72201	0.351	0.043	2.41497e-07	ENSMUSG00000020346	Gene	Expression
184	Map2k2	7.5359e-12	0.877423	0.649	0.171	2.43296e-07	ENSMUSG00000035027	Gene	Expression
185	Dusp2	7.76958e-12	4.55987	0.247	0.005	2.50841e-07	ENSMUSG00000027368	Gene	Expression
186	Tomm22	7.7862e-12	0.736888	0.68	0.209	2.51377e-07	ENSMUSG00000022427	Gene	Expression
187	Cd2	7.97713e-12	6.03887	0.227	0	2.57542e-07	ENSMUSG00000027863	Gene	Expression
188	Prph	8.00814e-12	1.62732	0.392	0.059	2.58543e-07	ENSMUSG00000023484	Gene	Expression
189	Rps7	8.05388e-12	1.01958	0.948	0.754	2.60019e-07	ENSMUSG00000061477	Gene	Expression
190	Igkc	8.10009e-12	3.5943	0.278	0.027	2.61512e-07	ENSMUSG00000076609	Gene	Expression
191	Psme2	8.12485e-12	1.22298	0.557	0.15	2.62311e-07	ENSMUSG00000079197	Gene	Expression
192	Rnf187	8.21617e-12	1.17645	0.588	0.139	2.65259e-07	ENSMUSG00000020496	Gene	Expression
193	Mrpl55	8.23669e-12	0.918047	0.454	0.075	2.65922e-07	ENSMUSG00000036860	Gene	Expression
194	Rpl19	8.41375e-12	0.851991	0.979	0.856	2.71638e-07	ENSMUSG00000017404	Gene	Expression
195	Hikeshi	8.42484e-12	0.917962	0.526	0.123	2.71996e-07	ENSMUSG00000062797	Gene	Expression
196	Ift27	8.81484e-12	1.04257	0.423	0.059	2.84587e-07	ENSMUSG00000016637	Gene	Expression
197	Ccdc85b	8.98405e-12	0.910815	0.608	0.166	2.9005e-07	ENSMUSG00000095098	Gene	Expression
198	Sap18	9.0048e-12	1.10696	0.711	0.246	2.9072e-07	ENSMUSG00000021963	Gene	Expression
199	Mrpl17	9.14501e-12	0.918213	0.515	0.107	2.95247e-07	ENSMUSG00000030879	Gene	Expression
200	Prkg1	9.31789e-12	-1.20866	0.856	0.904	3.00828e-07	ENSMUSG00000052920	Gene	Expression
201	Mrpl20	9.87663e-12	0.883174	0.68	0.246	3.18867e-07	ENSMUSG00000029066	Gene	Expression
202	Nfkbia	1.00296e-11	1.29319	0.588	0.16	3.23805e-07	ENSMUSG00000021025	Gene	Expression
203	2310011J03Rik	1.01038e-11	1.31226	0.351	0.048	3.26201e-07	ENSMUSG00000020133	Gene	Expression
204	Klhdc2	1.02773e-11	0.808294	0.495	0.091	3.31804e-07	ENSMUSG00000020978	Gene	Expression
205	Cdk4	1.03873e-11	1.11999	0.629	0.193	3.35355e-07	ENSMUSG00000006728	Gene	Expression
206	Arpc3	1.04725e-11	0.858331	0.794	0.289	3.38104e-07	ENSMUSG00000029465	Gene	Expression
207	Sae1	1.05204e-11	1.43759	0.454	0.086	3.39652e-07	ENSMUSG00000052833	Gene	Expression
208	Ndufab1	1.08151e-11	1.2776	0.763	0.294	3.49166e-07	ENSMUSG00000030869	Gene	Expression
209	Eif3c	1.09126e-11	1.34789	0.619	0.203	3.52315e-07	ENSMUSG00000030738	Gene	Expression
210	Dlc1	1.10251e-11	-1.35988	0.825	0.845	3.55947e-07	ENSMUSG00000031523	Gene	Expression
211	Raly	1.11697e-11	0.729796	0.711	0.23	3.60614e-07	ENSMUSG00000027593	Gene	Expression
212	H2-Ab1	1.1541e-11	3.82961	0.237	0.005	3.72603e-07	ENSMUSG00000073421	Gene	Expression
213	Gmfg	1.21548e-11	6.88726	0.247	0	3.92416e-07	ENSMUSG00000060791	Gene	Expression
214	Timm22	1.28621e-11	1.38547	0.351	0.059	4.15252e-07	ENSMUSG00000020843	Gene	Expression
215	Ndufs2	1.36505e-11	0.947402	0.66	0.198	4.40707e-07	ENSMUSG00000013593	Gene	Expression
216	Slfn2	1.38478e-11	5.80904	0.216	0	4.47077e-07	ENSMUSG00000072620	Gene	Expression
217	Tpr	1.41228e-11	0.950398	0.68	0.235	4.55956e-07	ENSMUSG00000006005	Gene	Expression
218	Prdx3	1.49962e-11	1.32257	0.423	0.091	4.84153e-07	ENSMUSG00000024997	Gene	Expression
219	Gtf2b	1.53243e-11	0.881943	0.474	0.096	4.94746e-07	ENSMUSG00000028271	Gene	Expression
220	Tnfrsf1a	1.59774e-11	1.43523	0.402	0.064	5.1583e-07	ENSMUSG00000030341	Gene	Expression
221	Rabac1	1.65743e-11	0.989068	0.794	0.299	5.35102e-07	ENSMUSG00000003380	Gene	Expression
222	Gipc1	1.66961e-11	1.66853	0.371	0.053	5.39035e-07	ENSMUSG00000019433	Gene	Expression
223	Nudcd2	1.67801e-11	1.302	0.299	0.037	5.41747e-07	ENSMUSG00000020328	Gene	Expression
224	Zeb2	1.67903e-11	-1.62161	0.794	0.861	5.42076e-07	ENSMUSG00000026872	Gene	Expression
225	Rbmxl1	1.69458e-11	0.997915	0.588	0.144	5.47096e-07	ENSMUSG00000037070	Gene	Expression
226	Fdps	1.88123e-11	1.71598	0.423	0.08	6.07356e-07	ENSMUSG00000059743	Gene	Expression
227	Ift20	1.88363e-11	1.03322	0.588	0.176	6.0813e-07	ENSMUSG00000001105	Gene	Expression
228	Rpl9-ps6	1.94201e-11	1.35513	0.33	0.043	6.26979e-07	ENSMUSG00000062456	Gene	Expression
229	Wdr74	1.94219e-11	1.30381	0.33	0.032	6.27037e-07	ENSMUSG00000042729	Gene	Expression
230	Mrpl51	1.95478e-11	1.31985	0.515	0.107	6.31101e-07	ENSMUSG00000030335	Gene	Expression
231	Yrdc	1.96551e-11	1.86261	0.299	0.021	6.34565e-07	ENSMUSG00000028889	Gene	Expression
232	Utp3	1.99414e-11	1.17315	0.402	0.07	6.43809e-07	ENSMUSG00000070697	Gene	Expression
233	Erlec1	2.16606e-11	1.47042	0.371	0.053	6.99312e-07	ENSMUSG00000020311	Gene	Expression
234	Cd3d	2.18356e-11	7.27398	0.247	0	7.04962e-07	ENSMUSG00000032094	Gene	Expression
235	Ctnnbip1	2.26366e-11	1.73386	0.371	0.053	7.30823e-07	ENSMUSG00000028988	Gene	Expression
236	Cct4	2.26475e-11	0.779211	0.619	0.182	7.31176e-07	ENSMUSG00000007739	Gene	Expression
237	4930453N24Rik	2.27627e-11	1.62621	0.351	0.053	7.34893e-07	ENSMUSG00000059920	Gene	Expression
238	Asf1a	2.30959e-11	1.73875	0.33	0.048	7.45651e-07	ENSMUSG00000019857	Gene	Expression
239	Akr1b3	2.4936e-11	1.24468	0.505	0.144	8.0506e-07	ENSMUSG00000001642	Gene	Expression
240	Alg5	2.50225e-11	1.42803	0.381	0.048	8.0785e-07	ENSMUSG00000036632	Gene	Expression
241	Vta1	2.59161e-11	0.450165	0.454	0.091	8.36703e-07	ENSMUSG00000019868	Gene	Expression
242	Ssr2	2.77212e-11	1.08483	0.66	0.198	8.9498e-07	ENSMUSG00000041355	Gene	Expression
243	H2-Eb1	2.79165e-11	7.89473	0.268	0	9.01285e-07	ENSMUSG00000060586	Gene	Expression
244	Bcl7c	2.79589e-11	1.11847	0.577	0.144	9.02652e-07	ENSMUSG00000030814	Gene	Expression
245	H2-Aa	2.93142e-11	7.19424	0.247	0	9.4641e-07	ENSMUSG00000036594	Gene	Expression
246	Eif2s1	2.943e-11	1.13654	0.454	0.102	9.50146e-07	ENSMUSG00000021116	Gene	Expression
247	Oser1	2.95999e-11	2.3081	0.309	0.016	9.55633e-07	ENSMUSG00000035399	Gene	Expression
248	Sh3bgrl3	3.21277e-11	1.51948	0.443	0.112	1.03724e-06	ENSMUSG00000028843	Gene	Expression
249	Adh5	3.27797e-11	0.810254	0.485	0.102	1.05829e-06	ENSMUSG00000028138	Gene	Expression
250	Esd	3.3018e-11	0.819422	0.691	0.257	1.06599e-06	ENSMUSG00000021996	Gene	Expression
251	Gabarapl2	3.31681e-11	0.835595	0.68	0.241	1.07083e-06	ENSMUSG00000031950	Gene	Expression
252	Tmem134	3.42223e-11	1.03454	0.639	0.203	1.10487e-06	ENSMUSG00000024845	Gene	Expression
253	Sdhd	3.43945e-11	0.788149	0.526	0.139	1.11043e-06	ENSMUSG00000000171	Gene	Expression
254	Reep5	3.45532e-11	0.890949	0.711	0.235	1.11555e-06	ENSMUSG00000005873	Gene	Expression
255	Lsm1	3.50248e-11	1.39691	0.474	0.091	1.13078e-06	ENSMUSG00000037296	Gene	Expression
256	Dbndd2	3.62773e-11	0.752118	0.701	0.251	1.17121e-06	ENSMUSG00000017734	Gene	Expression
257	Emc7	3.66169e-11	1.05058	0.619	0.187	1.18218e-06	ENSMUSG00000055943	Gene	Expression
258	Pdcl3	3.69873e-11	1.17071	0.701	0.235	1.19414e-06	ENSMUSG00000026078	Gene	Expression
259	Pabpn1	3.76667e-11	0.685745	0.732	0.251	1.21607e-06	ENSMUSG00000022194	Gene	Expression
260	Mydgf	3.77664e-11	1.47117	0.474	0.091	1.21929e-06	ENSMUSG00000019579	Gene	Expression
261	Srp9	3.9547e-11	0.858842	0.742	0.278	1.27677e-06	ENSMUSG00000026511	Gene	Expression
262	Eif4ebp1	4.02444e-11	0.754841	0.629	0.187	1.29929e-06	ENSMUSG00000031490	Gene	Expression
263	Zbtb8os	4.04161e-11	1.38547	0.33	0.037	1.30483e-06	ENSMUSG00000057572	Gene	Expression
264	Dbnl	4.05791e-11	1.85705	0.433	0.08	1.3101e-06	ENSMUSG00000020476	Gene	Expression
265	Ifi27	4.08212e-11	1.08045	0.619	0.182	1.31791e-06	ENSMUSG00000064215	Gene	Expression
266	Coq7	4.13399e-11	1.64359	0.433	0.075	1.33466e-06	ENSMUSG00000030652	Gene	Expression
267	Dctn3	4.24464e-11	0.645105	0.557	0.144	1.37038e-06	ENSMUSG00000028447	Gene	Expression
268	Bmyc	4.59465e-11	1.1654	0.464	0.102	1.48338e-06	ENSMUSG00000049086	Gene	Expression
269	Exosc7	4.71933e-11	1.54609	0.423	0.075	1.52364e-06	ENSMUSG00000025785	Gene	Expression
270	Hmgn2	4.74267e-11	1.21025	0.68	0.241	1.53117e-06	ENSMUSG00000003038	Gene	Expression
271	Bst2	4.88806e-11	1.13431	0.536	0.128	1.57811e-06	ENSMUSG00000046718	Gene	Expression
272	Tmbim6	5.07308e-11	0.555956	0.742	0.267	1.63784e-06	ENSMUSG00000023010	Gene	Expression
273	Psma3	5.23468e-11	0.747618	0.784	0.316	1.69002e-06	ENSMUSG00000060073	Gene	Expression
274	Ostf1	5.24213e-11	1.16343	0.66	0.214	1.69242e-06	ENSMUSG00000024725	Gene	Expression
275	Polr2c	5.27133e-11	1.02791	0.577	0.166	1.70185e-06	ENSMUSG00000031783	Gene	Expression
276	Nbl1	5.40475e-11	0.75281	0.526	0.155	1.74492e-06	ENSMUSG00000041120	Gene	Expression
277	Rplp0	5.49094e-11	1.29206	0.959	0.749	1.77275e-06	ENSMUSG00000067274	Gene	Expression
278	Ufc1	5.55181e-11	1.46249	0.505	0.096	1.7924e-06	ENSMUSG00000062963	Gene	Expression
279	Cops6	5.64586e-11	0.989794	0.577	0.15	1.82276e-06	ENSMUSG00000019494	Gene	Expression
280	Ethe1	5.71399e-11	1.36219	0.361	0.053	1.84476e-06	ENSMUSG00000064254	Gene	Expression
281	Snapc5	5.77901e-11	1.31305	0.351	0.064	1.86575e-06	ENSMUSG00000032398	Gene	Expression
282	H2-K1	5.9606e-11	2.53074	0.485	0.053	1.92438e-06	ENSMUSG00000061232	Gene	Expression
283	Psenen	5.97507e-11	0.827902	0.619	0.203	1.92905e-06	ENSMUSG00000036835	Gene	Expression
284	Rpl15	6.07433e-11	0.835213	0.959	0.765	1.9611e-06	ENSMUSG00000012405	Gene	Expression
285	Trmt112	6.12582e-11	0.782106	0.619	0.182	1.97772e-06	ENSMUSG00000038812	Gene	Expression
286	Timm23	6.25931e-11	0.829829	0.619	0.203	2.02082e-06	ENSMUSG00000013701	Gene	Expression
287	Dnajc9	6.28441e-11	2.64324	0.278	0.011	2.02892e-06	ENSMUSG00000021811	Gene	Expression
288	Bin1	6.42176e-11	1.01792	0.423	0.096	2.07326e-06	ENSMUSG00000024381	Gene	Expression
289	Ifi35	6.57432e-11	2.46454	0.309	0.027	2.12252e-06	ENSMUSG00000010358	Gene	Expression
290	Abracl	6.71854e-11	1.21383	0.598	0.198	2.16908e-06	ENSMUSG00000078453	Gene	Expression
291	Hras	6.72115e-11	0.752911	0.567	0.16	2.16992e-06	ENSMUSG00000025499	Gene	Expression
292	Ilkap	7.06785e-11	0.792515	0.443	0.112	2.28186e-06	ENSMUSG00000026309	Gene	Expression
293	Npdc1	7.26353e-11	1.41909	0.515	0.123	2.34503e-06	ENSMUSG00000015094	Gene	Expression
294	Eri3	7.32137e-11	1.05013	0.505	0.112	2.3637e-06	ENSMUSG00000033423	Gene	Expression
295	Ywhah	7.33839e-11	0.986342	0.711	0.23	2.3692e-06	ENSMUSG00000018965	Gene	Expression
296	A430005L14Rik	7.46078e-11	0.996317	0.33	0.048	2.40871e-06	ENSMUSG00000047613	Gene	Expression
297	Atp5j	7.4777e-11	0.883918	0.907	0.519	2.41417e-06	ENSMUSG00000022890	Gene	Expression
298	Rexo2	7.73081e-11	1.09263	0.691	0.225	2.49589e-06	ENSMUSG00000032026	Gene	Expression
299	H2-Q7	8.17698e-11	5.82003	0.196	0	2.63994e-06	ENSMUSG00000060550	Gene	Expression
300	Arhgdib	8.1901e-11	3.10702	0.34	0.048	2.64417e-06	ENSMUSG00000030220	Gene	Expression
301	Pdgfrl	8.42821e-11	1.71501	0.34	0.048	2.72105e-06	ENSMUSG00000031595	Gene	Expression
302	Wdr18	8.80614e-11	2.71705	0.278	0.016	2.84306e-06	ENSMUSG00000035754	Gene	Expression
303	Tmed3	8.85981e-11	1.6963	0.454	0.091	2.86039e-06	ENSMUSG00000032353	Gene	Expression
304	Ldha	8.93426e-11	0.974549	0.814	0.374	2.88443e-06	ENSMUSG00000063229	Gene	Expression
305	Fam89b	8.99679e-11	1.2934	0.412	0.075	2.90461e-06	ENSMUSG00000024939	Gene	Expression
306	Acaa2	9.36891e-11	0.518346	0.557	0.166	3.02475e-06	ENSMUSG00000036880	Gene	Expression
307	Trpc4ap	1.00068e-10	1.122	0.485	0.107	3.2307e-06	ENSMUSG00000038324	Gene	Expression
308	Nxt1	1.00209e-10	2.64149	0.289	0.016	3.23525e-06	ENSMUSG00000036992	Gene	Expression
309	Pdcd6	1.08749e-10	0.400968	0.557	0.144	3.51096e-06	ENSMUSG00000021576	Gene	Expression
310	Sin3b	1.19902e-10	0.769278	0.629	0.182	3.87102e-06	ENSMUSG00000031622	Gene	Expression
311	Myl12b	1.20175e-10	0.959899	0.763	0.267	3.87985e-06	ENSMUSG00000034868	Gene	Expression
312	Hsd17b10	1.20722e-10	0.808285	0.619	0.187	3.8975e-06	ENSMUSG00000025260	Gene	Expression
313	Erh	1.21174e-10	0.968954	0.784	0.316	3.9121e-06	ENSMUSG00000021131	Gene	Expression
314	Cd52	1.28372e-10	9.12303	0.289	0	4.14448e-06	ENSMUSG00000000682	Gene	Expression
315	Irf3	1.29226e-10	2.11962	0.289	0.021	4.17207e-06	ENSMUSG00000003184	Gene	Expression
316	Ms4a6b	1.30411e-10	6.21738	0.206	0	4.21031e-06	ENSMUSG00000024677	Gene	Expression
317	Pin4	1.33197e-10	1.18705	0.464	0.107	4.30025e-06	ENSMUSG00000079480	Gene	Expression
318	Mrpl15	1.33761e-10	1.00749	0.423	0.086	4.31846e-06	ENSMUSG00000033845	Gene	Expression
319	Psma1	1.34027e-10	0.565945	0.619	0.214	4.32708e-06	ENSMUSG00000030751	Gene	Expression
320	Taldo1	1.3775e-10	0.720773	0.68	0.225	4.44725e-06	ENSMUSG00000025503	Gene	Expression
321	Txndc17	1.50913e-10	0.853794	0.68	0.267	4.87222e-06	ENSMUSG00000020803	Gene	Expression
322	Ppil1	1.51536e-10	2.03156	0.289	0.032	4.89234e-06	ENSMUSG00000024007	Gene	Expression
323	Rpp25l	1.52842e-10	0.726529	0.351	0.053	4.93449e-06	ENSMUSG00000036114	Gene	Expression
324	Ube2i	1.58428e-10	0.492776	0.711	0.251	5.11485e-06	ENSMUSG00000015120	Gene	Expression
325	Psmb1	1.60768e-10	0.814235	0.814	0.299	5.19039e-06	ENSMUSG00000014769	Gene	Expression
326	Tmem208	1.61513e-10	1.02627	0.526	0.15	5.21446e-06	ENSMUSG00000014856	Gene	Expression
327	Psmd4	1.69134e-10	1.11483	0.515	0.128	5.46049e-06	ENSMUSG00000005625	Gene	Expression
328	Mrfap1	1.70619e-10	0.748129	0.794	0.332	5.50842e-06	ENSMUSG00000055302	Gene	Expression
329	Spint2	1.71046e-10	2.35045	0.381	0.032	5.52221e-06	ENSMUSG00000074227	Gene	Expression
330	Fkbp11	1.74346e-10	6.50627	0.289	0	5.62877e-06	ENSMUSG00000003355	Gene	Expression
331	Uchl3	1.7525e-10	0.805713	0.371	0.07	5.65795e-06	ENSMUSG00000022111	Gene	Expression
332	Eloc	1.80034e-10	0.668863	0.711	0.257	5.8124e-06	ENSMUSG00000079658	Gene	Expression
333	Ndufb4	1.82709e-10	0.739733	0.691	0.23	5.89875e-06	ENSMUSG00000022820	Gene	Expression
334	Acadvl	1.90194e-10	1.77456	0.34	0.048	6.1404e-06	ENSMUSG00000018574	Gene	Expression
335	Commd7	1.93621e-10	1.54923	0.351	0.064	6.25106e-06	ENSMUSG00000056941	Gene	Expression
336	Pigp	1.94811e-10	1.29582	0.443	0.102	6.28947e-06	ENSMUSG00000022940	Gene	Expression
337	2310033P09Rik	1.95369e-10	2.4066	0.258	0.016	6.30748e-06	ENSMUSG00000020441	Gene	Expression
338	Ten1	2.03923e-10	1.43632	0.351	0.048	6.58366e-06	ENSMUSG00000020778	Gene	Expression
339	Ubald2	2.06387e-10	1.03047	0.526	0.134	6.66321e-06	ENSMUSG00000050628	Gene	Expression
340	Ms4a4b	2.07814e-10	3.21642	0.258	0.016	6.70928e-06	ENSMUSG00000056290	Gene	Expression
341	Galk1	2.11559e-10	1.44956	0.381	0.064	6.83019e-06	ENSMUSG00000020766	Gene	Expression
342	Eif1ax	2.166e-10	0.83471	0.629	0.198	6.99294e-06	ENSMUSG00000067194	Gene	Expression
343	Itm2b	2.17806e-10	0.857	0.979	0.738	7.03186e-06	ENSMUSG00000022108	Gene	Expression
344	Pak1ip1	2.19349e-10	1.20609	0.402	0.07	7.08167e-06	ENSMUSG00000038683	Gene	Expression
345	Ddt	2.20785e-10	1.00841	0.443	0.096	7.12804e-06	ENSMUSG00000001666	Gene	Expression
346	Guk1	2.22473e-10	0.508025	0.505	0.134	7.18253e-06	ENSMUSG00000020444	Gene	Expression
347	Mrps14	2.22567e-10	0.525931	0.67	0.235	7.18556e-06	ENSMUSG00000058267	Gene	Expression
348	Acd	2.23448e-10	1.73785	0.392	0.064	7.21401e-06	ENSMUSG00000038000	Gene	Expression
349	Csnk1g2	2.25145e-10	1.15943	0.423	0.086	7.26881e-06	ENSMUSG00000003345	Gene	Expression
350	Trbc2	2.27893e-10	8.60242	0.268	0	7.35754e-06	ENSMUSG00000076498	Gene	Expression
351	Ddx39b	2.28023e-10	0.310975	0.691	0.235	7.36173e-06	ENSMUSG00000019432	Gene	Expression
352	Cthrc1	2.38687e-10	3.15161	0.237	0.021	7.70601e-06	ENSMUSG00000054196	Gene	Expression
353	Iscu	2.42153e-10	0.786591	0.588	0.176	7.81792e-06	ENSMUSG00000025825	Gene	Expression
354	Hspa14	2.44059e-10	1.70049	0.392	0.075	7.87945e-06	ENSMUSG00000109865	Gene	Expression
355	Czib	2.47464e-10	1.03102	0.392	0.064	7.98939e-06	ENSMUSG00000028608	Gene	Expression
356	Ahnak2	2.5489e-10	5.66205	0.196	0	8.22913e-06	ENSMUSG00000072812	Gene	Expression
357	Mcfd2	2.60735e-10	2.09054	0.33	0.027	8.41784e-06	ENSMUSG00000024150	Gene	Expression
358	Hist1h2ap	2.67841e-10	3.32292	0.309	0.037	8.64723e-06	ENSMUSG00000094777	Gene	Expression
359	Exosc9	2.688e-10	4.21239	0.237	0.011	8.6782e-06	ENSMUSG00000027714	Gene	Expression
360	Mrps30	2.72269e-10	2.13708	0.278	0.016	8.79021e-06	ENSMUSG00000021731	Gene	Expression
361	Slc25a5	2.78371e-10	1.0191	0.866	0.369	8.98722e-06	ENSMUSG00000016319	Gene	Expression
362	Ran	2.80402e-10	1.00855	0.722	0.305	9.05276e-06	ENSMUSG00000029430	Gene	Expression
363	Vti1b	2.99618e-10	1.54827	0.361	0.059	9.67318e-06	ENSMUSG00000021124	Gene	Expression
364	Smu1	3.07936e-10	1.36388	0.33	0.048	9.94173e-06	ENSMUSG00000028409	Gene	Expression
365	Cotl1	3.15612e-10	4.15794	0.289	0.005	1.01895e-05	ENSMUSG00000031827	Gene	Expression
366	Cnih4	3.54553e-10	0.51382	0.577	0.171	1.14467e-05	ENSMUSG00000062169	Gene	Expression
367	Txnl1	3.55652e-10	0.741797	0.619	0.198	1.14822e-05	ENSMUSG00000024583	Gene	Expression
368	Cnpy2	3.60931e-10	0.816561	0.608	0.182	1.16527e-05	ENSMUSG00000025381	Gene	Expression
369	Sys1	3.61979e-10	0.579905	0.495	0.139	1.16865e-05	ENSMUSG00000045503	Gene	Expression
370	Npm1	3.72623e-10	1.00114	0.918	0.545	1.20301e-05	ENSMUSG00000057113	Gene	Expression
371	Dhrs7	3.73673e-10	1.29289	0.392	0.091	1.2064e-05	ENSMUSG00000021094	Gene	Expression
372	Abhd14a	3.75133e-10	1.15544	0.309	0.032	1.21112e-05	ENSMUSG00000042210	Gene	Expression
373	Isca2	3.76017e-10	1.24803	0.381	0.07	1.21397e-05	ENSMUSG00000021241	Gene	Expression
374	Csrp2	3.83548e-10	1.29139	0.887	0.545	1.23829e-05	ENSMUSG00000020186	Gene	Expression
375	Cmtm7	3.84334e-10	0.771781	0.443	0.102	1.24082e-05	ENSMUSG00000032436	Gene	Expression
376	Kdelr3	3.90379e-10	1.77281	0.402	0.075	1.26034e-05	ENSMUSG00000010830	Gene	Expression
377	Exosc8	4.05501e-10	0.908816	0.361	0.064	1.30916e-05	ENSMUSG00000027752	Gene	Expression
378	Eef1g	4.0703e-10	0.964839	0.742	0.326	1.3141e-05	ENSMUSG00000071644	Gene	Expression
379	Gnb2	4.08006e-10	0.821875	0.876	0.369	1.31725e-05	ENSMUSG00000029713	Gene	Expression
380	1110038B12Rik	4.09161e-10	0.721166	0.402	0.075	1.32097e-05	ENSMUSG00000092203	Gene	Expression
381	Ninj1	4.10754e-10	1.06829	0.299	0.048	1.32612e-05	ENSMUSG00000037966	Gene	Expression
382	Trbc1	4.13403e-10	7.45925	0.196	0	1.33467e-05	ENSMUSG00000076490	Gene	Expression
383	Rtraf	4.33573e-10	0.994498	0.753	0.299	1.39979e-05	ENSMUSG00000021807	Gene	Expression
384	Pebp1	4.33704e-10	0.886257	0.763	0.321	1.40021e-05	ENSMUSG00000032959	Gene	Expression
385	Mff	4.34803e-10	0.729206	0.567	0.16	1.40376e-05	ENSMUSG00000026150	Gene	Expression
386	Tcf21	4.47325e-10	2.34101	0.289	0.027	1.44419e-05	ENSMUSG00000045680	Gene	Expression
387	Dnlz	4.64483e-10	0.747196	0.495	0.112	1.49958e-05	ENSMUSG00000075467	Gene	Expression
388	Hebp1	4.6743e-10	0.969867	0.495	0.144	1.5091e-05	ENSMUSG00000042770	Gene	Expression
389	Bud31	4.78915e-10	0.822863	0.381	0.064	1.54618e-05	ENSMUSG00000038722	Gene	Expression
390	Sept1	4.81703e-10	1.94734	0.227	0.021	1.55518e-05	ENSMUSG00000000486	Gene	Expression
391	Nme2	4.86307e-10	0.792099	0.969	0.749	1.57004e-05	ENSMUSG00000020857	Gene	Expression
392	Hint2	4.99611e-10	0.876212	0.433	0.102	1.61299e-05	ENSMUSG00000028470	Gene	Expression
393	Bub3	5.03937e-10	0.761376	0.505	0.134	1.62696e-05	ENSMUSG00000066979	Gene	Expression
394	Zranb2	5.12881e-10	0.999224	0.588	0.187	1.65584e-05	ENSMUSG00000028180	Gene	Expression
395	Tmem14c	5.17428e-10	0.653428	0.701	0.257	1.67052e-05	ENSMUSG00000021361	Gene	Expression
396	Mdh1	5.23031e-10	0.879839	0.66	0.219	1.6886e-05	ENSMUSG00000020321	Gene	Expression
397	Ptpmt1	5.33378e-10	0.814773	0.371	0.064	1.72201e-05	ENSMUSG00000063235	Gene	Expression
398	Yif1b	5.39369e-10	0.834751	0.412	0.07	1.74135e-05	ENSMUSG00000030588	Gene	Expression
399	Gemin7	5.40138e-10	0.573277	0.505	0.118	1.74383e-05	ENSMUSG00000044709	Gene	Expression
400	Fkbp3	5.49548e-10	1.24993	0.474	0.123	1.77422e-05	ENSMUSG00000020949	Gene	Expression
401	Med21	5.57249e-10	0.455106	0.619	0.182	1.79908e-05	ENSMUSG00000030291	Gene	Expression
402	Rbck1	5.58173e-10	1.19261	0.402	0.075	1.80206e-05	ENSMUSG00000027466	Gene	Expression
403	Supt4a	5.64468e-10	0.730142	0.505	0.144	1.82239e-05	ENSMUSG00000020485	Gene	Expression
404	Ighm	5.66309e-10	3.87502	0.206	0.005	1.82833e-05	ENSMUSG00000076617	Gene	Expression
405	Rpl10a	5.66426e-10	1.00043	0.948	0.722	1.82871e-05	ENSMUSG00000037805	Gene	Expression
406	Rabggtb	5.8611e-10	1.28647	0.381	0.059	1.89225e-05	ENSMUSG00000038975	Gene	Expression
407	Eif3m	5.92188e-10	0.629359	0.619	0.214	1.91188e-05	ENSMUSG00000027170	Gene	Expression
408	Uchl5	5.95046e-10	2.16839	0.33	0.037	1.92111e-05	ENSMUSG00000018189	Gene	Expression
409	Ctsl	6.08635e-10	1.10382	0.773	0.358	1.96498e-05	ENSMUSG00000021477	Gene	Expression
410	Slc25a39	6.17449e-10	0.90256	0.505	0.112	1.99343e-05	ENSMUSG00000018677	Gene	Expression
411	Plgrkt	6.18957e-10	0.382855	0.433	0.086	1.9983e-05	ENSMUSG00000016495	Gene	Expression
412	Snx3	6.20187e-10	0.420999	0.773	0.267	2.00227e-05	ENSMUSG00000019804	Gene	Expression
413	Mtch1	6.34354e-10	0.79778	0.742	0.289	2.04801e-05	ENSMUSG00000024012	Gene	Expression
414	Nudt9	6.43636e-10	1.03143	0.33	0.037	2.07798e-05	ENSMUSG00000029310	Gene	Expression
415	Oxa1l	6.64849e-10	1.68681	0.371	0.059	2.14647e-05	ENSMUSG00000000959	Gene	Expression
416	Praf2	6.67736e-10	0.942657	0.34	0.053	2.15578e-05	ENSMUSG00000031149	Gene	Expression
417	Capg	6.78768e-10	2.08736	0.258	0.011	2.1914e-05	ENSMUSG00000056737	Gene	Expression
418	Fkbp8	6.81534e-10	0.309313	0.546	0.16	2.20033e-05	ENSMUSG00000019428	Gene	Expression
419	Eif4e2	6.82774e-10	1.1565	0.557	0.144	2.20434e-05	ENSMUSG00000026254	Gene	Expression
420	Hist1h4d	7.02005e-10	2.09073	0.361	0.064	2.26642e-05	ENSMUSG00000061482	Gene	Expression
421	Mif	7.11742e-10	0.558931	0.732	0.257	2.29786e-05	ENSMUSG00000033307	Gene	Expression
422	Clta	7.18487e-10	0.874986	0.804	0.348	2.31964e-05	ENSMUSG00000028478	Gene	Expression
423	Psma7	7.26541e-10	0.861626	0.845	0.364	2.34564e-05	ENSMUSG00000027566	Gene	Expression
424	Bnip3l	7.33074e-10	0.814064	0.619	0.198	2.36673e-05	ENSMUSG00000022051	Gene	Expression
425	Fbxl6	7.34474e-10	0.623145	0.289	0.037	2.37125e-05	ENSMUSG00000022559	Gene	Expression
426	Pmpcb	7.34709e-10	1.51883	0.33	0.064	2.37201e-05	ENSMUSG00000029017	Gene	Expression
427	Gm17018	7.5292e-10	1.19084	0.268	0.043	2.4308e-05	ENSMUSG00000041035	Gene	Expression
428	Tmed1	7.69392e-10	0.546581	0.361	0.064	2.48398e-05	ENSMUSG00000032180	Gene	Expression
429	Mrpl18	7.71595e-10	0.691545	0.588	0.182	2.49109e-05	ENSMUSG00000057388	Gene	Expression
430	Gimap9	7.80642e-10	5.73416	0.206	0	2.5203e-05	ENSMUSG00000051124	Gene	Expression
431	Cwc15	7.8924e-10	0.761176	0.619	0.187	2.54806e-05	ENSMUSG00000004096	Gene	Expression
432	Lat	8.0562e-10	5.82156	0.175	0	2.60094e-05	ENSMUSG00000030742	Gene	Expression
433	Ndufa8	8.4117e-10	0.642088	0.711	0.241	2.71572e-05	ENSMUSG00000026895	Gene	Expression
434	Rfc3	8.5105e-10	3.84367	0.227	0.011	2.74761e-05	ENSMUSG00000033970	Gene	Expression
435	Frg1	8.6494e-10	0.666134	0.536	0.15	2.79246e-05	ENSMUSG00000031590	Gene	Expression
436	Arl5c	8.75251e-10	3.46766	0.196	0.005	2.82575e-05	ENSMUSG00000038352	Gene	Expression
437	Coq2	8.81115e-10	1.85203	0.268	0.032	2.84468e-05	ENSMUSG00000029319	Gene	Expression
438	Prpsap1	8.82189e-10	0.9334	0.454	0.118	2.84815e-05	ENSMUSG00000015869	Gene	Expression
439	Rbm38	8.84274e-10	4.16565	0.227	0.011	2.85488e-05	ENSMUSG00000027510	Gene	Expression
440	Psmg1	9.03359e-10	1.68886	0.278	0.032	2.9165e-05	ENSMUSG00000022913	Gene	Expression
441	Ndufs3	9.46399e-10	0.530142	0.649	0.203	3.05545e-05	ENSMUSG00000005510	Gene	Expression
442	Ubn1	9.47901e-10	0.697998	0.412	0.102	3.0603e-05	ENSMUSG00000039473	Gene	Expression
443	Rbis	9.52976e-10	0.726387	0.557	0.176	3.07668e-05	ENSMUSG00000078784	Gene	Expression
444	Trac	9.55335e-10	1.70762	0.299	0.037	3.0843e-05	ENSMUSG00000076928	Gene	Expression
445	Cd79a	9.63383e-10	2.10342	0.227	0.016	3.11028e-05	ENSMUSG00000003379	Gene	Expression
446	Snrpa	9.66772e-10	1.21811	0.433	0.091	3.12122e-05	ENSMUSG00000061479	Gene	Expression
447	Arl3	9.78718e-10	0.936996	0.577	0.171	3.15979e-05	ENSMUSG00000025035	Gene	Expression
448	Blvrb	9.86065e-10	1.01329	0.402	0.075	3.18351e-05	ENSMUSG00000040466	Gene	Expression
449	Apopt1	9.87871e-10	1.06389	0.402	0.086	3.18934e-05	ENSMUSG00000037787	Gene	Expression
450	Flot1	9.91284e-10	0.870382	0.32	0.043	3.20036e-05	ENSMUSG00000059714	Gene	Expression
451	Gramd3	1.02788e-09	6.0261	0.206	0	3.31852e-05	ENSMUSG00000001700	Gene	Expression
452	Arl4a	1.02805e-09	1.42127	0.433	0.096	3.31907e-05	ENSMUSG00000047446	Gene	Expression
453	Gna11	1.03705e-09	0.665184	0.608	0.187	3.34813e-05	ENSMUSG00000034781	Gene	Expression
454	Rab24	1.0862e-09	1.05714	0.381	0.07	3.5068e-05	ENSMUSG00000034789	Gene	Expression
455	Bcas2	1.09284e-09	0.6454	0.577	0.171	3.52823e-05	ENSMUSG00000005687	Gene	Expression
456	Med9	1.10876e-09	1.61116	0.32	0.053	3.57964e-05	ENSMUSG00000061650	Gene	Expression
457	Idh3b	1.13067e-09	0.844095	0.505	0.118	3.65038e-05	ENSMUSG00000027406	Gene	Expression
458	Ier3	1.13747e-09	0.760909	0.34	0.07	3.67232e-05	ENSMUSG00000003541	Gene	Expression
459	Kxd1	1.17155e-09	0.763332	0.443	0.091	3.78235e-05	ENSMUSG00000055553	Gene	Expression
460	Csnk2b	1.17372e-09	0.868397	0.649	0.23	3.78936e-05	ENSMUSG00000024387	Gene	Expression
461	Parl	1.18394e-09	0.952474	0.371	0.059	3.82235e-05	ENSMUSG00000033918	Gene	Expression
462	Phb	1.20341e-09	0.909039	0.371	0.064	3.8852e-05	ENSMUSG00000038845	Gene	Expression
463	Ubxn6	1.26746e-09	1.04442	0.443	0.123	4.092e-05	ENSMUSG00000019578	Gene	Expression
464	Bex3	1.26782e-09	0.647347	0.639	0.193	4.09316e-05	ENSMUSG00000046432	Gene	Expression
465	Grhpr	1.27437e-09	5.94847	0.196	0	4.1143e-05	ENSMUSG00000035637	Gene	Expression
466	Cd8b1	1.27934e-09	5.34496	0.155	0	4.13035e-05	ENSMUSG00000053044	Gene	Expression
467	Phyh	1.29681e-09	1.1865	0.351	0.059	4.18674e-05	ENSMUSG00000026664	Gene	Expression
468	Llph	1.30274e-09	0.422918	0.464	0.139	4.2059e-05	ENSMUSG00000020224	Gene	Expression
469	Cd53	1.33114e-09	2.09387	0.196	0.011	4.29758e-05	ENSMUSG00000040747	Gene	Expression
470	Ptpn18	1.41083e-09	1.99265	0.278	0.021	4.55486e-05	ENSMUSG00000026126	Gene	Expression
471	Gm16286	1.47201e-09	0.982426	0.474	0.118	4.75239e-05	ENSMUSG00000024571	Gene	Expression
472	Elof1	1.50602e-09	0.842064	0.536	0.155	4.8622e-05	ENSMUSG00000013822	Gene	Expression
473	Mrpl24	1.58111e-09	0.85514	0.433	0.107	5.10462e-05	ENSMUSG00000019710	Gene	Expression
474	Bloc1s4	1.58271e-09	2.29722	0.268	0.027	5.10978e-05	ENSMUSG00000060708	Gene	Expression
475	Ntmt1	1.59523e-09	1.52169	0.33	0.048	5.15019e-05	ENSMUSG00000026857	Gene	Expression
476	Tmem160	1.5977e-09	1.06258	0.588	0.182	5.15819e-05	ENSMUSG00000019158	Gene	Expression
477	Dctn2	1.61417e-09	0.434838	0.598	0.193	5.21135e-05	ENSMUSG00000025410	Gene	Expression
478	Arl1	1.65008e-09	0.59133	0.588	0.182	5.32728e-05	ENSMUSG00000060904	Gene	Expression
479	March5	1.66882e-09	0.991364	0.443	0.107	5.38779e-05	ENSMUSG00000023307	Gene	Expression
480	Gnptg	1.68624e-09	1.01018	0.258	0.037	5.44402e-05	ENSMUSG00000035521	Gene	Expression
481	Mrps26	1.71459e-09	0.83516	0.443	0.123	5.53556e-05	ENSMUSG00000037740	Gene	Expression
482	Tmed4	1.72665e-09	0.880435	0.392	0.096	5.57448e-05	ENSMUSG00000004394	Gene	Expression
483	Aga	1.80021e-09	1.9369	0.289	0.043	5.81198e-05	ENSMUSG00000031521	Gene	Expression
484	Ehd1	1.82508e-09	0.887127	0.454	0.123	5.89226e-05	ENSMUSG00000024772	Gene	Expression
485	Med8	1.82616e-09	0.796288	0.351	0.07	5.89574e-05	ENSMUSG00000006392	Gene	Expression
486	Fnta	1.8284e-09	0.330218	0.454	0.112	5.90298e-05	ENSMUSG00000015994	Gene	Expression
487	Sox5	1.86549e-09	-1.22976	0.68	0.807	6.02273e-05	ENSMUSG00000041540	Gene	Expression
488	Mrpl21	1.88284e-09	0.774673	0.485	0.118	6.07874e-05	ENSMUSG00000024829	Gene	Expression
489	Cyth2	1.90839e-09	0.873484	0.433	0.096	6.16123e-05	ENSMUSG00000003269	Gene	Expression
490	Eif4a3	1.91068e-09	0.817437	0.505	0.139	6.16864e-05	ENSMUSG00000025580	Gene	Expression
491	H2-T23	1.91833e-09	2.95459	0.186	0.005	6.19333e-05	ENSMUSG00000067212	Gene	Expression
492	Polr1d	1.93654e-09	0.670607	0.773	0.294	6.25212e-05	ENSMUSG00000029642	Gene	Expression
493	H2afv	1.94199e-09	1.0837	0.753	0.337	6.26972e-05	ENSMUSG00000041126	Gene	Expression
494	Avpi1	1.96113e-09	1.7734	0.268	0.037	6.33149e-05	ENSMUSG00000018821	Gene	Expression
495	Cmc2	1.99249e-09	2.17503	0.34	0.053	6.43275e-05	ENSMUSG00000014633	Gene	Expression
496	Mir142hg	1.99278e-09	1.38555	0.144	0.005	6.43369e-05	ENSMUSG00000084796	Gene	Expression
497	Gtf3a	2.02095e-09	0.913127	0.351	0.075	6.52464e-05	ENSMUSG00000016503	Gene	Expression
498	Ndufb10	2.06815e-09	0.650722	0.784	0.326	6.67702e-05	ENSMUSG00000040048	Gene	Expression
499	Mrto4	2.1186e-09	0.763157	0.351	0.075	6.83989e-05	ENSMUSG00000028741	Gene	Expression
500	Psmb3	2.12781e-09	0.676211	0.784	0.294	6.86963e-05	ENSMUSG00000069744	Gene	Expression
501	2410006H16Rik	2.13646e-09	0.670305	0.639	0.198	6.89757e-05	ENSMUSG00000086841	Gene	Expression
502	Erg28	2.22943e-09	0.95125	0.381	0.075	7.19771e-05	ENSMUSG00000021252	Gene	Expression
503	Mrpl54	2.23579e-09	0.806391	0.495	0.15	7.21825e-05	ENSMUSG00000034932	Gene	Expression
504	Tbrg1	2.25989e-09	0.703643	0.66	0.241	7.29604e-05	ENSMUSG00000011114	Gene	Expression
505	Mlx	2.26474e-09	1.4927	0.32	0.048	7.31171e-05	ENSMUSG00000017801	Gene	Expression
506	Mrpl2	2.27088e-09	1.31067	0.34	0.053	7.33154e-05	ENSMUSG00000002767	Gene	Expression
507	Cox7a2l	2.28458e-09	0.532569	0.711	0.257	7.37576e-05	ENSMUSG00000024248	Gene	Expression
508	Rbfa	2.30801e-09	2.78629	0.247	0.016	7.45142e-05	ENSMUSG00000024570	Gene	Expression
509	Naxe	2.32669e-09	0.80819	0.423	0.075	7.51173e-05	ENSMUSG00000028070	Gene	Expression
510	Gde1	2.33897e-09	0.605631	0.495	0.128	7.55135e-05	ENSMUSG00000033917	Gene	Expression
511	Ppib	2.34285e-09	0.720953	0.938	0.503	7.56388e-05	ENSMUSG00000032383	Gene	Expression
512	Slc25a11	2.36757e-09	0.818913	0.381	0.086	7.6437e-05	ENSMUSG00000014606	Gene	Expression
513	Gatd1	2.39582e-09	0.875096	0.258	0.048	7.7349e-05	ENSMUSG00000051007	Gene	Expression
514	Cops7a	2.40467e-09	1.48006	0.33	0.048	7.76349e-05	ENSMUSG00000030127	Gene	Expression
515	Ppp1r7	2.45691e-09	1.54818	0.299	0.053	7.93215e-05	ENSMUSG00000026275	Gene	Expression
516	Leprotl1	2.46083e-09	0.823137	0.495	0.139	7.9448e-05	ENSMUSG00000031513	Gene	Expression
517	Cavin3	2.49576e-09	0.916248	0.938	0.626	8.05756e-05	ENSMUSG00000037060	Gene	Expression
518	Tusc3	2.524e-09	0.660708	0.485	0.112	8.14874e-05	ENSMUSG00000039530	Gene	Expression
519	Gimap4	2.52795e-09	5.77547	0.155	0	8.16149e-05	ENSMUSG00000054435	Gene	Expression
520	Fam104a	2.53826e-09	0.936597	0.691	0.278	8.19477e-05	ENSMUSG00000041629	Gene	Expression
521	Serpinb1a	2.61389e-09	5.77912	0.216	0	8.43893e-05	ENSMUSG00000044734	Gene	Expression
522	Cib1	2.61948e-09	1.88676	0.289	0.037	8.45699e-05	ENSMUSG00000030538	Gene	Expression
523	0610010K14Rik	2.63481e-09	1.05453	0.495	0.139	8.50648e-05	ENSMUSG00000020831	Gene	Expression
524	Mzb1	2.65797e-09	2.809	0.175	0.011	8.58126e-05	ENSMUSG00000024353	Gene	Expression
525	Dgka	2.69353e-09	2.39156	0.196	0.005	8.69605e-05	ENSMUSG00000025357	Gene	Expression
526	Tspan4	2.88097e-09	0.393931	0.433	0.096	9.30123e-05	ENSMUSG00000025511	Gene	Expression
527	Tmem203	2.90351e-09	1.3954	0.268	0.032	9.37397e-05	ENSMUSG00000078201	Gene	Expression
528	Polr2h	2.90886e-09	1.42937	0.268	0.037	9.39126e-05	ENSMUSG00000021018	Gene	Expression
529	Ndufa4	2.95937e-09	0.9755	0.814	0.422	9.55432e-05	ENSMUSG00000029632	Gene	Expression
530	Rgs10	2.97135e-09	1.25319	0.237	0.032	9.59299e-05	ENSMUSG00000030844	Gene	Expression
531	Mrpl30	3.01546e-09	0.664199	0.629	0.209	9.73543e-05	ENSMUSG00000026087	Gene	Expression
532	Jund	3.09857e-09	0.814241	0.928	0.765	0.000100037	ENSMUSG00000071076	Gene	Expression
533	Ctsz	3.10688e-09	0.56716	0.598	0.198	0.000100306	ENSMUSG00000016256	Gene	Expression
534	Nabp2	3.15667e-09	0.899702	0.443	0.112	0.000101913	ENSMUSG00000025374	Gene	Expression
535	Tecr	3.17653e-09	0.441796	0.67	0.209	0.000102554	ENSMUSG00000031708	Gene	Expression
536	Tbcc	3.20423e-09	3.03682	0.247	0.027	0.000103449	ENSMUSG00000036430	Gene	Expression
537	Rit1	3.32453e-09	0.463825	0.464	0.123	0.000107332	ENSMUSG00000028057	Gene	Expression
538	Rnh1	3.34371e-09	0.544493	0.557	0.15	0.000107952	ENSMUSG00000038650	Gene	Expression
539	Tmem246	3.36487e-09	1.88642	0.299	0.048	0.000108635	ENSMUSG00000039611	Gene	Expression
540	Pcbd2	3.42608e-09	0.916285	0.423	0.102	0.000110611	ENSMUSG00000021496	Gene	Expression
541	Comt	3.5719e-09	0.962272	0.577	0.193	0.000115319	ENSMUSG00000000326	Gene	Expression
542	Atp5c1	3.65537e-09	0.752289	0.866	0.439	0.000118014	ENSMUSG00000025781	Gene	Expression
543	Rpl13	3.67481e-09	0.846667	0.959	0.904	0.000118641	ENSMUSG00000000740	Gene	Expression
544	Phax	3.68445e-09	0.656164	0.423	0.107	0.000118952	ENSMUSG00000008301	Gene	Expression
545	Smarce1	3.72807e-09	0.886791	0.505	0.144	0.000120361	ENSMUSG00000037935	Gene	Expression
546	Med29	3.73992e-09	1.36572	0.278	0.037	0.000120743	ENSMUSG00000003444	Gene	Expression
547	Mcrip1	3.77239e-09	0.487785	0.588	0.182	0.000121792	ENSMUSG00000061111	Gene	Expression
548	Tor2a	3.85616e-09	0.927354	0.289	0.043	0.000124496	ENSMUSG00000009563	Gene	Expression
549	Ubac2	3.95813e-09	1.33896	0.289	0.048	0.000127788	ENSMUSG00000041765	Gene	Expression
550	Lcp1	3.97542e-09	6.09316	0.186	0	0.000128346	ENSMUSG00000021998	Gene	Expression
551	Maged2	3.9863e-09	0.742423	0.67	0.251	0.000128698	ENSMUSG00000025268	Gene	Expression
552	Bet1l	4.04817e-09	1.1874	0.412	0.086	0.000130695	ENSMUSG00000025484	Gene	Expression
553	Psmb9	4.16768e-09	1.15126	0.237	0.021	0.000134554	ENSMUSG00000096727	Gene	Expression
554	Pold4	4.2662e-09	0.56652	0.423	0.112	0.000137734	ENSMUSG00000024854	Gene	Expression
555	Fxyd6	4.29649e-09	1.09548	0.371	0.075	0.000138712	ENSMUSG00000066705	Gene	Expression
556	Hexa	4.32763e-09	0.518252	0.34	0.059	0.000139717	ENSMUSG00000025232	Gene	Expression
557	Bphl	4.33643e-09	2.84938	0.227	0.032	0.000140002	ENSMUSG00000038286	Gene	Expression
558	Sugt1	4.33981e-09	0.90662	0.495	0.155	0.000140111	ENSMUSG00000022024	Gene	Expression
559	Cbr1	4.38691e-09	1.28124	0.32	0.059	0.000141631	ENSMUSG00000051483	Gene	Expression
560	Acbd6	4.51915e-09	0.500024	0.423	0.118	0.000145901	ENSMUSG00000033701	Gene	Expression
561	Creg1	4.54559e-09	1.21505	0.32	0.059	0.000146754	ENSMUSG00000040713	Gene	Expression
562	Cacna1c	4.67894e-09	-1.26215	0.711	0.802	0.00015106	ENSMUSG00000051331	Gene	Expression
563	Carnmt1	4.68729e-09	1.53258	0.33	0.075	0.000151329	ENSMUSG00000024726	Gene	Expression
564	Ptgr2	4.71928e-09	1.14148	0.247	0.037	0.000152362	ENSMUSG00000072946	Gene	Expression
565	Psmd12	4.75285e-09	0.581356	0.526	0.155	0.000153446	ENSMUSG00000020720	Gene	Expression
566	Smap1	4.77888e-09	0.495641	0.701	0.241	0.000154286	ENSMUSG00000026155	Gene	Expression
567	Glo1	4.78018e-09	0.592988	0.536	0.155	0.000154328	ENSMUSG00000024026	Gene	Expression
568	Tax1bp3	4.86825e-09	0.497564	0.546	0.16	0.000157172	ENSMUSG00000040158	Gene	Expression
569	Ssbp4	5.04581e-09	0.643886	0.351	0.053	0.000162904	ENSMUSG00000070003	Gene	Expression
570	Lap3	5.07535e-09	1.28631	0.34	0.059	0.000163858	ENSMUSG00000039682	Gene	Expression
571	Emc6	5.25631e-09	0.710377	0.515	0.155	0.0001697	ENSMUSG00000047260	Gene	Expression
572	Trp53i13	5.32493e-09	0.947181	0.34	0.07	0.000171915	ENSMUSG00000044328	Gene	Expression
573	Med28	5.4068e-09	0.962398	0.464	0.118	0.000174559	ENSMUSG00000015804	Gene	Expression
574	Srp14	5.4205e-09	0.502127	0.711	0.251	0.000175001	ENSMUSG00000009549	Gene	Expression
575	Zswim7	5.46745e-09	1.23312	0.258	0.032	0.000176517	ENSMUSG00000014243	Gene	Expression
576	Dgcr6	5.52186e-09	0.460376	0.412	0.096	0.000178273	ENSMUSG00000003531	Gene	Expression
577	Skap1	5.56407e-09	2.67225	0.216	0.011	0.000179636	ENSMUSG00000057058	Gene	Expression
578	Ccdc28b	5.58676e-09	0.57016	0.361	0.075	0.000180369	ENSMUSG00000028795	Gene	Expression
579	Rbm7	5.64346e-09	0.764748	0.474	0.144	0.000182199	ENSMUSG00000042396	Gene	Expression
580	Gpx8	5.66104e-09	0.716283	0.598	0.209	0.000182767	ENSMUSG00000021760	Gene	Expression
581	Eef1d	5.70884e-09	0.666633	0.825	0.374	0.00018431	ENSMUSG00000055762	Gene	Expression
582	Cox14	5.72889e-09	0.490053	0.588	0.187	0.000184957	ENSMUSG00000023020	Gene	Expression
583	Ncbp2	5.84611e-09	0.730022	0.423	0.102	0.000188742	ENSMUSG00000022774	Gene	Expression
584	Selplg	5.84837e-09	5.46921	0.175	0	0.000188814	ENSMUSG00000048163	Gene	Expression
585	Ndufa9	5.88946e-09	0.615776	0.402	0.112	0.000190141	ENSMUSG00000000399	Gene	Expression
586	Gimap1	5.90203e-09	2.28821	0.165	0.005	0.000190547	ENSMUSG00000090019	Gene	Expression
587	Ppp1r11	5.92162e-09	0.754072	0.505	0.15	0.00019118	ENSMUSG00000036398	Gene	Expression
588	Ramp1	5.98132e-09	0.910608	0.598	0.23	0.000193107	ENSMUSG00000034353	Gene	Expression
589	Lgmn	5.98755e-09	1.39674	0.412	0.112	0.000193308	ENSMUSG00000021190	Gene	Expression
590	Atg3	6.00559e-09	1.22971	0.361	0.091	0.00019389	ENSMUSG00000022663	Gene	Expression
591	Dnaja2	6.01944e-09	0.719964	0.649	0.241	0.000194338	ENSMUSG00000031701	Gene	Expression
592	Derl1	6.09634e-09	1.50891	0.392	0.096	0.00019682	ENSMUSG00000022365	Gene	Expression
593	Tuba1a	6.12033e-09	0.876634	0.887	0.535	0.000197595	ENSMUSG00000072235	Gene	Expression
594	Cd79b	6.18154e-09	6.54398	0.155	0	0.000199571	ENSMUSG00000040592	Gene	Expression
595	Snx6	6.30117e-09	0.576035	0.588	0.182	0.000203433	ENSMUSG00000005656	Gene	Expression
596	Tap2	6.40663e-09	1.4929	0.289	0.048	0.000206838	ENSMUSG00000024339	Gene	Expression
597	Manf	6.44914e-09	0.886173	0.649	0.203	0.00020821	ENSMUSG00000032575	Gene	Expression
598	Stbd1	6.5584e-09	0.998139	0.526	0.16	0.000211738	ENSMUSG00000047963	Gene	Expression
599	Hoxb2	6.65938e-09	0.443531	0.454	0.123	0.000214998	ENSMUSG00000075588	Gene	Expression
600	Rce1	6.69819e-09	0.140131	0.32	0.048	0.000216251	ENSMUSG00000024889	Gene	Expression
601	Psmd7	6.80219e-09	0.803393	0.649	0.219	0.000219609	ENSMUSG00000039067	Gene	Expression
602	Ndfip1	7.10884e-09	0.773915	0.701	0.305	0.000229509	ENSMUSG00000024425	Gene	Expression
603	Polr2g	7.13044e-09	0.419695	0.515	0.15	0.000230206	ENSMUSG00000071662	Gene	Expression
604	Ate1	7.1487e-09	1.57921	0.495	0.166	0.000230796	ENSMUSG00000030850	Gene	Expression
605	Marc2	7.21383e-09	0.808445	0.546	0.171	0.000232899	ENSMUSG00000073481	Gene	Expression
606	Srpr	7.23514e-09	0.772256	0.495	0.123	0.000233587	ENSMUSG00000032042	Gene	Expression
607	Gps1	7.29293e-09	1.92152	0.32	0.043	0.000235452	ENSMUSG00000025156	Gene	Expression
608	Ebpl	7.41865e-09	0.525014	0.381	0.086	0.000239511	ENSMUSG00000021928	Gene	Expression
609	Fcgrt	7.42399e-09	0.41607	0.546	0.182	0.000239683	ENSMUSG00000003420	Gene	Expression
610	Tmf1	7.43358e-09	1.00641	0.361	0.064	0.000239993	ENSMUSG00000030059	Gene	Expression
611	Ccdc127	7.43453e-09	0.941332	0.361	0.07	0.000240024	ENSMUSG00000021578	Gene	Expression
612	Rab11b	7.45275e-09	0.391373	0.691	0.251	0.000240612	ENSMUSG00000077450	Gene	Expression
613	Hspb11	7.4877e-09	0.56316	0.381	0.096	0.00024174	ENSMUSG00000063172	Gene	Expression
614	Fastk	7.69086e-09	1.0078	0.33	0.059	0.000248299	ENSMUSG00000028959	Gene	Expression
615	Timm8b	7.76113e-09	0.545784	0.619	0.198	0.000250568	ENSMUSG00000039016	Gene	Expression
616	Lgalsl	7.83403e-09	0.923702	0.742	0.337	0.000252922	ENSMUSG00000042363	Gene	Expression
617	Mrpl35	7.84931e-09	0.859356	0.381	0.091	0.000253415	ENSMUSG00000052962	Gene	Expression
618	Psmb6	8.01635e-09	0.71838	0.732	0.283	0.000258808	ENSMUSG00000018286	Gene	Expression
619	Mrps15	8.07066e-09	0.614532	0.454	0.144	0.000260561	ENSMUSG00000028861	Gene	Expression
620	Sirt7	8.40521e-09	1.33808	0.258	0.032	0.000271362	ENSMUSG00000025138	Gene	Expression
621	Ntan1	8.42915e-09	0.754445	0.629	0.203	0.000272135	ENSMUSG00000022681	Gene	Expression
622	Mrps12	8.4811e-09	0.263445	0.505	0.144	0.000273812	ENSMUSG00000045948	Gene	Expression
623	Cryab	8.51234e-09	0.709535	0.835	0.406	0.000274821	ENSMUSG00000032060	Gene	Expression
624	Bsg	8.63133e-09	0.855128	0.773	0.342	0.000278662	ENSMUSG00000023175	Gene	Expression
625	Coprs	8.65819e-09	4.55191	0.175	0.005	0.00027953	ENSMUSG00000031458	Gene	Expression
626	Mrpl41	8.73285e-09	0.491131	0.485	0.128	0.00028194	ENSMUSG00000036850	Gene	Expression
627	Phlda3	8.99948e-09	0.75635	0.392	0.096	0.000290548	ENSMUSG00000041801	Gene	Expression
628	Nr2f6	9.00139e-09	0.811589	0.443	0.123	0.00029061	ENSMUSG00000002393	Gene	Expression
629	Ola1	9.04471e-09	1.05211	0.433	0.107	0.000292008	ENSMUSG00000027108	Gene	Expression
630	Il10rb	9.06736e-09	0.804061	0.278	0.032	0.00029274	ENSMUSG00000022969	Gene	Expression
631	Nenf	9.17649e-09	0.705829	0.876	0.417	0.000296263	ENSMUSG00000037499	Gene	Expression
632	Twf2	9.27089e-09	0.662526	0.33	0.053	0.000299311	ENSMUSG00000023277	Gene	Expression
633	Eif3g	9.28508e-09	1.00626	0.505	0.139	0.000299769	ENSMUSG00000070319	Gene	Expression
634	Polr2e	9.32203e-09	0.36648	0.454	0.107	0.000300962	ENSMUSG00000004667	Gene	Expression
635	Naca	9.36334e-09	0.610657	0.948	0.77	0.000302295	ENSMUSG00000061315	Gene	Expression
636	P3h4	9.4646e-09	0.790361	0.309	0.064	0.000305565	ENSMUSG00000006931	Gene	Expression
637	Psph	9.51604e-09	0.318677	0.299	0.048	0.000307225	ENSMUSG00000029446	Gene	Expression
638	Mrps25	9.64483e-09	0.84567	0.351	0.064	0.000311383	ENSMUSG00000014551	Gene	Expression
639	Nsmce3	9.99325e-09	0.652502	0.381	0.086	0.000322632	ENSMUSG00000070520	Gene	Expression
640	H3f3b	1.00909e-08	0.666434	0.979	0.866	0.000325784	ENSMUSG00000016559	Gene	Expression
641	Bet1	1.01193e-08	0.780137	0.392	0.08	0.000326703	ENSMUSG00000032757	Gene	Expression
642	Mob2	1.01239e-08	0.944552	0.629	0.235	0.00032685	ENSMUSG00000025147	Gene	Expression
643	Gpr183	1.02238e-08	3.71745	0.175	0.005	0.000330074	ENSMUSG00000051212	Gene	Expression
644	Eif3k	1.0309e-08	0.797844	0.753	0.283	0.000332828	ENSMUSG00000053565	Gene	Expression
645	Isyna1	1.03722e-08	2.22098	0.206	0.011	0.000334868	ENSMUSG00000019139	Gene	Expression
646	Fuom	1.04349e-08	0.4414	0.33	0.064	0.000336892	ENSMUSG00000025466	Gene	Expression
647	Sparc	1.0535e-08	0.740873	0.99	0.936	0.000340121	ENSMUSG00000018593	Gene	Expression
648	Clpp	1.05772e-08	1.09469	0.423	0.091	0.000341485	ENSMUSG00000002660	Gene	Expression
649	Naxd	1.05826e-08	0.556271	0.392	0.086	0.00034166	ENSMUSG00000031505	Gene	Expression
650	Dmac1	1.06604e-08	0.924167	0.412	0.096	0.00034417	ENSMUSG00000028398	Gene	Expression
651	Nudc	1.06854e-08	0.60727	0.546	0.166	0.000344978	ENSMUSG00000028851	Gene	Expression
652	Abhd17a	1.08524e-08	0.800513	0.443	0.118	0.00035037	ENSMUSG00000003346	Gene	Expression
653	Eef1b2	1.09282e-08	0.878089	0.887	0.545	0.000352818	ENSMUSG00000025967	Gene	Expression
654	Dnaja1	1.09633e-08	0.700325	0.845	0.39	0.00035395	ENSMUSG00000028410	Gene	Expression
655	Eif3d	1.11194e-08	1.08284	0.443	0.118	0.00035899	ENSMUSG00000016554	Gene	Expression
656	Sbds	1.11426e-08	0.716269	0.423	0.118	0.000359739	ENSMUSG00000025337	Gene	Expression
657	Tbcb	1.11798e-08	0.546153	0.588	0.171	0.00036094	ENSMUSG00000006095	Gene	Expression
658	Mrpl38	1.12211e-08	0.760463	0.33	0.059	0.000362274	ENSMUSG00000020775	Gene	Expression
659	Manbal	1.13234e-08	0.386001	0.371	0.096	0.000365576	ENSMUSG00000063019	Gene	Expression
660	Snrnp40	1.14564e-08	1.08826	0.381	0.07	0.000369871	ENSMUSG00000074088	Gene	Expression
661	Trappc6a	1.14568e-08	1.62447	0.32	0.048	0.000369884	ENSMUSG00000002043	Gene	Expression
662	Stk17b	1.15692e-08	0.963472	0.289	0.086	0.000373512	ENSMUSG00000026094	Gene	Expression
663	Gpi1	1.16527e-08	0.790858	0.536	0.171	0.000376208	ENSMUSG00000036427	Gene	Expression
664	Etfb	1.16531e-08	0.512786	0.701	0.267	0.000376219	ENSMUSG00000004610	Gene	Expression
665	Prelid1	1.17538e-08	0.642751	0.691	0.257	0.00037947	ENSMUSG00000021486	Gene	Expression
666	Hmox2	1.18235e-08	0.566525	0.443	0.112	0.000381721	ENSMUSG00000004070	Gene	Expression
667	Klrd1	1.18355e-08	5.31616	0.155	0	0.00038211	ENSMUSG00000030165	Gene	Expression
668	Dnal4	1.18939e-08	1.22023	0.278	0.037	0.000383994	ENSMUSG00000022420	Gene	Expression
669	Tle5	1.19859e-08	0.769888	0.722	0.337	0.000386965	ENSMUSG00000054452	Gene	Expression
670	Znhit3	1.20051e-08	0.997741	0.268	0.043	0.000387585	ENSMUSG00000020526	Gene	Expression
671	Dnajc4	1.20634e-08	0.77438	0.309	0.059	0.000389466	ENSMUSG00000024963	Gene	Expression
672	Pde3a	1.2187e-08	-1.10604	0.835	0.877	0.000393458	ENSMUSG00000041741	Gene	Expression
673	Copz2	1.23937e-08	0.860909	0.557	0.171	0.000400132	ENSMUSG00000018672	Gene	Expression
674	Ybx3	1.24431e-08	0.551043	0.701	0.283	0.000401727	ENSMUSG00000030189	Gene	Expression
675	Grap	1.25431e-08	5.47572	0.165	0	0.000404954	ENSMUSG00000004837	Gene	Expression
676	Snf8	1.2688e-08	0.684006	0.464	0.123	0.000409634	ENSMUSG00000006058	Gene	Expression
677	Pdia3	1.29793e-08	0.616745	0.701	0.251	0.000419037	ENSMUSG00000027248	Gene	Expression
678	Zfpl1	1.29851e-08	1.76701	0.247	0.021	0.000419223	ENSMUSG00000024792	Gene	Expression
679	Rras	1.3029e-08	0.843036	0.753	0.348	0.00042064	ENSMUSG00000038387	Gene	Expression
680	Tmem167	1.30971e-08	0.489656	0.639	0.23	0.00042284	ENSMUSG00000012422	Gene	Expression
681	Tmem176b	1.30989e-08	0.56483	0.66	0.219	0.000422899	ENSMUSG00000029810	Gene	Expression
682	Hat1	1.31758e-08	1.41886	0.361	0.075	0.00042538	ENSMUSG00000027018	Gene	Expression
683	Grpel1	1.33289e-08	0.480567	0.505	0.171	0.000430325	ENSMUSG00000029198	Gene	Expression
684	Churc1	1.34181e-08	0.53129	0.598	0.203	0.000433204	ENSMUSG00000090258	Gene	Expression
685	Ift22	1.34839e-08	2.00005	0.258	0.032	0.000435327	ENSMUSG00000007987	Gene	Expression
686	Lamtor4	1.36098e-08	0.736579	0.577	0.198	0.000439392	ENSMUSG00000050552	Gene	Expression
687	Prdx4	1.36373e-08	0.944883	0.577	0.198	0.00044028	ENSMUSG00000025289	Gene	Expression
688	Tsfm	1.36928e-08	0.127334	0.33	0.07	0.000442072	ENSMUSG00000040521	Gene	Expression
689	Ndufs6	1.37801e-08	0.53872	0.753	0.289	0.000444892	ENSMUSG00000021606	Gene	Expression
690	Ccl7	1.40802e-08	2.53024	0.206	0.016	0.000454579	ENSMUSG00000035373	Gene	Expression
691	Ngrn	1.40976e-08	2.38756	0.216	0.011	0.000455143	ENSMUSG00000047084	Gene	Expression
692	Cyhr1	1.43547e-08	1.09996	0.402	0.102	0.000463442	ENSMUSG00000053929	Gene	Expression
693	Slc25a17	1.44458e-08	0.625296	0.371	0.096	0.000466382	ENSMUSG00000022404	Gene	Expression
694	Mif4gd	1.46916e-08	0.526332	0.33	0.091	0.000474317	ENSMUSG00000020743	Gene	Expression
695	Nae1	1.50941e-08	1.20294	0.381	0.096	0.000487313	ENSMUSG00000031878	Gene	Expression
696	Ctsh	1.53049e-08	2.05232	0.278	0.043	0.00049412	ENSMUSG00000032359	Gene	Expression
697	Tyms	1.53625e-08	2.3225	0.268	0.037	0.00049598	ENSMUSG00000025747	Gene	Expression
698	Cdc37	1.56736e-08	0.783375	0.649	0.235	0.000506021	ENSMUSG00000019471	Gene	Expression
699	Gpn3	1.57067e-08	3.7087	0.206	0.021	0.000507092	ENSMUSG00000029464	Gene	Expression
700	Tipin	1.57085e-08	0.495637	0.423	0.123	0.00050715	ENSMUSG00000032397	Gene	Expression
701	Nit2	1.57857e-08	1.41355	0.289	0.048	0.000509642	ENSMUSG00000022751	Gene	Expression
702	Usf1	1.59783e-08	2.43954	0.227	0.011	0.000515858	ENSMUSG00000026641	Gene	Expression
703	Cox5a	1.60019e-08	0.754688	0.773	0.38	0.000516621	ENSMUSG00000000088	Gene	Expression
704	Sfrp4	1.60708e-08	2.14024	0.237	0.032	0.000518845	ENSMUSG00000021319	Gene	Expression
705	Mrpl34	1.65876e-08	1.02142	0.454	0.144	0.000535529	ENSMUSG00000034880	Gene	Expression
706	Apip	1.6667e-08	0.756839	0.309	0.059	0.000538093	ENSMUSG00000010911	Gene	Expression
707	Znrd2	1.68081e-08	0.495651	0.309	0.075	0.00054265	ENSMUSG00000079478	Gene	Expression
708	Rps13	1.68717e-08	0.913775	0.948	0.743	0.000544701	ENSMUSG00000090862	Gene	Expression
709	Mpv17	1.69019e-08	1.07347	0.32	0.07	0.000545678	ENSMUSG00000107283	Gene	Expression
710	Hddc2	1.69677e-08	1.19913	0.258	0.027	0.000547803	ENSMUSG00000000295	Gene	Expression
711	Atraid	1.70816e-08	0.426057	0.619	0.203	0.00055148	ENSMUSG00000013622	Gene	Expression
712	H2afj	1.71551e-08	0.446606	0.629	0.225	0.000553851	ENSMUSG00000060032	Gene	Expression
713	Vpreb3	1.73311e-08	2.62615	0.165	0.005	0.000559533	ENSMUSG00000000903	Gene	Expression
714	Imp3	1.74322e-08	0.56866	0.423	0.118	0.000562798	ENSMUSG00000032288	Gene	Expression
715	Cuedc2	1.74525e-08	0.592192	0.526	0.187	0.000563453	ENSMUSG00000036748	Gene	Expression
716	Alkbh6	1.74614e-08	1.99144	0.258	0.043	0.00056374	ENSMUSG00000042831	Gene	Expression
717	Eci2	1.76426e-08	0.778144	0.433	0.112	0.000569592	ENSMUSG00000021417	Gene	Expression
718	Dtymk	1.78177e-08	0.787642	0.557	0.16	0.000575244	ENSMUSG00000026281	Gene	Expression
719	Cmbl	1.81324e-08	1.49041	0.381	0.096	0.000585404	ENSMUSG00000022235	Gene	Expression
720	Pmf1	1.82774e-08	1.67598	0.258	0.032	0.000590087	ENSMUSG00000028066	Gene	Expression
721	Cct3	1.8386e-08	0.718919	0.505	0.155	0.000593593	ENSMUSG00000001416	Gene	Expression
722	Hspa8	1.85284e-08	0.688416	0.928	0.545	0.000598189	ENSMUSG00000015656	Gene	Expression
723	Hspa5	1.86949e-08	0.557248	0.804	0.305	0.000603566	ENSMUSG00000026864	Gene	Expression
724	Tmem176a	1.88606e-08	0.639813	0.402	0.096	0.000608915	ENSMUSG00000023367	Gene	Expression
725	Scp2	1.89296e-08	0.6849	0.691	0.273	0.000611141	ENSMUSG00000028603	Gene	Expression
726	Xrn2	1.94789e-08	0.869218	0.536	0.16	0.000628875	ENSMUSG00000027433	Gene	Expression
727	Urod	1.95228e-08	1.04854	0.309	0.048	0.000630294	ENSMUSG00000028684	Gene	Expression
728	Tex261	1.9679e-08	0.942972	0.361	0.08	0.000635337	ENSMUSG00000014748	Gene	Expression
729	Copz1	1.98977e-08	0.815651	0.443	0.118	0.000642396	ENSMUSG00000060992	Gene	Expression
730	Rps4x	1.99367e-08	0.86833	0.928	0.824	0.000643657	ENSMUSG00000031320	Gene	Expression
731	Ginm1	2.01932e-08	0.549176	0.505	0.16	0.000651937	ENSMUSG00000040006	Gene	Expression
732	Rad23a	2.04822e-08	0.812933	0.433	0.134	0.000661268	ENSMUSG00000003813	Gene	Expression
733	Atp6v1g1	2.07159e-08	0.658688	0.722	0.283	0.000668813	ENSMUSG00000039105	Gene	Expression
734	Atpsckmt	2.09864e-08	1.73332	0.216	0.016	0.000677547	ENSMUSG00000039065	Gene	Expression
735	Ciapin1	2.11121e-08	0.891872	0.361	0.102	0.000681605	ENSMUSG00000031781	Gene	Expression
736	Park7	2.11633e-08	0.62868	0.784	0.305	0.000683256	ENSMUSG00000028964	Gene	Expression
737	Psmb2	2.1206e-08	0.575423	0.794	0.316	0.000684635	ENSMUSG00000028837	Gene	Expression
738	Cytip	2.13428e-08	2.56061	0.216	0.016	0.000689051	ENSMUSG00000026832	Gene	Expression
739	Gpatch11	2.13734e-08	1.10786	0.34	0.059	0.000690039	ENSMUSG00000050668	Gene	Expression
740	Bola2	2.13843e-08	0.189166	0.474	0.134	0.000690392	ENSMUSG00000047721	Gene	Expression
741	Selenos	2.15794e-08	0.794906	0.598	0.219	0.000696692	ENSMUSG00000075701	Gene	Expression
742	Mrpl58	2.16962e-08	0.444754	0.536	0.16	0.000700462	ENSMUSG00000018858	Gene	Expression
743	Bag5	2.20128e-08	0.376647	0.258	0.043	0.000710683	ENSMUSG00000049792	Gene	Expression
744	Rpain	2.23481e-08	0.80381	0.258	0.032	0.000721508	ENSMUSG00000018449	Gene	Expression
745	Drap1	2.23909e-08	0.637384	0.722	0.294	0.000722892	ENSMUSG00000024914	Gene	Expression
746	Fjx1	2.24138e-08	1.82378	0.33	0.07	0.00072363	ENSMUSG00000075012	Gene	Expression
747	Sfrp2	2.25301e-08	3.2612	0.186	0.011	0.000727384	ENSMUSG00000027996	Gene	Expression
748	Srp72	2.27716e-08	0.306033	0.505	0.15	0.00073518	ENSMUSG00000036323	Gene	Expression
749	1110008P14Rik	2.30206e-08	0.751018	0.351	0.08	0.00074322	ENSMUSG00000039195	Gene	Expression
750	Phf5a	2.31857e-08	0.32053	0.526	0.16	0.000748552	ENSMUSG00000061360	Gene	Expression
751	Cdc42ep2	2.32995e-08	1.99745	0.247	0.016	0.000752223	ENSMUSG00000045664	Gene	Expression
752	Tox4	2.34211e-08	0.260353	0.299	0.048	0.000756151	ENSMUSG00000016831	Gene	Expression
753	Pin1	2.3441e-08	0.510762	0.464	0.123	0.000756792	ENSMUSG00000032171	Gene	Expression
754	Tspo	2.34619e-08	0.851302	0.546	0.182	0.000757467	ENSMUSG00000041736	Gene	Expression
755	Gm2a	2.36594e-08	1.0013	0.33	0.08	0.000763843	ENSMUSG00000000594	Gene	Expression
756	Klk8	2.38877e-08	5.44505	0.134	0	0.000771214	ENSMUSG00000064023	Gene	Expression
757	Lsm10	2.39331e-08	0.933587	0.371	0.07	0.000772682	ENSMUSG00000050188	Gene	Expression
758	Cd3e	2.42529e-08	2.37358	0.216	0.016	0.000783004	ENSMUSG00000032093	Gene	Expression
759	Mrpl28	2.45356e-08	0.867687	0.485	0.134	0.000792132	ENSMUSG00000024181	Gene	Expression
760	Uba5	2.48134e-08	1.07282	0.309	0.059	0.000801099	ENSMUSG00000032557	Gene	Expression
761	Mrpl39	2.48799e-08	1.93969	0.227	0.021	0.000803248	ENSMUSG00000022889	Gene	Expression
762	Ybx1	2.53781e-08	0.790285	0.907	0.561	0.000819333	ENSMUSG00000028639	Gene	Expression
763	Ino80e	2.56592e-08	1.44005	0.247	0.043	0.000828406	ENSMUSG00000030689	Gene	Expression
764	Cd3g	2.5732e-08	2.6413	0.206	0.021	0.000830758	ENSMUSG00000002033	Gene	Expression
765	Socs3	2.58685e-08	1.02594	0.639	0.294	0.000835163	ENSMUSG00000053113	Gene	Expression
766	Chchd2	2.59394e-08	0.554264	0.979	0.722	0.000837454	ENSMUSG00000070493	Gene	Expression
767	Brix1	2.60862e-08	0.409665	0.381	0.08	0.000842194	ENSMUSG00000022247	Gene	Expression
768	Cnih1	2.62723e-08	0.816305	0.392	0.112	0.000848202	ENSMUSG00000015759	Gene	Expression
769	Mrpl36	2.62889e-08	1.11076	0.454	0.118	0.000848738	ENSMUSG00000021607	Gene	Expression
770	Acat1	2.66121e-08	0.302857	0.629	0.251	0.00085917	ENSMUSG00000032047	Gene	Expression
771	Hmgb2	2.66805e-08	0.788884	0.66	0.267	0.000861382	ENSMUSG00000054717	Gene	Expression
772	Paip2	2.67775e-08	0.567435	0.773	0.332	0.000864512	ENSMUSG00000037058	Gene	Expression
773	Fdx2	2.70685e-08	1.13562	0.371	0.086	0.000873908	ENSMUSG00000079677	Gene	Expression
774	Samhd1	2.78311e-08	0.978897	0.309	0.059	0.000898526	ENSMUSG00000027639	Gene	Expression
775	Gnas	2.78676e-08	0.679272	0.979	0.818	0.000899704	ENSMUSG00000027523	Gene	Expression
776	Smim20	2.84488e-08	2.62944	0.216	0.021	0.00091847	ENSMUSG00000061461	Gene	Expression
777	Ppp5c	2.87927e-08	1.01531	0.351	0.075	0.000929572	ENSMUSG00000003099	Gene	Expression
778	Nbdy	2.89006e-08	0.329856	0.536	0.16	0.000933057	ENSMUSG00000086316	Gene	Expression
779	Nkg7	2.89355e-08	3.85702	0.206	0.005	0.000934184	ENSMUSG00000004612	Gene	Expression
780	Cisd1	2.90928e-08	0.81242	0.505	0.16	0.000939261	ENSMUSG00000037710	Gene	Expression
781	Fh1	2.95666e-08	0.924358	0.34	0.075	0.000954557	ENSMUSG00000026526	Gene	Expression
782	Ric8a	2.98954e-08	1.86142	0.258	0.043	0.000965175	ENSMUSG00000025485	Gene	Expression
783	Dohh	2.99532e-08	0.281635	0.309	0.064	0.00096704	ENSMUSG00000078440	Gene	Expression
784	Selenbp1	3.02423e-08	0.471627	0.33	0.091	0.000976374	ENSMUSG00000068874	Gene	Expression
785	Brcc3	3.04428e-08	3.93069	0.227	0.005	0.000982844	ENSMUSG00000031201	Gene	Expression
786	Mrpl4	3.05588e-08	0.546458	0.485	0.128	0.00098659	ENSMUSG00000003299	Gene	Expression
787	Exosc4	3.11871e-08	1.4419	0.32	0.053	0.00100688	ENSMUSG00000034259	Gene	Expression
788	Hilpda	3.15776e-08	1.27888	0.247	0.043	0.00101948	ENSMUSG00000043421	Gene	Expression
789	Ctnna3	3.17784e-08	-1.2335	0.753	0.85	0.00102596	ENSMUSG00000060843	Gene	Expression
790	Nans	3.17874e-08	1.07284	0.289	0.043	0.00102626	ENSMUSG00000028334	Gene	Expression
791	Gimap6	3.20355e-08	0.870567	0.32	0.053	0.00103427	ENSMUSG00000047867	Gene	Expression
792	Mettl26	3.25018e-08	1.71469	0.258	0.021	0.00104932	ENSMUSG00000025731	Gene	Expression
793	Ltv1	3.25294e-08	1.41375	0.258	0.037	0.00105021	ENSMUSG00000019814	Gene	Expression
794	Atp5g2	3.25871e-08	0.635525	0.938	0.626	0.00105207	ENSMUSG00000062683	Gene	Expression
795	Pdcd5	3.29292e-08	0.649048	0.763	0.358	0.00106312	ENSMUSG00000030417	Gene	Expression
796	Plp2	3.40031e-08	1.30869	0.392	0.102	0.00109779	ENSMUSG00000031146	Gene	Expression
797	Card19	3.42757e-08	0.548671	0.381	0.102	0.00110659	ENSMUSG00000037960	Gene	Expression
798	Ndufb8	3.50597e-08	0.640251	0.773	0.406	0.0011319	ENSMUSG00000025204	Gene	Expression
799	Smim11	3.5166e-08	0.470072	0.66	0.23	0.00113533	ENSMUSG00000051989	Gene	Expression
800	Chchd7	3.52441e-08	0.65958	0.402	0.096	0.00113785	ENSMUSG00000042198	Gene	Expression
801	Rpl7a	3.53243e-08	0.657123	0.928	0.636	0.00114045	ENSMUSG00000062647	Gene	Expression
802	Rpl4	3.53851e-08	0.695136	0.845	0.455	0.00114241	ENSMUSG00000032399	Gene	Expression
803	Eno3	3.56785e-08	5.38045	0.134	0	0.00115188	ENSMUSG00000060600	Gene	Expression
804	Tex264	3.62622e-08	0.932591	0.351	0.07	0.00117073	ENSMUSG00000040813	Gene	Expression
805	Ppp1r35	3.65871e-08	1.24694	0.289	0.048	0.00118121	ENSMUSG00000029725	Gene	Expression
806	mt-Co3	3.67584e-08	-1.01657	0.99	0.893	0.00118674	ENSMUSG00000064358	Gene	Expression
807	Faap20	3.69748e-08	0.108103	0.299	0.053	0.00119373	ENSMUSG00000073684	Gene	Expression
808	Tcf7	3.70323e-08	5.48906	0.175	0	0.00119559	ENSMUSG00000000782	Gene	Expression
809	Arhgap45	3.72854e-08	4.01524	0.175	0.005	0.00120376	ENSMUSG00000035697	Gene	Expression
810	Gnpda2	3.73685e-08	1.22758	0.309	0.059	0.00120644	ENSMUSG00000029209	Gene	Expression
811	Mri1	3.75203e-08	1.1384	0.175	0.021	0.00121134	ENSMUSG00000004996	Gene	Expression
812	Ctss	3.77564e-08	5.3728	0.165	0	0.00121897	ENSMUSG00000038642	Gene	Expression
813	Lck	3.77564e-08	5.69666	0.165	0	0.00121897	ENSMUSG00000000409	Gene	Expression
814	Camk1	3.84842e-08	0.532215	0.619	0.241	0.00124246	ENSMUSG00000030272	Gene	Expression
815	Psmc6	3.85703e-08	0.741949	0.598	0.214	0.00124524	ENSMUSG00000021832	Gene	Expression
816	Gapdh	3.8731e-08	0.757901	0.928	0.583	0.00125043	ENSMUSG00000057666	Gene	Expression
817	Mrpl9	3.88223e-08	1.64897	0.247	0.032	0.00125338	ENSMUSG00000028140	Gene	Expression
818	Timp1	3.92355e-08	5.19287	0.144	0	0.00126672	ENSMUSG00000001131	Gene	Expression
819	Mrps21	3.94534e-08	0.50771	0.722	0.299	0.00127375	ENSMUSG00000054312	Gene	Expression
820	Nsmce4a	3.96102e-08	0.617429	0.701	0.278	0.00127881	ENSMUSG00000040331	Gene	Expression
821	Fth1	4.04529e-08	0.785297	0.948	0.706	0.00130602	ENSMUSG00000024661	Gene	Expression
822	3110040N11Rik	4.15396e-08	2.84413	0.216	0.011	0.00134111	ENSMUSG00000025102	Gene	Expression
823	Uqcc2	4.19055e-08	0.588996	0.66	0.246	0.00135292	ENSMUSG00000024208	Gene	Expression
824	Selenoh	4.21507e-08	1.29419	0.433	0.107	0.00136084	ENSMUSG00000076437	Gene	Expression
825	Klhl26	4.22721e-08	1.37081	0.206	0.011	0.00136475	ENSMUSG00000055707	Gene	Expression
826	Pdcd2	4.22721e-08	1.21659	0.206	0.011	0.00136475	ENSMUSG00000014771	Gene	Expression
827	Emc2	4.24482e-08	0.679488	0.454	0.118	0.00137044	ENSMUSG00000022337	Gene	Expression
828	Tmem70	4.27916e-08	0.650183	0.247	0.032	0.00138153	ENSMUSG00000025940	Gene	Expression
829	Commd4	4.28965e-08	0.757192	0.309	0.043	0.00138491	ENSMUSG00000032299	Gene	Expression
830	Cops5	4.31088e-08	0.686849	0.351	0.091	0.00139177	ENSMUSG00000025917	Gene	Expression
831	Mrpl32	4.32235e-08	0.908784	0.371	0.091	0.00139547	ENSMUSG00000015672	Gene	Expression
832	Cdk8	4.33967e-08	0.946982	0	0	0.00140106	ENSMUSG00000029635	Gene	Expression
833	Yeats4	4.35921e-08	1.10616	0.32	0.086	0.00140737	ENSMUSG00000020171	Gene	Expression
834	Mrps17	4.38282e-08	0.262405	0.526	0.155	0.00141499	ENSMUSG00000034211	Gene	Expression
835	Pih1d1	4.42367e-08	1.87895	0.289	0.037	0.00142818	ENSMUSG00000003423	Gene	Expression
836	Ndufs8	4.44593e-08	0.58671	0.567	0.214	0.00143537	ENSMUSG00000059734	Gene	Expression
837	Il11ra1	4.48732e-08	0.848577	0.495	0.193	0.00144873	ENSMUSG00000073889	Gene	Expression
838	Ube2s	4.50352e-08	0.913178	0.732	0.337	0.00145396	ENSMUSG00000060860	Gene	Expression
839	Eif2b1	4.54791e-08	0.446326	0.34	0.07	0.00146829	ENSMUSG00000029388	Gene	Expression
840	Nfu1	4.61255e-08	0.459836	0.485	0.15	0.00148916	ENSMUSG00000029993	Gene	Expression
841	Ddx24	4.64283e-08	0.547685	0.546	0.176	0.00149894	ENSMUSG00000041645	Gene	Expression
842	Actl6a	4.67034e-08	0.850682	0.381	0.086	0.00150782	ENSMUSG00000027671	Gene	Expression
843	Znrd1	4.7559e-08	0.463668	0.474	0.139	0.00153544	ENSMUSG00000036315	Gene	Expression
844	Sdhb	4.86814e-08	0.545302	0.691	0.273	0.00157168	ENSMUSG00000009863	Gene	Expression
845	Rbms3	4.94465e-08	-1.5184	0.649	0.743	0.00159638	ENSMUSG00000039607	Gene	Expression
846	Smc3	4.96856e-08	0.755187	0.546	0.182	0.0016041	ENSMUSG00000024974	Gene	Expression
847	Ube2j2	5.01606e-08	0.630417	0.361	0.086	0.00161943	ENSMUSG00000023286	Gene	Expression
848	Prelid2	5.03763e-08	1.5004	0.258	0.032	0.0016264	ENSMUSG00000056671	Gene	Expression
849	Msrb1	5.05101e-08	0.964439	0.598	0.23	0.00163072	ENSMUSG00000075705	Gene	Expression
850	Pfdn5	5.08893e-08	0.666158	0.876	0.465	0.00164296	ENSMUSG00000001289	Gene	Expression
851	Tmem159	5.10299e-08	0.552563	0.299	0.064	0.0016475	ENSMUSG00000030917	Gene	Expression
852	Aip	5.11988e-08	0.343436	0.351	0.096	0.00165295	ENSMUSG00000024847	Gene	Expression
[truncated: 30,302 more rows]

## Sheet: 2w_acinar
Acinar	V2	p_val	avg_log2FC	pct.1	pct.2	p_val_adj	V1	V3	V4
[truncated: 32,285 more rows]

[truncated: 1 more sheets: 2w_exocrine]
